# Supplementary material for: Generating Insights from Trends in Newborn Care Practices from Prospective Population-Based Studies: Examples from India, Bangladesh and Nepal
Source: PLoS One. 2015 Jul 15;10(7):e0127893. doi: 10.1371/journal.pone.0127893 (PMC4503724; doi:10.1371/journal.pone.0127893)
Supplement: S1 File — (XLSX) [file pone.0127893.s001.xlsx]

## Sheet: Sheet1
AnonRecordID	District	TrialCluster	CleanCloth	BreastMilkFirst	DeliveryType	Washhands	CDK	Gloves	Sheet	Thread	CordCutNewOnly	CordCut	BoiledThread	CordCare	Wiping	BabyWarm	Skin	Breast	Bathing	OnlyBreastMilk	Year	TrialYear	InstitutionOrHomeSBA
Anonymised record ID	Trial district	Trial cluster	Baby Wrapped in Clean Cloth	First food given to baby was breastmilk	Delivery type	Attendant handwashing	Clean delivery kit usage	Glove usage during delivery	Plastic sheet usage during delivery	Thread/clamp usage during delivery	Cord cut with new blade	Cord cut with new and unused or else sterile (boiled) instrument	Thread used to tie cord is boiled	Appropriate cord care (nothing applied)	Baby wiped within 10 minutes	Baby wrapped or put on the skin within 10 minutes	Baby placed on mother's skin within 30 minutes	Breastfeeding initiated within 1 hour	Baby bathing in first 6 hours	Only breast milk in first day	Year of birth (calendar)	Trial period in years	Place of delivery is either institution or at home with an SBA
A1	3. keonjhar	36. tangriapal	1:Wrapped in Clean Cloth	1:First food given was breastmilk	2:Institutional delivery	1:Washed hands	1:CDK used	1:Gloves used	0:No sheet	1:Thread used	1:New blade	1:New instrument	1:Boiled thread	1:Appropriate cord care	0:Not wiped	0:Not wrapped or put on skin	0:No skin contact	0:No Breastfeeding	1:Not bathed in 6 hrs	1:Only breast milk	2008	2: Third 12 months of trial	1:Institutional or Home SBA delivery
A2	3. keonjhar	36. tangriapal		1:First food given was breastmilk	0:Home non-SBA	0:Not washed hands	0:No CDK	0:No gloves	0:No sheet	1:Thread used	1:New blade	1:New instrument	1:Boiled thread	1:Appropriate cord care	0:Not wiped	0:Not wrapped or put on skin	0:No skin contact	0:No Breastfeeding	1:Not bathed in 6 hrs	1:Only breast milk	2008	2: Third 12 months of trial	0:Home non-SBA
A3	3. keonjhar	36. tangriapal	1:Wrapped in Clean Cloth	1:First food given was breastmilk	2:Institutional delivery	1:Washed hands	1:CDK used	1:Gloves used	0:No sheet	1:Thread used	1:New blade	1:New instrument	1:Boiled thread	1:Appropriate cord care	0:Not wiped	0:Not wrapped or put on skin	0:No skin contact	0:No Breastfeeding	1:Not bathed in 6 hrs	1:Only breast milk	2008	2: Third 12 months of trial	1:Institutional or Home SBA delivery
A4	3. keonjhar	36. tangriapal	1:Wrapped in Clean Cloth	0:First food given to baby not breastmilk	0:Home non-SBA	0:Not washed hands	0:No CDK	0:No gloves	0:No sheet	1:Thread used	1:New blade	1:New instrument	1:Boiled thread	1:Appropriate cord care	0:Not wiped	0:Not wrapped or put on skin	0:No skin contact	0:No Breastfeeding	1:Not bathed in 6 hrs	1:Only breast milk	2008	2: Third 12 months of trial	0:Home non-SBA
A5	3. keonjhar	30. madhyapur	0:Wrapped in Dirty Cloth	1:First food given was breastmilk	2:Institutional delivery	1:Washed hands	1:CDK used	1:Gloves used	0:No sheet	1:Thread used	1:New blade	1:New instrument	1:Boiled thread	1:Appropriate cord care	1:Wiped	0:Not wrapped or put on skin	1:Skin contact	1:Breastfeeding	1:Not bathed in 6 hrs	1:Only breast milk	2008	2: Third 12 months of trial	1:Institutional or Home SBA delivery
A6	3. keonjhar	30. madhyapur	1:Wrapped in Clean Cloth	1:First food given was breastmilk	2:Institutional delivery	1:Washed hands	1:CDK used	1:Gloves used	0:No sheet	1:Thread used	1:New blade	1:New instrument	1:Boiled thread	1:Appropriate cord care	0:Not wiped	1:Wrapped or put on skin	1:Skin contact	1:Breastfeeding	1:Not bathed in 6 hrs	1:Only breast milk	2008	2: Third 12 months of trial	1:Institutional or Home SBA delivery
A7	3. keonjhar	36. tangriapal	1:Wrapped in Clean Cloth	1:First food given was breastmilk	0:Home non-SBA	0:Not washed hands	0:No CDK	0:No gloves	0:No sheet	1:Thread used	0:Not cut with a new blade	0:Not new instrument	0:Not boiled thread	1:Appropriate cord care	0:Not wiped	0:Not wrapped or put on skin	0:No skin contact	0:No Breastfeeding	0:Bathed in 6 hrs	1:Only breast milk	2008	2: Third 12 months of trial	0:Home non-SBA
A8	3. keonjhar	36. tangriapal	1:Wrapped in Clean Cloth	1:First food given was breastmilk	2:Institutional delivery	1:Washed hands	1:CDK used	1:Gloves used	0:No sheet	1:Thread used	1:New blade	1:New instrument		1:Appropriate cord care	0:Not wiped	0:Not wrapped or put on skin	0:No skin contact	0:No Breastfeeding	1:Not bathed in 6 hrs	1:Only breast milk	2008	2: Third 12 months of trial	1:Institutional or Home SBA delivery
A9	3. keonjhar	36. tangriapal	1:Wrapped in Clean Cloth	1:First food given was breastmilk	0:Home non-SBA	0:Not washed hands	0:No CDK	0:No gloves	0:No sheet	1:Thread used	1:New blade	1:New instrument	1:Boiled thread	1:Appropriate cord care	0:Not wiped	0:Not wrapped or put on skin	0:No skin contact	0:No Breastfeeding	1:Not bathed in 6 hrs	1:Only breast milk	2008	2: Third 12 months of trial	0:Home non-SBA
A10	3. keonjhar	36. tangriapal	1:Wrapped in Clean Cloth	1:First food given was breastmilk	0:Home non-SBA	0:Not washed hands	0:No CDK	0:No gloves	0:No sheet	1:Thread used	1:New blade	1:New instrument	0:Not boiled thread	1:Appropriate cord care	0:Not wiped	0:Not wrapped or put on skin	0:No skin contact	0:No Breastfeeding	1:Not bathed in 6 hrs	1:Only breast milk	2008	2: Third 12 months of trial	0:Home non-SBA
A11	3. keonjhar	34. suakati	1:Wrapped in Clean Cloth	1:First food given was breastmilk	2:Institutional delivery		1:CDK used	1:Gloves used	1:Sheet used	1:Thread used				1:Appropriate cord care	0:Not wiped	0:Not wrapped or put on skin	0:No skin contact	1:Breastfeeding	1:Not bathed in 6 hrs	1:Only breast milk	2008	2: Third 12 months of trial	1:Institutional or Home SBA delivery
A12	3. keonjhar	34. suakati	1:Wrapped in Clean Cloth	1:First food given was breastmilk	0:Home non-SBA	0:Not washed hands	0:No CDK	0:No gloves	0:No sheet	1:Thread used	1:New blade	1:New instrument	0:Not boiled thread	1:Appropriate cord care	0:Not wiped	0:Not wrapped or put on skin	0:No skin contact	1:Breastfeeding	0:Bathed in 6 hrs	1:Only breast milk	2008	2: Third 12 months of trial	0:Home non-SBA
A13	3. keonjhar	34. suakati	0:Wrapped in Dirty Cloth	1:First food given was breastmilk	0:Home non-SBA	0:Not washed hands	0:No CDK	0:No gloves	0:No sheet	1:Thread used	1:New blade	1:New instrument	0:Not boiled thread	1:Appropriate cord care	0:Not wiped	0:Not wrapped or put on skin	0:No skin contact	0:No Breastfeeding	1:Not bathed in 6 hrs	1:Only breast milk	2008	2: Third 12 months of trial	0:Home non-SBA
A14	3. keonjhar	27. kumundi	1:Wrapped in Clean Cloth	1:First food given was breastmilk	0:Home non-SBA	0:Not washed hands	1:CDK used	0:No gloves	0:No sheet	1:Thread used	1:New blade	1:New instrument	0:Not boiled thread	1:Appropriate cord care	0:Not wiped	0:Not wrapped or put on skin	0:No skin contact	1:Breastfeeding	1:Not bathed in 6 hrs	1:Only breast milk	2008	2: Third 12 months of trial	0:Home non-SBA
A15	3. keonjhar	26. dhanurjaypur	1:Wrapped in Clean Cloth	0:First food given to baby not breastmilk	2:Institutional delivery	1:Washed hands	1:CDK used	1:Gloves used	1:Sheet used	1:Thread used	1:New blade	1:New instrument	0:Not boiled thread	0:Inappropriate cord care	0:Not wiped	1:Wrapped or put on skin	0:No skin contact	0:No Breastfeeding	1:Not bathed in 6 hrs	0:Not just breast milk	2008	2: Third 12 months of trial	1:Institutional or Home SBA delivery
A16	3. keonjhar	27. kumundi	1:Wrapped in Clean Cloth	0:First food given to baby not breastmilk	2:Institutional delivery	1:Washed hands	1:CDK used	0:No gloves	0:No sheet	1:Thread used	0:Not cut with a new blade	1:New instrument	1:Boiled thread	1:Appropriate cord care	0:Not wiped	0:Not wrapped or put on skin	0:No skin contact	0:No Breastfeeding	1:Not bathed in 6 hrs	1:Only breast milk	2008	2: Third 12 months of trial	1:Institutional or Home SBA delivery
A17	3. keonjhar	27. kumundi	1:Wrapped in Clean Cloth	1:First food given was breastmilk	2:Institutional delivery	1:Washed hands	1:CDK used	1:Gloves used	1:Sheet used	1:Thread used	1:New blade	1:New instrument	1:Boiled thread	1:Appropriate cord care	1:Wiped	0:Not wrapped or put on skin	1:Skin contact	1:Breastfeeding	1:Not bathed in 6 hrs	1:Only breast milk	2008	2: Third 12 months of trial	1:Institutional or Home SBA delivery
A18	3. keonjhar	26. dhanurjaypur	0:Wrapped in Dirty Cloth	1:First food given was breastmilk	2:Institutional delivery	1:Washed hands	1:CDK used	1:Gloves used	0:No sheet	1:Thread used	1:New blade	1:New instrument	0:Not boiled thread	1:Appropriate cord care	0:Not wiped	0:Not wrapped or put on skin	1:Skin contact	1:Breastfeeding	1:Not bathed in 6 hrs	1:Only breast milk	2008	2: Third 12 months of trial	1:Institutional or Home SBA delivery
A19	3. keonjhar	36. tangriapal	1:Wrapped in Clean Cloth	1:First food given was breastmilk	2:Institutional delivery	1:Washed hands	1:CDK used	1:Gloves used	0:No sheet	1:Thread used	1:New blade	1:New instrument	1:Boiled thread	1:Appropriate cord care	0:Not wiped	0:Not wrapped or put on skin	0:No skin contact	0:No Breastfeeding	1:Not bathed in 6 hrs	1:Only breast milk	2008	2: Third 12 months of trial	1:Institutional or Home SBA delivery
A20	3. keonjhar	36. tangriapal	1:Wrapped in Clean Cloth	1:First food given was breastmilk	0:Home non-SBA	0:Not washed hands	0:No CDK	0:No gloves	0:No sheet	1:Thread used	1:New blade	1:New instrument	1:Boiled thread	1:Appropriate cord care	0:Not wiped	0:Not wrapped or put on skin	0:No skin contact	0:No Breastfeeding	1:Not bathed in 6 hrs	1:Only breast milk	2008	2: Third 12 months of trial	0:Home non-SBA
A21	3. keonjhar	34. suakati	1:Wrapped in Clean Cloth	1:First food given was breastmilk	2:Institutional delivery		1:CDK used	1:Gloves used	0:No sheet	1:Thread used	0:Not cut with a new blade			1:Appropriate cord care	0:Not wiped	0:Not wrapped or put on skin	0:No skin contact	1:Breastfeeding	1:Not bathed in 6 hrs	0:Not just breast milk	2008	2: Third 12 months of trial	1:Institutional or Home SBA delivery
A22	3. keonjhar	34. suakati	0:Wrapped in Dirty Cloth	1:First food given was breastmilk	2:Institutional delivery		1:CDK used	1:Gloves used	0:No sheet	1:Thread used	0:Not cut with a new blade			1:Appropriate cord care	0:Not wiped	0:Not wrapped or put on skin	0:No skin contact	1:Breastfeeding	1:Not bathed in 6 hrs	1:Only breast milk	2008	2: Third 12 months of trial	1:Institutional or Home SBA delivery
A23	3. keonjhar	33. ninihan	1:Wrapped in Clean Cloth	1:First food given was breastmilk	2:Institutional delivery	1:Washed hands	1:CDK used	1:Gloves used	0:No sheet	1:Thread used				0:Inappropriate cord care	1:Wiped	1:Wrapped or put on skin	0:No skin contact	1:Breastfeeding	1:Not bathed in 6 hrs	1:Only breast milk	2008	2: Third 12 months of trial	1:Institutional or Home SBA delivery
A24	3. keonjhar	33. ninihan	1:Wrapped in Clean Cloth	1:First food given was breastmilk	0:Home non-SBA	0:Not washed hands	0:No CDK	0:No gloves	0:No sheet	1:Thread used	1:New blade	1:New instrument	0:Not boiled thread	0:Inappropriate cord care	0:Not wiped	0:Not wrapped or put on skin	0:No skin contact	0:No Breastfeeding	1:Not bathed in 6 hrs	1:Only breast milk	2008	2: Third 12 months of trial	0:Home non-SBA
A25	3. keonjhar	33. ninihan	1:Wrapped in Clean Cloth	1:First food given was breastmilk	2:Institutional delivery	1:Washed hands	1:CDK used	1:Gloves used	1:Sheet used	1:Thread used	0:Not cut with a new blade			1:Appropriate cord care	1:Wiped	1:Wrapped or put on skin	0:No skin contact	1:Breastfeeding	1:Not bathed in 6 hrs	1:Only breast milk	2008	2: Third 12 months of trial	1:Institutional or Home SBA delivery
A26	3. keonjhar	30. madhyapur	1:Wrapped in Clean Cloth	0:First food given to baby not breastmilk	2:Institutional delivery	1:Washed hands	1:CDK used	1:Gloves used	1:Sheet used	1:Thread used	1:New blade	1:New instrument	1:Boiled thread	1:Appropriate cord care	1:Wiped	1:Wrapped or put on skin	0:No skin contact	0:No Breastfeeding	1:Not bathed in 6 hrs	0:Not just breast milk	2008	2: Third 12 months of trial	1:Institutional or Home SBA delivery
A27	3. keonjhar	30. madhyapur	1:Wrapped in Clean Cloth	1:First food given was breastmilk	0:Home non-SBA	0:Not washed hands	1:CDK used	0:No gloves	0:No sheet	1:Thread used	1:New blade	1:New instrument	0:Not boiled thread	0:Inappropriate cord care	0:Not wiped	0:Not wrapped or put on skin	0:No skin contact	1:Breastfeeding	1:Not bathed in 6 hrs	1:Only breast milk	2008	2: Third 12 months of trial	0:Home non-SBA
A28	3. keonjhar	27. kumundi	1:Wrapped in Clean Cloth	0:First food given to baby not breastmilk	2:Institutional delivery	1:Washed hands	1:CDK used	1:Gloves used	0:No sheet	1:Thread used	0:Not cut with a new blade	1:New instrument	1:Boiled thread	1:Appropriate cord care	0:Not wiped	0:Not wrapped or put on skin	1:Skin contact	0:No Breastfeeding	1:Not bathed in 6 hrs	0:Not just breast milk	2008	2: Third 12 months of trial	1:Institutional or Home SBA delivery
A29	3. keonjhar	27. kumundi	1:Wrapped in Clean Cloth	1:First food given was breastmilk	2:Institutional delivery	1:Washed hands	1:CDK used	1:Gloves used	1:Sheet used	1:Thread used	0:Not cut with a new blade	1:New instrument	1:Boiled thread	1:Appropriate cord care	0:Not wiped	0:Not wrapped or put on skin	0:No skin contact	1:Breastfeeding	1:Not bathed in 6 hrs	1:Only breast milk	2008	2: Third 12 months of trial	1:Institutional or Home SBA delivery
A30	3. keonjhar	27. kumundi	1:Wrapped in Clean Cloth	1:First food given was breastmilk	2:Institutional delivery	1:Washed hands	1:CDK used	1:Gloves used	1:Sheet used	1:Thread used	0:Not cut with a new blade	1:New instrument	1:Boiled thread	1:Appropriate cord care	0:Not wiped	0:Not wrapped or put on skin	1:Skin contact	1:Breastfeeding	1:Not bathed in 6 hrs	1:Only breast milk	2008	2: Third 12 months of trial	1:Institutional or Home SBA delivery
A31	3. keonjhar	27. kumundi	1:Wrapped in Clean Cloth	1:First food given was breastmilk	0:Home non-SBA	0:Not washed hands	1:CDK used	0:No gloves	0:No sheet	1:Thread used	1:New blade	1:New instrument	0:Not boiled thread	1:Appropriate cord care	0:Not wiped	0:Not wrapped or put on skin	0:No skin contact	1:Breastfeeding	1:Not bathed in 6 hrs	1:Only breast milk	2008	2: Third 12 months of trial	0:Home non-SBA
A32	3. keonjhar	27. kumundi	0:Wrapped in Dirty Cloth	1:First food given was breastmilk	0:Home non-SBA	0:Not washed hands	0:No CDK	0:No gloves	0:No sheet	1:Thread used	1:New blade	1:New instrument	0:Not boiled thread	1:Appropriate cord care	0:Not wiped	0:Not wrapped or put on skin	0:No skin contact	0:No Breastfeeding	0:Bathed in 6 hrs	1:Only breast milk	2008	2: Third 12 months of trial	0:Home non-SBA
A33	3. keonjhar	27. kumundi	1:Wrapped in Clean Cloth	1:First food given was breastmilk	0:Home non-SBA	0:Not washed hands	1:CDK used	0:No gloves	0:No sheet	1:Thread used	1:New blade	1:New instrument	1:Boiled thread	1:Appropriate cord care	0:Not wiped	0:Not wrapped or put on skin	0:No skin contact	0:No Breastfeeding	1:Not bathed in 6 hrs	0:Not just breast milk	2008	2: Third 12 months of trial	0:Home non-SBA
A34	3. keonjhar	27. kumundi	1:Wrapped in Clean Cloth	1:First food given was breastmilk	2:Institutional delivery	1:Washed hands	1:CDK used	0:No gloves	0:No sheet	1:Thread used	0:Not cut with a new blade	1:New instrument	1:Boiled thread	1:Appropriate cord care	0:Not wiped	0:Not wrapped or put on skin	0:No skin contact	0:No Breastfeeding	1:Not bathed in 6 hrs	1:Only breast milk	2008	2: Third 12 months of trial	1:Institutional or Home SBA delivery
A35	3. keonjhar	27. kumundi	1:Wrapped in Clean Cloth	1:First food given was breastmilk	2:Institutional delivery	1:Washed hands	1:CDK used	1:Gloves used	0:No sheet	1:Thread used	0:Not cut with a new blade	1:New instrument	1:Boiled thread	1:Appropriate cord care	0:Not wiped	0:Not wrapped or put on skin	0:No skin contact	0:No Breastfeeding	1:Not bathed in 6 hrs	1:Only breast milk	2008	2: Third 12 months of trial	1:Institutional or Home SBA delivery
A36	3. keonjhar	26. dhanurjaypur	1:Wrapped in Clean Cloth	1:First food given was breastmilk	0:Home non-SBA	0:Not washed hands	0:No CDK	0:No gloves	0:No sheet	1:Thread used	1:New blade	1:New instrument	0:Not boiled thread	1:Appropriate cord care	0:Not wiped	0:Not wrapped or put on skin	0:No skin contact	0:No Breastfeeding	1:Not bathed in 6 hrs	1:Only breast milk	2008	2: Third 12 months of trial	0:Home non-SBA
A37	3. keonjhar	26. dhanurjaypur	0:Wrapped in Dirty Cloth	1:First food given was breastmilk	2:Institutional delivery	1:Washed hands	1:CDK used	1:Gloves used	0:No sheet	1:Thread used				0:Inappropriate cord care	1:Wiped	0:Not wrapped or put on skin	0:No skin contact	1:Breastfeeding	1:Not bathed in 6 hrs	0:Not just breast milk	2008	2: Third 12 months of trial	1:Institutional or Home SBA delivery
A38	3. keonjhar	26. dhanurjaypur	1:Wrapped in Clean Cloth	1:First food given was breastmilk	2:Institutional delivery	1:Washed hands	1:CDK used	1:Gloves used	0:No sheet	1:Thread used				1:Appropriate cord care	1:Wiped	1:Wrapped or put on skin	1:Skin contact	1:Breastfeeding	1:Not bathed in 6 hrs	1:Only breast milk	2008	2: Third 12 months of trial	1:Institutional or Home SBA delivery
A39	3. keonjhar	26. dhanurjaypur	1:Wrapped in Clean Cloth	1:First food given was breastmilk	2:Institutional delivery		1:CDK used	1:Gloves used	0:No sheet	1:Thread used	0:Not cut with a new blade			1:Appropriate cord care	1:Wiped	0:Not wrapped or put on skin	0:No skin contact	1:Breastfeeding	1:Not bathed in 6 hrs	1:Only breast milk	2008	2: Third 12 months of trial	1:Institutional or Home SBA delivery
A40	3. keonjhar	36. tangriapal	1:Wrapped in Clean Cloth	1:First food given was breastmilk	0:Home non-SBA	0:Not washed hands	0:No CDK	0:No gloves	0:No sheet	1:Thread used	1:New blade	1:New instrument	0:Not boiled thread	1:Appropriate cord care	0:Not wiped	0:Not wrapped or put on skin	0:No skin contact	1:Breastfeeding	1:Not bathed in 6 hrs	1:Only breast milk	2008	2: Third 12 months of trial	0:Home non-SBA
A41	3. keonjhar	36. tangriapal	1:Wrapped in Clean Cloth	1:First food given was breastmilk	2:Institutional delivery	1:Washed hands	1:CDK used	1:Gloves used	0:No sheet	1:Thread used				1:Appropriate cord care	0:Not wiped	0:Not wrapped or put on skin	0:No skin contact	0:No Breastfeeding	1:Not bathed in 6 hrs	1:Only breast milk	2008	2: Third 12 months of trial	1:Institutional or Home SBA delivery
A42	3. keonjhar	36. tangriapal	1:Wrapped in Clean Cloth	1:First food given was breastmilk	2:Institutional delivery	1:Washed hands	1:CDK used	1:Gloves used	0:No sheet	1:Thread used	1:New blade	1:New instrument	0:Not boiled thread	1:Appropriate cord care	0:Not wiped	0:Not wrapped or put on skin	0:No skin contact	0:No Breastfeeding	1:Not bathed in 6 hrs	1:Only breast milk	2008	2: Third 12 months of trial	1:Institutional or Home SBA delivery
A43	3. keonjhar	36. tangriapal	1:Wrapped in Clean Cloth	1:First food given was breastmilk	2:Institutional delivery	1:Washed hands	1:CDK used	1:Gloves used	0:No sheet	1:Thread used	1:New blade	1:New instrument	1:Boiled thread	1:Appropriate cord care	0:Not wiped	0:Not wrapped or put on skin	0:No skin contact	0:No Breastfeeding	1:Not bathed in 6 hrs	1:Only breast milk	2008	2: Third 12 months of trial	1:Institutional or Home SBA delivery
A44	3. keonjhar	36. tangriapal	1:Wrapped in Clean Cloth	1:First food given was breastmilk	0:Home non-SBA	0:Not washed hands	1:CDK used	0:No gloves	0:No sheet	1:Thread used	1:New blade	1:New instrument	0:Not boiled thread	1:Appropriate cord care	0:Not wiped	0:Not wrapped or put on skin	0:No skin contact	0:No Breastfeeding	0:Bathed in 6 hrs	1:Only breast milk	2008	2: Third 12 months of trial	0:Home non-SBA
A45	3. keonjhar	36. tangriapal	1:Wrapped in Clean Cloth	1:First food given was breastmilk	0:Home non-SBA	0:Not washed hands	0:No CDK	0:No gloves	0:No sheet	1:Thread used	1:New blade	1:New instrument	0:Not boiled thread	1:Appropriate cord care	0:Not wiped	0:Not wrapped or put on skin	0:No skin contact	0:No Breastfeeding	1:Not bathed in 6 hrs	1:Only breast milk	2008	2: Third 12 months of trial	0:Home non-SBA
A46	3. keonjhar	36. tangriapal	1:Wrapped in Clean Cloth	1:First food given was breastmilk	0:Home non-SBA	0:Not washed hands	0:No CDK	0:No gloves	0:No sheet	1:Thread used	1:New blade	1:New instrument	1:Boiled thread	1:Appropriate cord care	0:Not wiped	0:Not wrapped or put on skin	0:No skin contact	0:No Breastfeeding	1:Not bathed in 6 hrs	1:Only breast milk	2008	2: Third 12 months of trial	0:Home non-SBA
A47	3. keonjhar	34. suakati	1:Wrapped in Clean Cloth	1:First food given was breastmilk	2:Institutional delivery		1:CDK used	1:Gloves used	1:Sheet used	1:Thread used	0:Not cut with a new blade			1:Appropriate cord care	0:Not wiped	0:Not wrapped or put on skin	0:No skin contact	0:No Breastfeeding	1:Not bathed in 6 hrs	1:Only breast milk	2008	2: Third 12 months of trial	1:Institutional or Home SBA delivery
A48	3. keonjhar	34. suakati	1:Wrapped in Clean Cloth	1:First food given was breastmilk	0:Home non-SBA	0:Not washed hands	0:No CDK	0:No gloves	0:No sheet	1:Thread used	1:New blade	1:New instrument	0:Not boiled thread	1:Appropriate cord care	0:Not wiped	0:Not wrapped or put on skin	0:No skin contact	0:No Breastfeeding	1:Not bathed in 6 hrs	1:Only breast milk	2008	2: Third 12 months of trial	0:Home non-SBA
A49	3. keonjhar	34. suakati	1:Wrapped in Clean Cloth	1:First food given was breastmilk	2:Institutional delivery	1:Washed hands	1:CDK used	1:Gloves used	0:No sheet	1:Thread used				1:Appropriate cord care	0:Not wiped	0:Not wrapped or put on skin	0:No skin contact	1:Breastfeeding	1:Not bathed in 6 hrs	1:Only breast milk	2008	2: Third 12 months of trial	1:Institutional or Home SBA delivery
A50	3. keonjhar	34. suakati	1:Wrapped in Clean Cloth	1:First food given was breastmilk	0:Home non-SBA	0:Not washed hands	0:No CDK	0:No gloves	0:No sheet	1:Thread used	1:New blade	1:New instrument	0:Not boiled thread	1:Appropriate cord care	0:Not wiped	0:Not wrapped or put on skin	0:No skin contact	0:No Breastfeeding	1:Not bathed in 6 hrs	1:Only breast milk	2008	2: Third 12 months of trial	0:Home non-SBA
A51	3. keonjhar	34. suakati	1:Wrapped in Clean Cloth	1:First food given was breastmilk	2:Institutional delivery		1:CDK used	1:Gloves used	0:No sheet	1:Thread used	0:Not cut with a new blade	1:New instrument		1:Appropriate cord care	0:Not wiped	0:Not wrapped or put on skin	0:No skin contact	0:No Breastfeeding	1:Not bathed in 6 hrs	1:Only breast milk	2008	2: Third 12 months of trial	1:Institutional or Home SBA delivery
A52	3. keonjhar	34. suakati	1:Wrapped in Clean Cloth	1:First food given was breastmilk	2:Institutional delivery		1:CDK used	1:Gloves used	0:No sheet	1:Thread used	0:Not cut with a new blade			1:Appropriate cord care	0:Not wiped	0:Not wrapped or put on skin	0:No skin contact	0:No Breastfeeding	1:Not bathed in 6 hrs	0:Not just breast milk	2008	2: Third 12 months of trial	1:Institutional or Home SBA delivery
A53	3. keonjhar	34. suakati	1:Wrapped in Clean Cloth	1:First food given was breastmilk	2:Institutional delivery	1:Washed hands	1:CDK used	0:No gloves	0:No sheet	1:Thread used	0:Not cut with a new blade			1:Appropriate cord care	0:Not wiped	0:Not wrapped or put on skin	0:No skin contact	0:No Breastfeeding	1:Not bathed in 6 hrs	1:Only breast milk	2008	2: Third 12 months of trial	1:Institutional or Home SBA delivery
A54	3. keonjhar	34. suakati	1:Wrapped in Clean Cloth	1:First food given was breastmilk	0:Home non-SBA	0:Not washed hands	0:No CDK	0:No gloves	0:No sheet	1:Thread used	1:New blade	1:New instrument	1:Boiled thread	1:Appropriate cord care	0:Not wiped	0:Not wrapped or put on skin	0:No skin contact	0:No Breastfeeding	0:Bathed in 6 hrs	1:Only breast milk	2008	2: Third 12 months of trial	0:Home non-SBA
A55	3. keonjhar	34. suakati	1:Wrapped in Clean Cloth	1:First food given was breastmilk		0:Not washed hands	0:No CDK	0:No gloves	0:No sheet	1:Thread used	0:Not cut with a new blade		1:Boiled thread	1:Appropriate cord care	0:Not wiped	0:Not wrapped or put on skin	0:No skin contact	0:No Breastfeeding	0:Bathed in 6 hrs	1:Only breast milk	2008	2: Third 12 months of trial
A56	3. keonjhar	33. ninihan	1:Wrapped in Clean Cloth	1:First food given was breastmilk	0:Home non-SBA	1:Washed hands	0:No CDK	0:No gloves	0:No sheet	1:Thread used	1:New blade	1:New instrument	0:Not boiled thread	1:Appropriate cord care	0:Not wiped	0:Not wrapped or put on skin	0:No skin contact	1:Breastfeeding	1:Not bathed in 6 hrs	1:Only breast milk	2008	2: Third 12 months of trial	0:Home non-SBA
A57	3. keonjhar	33. ninihan	1:Wrapped in Clean Cloth	0:First food given to baby not breastmilk	2:Institutional delivery	1:Washed hands	0:No CDK	1:Gloves used	0:No sheet	1:Thread used	0:Not cut with a new blade	0:Not new instrument	0:Not boiled thread	1:Appropriate cord care	0:Not wiped	0:Not wrapped or put on skin	0:No skin contact	1:Breastfeeding	1:Not bathed in 6 hrs	0:Not just breast milk	2008	2: Third 12 months of trial	1:Institutional or Home SBA delivery
A58	3. keonjhar	33. ninihan	1:Wrapped in Clean Cloth	1:First food given was breastmilk	1:Home SBA	1:Washed hands	0:No CDK	1:Gloves used	0:No sheet	1:Thread used	1:New blade	1:New instrument	0:Not boiled thread	1:Appropriate cord care	0:Not wiped	0:Not wrapped or put on skin	0:No skin contact	1:Breastfeeding	1:Not bathed in 6 hrs	1:Only breast milk	2008	2: Third 12 months of trial	1:Institutional or Home SBA delivery
A59	3. keonjhar	33. ninihan	1:Wrapped in Clean Cloth	0:First food given to baby not breastmilk	0:Home non-SBA	0:Not washed hands	0:No CDK	0:No gloves	0:No sheet	1:Thread used	1:New blade	1:New instrument	0:Not boiled thread	1:Appropriate cord care	0:Not wiped	0:Not wrapped or put on skin	0:No skin contact	0:No Breastfeeding	1:Not bathed in 6 hrs	0:Not just breast milk	2008	2: Third 12 months of trial	0:Home non-SBA
A60	3. keonjhar	33. ninihan	1:Wrapped in Clean Cloth	1:First food given was breastmilk	1:Home SBA	1:Washed hands	0:No CDK	1:Gloves used	0:No sheet	1:Thread used	1:New blade	1:New instrument	0:Not boiled thread	1:Appropriate cord care	0:Not wiped	0:Not wrapped or put on skin	0:No skin contact	1:Breastfeeding	1:Not bathed in 6 hrs	1:Only breast milk	2008	2: Third 12 months of trial	1:Institutional or Home SBA delivery
A61	3. keonjhar	33. ninihan	1:Wrapped in Clean Cloth	1:First food given was breastmilk	2:Institutional delivery	1:Washed hands	1:CDK used	1:Gloves used	1:Sheet used	1:Thread used	0:Not cut with a new blade	0:Not new instrument	1:Boiled thread	1:Appropriate cord care	0:Not wiped	0:Not wrapped or put on skin	0:No skin contact	1:Breastfeeding	1:Not bathed in 6 hrs	1:Only breast milk	2008	2: Third 12 months of trial	1:Institutional or Home SBA delivery
A62	3. keonjhar	33. ninihan	1:Wrapped in Clean Cloth	1:First food given was breastmilk	2:Institutional delivery	1:Washed hands	1:CDK used	1:Gloves used	1:Sheet used	1:Thread used	0:Not cut with a new blade	0:Not new instrument	0:Not boiled thread	0:Inappropriate cord care	0:Not wiped	0:Not wrapped or put on skin	0:No skin contact	1:Breastfeeding	1:Not bathed in 6 hrs	1:Only breast milk	2008	2: Third 12 months of trial	1:Institutional or Home SBA delivery
A63	3. keonjhar	36. tangriapal	1:Wrapped in Clean Cloth	1:First food given was breastmilk	2:Institutional delivery	1:Washed hands	1:CDK used	1:Gloves used	0:No sheet	1:Thread used				1:Appropriate cord care	0:Not wiped	0:Not wrapped or put on skin	0:No skin contact	0:No Breastfeeding	1:Not bathed in 6 hrs	1:Only breast milk	2008	2: Third 12 months of trial	1:Institutional or Home SBA delivery
A64	3. keonjhar	36. tangriapal	1:Wrapped in Clean Cloth	0:First food given to baby not breastmilk	2:Institutional delivery	1:Washed hands	1:CDK used	1:Gloves used	0:No sheet	1:Thread used	1:New blade	1:New instrument	1:Boiled thread	1:Appropriate cord care	0:Not wiped	0:Not wrapped or put on skin	0:No skin contact	1:Breastfeeding	1:Not bathed in 6 hrs	1:Only breast milk	2008	2: Third 12 months of trial	1:Institutional or Home SBA delivery
A65	3. keonjhar	36. tangriapal	1:Wrapped in Clean Cloth	1:First food given was breastmilk	0:Home non-SBA	0:Not washed hands	0:No CDK	0:No gloves	0:No sheet	1:Thread used	1:New blade	1:New instrument	1:Boiled thread	1:Appropriate cord care	0:Not wiped	0:Not wrapped or put on skin	0:No skin contact	1:Breastfeeding	0:Bathed in 6 hrs	1:Only breast milk	2008	2: Third 12 months of trial	0:Home non-SBA
A66	3. keonjhar	36. tangriapal	1:Wrapped in Clean Cloth	1:First food given was breastmilk	2:Institutional delivery	1:Washed hands	1:CDK used	1:Gloves used	0:No sheet	1:Thread used	1:New blade	1:New instrument	1:Boiled thread	1:Appropriate cord care	0:Not wiped	0:Not wrapped or put on skin	0:No skin contact	0:No Breastfeeding	1:Not bathed in 6 hrs	1:Only breast milk	2008	2: Third 12 months of trial	1:Institutional or Home SBA delivery
A67	3. keonjhar	36. tangriapal	1:Wrapped in Clean Cloth	1:First food given was breastmilk	2:Institutional delivery	1:Washed hands	1:CDK used	1:Gloves used	0:No sheet	1:Thread used	1:New blade	1:New instrument	1:Boiled thread	1:Appropriate cord care	0:Not wiped	0:Not wrapped or put on skin	0:No skin contact	0:No Breastfeeding	1:Not bathed in 6 hrs	1:Only breast milk	2008	2: Third 12 months of trial	1:Institutional or Home SBA delivery
A68	3. keonjhar	36. tangriapal	1:Wrapped in Clean Cloth	1:First food given was breastmilk	2:Institutional delivery	1:Washed hands	1:CDK used	1:Gloves used	0:No sheet	1:Thread used	0:Not cut with a new blade	1:New instrument	1:Boiled thread	1:Appropriate cord care	0:Not wiped	0:Not wrapped or put on skin	0:No skin contact	0:No Breastfeeding	1:Not bathed in 6 hrs	1:Only breast milk	2008	2: Third 12 months of trial	1:Institutional or Home SBA delivery
A69	3. keonjhar	36. tangriapal	1:Wrapped in Clean Cloth	1:First food given was breastmilk	2:Institutional delivery	1:Washed hands	1:CDK used	1:Gloves used	0:No sheet	1:Thread used	0:Not cut with a new blade	1:New instrument	1:Boiled thread	1:Appropriate cord care	0:Not wiped	0:Not wrapped or put on skin	0:No skin contact	0:No Breastfeeding	1:Not bathed in 6 hrs	1:Only breast milk	2008	2: Third 12 months of trial	1:Institutional or Home SBA delivery
A70	3. keonjhar	34. suakati	1:Wrapped in Clean Cloth	1:First food given was breastmilk	0:Home non-SBA	0:Not washed hands	0:No CDK	0:No gloves	0:No sheet	1:Thread used	1:New blade	1:New instrument	0:Not boiled thread	1:Appropriate cord care	0:Not wiped	0:Not wrapped or put on skin	0:No skin contact	0:No Breastfeeding	1:Not bathed in 6 hrs	1:Only breast milk	2008	2: Third 12 months of trial	0:Home non-SBA
A71	3. keonjhar	34. suakati	1:Wrapped in Clean Cloth	1:First food given was breastmilk	2:Institutional delivery		1:CDK used	1:Gloves used	1:Sheet used	1:Thread used	0:Not cut with a new blade			1:Appropriate cord care	0:Not wiped	0:Not wrapped or put on skin	0:No skin contact	0:No Breastfeeding	1:Not bathed in 6 hrs	1:Only breast milk	2008	2: Third 12 months of trial	1:Institutional or Home SBA delivery
A72	3. keonjhar	34. suakati	1:Wrapped in Clean Cloth	1:First food given was breastmilk	0:Home non-SBA	0:Not washed hands	0:No CDK	0:No gloves	0:No sheet	1:Thread used	0:Not cut with a new blade	0:Not new instrument	0:Not boiled thread	1:Appropriate cord care	0:Not wiped	0:Not wrapped or put on skin	0:No skin contact	0:No Breastfeeding	1:Not bathed in 6 hrs	1:Only breast milk	2008	2: Third 12 months of trial	0:Home non-SBA
A73	3. keonjhar	34. suakati	1:Wrapped in Clean Cloth	1:First food given was breastmilk	2:Institutional delivery	1:Washed hands	1:CDK used	1:Gloves used	1:Sheet used	1:Thread used				1:Appropriate cord care	0:Not wiped	0:Not wrapped or put on skin	0:No skin contact	0:No Breastfeeding	1:Not bathed in 6 hrs	1:Only breast milk	2008	2: Third 12 months of trial	1:Institutional or Home SBA delivery
A74	3. keonjhar	34. suakati	1:Wrapped in Clean Cloth	1:First food given was breastmilk	2:Institutional delivery		1:CDK used	0:No gloves	0:No sheet	1:Thread used	0:Not cut with a new blade			1:Appropriate cord care	0:Not wiped	0:Not wrapped or put on skin	0:No skin contact	0:No Breastfeeding	1:Not bathed in 6 hrs	1:Only breast milk	2008	2: Third 12 months of trial	1:Institutional or Home SBA delivery
A75	3. keonjhar	33. ninihan	1:Wrapped in Clean Cloth	1:First food given was breastmilk	2:Institutional delivery	1:Washed hands	0:No CDK	1:Gloves used	0:No sheet	1:Thread used	1:New blade	1:New instrument	0:Not boiled thread	1:Appropriate cord care	0:Not wiped	0:Not wrapped or put on skin	1:Skin contact	1:Breastfeeding	1:Not bathed in 6 hrs	1:Only breast milk	2008	2: Third 12 months of trial	1:Institutional or Home SBA delivery
A76	3. keonjhar	33. ninihan	1:Wrapped in Clean Cloth	1:First food given was breastmilk	2:Institutional delivery	1:Washed hands	0:No CDK	1:Gloves used	0:No sheet	1:Thread used	0:Not cut with a new blade	0:Not new instrument	0:Not boiled thread	1:Appropriate cord care	0:Not wiped	0:Not wrapped or put on skin	0:No skin contact	1:Breastfeeding	1:Not bathed in 6 hrs	1:Only breast milk	2008	2: Third 12 months of trial	1:Institutional or Home SBA delivery
A77	3. keonjhar	33. ninihan	1:Wrapped in Clean Cloth	1:First food given was breastmilk	2:Institutional delivery	1:Washed hands	1:CDK used	1:Gloves used	0:No sheet	1:Thread used	0:Not cut with a new blade			0:Inappropriate cord care	0:Not wiped	0:Not wrapped or put on skin	0:No skin contact	1:Breastfeeding	1:Not bathed in 6 hrs	1:Only breast milk	2008	2: Third 12 months of trial	1:Institutional or Home SBA delivery
A78	3. keonjhar	33. ninihan	1:Wrapped in Clean Cloth	0:First food given to baby not breastmilk	2:Institutional delivery	1:Washed hands	1:CDK used	1:Gloves used	1:Sheet used	1:Thread used	1:New blade	1:New instrument	1:Boiled thread	1:Appropriate cord care	0:Not wiped	0:Not wrapped or put on skin	0:No skin contact	0:No Breastfeeding	1:Not bathed in 6 hrs	0:Not just breast milk	2008	2: Third 12 months of trial	1:Institutional or Home SBA delivery
A79	3. keonjhar	30. madhyapur	1:Wrapped in Clean Cloth	1:First food given was breastmilk	2:Institutional delivery	1:Washed hands	0:No CDK	1:Gloves used	0:No sheet	1:Thread used	1:New blade	1:New instrument	1:Boiled thread	1:Appropriate cord care	0:Not wiped	0:Not wrapped or put on skin	0:No skin contact	1:Breastfeeding	1:Not bathed in 6 hrs	1:Only breast milk	2008	2: Third 12 months of trial	1:Institutional or Home SBA delivery
A80	3. keonjhar	30. madhyapur	1:Wrapped in Clean Cloth	1:First food given was breastmilk	2:Institutional delivery	1:Washed hands	1:CDK used	1:Gloves used	0:No sheet	1:Thread used	1:New blade	1:New instrument	1:Boiled thread	1:Appropriate cord care	0:Not wiped	0:Not wrapped or put on skin	0:No skin contact	1:Breastfeeding	1:Not bathed in 6 hrs	1:Only breast milk	2008	2: Third 12 months of trial	1:Institutional or Home SBA delivery
A81	3. keonjhar	30. madhyapur	1:Wrapped in Clean Cloth	1:First food given was breastmilk	2:Institutional delivery	0:Not washed hands	0:No CDK	1:Gloves used	0:No sheet	1:Thread used	1:New blade	1:New instrument	1:Boiled thread	1:Appropriate cord care	1:Wiped	0:Not wrapped or put on skin	0:No skin contact	1:Breastfeeding	1:Not bathed in 6 hrs	1:Only breast milk	2008	2: Third 12 months of trial	1:Institutional or Home SBA delivery
A82	3. keonjhar	30. madhyapur	1:Wrapped in Clean Cloth	1:First food given was breastmilk	2:Institutional delivery	1:Washed hands	0:No CDK	1:Gloves used	0:No sheet	1:Thread used	1:New blade	1:New instrument	1:Boiled thread	1:Appropriate cord care	0:Not wiped	0:Not wrapped or put on skin	0:No skin contact	1:Breastfeeding	1:Not bathed in 6 hrs	0:Not just breast milk	2008	2: Third 12 months of trial	1:Institutional or Home SBA delivery
A83	3. keonjhar	30. madhyapur	1:Wrapped in Clean Cloth	1:First food given was breastmilk	2:Institutional delivery	1:Washed hands	0:No CDK	1:Gloves used	0:No sheet	1:Thread used	1:New blade	1:New instrument	1:Boiled thread	1:Appropriate cord care	1:Wiped	0:Not wrapped or put on skin	1:Skin contact	1:Breastfeeding	1:Not bathed in 6 hrs	1:Only breast milk	2008	2: Third 12 months of trial	1:Institutional or Home SBA delivery
A84	3. keonjhar	30. madhyapur	0:Wrapped in Dirty Cloth	1:First food given was breastmilk	0:Home non-SBA	0:Not washed hands	0:No CDK	0:No gloves	0:No sheet	1:Thread used	1:New blade	1:New instrument	0:Not boiled thread	1:Appropriate cord care	0:Not wiped	0:Not wrapped or put on skin	1:Skin contact	1:Breastfeeding	1:Not bathed in 6 hrs	1:Only breast milk	2008	2: Third 12 months of trial	0:Home non-SBA
A85	3. keonjhar	30. madhyapur	1:Wrapped in Clean Cloth	1:First food given was breastmilk	2:Institutional delivery	1:Washed hands	0:No CDK	1:Gloves used	0:No sheet	1:Thread used	1:New blade	1:New instrument	1:Boiled thread	1:Appropriate cord care	1:Wiped	0:Not wrapped or put on skin	1:Skin contact	1:Breastfeeding	1:Not bathed in 6 hrs	1:Only breast milk	2008	2: Third 12 months of trial	1:Institutional or Home SBA delivery
A86	3. keonjhar	30. madhyapur	1:Wrapped in Clean Cloth	1:First food given was breastmilk	2:Institutional delivery	1:Washed hands	0:No CDK	1:Gloves used	0:No sheet	1:Thread used	1:New blade	1:New instrument	1:Boiled thread	1:Appropriate cord care	1:Wiped	0:Not wrapped or put on skin	0:No skin contact	1:Breastfeeding	1:Not bathed in 6 hrs	1:Only breast milk	2008	2: Third 12 months of trial	1:Institutional or Home SBA delivery
A87	3. keonjhar	30. madhyapur	1:Wrapped in Clean Cloth	0:First food given to baby not breastmilk	2:Institutional delivery	1:Washed hands	0:No CDK	1:Gloves used	0:No sheet	1:Thread used	1:New blade	1:New instrument	1:Boiled thread	1:Appropriate cord care	1:Wiped	0:Not wrapped or put on skin	1:Skin contact	0:No Breastfeeding	1:Not bathed in 6 hrs	0:Not just breast milk	2008	2: Third 12 months of trial	1:Institutional or Home SBA delivery
A88	3. keonjhar	30. madhyapur	1:Wrapped in Clean Cloth	1:First food given was breastmilk	2:Institutional delivery	1:Washed hands	0:No CDK	1:Gloves used	0:No sheet	1:Thread used	1:New blade	1:New instrument	1:Boiled thread	1:Appropriate cord care	1:Wiped	0:Not wrapped or put on skin	1:Skin contact	0:No Breastfeeding	1:Not bathed in 6 hrs	0:Not just breast milk	2008	2: Third 12 months of trial	1:Institutional or Home SBA delivery
A89	3. keonjhar	30. madhyapur	1:Wrapped in Clean Cloth	1:First food given was breastmilk	2:Institutional delivery	1:Washed hands	0:No CDK	1:Gloves used	0:No sheet	1:Thread used	1:New blade	1:New instrument	1:Boiled thread	1:Appropriate cord care	1:Wiped	0:Not wrapped or put on skin	1:Skin contact	1:Breastfeeding	1:Not bathed in 6 hrs	1:Only breast milk	2008	2: Third 12 months of trial	1:Institutional or Home SBA delivery
A90	3. keonjhar	27. kumundi	1:Wrapped in Clean Cloth	1:First food given was breastmilk	2:Institutional delivery	1:Washed hands	1:CDK used	1:Gloves used	1:Sheet used	1:Thread used	0:Not cut with a new blade	1:New instrument	1:Boiled thread	1:Appropriate cord care	0:Not wiped	0:Not wrapped or put on skin	1:Skin contact	1:Breastfeeding	1:Not bathed in 6 hrs	1:Only breast milk	2008	2: Third 12 months of trial	1:Institutional or Home SBA delivery
A91	3. keonjhar	27. kumundi	0:Wrapped in Dirty Cloth	1:First food given was breastmilk	0:Home non-SBA	0:Not washed hands	0:No CDK	0:No gloves	0:No sheet	1:Thread used	1:New blade	1:New instrument	0:Not boiled thread	1:Appropriate cord care	0:Not wiped	0:Not wrapped or put on skin	0:No skin contact	0:No Breastfeeding	0:Bathed in 6 hrs	1:Only breast milk	2008	2: Third 12 months of trial	0:Home non-SBA
A92	3. keonjhar	27. kumundi	1:Wrapped in Clean Cloth	1:First food given was breastmilk	2:Institutional delivery	1:Washed hands	1:CDK used	1:Gloves used	1:Sheet used	1:Thread used	0:Not cut with a new blade	1:New instrument	1:Boiled thread	1:Appropriate cord care	0:Not wiped	0:Not wrapped or put on skin	1:Skin contact	1:Breastfeeding	1:Not bathed in 6 hrs	1:Only breast milk	2008	2: Third 12 months of trial	1:Institutional or Home SBA delivery
A93	3. keonjhar	27. kumundi	0:Wrapped in Dirty Cloth	1:First food given was breastmilk	0:Home non-SBA	0:Not washed hands	0:No CDK	0:No gloves	0:No sheet	1:Thread used	1:New blade	1:New instrument	0:Not boiled thread	1:Appropriate cord care	0:Not wiped	0:Not wrapped or put on skin	0:No skin contact	0:No Breastfeeding	1:Not bathed in 6 hrs	1:Only breast milk	2008	2: Third 12 months of trial	0:Home non-SBA
A94	3. keonjhar	27. kumundi	1:Wrapped in Clean Cloth	1:First food given was breastmilk	0:Home non-SBA	0:Not washed hands	1:CDK used	0:No gloves	0:No sheet	1:Thread used	1:New blade	1:New instrument	0:Not boiled thread	1:Appropriate cord care	0:Not wiped	0:Not wrapped or put on skin	0:No skin contact	0:No Breastfeeding	0:Bathed in 6 hrs	1:Only breast milk	2008	2: Third 12 months of trial	0:Home non-SBA
A95	3. keonjhar	27. kumundi	1:Wrapped in Clean Cloth	1:First food given was breastmilk	2:Institutional delivery	1:Washed hands	1:CDK used	1:Gloves used	1:Sheet used	1:Thread used	0:Not cut with a new blade	1:New instrument	1:Boiled thread	1:Appropriate cord care	0:Not wiped	0:Not wrapped or put on skin	0:No skin contact	0:No Breastfeeding	1:Not bathed in 6 hrs	1:Only breast milk	2008	2: Third 12 months of trial	1:Institutional or Home SBA delivery
A96	3. keonjhar	27. kumundi	1:Wrapped in Clean Cloth	1:First food given was breastmilk	2:Institutional delivery	1:Washed hands	1:CDK used	0:No gloves	0:No sheet	1:Thread used	0:Not cut with a new blade	1:New instrument	1:Boiled thread	1:Appropriate cord care	0:Not wiped	0:Not wrapped or put on skin	1:Skin contact	0:No Breastfeeding	1:Not bathed in 6 hrs	1:Only breast milk	2008	2: Third 12 months of trial	1:Institutional or Home SBA delivery
A97	3. keonjhar	27. kumundi	0:Wrapped in Dirty Cloth	1:First food given was breastmilk	0:Home non-SBA	0:Not washed hands	0:No CDK	0:No gloves	0:No sheet	1:Thread used	1:New blade	1:New instrument	0:Not boiled thread	1:Appropriate cord care	0:Not wiped	0:Not wrapped or put on skin	0:No skin contact	0:No Breastfeeding	0:Bathed in 6 hrs	1:Only breast milk	2008	2: Third 12 months of trial	0:Home non-SBA
A98	3. keonjhar	27. kumundi	0:Wrapped in Dirty Cloth	1:First food given was breastmilk	0:Home non-SBA	0:Not washed hands	0:No CDK	0:No gloves	0:No sheet	1:Thread used	1:New blade	1:New instrument	0:Not boiled thread	1:Appropriate cord care	0:Not wiped	0:Not wrapped or put on skin	0:No skin contact	0:No Breastfeeding	1:Not bathed in 6 hrs	1:Only breast milk	2008	2: Third 12 months of trial	0:Home non-SBA
A99	3. keonjhar	27. kumundi	0:Wrapped in Dirty Cloth	1:First food given was breastmilk	0:Home non-SBA	0:Not washed hands	0:No CDK	0:No gloves	0:No sheet	1:Thread used	1:New blade	1:New instrument	0:Not boiled thread	1:Appropriate cord care	0:Not wiped	0:Not wrapped or put on skin	0:No skin contact	0:No Breastfeeding	0:Bathed in 6 hrs	1:Only breast milk	2008	2: Third 12 months of trial	0:Home non-SBA
A100	3. keonjhar	27. kumundi	0:Wrapped in Dirty Cloth	1:First food given was breastmilk	0:Home non-SBA	0:Not washed hands	0:No CDK	0:No gloves	0:No sheet	1:Thread used	1:New blade	1:New instrument	0:Not boiled thread	1:Appropriate cord care	0:Not wiped	0:Not wrapped or put on skin	0:No skin contact	0:No Breastfeeding	0:Bathed in 6 hrs	1:Only breast milk	2008	2: Third 12 months of trial	0:Home non-SBA
A101	3. keonjhar	27. kumundi	0:Wrapped in Dirty Cloth	1:First food given was breastmilk	0:Home non-SBA	0:Not washed hands	0:No CDK	0:No gloves	0:No sheet	1:Thread used	1:New blade	1:New instrument	1:Boiled thread	1:Appropriate cord care	0:Not wiped	0:Not wrapped or put on skin	0:No skin contact	0:No Breastfeeding	1:Not bathed in 6 hrs	1:Only breast milk	2008	2: Third 12 months of trial	0:Home non-SBA
A102	3. keonjhar	27. kumundi	1:Wrapped in Clean Cloth	1:First food given was breastmilk	0:Home non-SBA	0:Not washed hands	1:CDK used	0:No gloves	0:No sheet	1:Thread used	1:New blade	1:New instrument	0:Not boiled thread	1:Appropriate cord care	0:Not wiped	0:Not wrapped or put on skin	0:No skin contact	0:No Breastfeeding	1:Not bathed in 6 hrs	1:Only breast milk	2008	2: Third 12 months of trial	0:Home non-SBA
A103	3. keonjhar	27. kumundi	1:Wrapped in Clean Cloth	1:First food given was breastmilk	2:Institutional delivery	1:Washed hands	1:CDK used	0:No gloves	0:No sheet	1:Thread used	0:Not cut with a new blade	1:New instrument	1:Boiled thread	1:Appropriate cord care	0:Not wiped	0:Not wrapped or put on skin	0:No skin contact	0:No Breastfeeding	1:Not bathed in 6 hrs	1:Only breast milk	2008	2: Third 12 months of trial	1:Institutional or Home SBA delivery
A104	3. keonjhar	27. kumundi	1:Wrapped in Clean Cloth	0:First food given to baby not breastmilk	0:Home non-SBA	1:Washed hands	1:CDK used	0:No gloves	0:No sheet	1:Thread used	1:New blade	1:New instrument	0:Not boiled thread	1:Appropriate cord care	0:Not wiped	0:Not wrapped or put on skin	0:No skin contact	0:No Breastfeeding	1:Not bathed in 6 hrs	0:Not just breast milk	2008	2: Third 12 months of trial	0:Home non-SBA
A105	3. keonjhar	26. dhanurjaypur	0:Wrapped in Dirty Cloth	1:First food given was breastmilk	1:Home SBA	1:Washed hands	1:CDK used	1:Gloves used	0:No sheet	1:Thread used	1:New blade	1:New instrument	0:Not boiled thread	1:Appropriate cord care	0:Not wiped	1:Wrapped or put on skin	0:No skin contact	1:Breastfeeding	1:Not bathed in 6 hrs	1:Only breast milk	2008	2: Third 12 months of trial	1:Institutional or Home SBA delivery
A106	3. keonjhar	26. dhanurjaypur	1:Wrapped in Clean Cloth	1:First food given was breastmilk	1:Home SBA	1:Washed hands	1:CDK used	1:Gloves used	0:No sheet	1:Thread used	1:New blade	1:New instrument	0:Not boiled thread	1:Appropriate cord care	0:Not wiped	1:Wrapped or put on skin	0:No skin contact	1:Breastfeeding	1:Not bathed in 6 hrs	1:Only breast milk	2008	2: Third 12 months of trial	1:Institutional or Home SBA delivery
A107	3. keonjhar	26. dhanurjaypur	1:Wrapped in Clean Cloth	1:First food given was breastmilk	0:Home non-SBA		0:No CDK	0:No gloves	0:No sheet	1:Thread used	1:New blade	1:New instrument	0:Not boiled thread	1:Appropriate cord care	0:Not wiped	1:Wrapped or put on skin	0:No skin contact	1:Breastfeeding	1:Not bathed in 6 hrs	1:Only breast milk	2008	2: Third 12 months of trial	0:Home non-SBA
A108	3. keonjhar	26. dhanurjaypur	1:Wrapped in Clean Cloth	0:First food given to baby not breastmilk	2:Institutional delivery	1:Washed hands	1:CDK used	1:Gloves used	0:No sheet	1:Thread used				1:Appropriate cord care	0:Not wiped	1:Wrapped or put on skin	0:No skin contact	0:No Breastfeeding	1:Not bathed in 6 hrs	0:Not just breast milk	2008	2: Third 12 months of trial	1:Institutional or Home SBA delivery
A109	3. keonjhar	26. dhanurjaypur	1:Wrapped in Clean Cloth	1:First food given was breastmilk	1:Home SBA	1:Washed hands	1:CDK used	1:Gloves used	0:No sheet	1:Thread used	0:Not cut with a new blade	0:Not new instrument	0:Not boiled thread	1:Appropriate cord care	1:Wiped	0:Not wrapped or put on skin	1:Skin contact	1:Breastfeeding	1:Not bathed in 6 hrs	1:Only breast milk	2008	2: Third 12 months of trial	1:Institutional or Home SBA delivery
A110	3. keonjhar	26. dhanurjaypur	1:Wrapped in Clean Cloth	1:First food given was breastmilk	2:Institutional delivery		1:CDK used	1:Gloves used	0:No sheet	1:Thread used				1:Appropriate cord care	0:Not wiped	0:Not wrapped or put on skin	0:No skin contact	1:Breastfeeding	1:Not bathed in 6 hrs	1:Only breast milk	2008	2: Third 12 months of trial	1:Institutional or Home SBA delivery
A111	3. keonjhar	27. kumundi	0:Wrapped in Dirty Cloth	1:First food given was breastmilk	0:Home non-SBA	0:Not washed hands	0:No CDK	0:No gloves	0:No sheet	1:Thread used	1:New blade	1:New instrument	0:Not boiled thread	1:Appropriate cord care	0:Not wiped	0:Not wrapped or put on skin	0:No skin contact	0:No Breastfeeding	0:Bathed in 6 hrs	1:Only breast milk	2008	2: Third 12 months of trial	0:Home non-SBA
A112	3. keonjhar	27. kumundi	0:Wrapped in Dirty Cloth	1:First food given was breastmilk	0:Home non-SBA	0:Not washed hands	0:No CDK	0:No gloves	0:No sheet	1:Thread used	1:New blade	1:New instrument	0:Not boiled thread	1:Appropriate cord care	0:Not wiped	0:Not wrapped or put on skin	0:No skin contact	1:Breastfeeding	1:Not bathed in 6 hrs	1:Only breast milk	2008	2: Third 12 months of trial	0:Home non-SBA
A113	3. keonjhar	27. kumundi	1:Wrapped in Clean Cloth	1:First food given was breastmilk	2:Institutional delivery	1:Washed hands	1:CDK used	1:Gloves used	1:Sheet used	1:Thread used	0:Not cut with a new blade	1:New instrument	1:Boiled thread	1:Appropriate cord care	0:Not wiped	0:Not wrapped or put on skin	0:No skin contact	0:No Breastfeeding	1:Not bathed in 6 hrs	1:Only breast milk	2008	2: Third 12 months of trial	1:Institutional or Home SBA delivery
A114	3. keonjhar	27. kumundi	1:Wrapped in Clean Cloth	1:First food given was breastmilk	2:Institutional delivery	1:Washed hands	1:CDK used	1:Gloves used	1:Sheet used	1:Thread used	0:Not cut with a new blade	1:New instrument	1:Boiled thread	1:Appropriate cord care	0:Not wiped	0:Not wrapped or put on skin	0:No skin contact	0:No Breastfeeding	1:Not bathed in 6 hrs	1:Only breast milk	2008	2: Third 12 months of trial	1:Institutional or Home SBA delivery
A115	3. keonjhar	27. kumundi	0:Wrapped in Dirty Cloth	1:First food given was breastmilk	0:Home non-SBA	0:Not washed hands	0:No CDK	0:No gloves	0:No sheet	1:Thread used	1:New blade	1:New instrument	0:Not boiled thread	1:Appropriate cord care	0:Not wiped	0:Not wrapped or put on skin	0:No skin contact	1:Breastfeeding	1:Not bathed in 6 hrs	1:Only breast milk	2008	2: Third 12 months of trial	0:Home non-SBA
A116	3. keonjhar	27. kumundi	0:Wrapped in Dirty Cloth	1:First food given was breastmilk	0:Home non-SBA	0:Not washed hands	0:No CDK	0:No gloves	0:No sheet	1:Thread used	0:Not cut with a new blade	0:Not new instrument	0:Not boiled thread	1:Appropriate cord care	0:Not wiped	0:Not wrapped or put on skin	1:Skin contact	0:No Breastfeeding	1:Not bathed in 6 hrs	1:Only breast milk	2008	2: Third 12 months of trial	0:Home non-SBA
A117	3. keonjhar	27. kumundi	1:Wrapped in Clean Cloth	1:First food given was breastmilk	2:Institutional delivery	1:Washed hands	1:CDK used	0:No gloves	0:No sheet	1:Thread used	0:Not cut with a new blade	1:New instrument	1:Boiled thread	1:Appropriate cord care	0:Not wiped	0:Not wrapped or put on skin	0:No skin contact	0:No Breastfeeding	1:Not bathed in 6 hrs	1:Only breast milk	2008	2: Third 12 months of trial	1:Institutional or Home SBA delivery
A118	3. keonjhar	27. kumundi	1:Wrapped in Clean Cloth	1:First food given was breastmilk	0:Home non-SBA	0:Not washed hands	1:CDK used	0:No gloves	0:No sheet	1:Thread used	1:New blade	1:New instrument	0:Not boiled thread	1:Appropriate cord care	0:Not wiped	0:Not wrapped or put on skin	0:No skin contact	0:No Breastfeeding	0:Bathed in 6 hrs	1:Only breast milk	2008	2: Third 12 months of trial	0:Home non-SBA
A119	3. keonjhar	27. kumundi	0:Wrapped in Dirty Cloth	0:First food given to baby not breastmilk	0:Home non-SBA	0:Not washed hands	0:No CDK	0:No gloves	0:No sheet	1:Thread used	1:New blade	1:New instrument	0:Not boiled thread	1:Appropriate cord care	0:Not wiped	0:Not wrapped or put on skin	0:No skin contact	0:No Breastfeeding	0:Bathed in 6 hrs	0:Not just breast milk	2008	2: Third 12 months of trial	0:Home non-SBA
A120	3. keonjhar	26. dhanurjaypur	1:Wrapped in Clean Cloth	0:First food given to baby not breastmilk	1:Home SBA		1:CDK used	1:Gloves used	0:No sheet	1:Thread used	1:New blade	1:New instrument	0:Not boiled thread	1:Appropriate cord care	0:Not wiped	0:Not wrapped or put on skin	0:No skin contact	1:Breastfeeding	1:Not bathed in 6 hrs	0:Not just breast milk	2008	2: Third 12 months of trial	1:Institutional or Home SBA delivery
A121	3. keonjhar	26. dhanurjaypur	1:Wrapped in Clean Cloth	1:First food given was breastmilk	1:Home SBA	1:Washed hands	1:CDK used	1:Gloves used	0:No sheet	1:Thread used	0:Not cut with a new blade	0:Not new instrument	0:Not boiled thread	1:Appropriate cord care	1:Wiped	0:Not wrapped or put on skin	1:Skin contact	1:Breastfeeding	1:Not bathed in 6 hrs	1:Only breast milk	2008	2: Third 12 months of trial	1:Institutional or Home SBA delivery
A122	3. keonjhar	26. dhanurjaypur	1:Wrapped in Clean Cloth	1:First food given was breastmilk	1:Home SBA		1:CDK used	1:Gloves used	0:No sheet	1:Thread used	1:New blade	1:New instrument	0:Not boiled thread	1:Appropriate cord care	0:Not wiped	0:Not wrapped or put on skin	0:No skin contact	1:Breastfeeding	1:Not bathed in 6 hrs	0:Not just breast milk	2008	2: Third 12 months of trial	1:Institutional or Home SBA delivery
A123	3. keonjhar	36. tangriapal	1:Wrapped in Clean Cloth	1:First food given was breastmilk	0:Home non-SBA	0:Not washed hands	0:No CDK	0:No gloves	0:No sheet	1:Thread used	1:New blade	1:New instrument	1:Boiled thread	1:Appropriate cord care	0:Not wiped	0:Not wrapped or put on skin	0:No skin contact	0:No Breastfeeding	1:Not bathed in 6 hrs	1:Only breast milk	2008	2: Third 12 months of trial	0:Home non-SBA
A124	3. keonjhar	34. suakati	1:Wrapped in Clean Cloth	1:First food given was breastmilk	2:Institutional delivery	1:Washed hands	1:CDK used	1:Gloves used	0:No sheet	1:Thread used	0:Not cut with a new blade			1:Appropriate cord care	0:Not wiped	0:Not wrapped or put on skin	0:No skin contact	0:No Breastfeeding	1:Not bathed in 6 hrs	1:Only breast milk	2008	2: Third 12 months of trial	1:Institutional or Home SBA delivery
A125	3. keonjhar	34. suakati	1:Wrapped in Clean Cloth	1:First food given was breastmilk	2:Institutional delivery	1:Washed hands	1:CDK used	1:Gloves used	1:Sheet used	1:Thread used	0:Not cut with a new blade	1:New instrument	1:Boiled thread	1:Appropriate cord care	0:Not wiped	0:Not wrapped or put on skin	0:No skin contact	0:No Breastfeeding	1:Not bathed in 6 hrs	1:Only breast milk	2008	2: Third 12 months of trial	1:Institutional or Home SBA delivery
A126	3. keonjhar	34. suakati	0:Wrapped in Dirty Cloth	1:First food given was breastmilk	0:Home non-SBA	0:Not washed hands	0:No CDK	0:No gloves	0:No sheet	1:Thread used	1:New blade	1:New instrument	0:Not boiled thread	1:Appropriate cord care	0:Not wiped	0:Not wrapped or put on skin	0:No skin contact	0:No Breastfeeding	0:Bathed in 6 hrs	1:Only breast milk	2008	2: Third 12 months of trial	0:Home non-SBA
A127	3. keonjhar	33. ninihan	1:Wrapped in Clean Cloth	1:First food given was breastmilk	2:Institutional delivery	0:Not washed hands	0:No CDK	1:Gloves used	0:No sheet	1:Thread used			0:Not boiled thread	1:Appropriate cord care	0:Not wiped	0:Not wrapped or put on skin	0:No skin contact	1:Breastfeeding	1:Not bathed in 6 hrs	1:Only breast milk	2008	2: Third 12 months of trial	1:Institutional or Home SBA delivery
A128	3. keonjhar	33. ninihan	1:Wrapped in Clean Cloth	0:First food given to baby not breastmilk	0:Home non-SBA	1:Washed hands	0:No CDK	0:No gloves	0:No sheet	1:Thread used	1:New blade	1:New instrument	0:Not boiled thread	1:Appropriate cord care	0:Not wiped	0:Not wrapped or put on skin	0:No skin contact	1:Breastfeeding	1:Not bathed in 6 hrs	0:Not just breast milk	2008	2: Third 12 months of trial	0:Home non-SBA
A129	3. keonjhar	30. madhyapur	1:Wrapped in Clean Cloth	1:First food given was breastmilk	2:Institutional delivery	1:Washed hands	1:CDK used	1:Gloves used	0:No sheet	1:Thread used	1:New blade	1:New instrument	1:Boiled thread	1:Appropriate cord care	1:Wiped	1:Wrapped or put on skin	1:Skin contact	1:Breastfeeding	1:Not bathed in 6 hrs	1:Only breast milk	2008	2: Third 12 months of trial	1:Institutional or Home SBA delivery
A130	3. keonjhar	30. madhyapur	1:Wrapped in Clean Cloth	0:First food given to baby not breastmilk	2:Institutional delivery	1:Washed hands	0:No CDK	1:Gloves used	0:No sheet	1:Thread used	1:New blade	1:New instrument	1:Boiled thread	1:Appropriate cord care	0:Not wiped	0:Not wrapped or put on skin	0:No skin contact	0:No Breastfeeding	1:Not bathed in 6 hrs	1:Only breast milk	2008	2: Third 12 months of trial	1:Institutional or Home SBA delivery
A131	3. keonjhar	30. madhyapur	1:Wrapped in Clean Cloth	1:First food given was breastmilk	2:Institutional delivery	1:Washed hands	0:No CDK	1:Gloves used	0:No sheet	1:Thread used	1:New blade	1:New instrument	1:Boiled thread	1:Appropriate cord care	1:Wiped	0:Not wrapped or put on skin	0:No skin contact	1:Breastfeeding	1:Not bathed in 6 hrs	1:Only breast milk	2008	2: Third 12 months of trial	1:Institutional or Home SBA delivery
A132	3. keonjhar	27. kumundi	1:Wrapped in Clean Cloth	1:First food given was breastmilk	0:Home non-SBA	0:Not washed hands	1:CDK used	0:No gloves	0:No sheet	1:Thread used	1:New blade	1:New instrument	0:Not boiled thread	1:Appropriate cord care	0:Not wiped	0:Not wrapped or put on skin	0:No skin contact	1:Breastfeeding	1:Not bathed in 6 hrs	1:Only breast milk	2008	2: Third 12 months of trial	0:Home non-SBA
A133	3. keonjhar	27. kumundi	1:Wrapped in Clean Cloth	1:First food given was breastmilk	2:Institutional delivery	1:Washed hands	1:CDK used	1:Gloves used	0:No sheet	1:Thread used	0:Not cut with a new blade	1:New instrument	1:Boiled thread	1:Appropriate cord care	0:Not wiped	0:Not wrapped or put on skin	1:Skin contact	1:Breastfeeding	1:Not bathed in 6 hrs	1:Only breast milk	2008	2: Third 12 months of trial	1:Institutional or Home SBA delivery
A134	3. keonjhar	27. kumundi	1:Wrapped in Clean Cloth	1:First food given was breastmilk	2:Institutional delivery	1:Washed hands	1:CDK used	1:Gloves used	1:Sheet used	1:Thread used	0:Not cut with a new blade	1:New instrument	1:Boiled thread	1:Appropriate cord care	0:Not wiped	0:Not wrapped or put on skin	0:No skin contact	1:Breastfeeding	1:Not bathed in 6 hrs	1:Only breast milk	2008	2: Third 12 months of trial	1:Institutional or Home SBA delivery
A135	3. keonjhar	27. kumundi	1:Wrapped in Clean Cloth	1:First food given was breastmilk	2:Institutional delivery	1:Washed hands	1:CDK used	1:Gloves used	1:Sheet used	1:Thread used	0:Not cut with a new blade	1:New instrument	1:Boiled thread	1:Appropriate cord care	0:Not wiped	0:Not wrapped or put on skin	0:No skin contact	0:No Breastfeeding	1:Not bathed in 6 hrs	1:Only breast milk	2008	2: Third 12 months of trial	1:Institutional or Home SBA delivery
A136	3. keonjhar	27. kumundi	0:Wrapped in Dirty Cloth	1:First food given was breastmilk	0:Home non-SBA	0:Not washed hands	0:No CDK	0:No gloves	0:No sheet	1:Thread used	1:New blade	1:New instrument	0:Not boiled thread	1:Appropriate cord care	0:Not wiped	0:Not wrapped or put on skin	0:No skin contact	0:No Breastfeeding	0:Bathed in 6 hrs	1:Only breast milk	2008	2: Third 12 months of trial	0:Home non-SBA
A137	3. keonjhar	27. kumundi	0:Wrapped in Dirty Cloth	1:First food given was breastmilk	0:Home non-SBA	0:Not washed hands	0:No CDK	0:No gloves	0:No sheet	1:Thread used	1:New blade	1:New instrument	0:Not boiled thread	1:Appropriate cord care	0:Not wiped	0:Not wrapped or put on skin	1:Skin contact	1:Breastfeeding	0:Bathed in 6 hrs	1:Only breast milk	2008	2: Third 12 months of trial	0:Home non-SBA
A138	3. keonjhar	27. kumundi	1:Wrapped in Clean Cloth	0:First food given to baby not breastmilk	2:Institutional delivery	1:Washed hands	1:CDK used	0:No gloves	0:No sheet	1:Thread used	0:Not cut with a new blade	1:New instrument	1:Boiled thread	1:Appropriate cord care	0:Not wiped	0:Not wrapped or put on skin	0:No skin contact	0:No Breastfeeding	1:Not bathed in 6 hrs	0:Not just breast milk	2008	2: Third 12 months of trial	1:Institutional or Home SBA delivery
A139	3. keonjhar	27. kumundi	0:Wrapped in Dirty Cloth	1:First food given was breastmilk	0:Home non-SBA	0:Not washed hands	0:No CDK	0:No gloves	0:No sheet	1:Thread used	1:New blade	1:New instrument	0:Not boiled thread	1:Appropriate cord care	0:Not wiped	0:Not wrapped or put on skin	0:No skin contact	0:No Breastfeeding	1:Not bathed in 6 hrs	1:Only breast milk	2008	2: Third 12 months of trial	0:Home non-SBA
A140	3. keonjhar	27. kumundi	1:Wrapped in Clean Cloth	0:First food given to baby not breastmilk	2:Institutional delivery	1:Washed hands	1:CDK used	1:Gloves used	0:No sheet	1:Thread used	0:Not cut with a new blade	1:New instrument	1:Boiled thread	1:Appropriate cord care	0:Not wiped	0:Not wrapped or put on skin	0:No skin contact	0:No Breastfeeding	1:Not bathed in 6 hrs	0:Not just breast milk	2008	2: Third 12 months of trial	1:Institutional or Home SBA delivery
A141	3. keonjhar	26. dhanurjaypur	1:Wrapped in Clean Cloth	1:First food given was breastmilk	1:Home SBA	1:Washed hands	1:CDK used	1:Gloves used	0:No sheet	1:Thread used	1:New blade	1:New instrument	0:Not boiled thread	1:Appropriate cord care	0:Not wiped	0:Not wrapped or put on skin	0:No skin contact	1:Breastfeeding	1:Not bathed in 6 hrs	1:Only breast milk	2008	2: Third 12 months of trial	1:Institutional or Home SBA delivery
A142	3. keonjhar	26. dhanurjaypur	1:Wrapped in Clean Cloth	1:First food given was breastmilk	0:Home non-SBA	1:Washed hands	1:CDK used	1:Gloves used	0:No sheet	1:Thread used	0:Not cut with a new blade	0:Not new instrument	0:Not boiled thread	1:Appropriate cord care	0:Not wiped	0:Not wrapped or put on skin	0:No skin contact	1:Breastfeeding	1:Not bathed in 6 hrs	1:Only breast milk	2008	2: Third 12 months of trial	0:Home non-SBA
A143	3. keonjhar	26. dhanurjaypur	1:Wrapped in Clean Cloth	1:First food given was breastmilk	2:Institutional delivery	1:Washed hands	1:CDK used	1:Gloves used	0:No sheet	1:Thread used	1:New blade	1:New instrument		1:Appropriate cord care	1:Wiped	0:Not wrapped or put on skin	0:No skin contact	1:Breastfeeding	1:Not bathed in 6 hrs	1:Only breast milk	2008	2: Third 12 months of trial	1:Institutional or Home SBA delivery
A144	3. keonjhar	26. dhanurjaypur	1:Wrapped in Clean Cloth	0:First food given to baby not breastmilk	2:Institutional delivery	1:Washed hands	1:CDK used	1:Gloves used	0:No sheet	1:Thread used	1:New blade	1:New instrument	0:Not boiled thread	1:Appropriate cord care	0:Not wiped	0:Not wrapped or put on skin	0:No skin contact	1:Breastfeeding	1:Not bathed in 6 hrs	1:Only breast milk	2008	2: Third 12 months of trial	1:Institutional or Home SBA delivery
A145	3. keonjhar	36. tangriapal	1:Wrapped in Clean Cloth	1:First food given was breastmilk	0:Home non-SBA	0:Not washed hands	0:No CDK	0:No gloves	0:No sheet	1:Thread used	1:New blade	1:New instrument	0:Not boiled thread	1:Appropriate cord care	0:Not wiped	0:Not wrapped or put on skin	0:No skin contact	0:No Breastfeeding	1:Not bathed in 6 hrs	1:Only breast milk	2008	2: Third 12 months of trial	0:Home non-SBA
A146	3. keonjhar	36. tangriapal	1:Wrapped in Clean Cloth	1:First food given was breastmilk	0:Home non-SBA	0:Not washed hands	0:No CDK	0:No gloves	0:No sheet	1:Thread used	1:New blade	1:New instrument		1:Appropriate cord care	0:Not wiped	0:Not wrapped or put on skin	0:No skin contact	0:No Breastfeeding	1:Not bathed in 6 hrs	1:Only breast milk	2008	2: Third 12 months of trial	0:Home non-SBA
A147	3. keonjhar	36. tangriapal	1:Wrapped in Clean Cloth	1:First food given was breastmilk	2:Institutional delivery	1:Washed hands	1:CDK used	1:Gloves used	0:No sheet	1:Thread used	1:New blade	1:New instrument	1:Boiled thread	1:Appropriate cord care	0:Not wiped	0:Not wrapped or put on skin	1:Skin contact	0:No Breastfeeding	1:Not bathed in 6 hrs	1:Only breast milk	2008	2: Third 12 months of trial	1:Institutional or Home SBA delivery
A148	3. keonjhar	33. ninihan	1:Wrapped in Clean Cloth	1:First food given was breastmilk	2:Institutional delivery	1:Washed hands	0:No CDK	1:Gloves used	0:No sheet	1:Thread used	1:New blade	1:New instrument		1:Appropriate cord care	0:Not wiped	0:Not wrapped or put on skin	0:No skin contact	1:Breastfeeding	1:Not bathed in 6 hrs	1:Only breast milk	2008	2: Third 12 months of trial	1:Institutional or Home SBA delivery
A149	3. keonjhar	33. ninihan	0:Wrapped in Dirty Cloth	0:First food given to baby not breastmilk	2:Institutional delivery	1:Washed hands	1:CDK used	1:Gloves used	0:No sheet	1:Thread used	0:Not cut with a new blade	1:New instrument	1:Boiled thread	1:Appropriate cord care	0:Not wiped	0:Not wrapped or put on skin	0:No skin contact	1:Breastfeeding	1:Not bathed in 6 hrs	0:Not just breast milk	2008	2: Third 12 months of trial	1:Institutional or Home SBA delivery
A150	3. keonjhar	33. ninihan	1:Wrapped in Clean Cloth	1:First food given was breastmilk	2:Institutional delivery	1:Washed hands	1:CDK used	1:Gloves used	1:Sheet used	1:Thread used	0:Not cut with a new blade	1:New instrument	1:Boiled thread	1:Appropriate cord care	0:Not wiped	0:Not wrapped or put on skin	0:No skin contact	1:Breastfeeding	1:Not bathed in 6 hrs	1:Only breast milk	2008	2: Third 12 months of trial	1:Institutional or Home SBA delivery
A151	3. keonjhar	27. kumundi	0:Wrapped in Dirty Cloth	0:First food given to baby not breastmilk	0:Home non-SBA	0:Not washed hands	0:No CDK	0:No gloves	0:No sheet	1:Thread used	1:New blade	1:New instrument	0:Not boiled thread	1:Appropriate cord care	0:Not wiped	0:Not wrapped or put on skin	0:No skin contact	0:No Breastfeeding	0:Bathed in 6 hrs	0:Not just breast milk	2008	2: Third 12 months of trial	0:Home non-SBA
A152	3. keonjhar	26. dhanurjaypur	1:Wrapped in Clean Cloth	1:First food given was breastmilk	2:Institutional delivery	1:Washed hands	1:CDK used	1:Gloves used	0:No sheet	1:Thread used	1:New blade	1:New instrument	0:Not boiled thread	1:Appropriate cord care	0:Not wiped	1:Wrapped or put on skin	0:No skin contact	1:Breastfeeding	1:Not bathed in 6 hrs	1:Only breast milk	2008	2: Third 12 months of trial	1:Institutional or Home SBA delivery
A153	3. keonjhar	36. tangriapal	1:Wrapped in Clean Cloth	1:First food given was breastmilk	2:Institutional delivery	1:Washed hands	1:CDK used	1:Gloves used	1:Sheet used	1:Thread used	1:New blade	1:New instrument	1:Boiled thread	1:Appropriate cord care	0:Not wiped	0:Not wrapped or put on skin	0:No skin contact	0:No Breastfeeding	1:Not bathed in 6 hrs	1:Only breast milk	2008	2: Third 12 months of trial	1:Institutional or Home SBA delivery
A154	3. keonjhar	30. madhyapur	1:Wrapped in Clean Cloth	1:First food given was breastmilk	2:Institutional delivery	1:Washed hands	0:No CDK	1:Gloves used	0:No sheet	1:Thread used	1:New blade	1:New instrument	1:Boiled thread	1:Appropriate cord care	1:Wiped	0:Not wrapped or put on skin	1:Skin contact	1:Breastfeeding	1:Not bathed in 6 hrs	1:Only breast milk	2008	2: Third 12 months of trial	1:Institutional or Home SBA delivery
A155	3. keonjhar	30. madhyapur	1:Wrapped in Clean Cloth	0:First food given to baby not breastmilk	0:Home non-SBA	0:Not washed hands	0:No CDK	0:No gloves	0:No sheet	1:Thread used	1:New blade	1:New instrument	0:Not boiled thread	1:Appropriate cord care	0:Not wiped	0:Not wrapped or put on skin	1:Skin contact	1:Breastfeeding	0:Bathed in 6 hrs	1:Only breast milk	2008	2: Third 12 months of trial	0:Home non-SBA
A156	3. keonjhar	27. kumundi	1:Wrapped in Clean Cloth	1:First food given was breastmilk	0:Home non-SBA	0:Not washed hands	1:CDK used	0:No gloves	0:No sheet	1:Thread used	1:New blade	1:New instrument	0:Not boiled thread	1:Appropriate cord care	0:Not wiped	0:Not wrapped or put on skin	0:No skin contact	0:No Breastfeeding	1:Not bathed in 6 hrs	1:Only breast milk	2008	2: Third 12 months of trial	0:Home non-SBA
A157	3. keonjhar	27. kumundi	1:Wrapped in Clean Cloth	1:First food given was breastmilk	0:Home non-SBA	0:Not washed hands	1:CDK used	0:No gloves	0:No sheet	1:Thread used	1:New blade	1:New instrument	0:Not boiled thread	1:Appropriate cord care	0:Not wiped	0:Not wrapped or put on skin	0:No skin contact	0:No Breastfeeding	1:Not bathed in 6 hrs	1:Only breast milk	2008	2: Third 12 months of trial	0:Home non-SBA
A158	3. keonjhar	36. tangriapal	1:Wrapped in Clean Cloth	1:First food given was breastmilk	0:Home non-SBA	0:Not washed hands	0:No CDK	0:No gloves	0:No sheet	1:Thread used	0:Not cut with a new blade	0:Not new instrument	0:Not boiled thread	1:Appropriate cord care	0:Not wiped	0:Not wrapped or put on skin	0:No skin contact	0:No Breastfeeding	1:Not bathed in 6 hrs	1:Only breast milk	2008	2: Third 12 months of trial	0:Home non-SBA
A159	3. keonjhar	26. dhanurjaypur	0:Wrapped in Dirty Cloth	1:First food given was breastmilk	2:Institutional delivery	1:Washed hands	1:CDK used	1:Gloves used	0:No sheet	1:Thread used	1:New blade	1:New instrument		1:Appropriate cord care	0:Not wiped	1:Wrapped or put on skin	0:No skin contact	1:Breastfeeding	1:Not bathed in 6 hrs	1:Only breast milk	2008	2: Third 12 months of trial	1:Institutional or Home SBA delivery
A160	3. keonjhar	30. madhyapur	1:Wrapped in Clean Cloth	1:First food given was breastmilk	2:Institutional delivery	1:Washed hands	0:No CDK	1:Gloves used	0:No sheet	1:Thread used	1:New blade	1:New instrument	1:Boiled thread	1:Appropriate cord care	1:Wiped	0:Not wrapped or put on skin	1:Skin contact	1:Breastfeeding	1:Not bathed in 6 hrs	1:Only breast milk	2007	2: Third 12 months of trial	1:Institutional or Home SBA delivery
A161	3. keonjhar	34. suakati	1:Wrapped in Clean Cloth	1:First food given was breastmilk	2:Institutional delivery		1:CDK used	1:Gloves used	0:No sheet	1:Thread used	0:Not cut with a new blade			1:Appropriate cord care	0:Not wiped	0:Not wrapped or put on skin	0:No skin contact	0:No Breastfeeding	1:Not bathed in 6 hrs	1:Only breast milk	2008	2: Third 12 months of trial	1:Institutional or Home SBA delivery
A162	3. keonjhar	34. suakati	1:Wrapped in Clean Cloth	1:First food given was breastmilk	2:Institutional delivery	1:Washed hands	1:CDK used	1:Gloves used	1:Sheet used	1:Thread used	0:Not cut with a new blade	1:New instrument	1:Boiled thread	1:Appropriate cord care	0:Not wiped	0:Not wrapped or put on skin	0:No skin contact	0:No Breastfeeding	1:Not bathed in 6 hrs	1:Only breast milk	2008	2: Third 12 months of trial	1:Institutional or Home SBA delivery
A163	3. keonjhar	34. suakati	1:Wrapped in Clean Cloth	1:First food given was breastmilk	2:Institutional delivery		1:CDK used	1:Gloves used	1:Sheet used	1:Thread used				1:Appropriate cord care	0:Not wiped	0:Not wrapped or put on skin	0:No skin contact	0:No Breastfeeding	1:Not bathed in 6 hrs	1:Only breast milk	2008	2: Third 12 months of trial	1:Institutional or Home SBA delivery
A164	3. keonjhar	34. suakati	1:Wrapped in Clean Cloth	1:First food given was breastmilk	2:Institutional delivery		1:CDK used	1:Gloves used	0:No sheet	1:Thread used	0:Not cut with a new blade			1:Appropriate cord care	0:Not wiped	0:Not wrapped or put on skin	0:No skin contact	0:No Breastfeeding	1:Not bathed in 6 hrs	1:Only breast milk	2008	2: Third 12 months of trial	1:Institutional or Home SBA delivery
A165	3. keonjhar	34. suakati	1:Wrapped in Clean Cloth	1:First food given was breastmilk	0:Home non-SBA	0:Not washed hands	0:No CDK	0:No gloves	0:No sheet	1:Thread used	1:New blade	1:New instrument	0:Not boiled thread	1:Appropriate cord care	0:Not wiped	0:Not wrapped or put on skin	0:No skin contact	0:No Breastfeeding	0:Bathed in 6 hrs	1:Only breast milk	2008	2: Third 12 months of trial	0:Home non-SBA
A166	3. keonjhar	34. suakati	1:Wrapped in Clean Cloth	1:First food given was breastmilk	2:Institutional delivery	1:Washed hands	1:CDK used	1:Gloves used	0:No sheet	1:Thread used	0:Not cut with a new blade			1:Appropriate cord care	0:Not wiped	0:Not wrapped or put on skin	0:No skin contact	0:No Breastfeeding	1:Not bathed in 6 hrs	1:Only breast milk	2008	2: Third 12 months of trial	1:Institutional or Home SBA delivery
A167	3. keonjhar	34. suakati	1:Wrapped in Clean Cloth	1:First food given was breastmilk	2:Institutional delivery	1:Washed hands	1:CDK used	1:Gloves used	0:No sheet	1:Thread used				1:Appropriate cord care	0:Not wiped	0:Not wrapped or put on skin	0:No skin contact	0:No Breastfeeding	1:Not bathed in 6 hrs	1:Only breast milk	2008	2: Third 12 months of trial	1:Institutional or Home SBA delivery
A168	3. keonjhar	33. ninihan	1:Wrapped in Clean Cloth	1:First food given was breastmilk	0:Home non-SBA	1:Washed hands	0:No CDK	0:No gloves	0:No sheet	1:Thread used	1:New blade	1:New instrument	0:Not boiled thread	1:Appropriate cord care	0:Not wiped	0:Not wrapped or put on skin	0:No skin contact	1:Breastfeeding	1:Not bathed in 6 hrs	1:Only breast milk	2008	2: Third 12 months of trial	0:Home non-SBA
A169	3. keonjhar	33. ninihan	1:Wrapped in Clean Cloth	1:First food given was breastmilk	2:Institutional delivery	1:Washed hands	1:CDK used	1:Gloves used	0:No sheet	1:Thread used	0:Not cut with a new blade			0:Inappropriate cord care	0:Not wiped	0:Not wrapped or put on skin	0:No skin contact	1:Breastfeeding	1:Not bathed in 6 hrs	1:Only breast milk	2008	2: Third 12 months of trial	1:Institutional or Home SBA delivery
A170	3. keonjhar	33. ninihan	1:Wrapped in Clean Cloth	0:First food given to baby not breastmilk	2:Institutional delivery	1:Washed hands	0:No CDK	1:Gloves used	0:No sheet	1:Thread used	0:Not cut with a new blade	0:Not new instrument	0:Not boiled thread	1:Appropriate cord care	0:Not wiped	0:Not wrapped or put on skin	0:No skin contact	0:No Breastfeeding	1:Not bathed in 6 hrs	0:Not just breast milk	2008	2: Third 12 months of trial	1:Institutional or Home SBA delivery
A171	3. keonjhar	33. ninihan	1:Wrapped in Clean Cloth	1:First food given was breastmilk	2:Institutional delivery	0:Not washed hands	0:No CDK	1:Gloves used	0:No sheet	1:Thread used	0:Not cut with a new blade	0:Not new instrument	0:Not boiled thread	0:Inappropriate cord care	0:Not wiped	0:Not wrapped or put on skin	0:No skin contact	1:Breastfeeding	1:Not bathed in 6 hrs	1:Only breast milk	2008	2: Third 12 months of trial	1:Institutional or Home SBA delivery
A172	3. keonjhar	33. ninihan	1:Wrapped in Clean Cloth	0:First food given to baby not breastmilk	2:Institutional delivery	0:Not washed hands	0:No CDK	1:Gloves used	0:No sheet	1:Thread used	0:Not cut with a new blade			1:Appropriate cord care	0:Not wiped	0:Not wrapped or put on skin	0:No skin contact	0:No Breastfeeding	1:Not bathed in 6 hrs	0:Not just breast milk	2008	2: Third 12 months of trial	1:Institutional or Home SBA delivery
A173	3. keonjhar	33. ninihan	1:Wrapped in Clean Cloth	0:First food given to baby not breastmilk	2:Institutional delivery	1:Washed hands	1:CDK used	1:Gloves used	1:Sheet used	1:Thread used	0:Not cut with a new blade			1:Appropriate cord care	0:Not wiped	0:Not wrapped or put on skin	0:No skin contact	0:No Breastfeeding	0:Bathed in 6 hrs	1:Only breast milk	2008	2: Third 12 months of trial	1:Institutional or Home SBA delivery
A174	3. keonjhar	33. ninihan	1:Wrapped in Clean Cloth	1:First food given was breastmilk	2:Institutional delivery	0:Not washed hands	0:No CDK	1:Gloves used	0:No sheet	1:Thread used	1:New blade	1:New instrument	0:Not boiled thread	1:Appropriate cord care	0:Not wiped	0:Not wrapped or put on skin	1:Skin contact	1:Breastfeeding	1:Not bathed in 6 hrs	1:Only breast milk	2008	2: Third 12 months of trial	1:Institutional or Home SBA delivery
A175	3. keonjhar	33. ninihan	1:Wrapped in Clean Cloth	1:First food given was breastmilk	2:Institutional delivery	1:Washed hands	0:No CDK	1:Gloves used	0:No sheet	1:Thread used	0:Not cut with a new blade			1:Appropriate cord care	0:Not wiped	0:Not wrapped or put on skin	0:No skin contact	1:Breastfeeding	1:Not bathed in 6 hrs	1:Only breast milk	2008	2: Third 12 months of trial	1:Institutional or Home SBA delivery
A176	3. keonjhar	33. ninihan	1:Wrapped in Clean Cloth	1:First food given was breastmilk	2:Institutional delivery	1:Washed hands	0:No CDK	1:Gloves used	0:No sheet	1:Thread used	1:New blade	1:New instrument		1:Appropriate cord care	0:Not wiped	0:Not wrapped or put on skin	0:No skin contact	1:Breastfeeding	1:Not bathed in 6 hrs	1:Only breast milk	2008	2: Third 12 months of trial	1:Institutional or Home SBA delivery
A177	3. keonjhar	33. ninihan	1:Wrapped in Clean Cloth	0:First food given to baby not breastmilk	2:Institutional delivery	1:Washed hands	0:No CDK	1:Gloves used	0:No sheet	1:Thread used			0:Not boiled thread	1:Appropriate cord care	0:Not wiped	0:Not wrapped or put on skin	0:No skin contact	0:No Breastfeeding	1:Not bathed in 6 hrs	1:Only breast milk	2007	2: Third 12 months of trial	1:Institutional or Home SBA delivery
A178	3. keonjhar	30. madhyapur	1:Wrapped in Clean Cloth	1:First food given was breastmilk	2:Institutional delivery	1:Washed hands	0:No CDK	1:Gloves used	0:No sheet	1:Thread used	1:New blade	1:New instrument	1:Boiled thread	1:Appropriate cord care	0:Not wiped	0:Not wrapped or put on skin	1:Skin contact	1:Breastfeeding	1:Not bathed in 6 hrs	1:Only breast milk	2008	2: Third 12 months of trial	1:Institutional or Home SBA delivery
A179	3. keonjhar	30. madhyapur	1:Wrapped in Clean Cloth	1:First food given was breastmilk	2:Institutional delivery	0:Not washed hands	0:No CDK	0:No gloves	0:No sheet	1:Thread used	1:New blade	1:New instrument	1:Boiled thread	1:Appropriate cord care	1:Wiped	1:Wrapped or put on skin	0:No skin contact	0:No Breastfeeding	1:Not bathed in 6 hrs	1:Only breast milk	2008	2: Third 12 months of trial	1:Institutional or Home SBA delivery
A180	3. keonjhar	30. madhyapur	1:Wrapped in Clean Cloth	1:First food given was breastmilk	2:Institutional delivery	1:Washed hands	0:No CDK	1:Gloves used	0:No sheet	1:Thread used	1:New blade	1:New instrument	1:Boiled thread	1:Appropriate cord care	1:Wiped	0:Not wrapped or put on skin	1:Skin contact	0:No Breastfeeding	1:Not bathed in 6 hrs	1:Only breast milk	2008	2: Third 12 months of trial	1:Institutional or Home SBA delivery
A181	3. keonjhar	30. madhyapur	1:Wrapped in Clean Cloth	1:First food given was breastmilk	2:Institutional delivery	1:Washed hands	0:No CDK	1:Gloves used	0:No sheet	1:Thread used	1:New blade	1:New instrument	1:Boiled thread	1:Appropriate cord care	0:Not wiped	0:Not wrapped or put on skin	0:No skin contact	1:Breastfeeding	1:Not bathed in 6 hrs	1:Only breast milk	2008	2: Third 12 months of trial	1:Institutional or Home SBA delivery
A182	3. keonjhar	30. madhyapur	0:Wrapped in Dirty Cloth	1:First food given was breastmilk	0:Home non-SBA	1:Washed hands	0:No CDK	0:No gloves	0:No sheet	1:Thread used	1:New blade	1:New instrument	1:Boiled thread	1:Appropriate cord care	0:Not wiped	0:Not wrapped or put on skin	0:No skin contact	1:Breastfeeding	1:Not bathed in 6 hrs	1:Only breast milk	2008	2: Third 12 months of trial	0:Home non-SBA
A183	3. keonjhar	30. madhyapur	1:Wrapped in Clean Cloth	1:First food given was breastmilk	2:Institutional delivery	1:Washed hands	0:No CDK	1:Gloves used	0:No sheet	1:Thread used	1:New blade	1:New instrument	1:Boiled thread	1:Appropriate cord care	0:Not wiped	0:Not wrapped or put on skin	1:Skin contact	0:No Breastfeeding	1:Not bathed in 6 hrs	0:Not just breast milk	2008	2: Third 12 months of trial	1:Institutional or Home SBA delivery
A184	3. keonjhar	30. madhyapur	1:Wrapped in Clean Cloth	0:First food given to baby not breastmilk	0:Home non-SBA	1:Washed hands	0:No CDK	0:No gloves	0:No sheet	1:Thread used	1:New blade	1:New instrument	0:Not boiled thread	1:Appropriate cord care	0:Not wiped	0:Not wrapped or put on skin	0:No skin contact	1:Breastfeeding	0:Bathed in 6 hrs	1:Only breast milk	2008	2: Third 12 months of trial	0:Home non-SBA
A185	3. keonjhar	30. madhyapur	1:Wrapped in Clean Cloth	1:First food given was breastmilk	2:Institutional delivery	1:Washed hands	0:No CDK	1:Gloves used	0:No sheet	1:Thread used	1:New blade	1:New instrument	1:Boiled thread	1:Appropriate cord care	0:Not wiped	0:Not wrapped or put on skin	0:No skin contact	1:Breastfeeding	1:Not bathed in 6 hrs	1:Only breast milk	2008	2: Third 12 months of trial	1:Institutional or Home SBA delivery
A186	3. keonjhar	27. kumundi	1:Wrapped in Clean Cloth	1:First food given was breastmilk	2:Institutional delivery	1:Washed hands	1:CDK used	0:No gloves	0:No sheet	1:Thread used	1:New blade	1:New instrument	1:Boiled thread	1:Appropriate cord care	0:Not wiped	0:Not wrapped or put on skin	0:No skin contact	0:No Breastfeeding	1:Not bathed in 6 hrs	1:Only breast milk	2008	2: Third 12 months of trial	1:Institutional or Home SBA delivery
A187	3. keonjhar	27. kumundi	0:Wrapped in Dirty Cloth	1:First food given was breastmilk	0:Home non-SBA	0:Not washed hands	0:No CDK	0:No gloves	0:No sheet	1:Thread used	1:New blade	1:New instrument	0:Not boiled thread	1:Appropriate cord care	0:Not wiped	0:Not wrapped or put on skin	0:No skin contact	0:No Breastfeeding	0:Bathed in 6 hrs	1:Only breast milk	2008	2: Third 12 months of trial	0:Home non-SBA
A188	3. keonjhar	27. kumundi	0:Wrapped in Dirty Cloth	0:First food given to baby not breastmilk	0:Home non-SBA	0:Not washed hands	0:No CDK	0:No gloves	0:No sheet	1:Thread used	1:New blade	1:New instrument	0:Not boiled thread	1:Appropriate cord care	0:Not wiped	0:Not wrapped or put on skin	0:No skin contact	0:No Breastfeeding	1:Not bathed in 6 hrs	0:Not just breast milk	2008	2: Third 12 months of trial	0:Home non-SBA
A189	3. keonjhar	27. kumundi	1:Wrapped in Clean Cloth	1:First food given was breastmilk	2:Institutional delivery	1:Washed hands	1:CDK used	1:Gloves used	1:Sheet used	1:Thread used	0:Not cut with a new blade	1:New instrument	1:Boiled thread	1:Appropriate cord care	1:Wiped	0:Not wrapped or put on skin	1:Skin contact	1:Breastfeeding	1:Not bathed in 6 hrs	1:Only breast milk	2008	2: Third 12 months of trial	1:Institutional or Home SBA delivery
A190	3. keonjhar	27. kumundi	1:Wrapped in Clean Cloth	0:First food given to baby not breastmilk	2:Institutional delivery	1:Washed hands	1:CDK used	1:Gloves used	1:Sheet used	1:Thread used	0:Not cut with a new blade	1:New instrument	1:Boiled thread	1:Appropriate cord care	0:Not wiped	0:Not wrapped or put on skin	0:No skin contact	0:No Breastfeeding	1:Not bathed in 6 hrs	0:Not just breast milk	2008	2: Third 12 months of trial	1:Institutional or Home SBA delivery
A191	3. keonjhar	27. kumundi	0:Wrapped in Dirty Cloth	1:First food given was breastmilk	0:Home non-SBA	0:Not washed hands	0:No CDK	0:No gloves	0:No sheet	1:Thread used	1:New blade	1:New instrument	0:Not boiled thread	1:Appropriate cord care	0:Not wiped	0:Not wrapped or put on skin	0:No skin contact	0:No Breastfeeding	1:Not bathed in 6 hrs	1:Only breast milk	2008	2: Third 12 months of trial	0:Home non-SBA
A192	3. keonjhar	27. kumundi	0:Wrapped in Dirty Cloth	1:First food given was breastmilk	0:Home non-SBA	0:Not washed hands	0:No CDK	0:No gloves	0:No sheet	1:Thread used	1:New blade	1:New instrument	0:Not boiled thread	1:Appropriate cord care	0:Not wiped	0:Not wrapped or put on skin	0:No skin contact	0:No Breastfeeding	0:Bathed in 6 hrs	1:Only breast milk	2008	2: Third 12 months of trial	0:Home non-SBA
A193	3. keonjhar	27. kumundi	1:Wrapped in Clean Cloth	1:First food given was breastmilk	2:Institutional delivery	1:Washed hands	1:CDK used	0:No gloves	0:No sheet	1:Thread used	0:Not cut with a new blade	1:New instrument	1:Boiled thread	1:Appropriate cord care	0:Not wiped	0:Not wrapped or put on skin	0:No skin contact	1:Breastfeeding	1:Not bathed in 6 hrs	1:Only breast milk	2008	2: Third 12 months of trial	1:Institutional or Home SBA delivery
A194	3. keonjhar	27. kumundi	1:Wrapped in Clean Cloth	1:First food given was breastmilk	0:Home non-SBA	0:Not washed hands	0:No CDK	0:No gloves	0:No sheet	1:Thread used	1:New blade	1:New instrument	0:Not boiled thread	1:Appropriate cord care	0:Not wiped	0:Not wrapped or put on skin	0:No skin contact	0:No Breastfeeding	0:Bathed in 6 hrs	1:Only breast milk	2008	2: Third 12 months of trial	0:Home non-SBA
A195	3. keonjhar	27. kumundi	1:Wrapped in Clean Cloth	0:First food given to baby not breastmilk	2:Institutional delivery	1:Washed hands	1:CDK used	0:No gloves	0:No sheet	1:Thread used	0:Not cut with a new blade	0:Not new instrument	1:Boiled thread	1:Appropriate cord care	0:Not wiped	0:Not wrapped or put on skin	0:No skin contact	0:No Breastfeeding	1:Not bathed in 6 hrs	0:Not just breast milk	2008	2: Third 12 months of trial	1:Institutional or Home SBA delivery
A196	3. keonjhar	36. tangriapal	1:Wrapped in Clean Cloth	1:First food given was breastmilk	2:Institutional delivery	1:Washed hands	1:CDK used	1:Gloves used	0:No sheet	1:Thread used	0:Not cut with a new blade	1:New instrument	1:Boiled thread	1:Appropriate cord care	0:Not wiped	0:Not wrapped or put on skin	0:No skin contact	0:No Breastfeeding	1:Not bathed in 6 hrs	1:Only breast milk	2008	2: Third 12 months of trial	1:Institutional or Home SBA delivery
A197	3. keonjhar	36. tangriapal	1:Wrapped in Clean Cloth	1:First food given was breastmilk	2:Institutional delivery	1:Washed hands	1:CDK used	1:Gloves used	0:No sheet	1:Thread used	0:Not cut with a new blade	1:New instrument	1:Boiled thread	1:Appropriate cord care	0:Not wiped	0:Not wrapped or put on skin	0:No skin contact	0:No Breastfeeding	1:Not bathed in 6 hrs	1:Only breast milk	2008	2: Third 12 months of trial	1:Institutional or Home SBA delivery
A198	3. keonjhar	36. tangriapal	1:Wrapped in Clean Cloth	1:First food given was breastmilk	2:Institutional delivery	1:Washed hands	1:CDK used	1:Gloves used	0:No sheet	1:Thread used	1:New blade	1:New instrument		1:Appropriate cord care	0:Not wiped	0:Not wrapped or put on skin	0:No skin contact	0:No Breastfeeding	1:Not bathed in 6 hrs	1:Only breast milk	2008	2: Third 12 months of trial	1:Institutional or Home SBA delivery
A199	3. keonjhar	27. kumundi	1:Wrapped in Clean Cloth	1:First food given was breastmilk	1:Home SBA	1:Washed hands	1:CDK used	1:Gloves used	0:No sheet	1:Thread used	1:New blade	1:New instrument	1:Boiled thread	1:Appropriate cord care	0:Not wiped	0:Not wrapped or put on skin	1:Skin contact	1:Breastfeeding	1:Not bathed in 6 hrs	1:Only breast milk	2008	2: Third 12 months of trial	1:Institutional or Home SBA delivery
A200	3. keonjhar	26. dhanurjaypur	1:Wrapped in Clean Cloth	1:First food given was breastmilk	2:Institutional delivery	1:Washed hands	1:CDK used	1:Gloves used	0:No sheet	1:Thread used	1:New blade	1:New instrument	1:Boiled thread	1:Appropriate cord care	0:Not wiped	1:Wrapped or put on skin	0:No skin contact	0:No Breastfeeding	1:Not bathed in 6 hrs	1:Only breast milk	2008	2: Third 12 months of trial	1:Institutional or Home SBA delivery
A201	3. keonjhar	26. dhanurjaypur	1:Wrapped in Clean Cloth	0:First food given to baby not breastmilk	2:Institutional delivery	1:Washed hands	1:CDK used	1:Gloves used	0:No sheet	1:Thread used	0:Not cut with a new blade			1:Appropriate cord care	1:Wiped	0:Not wrapped or put on skin	1:Skin contact	0:No Breastfeeding	1:Not bathed in 6 hrs	0:Not just breast milk	2008	2: Third 12 months of trial	1:Institutional or Home SBA delivery
A202	3. keonjhar	26. dhanurjaypur	1:Wrapped in Clean Cloth	1:First food given was breastmilk	2:Institutional delivery	1:Washed hands	1:CDK used	1:Gloves used	0:No sheet	1:Thread used	1:New blade	1:New instrument	0:Not boiled thread	1:Appropriate cord care	0:Not wiped	1:Wrapped or put on skin	0:No skin contact	1:Breastfeeding	1:Not bathed in 6 hrs	1:Only breast milk	2008	2: Third 12 months of trial	1:Institutional or Home SBA delivery
A203	3. keonjhar	26. dhanurjaypur	0:Wrapped in Dirty Cloth	1:First food given was breastmilk	0:Home non-SBA	0:Not washed hands	0:No CDK	0:No gloves	0:No sheet	1:Thread used	1:New blade	1:New instrument	0:Not boiled thread	1:Appropriate cord care	0:Not wiped	0:Not wrapped or put on skin	0:No skin contact	1:Breastfeeding	1:Not bathed in 6 hrs	1:Only breast milk	2008	2: Third 12 months of trial	0:Home non-SBA
A204	3. keonjhar	26. dhanurjaypur	1:Wrapped in Clean Cloth	1:First food given was breastmilk	2:Institutional delivery	1:Washed hands	1:CDK used	1:Gloves used	0:No sheet	1:Thread used	1:New blade	1:New instrument	0:Not boiled thread	1:Appropriate cord care	1:Wiped	1:Wrapped or put on skin	0:No skin contact	1:Breastfeeding	1:Not bathed in 6 hrs	1:Only breast milk	2008	2: Third 12 months of trial	1:Institutional or Home SBA delivery
A205	3. keonjhar	26. dhanurjaypur	1:Wrapped in Clean Cloth	1:First food given was breastmilk	2:Institutional delivery	1:Washed hands	1:CDK used	1:Gloves used	0:No sheet	1:Thread used	1:New blade	1:New instrument	0:Not boiled thread	1:Appropriate cord care	0:Not wiped	1:Wrapped or put on skin	0:No skin contact	1:Breastfeeding	1:Not bathed in 6 hrs	1:Only breast milk	2008	2: Third 12 months of trial	1:Institutional or Home SBA delivery
A206	3. keonjhar	26. dhanurjaypur	1:Wrapped in Clean Cloth	1:First food given was breastmilk	2:Institutional delivery	1:Washed hands	1:CDK used	1:Gloves used	0:No sheet	1:Thread used	1:New blade	1:New instrument	0:Not boiled thread	1:Appropriate cord care	1:Wiped	0:Not wrapped or put on skin	0:No skin contact	1:Breastfeeding	1:Not bathed in 6 hrs	0:Not just breast milk	2008	2: Third 12 months of trial	1:Institutional or Home SBA delivery
A207	3. keonjhar	26. dhanurjaypur	1:Wrapped in Clean Cloth	1:First food given was breastmilk	2:Institutional delivery	1:Washed hands	1:CDK used	1:Gloves used	0:No sheet	1:Thread used	1:New blade	1:New instrument	0:Not boiled thread	1:Appropriate cord care	0:Not wiped	1:Wrapped or put on skin	1:Skin contact	1:Breastfeeding	1:Not bathed in 6 hrs	1:Only breast milk	2008	2: Third 12 months of trial	1:Institutional or Home SBA delivery
A208	3. keonjhar	27. kumundi	0:Wrapped in Dirty Cloth	1:First food given was breastmilk	0:Home non-SBA	0:Not washed hands	0:No CDK	0:No gloves	0:No sheet	1:Thread used	1:New blade	1:New instrument	0:Not boiled thread	1:Appropriate cord care	0:Not wiped	0:Not wrapped or put on skin	0:No skin contact	0:No Breastfeeding	1:Not bathed in 6 hrs	1:Only breast milk	2008	2: Third 12 months of trial	0:Home non-SBA
A209	3. keonjhar	34. suakati	1:Wrapped in Clean Cloth	1:First food given was breastmilk	2:Institutional delivery		1:CDK used	1:Gloves used	0:No sheet	1:Thread used	0:Not cut with a new blade			1:Appropriate cord care	0:Not wiped	0:Not wrapped or put on skin	0:No skin contact	0:No Breastfeeding	1:Not bathed in 6 hrs	1:Only breast milk	2008	2: Third 12 months of trial	1:Institutional or Home SBA delivery
A210	3. keonjhar	34. suakati	1:Wrapped in Clean Cloth	1:First food given was breastmilk	2:Institutional delivery	1:Washed hands	1:CDK used	1:Gloves used	1:Sheet used	1:Thread used	0:Not cut with a new blade	1:New instrument		1:Appropriate cord care	0:Not wiped	0:Not wrapped or put on skin	0:No skin contact	0:No Breastfeeding	1:Not bathed in 6 hrs	1:Only breast milk	2008	2: Third 12 months of trial	1:Institutional or Home SBA delivery
A211	3. keonjhar	34. suakati	0:Wrapped in Dirty Cloth	1:First food given was breastmilk	0:Home non-SBA	0:Not washed hands	0:No CDK	0:No gloves	0:No sheet	1:Thread used	0:Not cut with a new blade	0:Not new instrument	0:Not boiled thread	1:Appropriate cord care	0:Not wiped	0:Not wrapped or put on skin	0:No skin contact	0:No Breastfeeding	0:Bathed in 6 hrs	1:Only breast milk	2008	2: Third 12 months of trial	0:Home non-SBA
A212	3. keonjhar	36. tangriapal	1:Wrapped in Clean Cloth	1:First food given was breastmilk	2:Institutional delivery	1:Washed hands	1:CDK used	1:Gloves used	0:No sheet	1:Thread used	0:Not cut with a new blade	1:New instrument	1:Boiled thread	1:Appropriate cord care	0:Not wiped	0:Not wrapped or put on skin	0:No skin contact	0:No Breastfeeding	1:Not bathed in 6 hrs	1:Only breast milk	2008	2: Third 12 months of trial	1:Institutional or Home SBA delivery
A213	3. keonjhar	33. ninihan	1:Wrapped in Clean Cloth	0:First food given to baby not breastmilk	2:Institutional delivery	1:Washed hands	0:No CDK	1:Gloves used	0:No sheet	1:Thread used	1:New blade	1:New instrument	1:Boiled thread	1:Appropriate cord care	0:Not wiped	0:Not wrapped or put on skin	0:No skin contact	0:No Breastfeeding	1:Not bathed in 6 hrs	0:Not just breast milk	2008	2: Third 12 months of trial	1:Institutional or Home SBA delivery
A214	3. keonjhar	33. ninihan	1:Wrapped in Clean Cloth	1:First food given was breastmilk	2:Institutional delivery	1:Washed hands	0:No CDK	1:Gloves used	0:No sheet	1:Thread used	1:New blade	1:New instrument	0:Not boiled thread	1:Appropriate cord care	0:Not wiped	0:Not wrapped or put on skin	0:No skin contact	0:No Breastfeeding	1:Not bathed in 6 hrs	1:Only breast milk	2008	2: Third 12 months of trial	1:Institutional or Home SBA delivery
A215	3. keonjhar	30. madhyapur	1:Wrapped in Clean Cloth	0:First food given to baby not breastmilk	2:Institutional delivery	1:Washed hands	0:No CDK	1:Gloves used	0:No sheet	0:No thread	1:New blade	1:New instrument	1:Boiled thread	1:Appropriate cord care	0:Not wiped	0:Not wrapped or put on skin	0:No skin contact	0:No Breastfeeding	1:Not bathed in 6 hrs	0:Not just breast milk	2008	2: Third 12 months of trial	1:Institutional or Home SBA delivery
A216	3. keonjhar	27. kumundi	0:Wrapped in Dirty Cloth	1:First food given was breastmilk	0:Home non-SBA	0:Not washed hands	0:No CDK	0:No gloves	0:No sheet	1:Thread used	1:New blade	1:New instrument	0:Not boiled thread	1:Appropriate cord care	0:Not wiped	0:Not wrapped or put on skin	0:No skin contact	0:No Breastfeeding	1:Not bathed in 6 hrs	1:Only breast milk	2008	2: Third 12 months of trial	0:Home non-SBA
A217	3. keonjhar	27. kumundi	1:Wrapped in Clean Cloth	0:First food given to baby not breastmilk	2:Institutional delivery	1:Washed hands	1:CDK used	1:Gloves used	1:Sheet used	1:Thread used	1:New blade	1:New instrument	1:Boiled thread	1:Appropriate cord care	0:Not wiped	0:Not wrapped or put on skin	0:No skin contact	1:Breastfeeding	1:Not bathed in 6 hrs	0:Not just breast milk	2008	2: Third 12 months of trial	1:Institutional or Home SBA delivery
A218	3. keonjhar	36. tangriapal	1:Wrapped in Clean Cloth	1:First food given was breastmilk	0:Home non-SBA	0:Not washed hands	0:No CDK	0:No gloves	0:No sheet	1:Thread used	1:New blade	1:New instrument		1:Appropriate cord care	0:Not wiped	0:Not wrapped or put on skin	0:No skin contact	0:No Breastfeeding	0:Bathed in 6 hrs	1:Only breast milk	2008	2: Third 12 months of trial	0:Home non-SBA
A219	3. keonjhar	34. suakati	1:Wrapped in Clean Cloth	1:First food given was breastmilk	2:Institutional delivery	1:Washed hands	1:CDK used	1:Gloves used	0:No sheet	1:Thread used	1:New blade	1:New instrument		1:Appropriate cord care	0:Not wiped	0:Not wrapped or put on skin	0:No skin contact	0:No Breastfeeding	1:Not bathed in 6 hrs	1:Only breast milk	2008	2: Third 12 months of trial	1:Institutional or Home SBA delivery
A220	3. keonjhar	36. tangriapal	1:Wrapped in Clean Cloth	1:First food given was breastmilk	0:Home non-SBA	0:Not washed hands	0:No CDK	0:No gloves	0:No sheet	1:Thread used	1:New blade	1:New instrument	0:Not boiled thread	1:Appropriate cord care	0:Not wiped	0:Not wrapped or put on skin	0:No skin contact	0:No Breastfeeding	1:Not bathed in 6 hrs	1:Only breast milk	2008	2: Third 12 months of trial	0:Home non-SBA
A221	3. keonjhar	36. tangriapal		1:First food given was breastmilk	0:Home non-SBA	0:Not washed hands	0:No CDK	0:No gloves	0:No sheet	1:Thread used	1:New blade	1:New instrument	0:Not boiled thread	1:Appropriate cord care	0:Not wiped	0:Not wrapped or put on skin	0:No skin contact	0:No Breastfeeding	1:Not bathed in 6 hrs	0:Not just breast milk	2008	2: Third 12 months of trial	0:Home non-SBA
A222	3. keonjhar	27. kumundi	0:Wrapped in Dirty Cloth	1:First food given was breastmilk	0:Home non-SBA	0:Not washed hands	0:No CDK	0:No gloves	0:No sheet	1:Thread used	1:New blade	1:New instrument	0:Not boiled thread	1:Appropriate cord care	0:Not wiped	0:Not wrapped or put on skin	0:No skin contact	0:No Breastfeeding	0:Bathed in 6 hrs	1:Only breast milk	2008	2: Third 12 months of trial	0:Home non-SBA
A223	3. keonjhar	27. kumundi	0:Wrapped in Dirty Cloth	1:First food given was breastmilk	0:Home non-SBA	0:Not washed hands	0:No CDK	0:No gloves	0:No sheet	1:Thread used	1:New blade	1:New instrument	0:Not boiled thread	1:Appropriate cord care	0:Not wiped	0:Not wrapped or put on skin	0:No skin contact	0:No Breastfeeding	0:Bathed in 6 hrs	1:Only breast milk	2008	2: Third 12 months of trial	0:Home non-SBA
A224	3. keonjhar	27. kumundi	0:Wrapped in Dirty Cloth	1:First food given was breastmilk	0:Home non-SBA	0:Not washed hands	0:No CDK	0:No gloves	0:No sheet	1:Thread used	1:New blade	1:New instrument	0:Not boiled thread	1:Appropriate cord care	0:Not wiped	0:Not wrapped or put on skin	0:No skin contact	1:Breastfeeding	1:Not bathed in 6 hrs	1:Only breast milk	2008	2: Third 12 months of trial	0:Home non-SBA
A225	3. keonjhar	36. tangriapal	1:Wrapped in Clean Cloth	1:First food given was breastmilk	2:Institutional delivery	1:Washed hands	1:CDK used	1:Gloves used	0:No sheet	1:Thread used	1:New blade	1:New instrument	1:Boiled thread	1:Appropriate cord care	0:Not wiped	0:Not wrapped or put on skin	0:No skin contact	0:No Breastfeeding	1:Not bathed in 6 hrs	1:Only breast milk	2008	2: Third 12 months of trial	1:Institutional or Home SBA delivery
A226	3. keonjhar	36. tangriapal	1:Wrapped in Clean Cloth	1:First food given was breastmilk	0:Home non-SBA	0:Not washed hands	0:No CDK	0:No gloves	0:No sheet	1:Thread used	1:New blade	1:New instrument	0:Not boiled thread	1:Appropriate cord care	0:Not wiped	0:Not wrapped or put on skin	0:No skin contact	0:No Breastfeeding	1:Not bathed in 6 hrs	1:Only breast milk	2008	2: Third 12 months of trial	0:Home non-SBA
A227	3. keonjhar	36. tangriapal	1:Wrapped in Clean Cloth	1:First food given was breastmilk	2:Institutional delivery		1:CDK used	1:Gloves used	0:No sheet	1:Thread used	1:New blade	1:New instrument	1:Boiled thread	1:Appropriate cord care	0:Not wiped	0:Not wrapped or put on skin	0:No skin contact	1:Breastfeeding	1:Not bathed in 6 hrs	1:Only breast milk	2008	2: Third 12 months of trial	1:Institutional or Home SBA delivery
A228	3. keonjhar	26. dhanurjaypur	1:Wrapped in Clean Cloth	0:First food given to baby not breastmilk	2:Institutional delivery	1:Washed hands	1:CDK used	1:Gloves used	0:No sheet	1:Thread used				1:Appropriate cord care	1:Wiped	0:Not wrapped or put on skin	0:No skin contact	0:No Breastfeeding	1:Not bathed in 6 hrs	0:Not just breast milk	2008	2: Third 12 months of trial	1:Institutional or Home SBA delivery
A229	3. keonjhar	33. ninihan	1:Wrapped in Clean Cloth	0:First food given to baby not breastmilk	1:Home SBA	1:Washed hands	0:No CDK	0:No gloves	1:Sheet used	1:Thread used	1:New blade	1:New instrument		1:Appropriate cord care	0:Not wiped	0:Not wrapped or put on skin	0:No skin contact	0:No Breastfeeding	1:Not bathed in 6 hrs	0:Not just breast milk	2008	2: Third 12 months of trial	1:Institutional or Home SBA delivery
A230	3. keonjhar	34. suakati	1:Wrapped in Clean Cloth	1:First food given was breastmilk	2:Institutional delivery	1:Washed hands	1:CDK used	1:Gloves used	0:No sheet	1:Thread used	0:Not cut with a new blade	1:New instrument	1:Boiled thread	1:Appropriate cord care	0:Not wiped	0:Not wrapped or put on skin	0:No skin contact	0:No Breastfeeding	1:Not bathed in 6 hrs	1:Only breast milk	2008	2: Third 12 months of trial	1:Institutional or Home SBA delivery
A231	3. keonjhar	26. dhanurjaypur			1:Home SBA	1:Washed hands	1:CDK used	1:Gloves used	0:No sheet	0:No thread											2008	2: Third 12 months of trial	1:Institutional or Home SBA delivery
A232	3. keonjhar	30. madhyapur			2:Institutional delivery	1:Washed hands	1:CDK used	1:Gloves used	0:No sheet	1:Thread used											2008	2: Third 12 months of trial	1:Institutional or Home SBA delivery
A233	3. keonjhar	33. ninihan	1:Wrapped in Clean Cloth	1:First food given was breastmilk	2:Institutional delivery	0:Not washed hands	0:No CDK	1:Gloves used	0:No sheet	1:Thread used	1:New blade	1:New instrument	0:Not boiled thread	1:Appropriate cord care	0:Not wiped	0:Not wrapped or put on skin	0:No skin contact	1:Breastfeeding	1:Not bathed in 6 hrs	1:Only breast milk	2008	2: Third 12 months of trial	1:Institutional or Home SBA delivery
A234	3. keonjhar	27. kumundi	0:Wrapped in Dirty Cloth	1:First food given was breastmilk	0:Home non-SBA	0:Not washed hands	1:CDK used	0:No gloves	0:No sheet	1:Thread used	1:New blade	1:New instrument	0:Not boiled thread	1:Appropriate cord care	0:Not wiped	0:Not wrapped or put on skin	0:No skin contact	0:No Breastfeeding	1:Not bathed in 6 hrs	1:Only breast milk	2008	2: Third 12 months of trial	0:Home non-SBA
A235	3. keonjhar	34. suakati	1:Wrapped in Clean Cloth	1:First food given was breastmilk	2:Institutional delivery	1:Washed hands	1:CDK used	1:Gloves used	0:No sheet	1:Thread used				1:Appropriate cord care	0:Not wiped	0:Not wrapped or put on skin	0:No skin contact	0:No Breastfeeding	1:Not bathed in 6 hrs	1:Only breast milk	2008	2: Third 12 months of trial	1:Institutional or Home SBA delivery
A236	3. keonjhar	36. tangriapal	1:Wrapped in Clean Cloth	1:First food given was breastmilk	0:Home non-SBA	0:Not washed hands	0:No CDK	0:No gloves	0:No sheet	1:Thread used	1:New blade	1:New instrument	0:Not boiled thread	1:Appropriate cord care	1:Wiped	1:Wrapped or put on skin	0:No skin contact	0:No Breastfeeding	1:Not bathed in 6 hrs	0:Not just breast milk	2008	2: Third 12 months of trial	0:Home non-SBA
A237	3. keonjhar	30. madhyapur	1:Wrapped in Clean Cloth	1:First food given was breastmilk	2:Institutional delivery	1:Washed hands	0:No CDK	1:Gloves used	0:No sheet	1:Thread used	1:New blade	1:New instrument	1:Boiled thread	1:Appropriate cord care	0:Not wiped	0:Not wrapped or put on skin	1:Skin contact	1:Breastfeeding	1:Not bathed in 6 hrs	1:Only breast milk	2008	2: Third 12 months of trial	1:Institutional or Home SBA delivery
A238	3. keonjhar	34. suakati			2:Institutional delivery		1:CDK used	1:Gloves used	0:No sheet	0:No thread											2008	2: Third 12 months of trial	1:Institutional or Home SBA delivery
A239	3. keonjhar	30. madhyapur			2:Institutional delivery	1:Washed hands	0:No CDK	1:Gloves used	0:No sheet	0:No thread											2008	2: Third 12 months of trial	1:Institutional or Home SBA delivery
A240	3. keonjhar	36. tangriapal			2:Institutional delivery	1:Washed hands	1:CDK used	1:Gloves used	0:No sheet	1:Thread used											2008	2: Third 12 months of trial	1:Institutional or Home SBA delivery
A241	3. keonjhar	26. dhanurjaypur			2:Institutional delivery	1:Washed hands	1:CDK used	1:Gloves used	0:No sheet	0:No thread											2008	2: Third 12 months of trial	1:Institutional or Home SBA delivery
A242	3. keonjhar	30. madhyapur	1:Wrapped in Clean Cloth	1:First food given was breastmilk	2:Institutional delivery	1:Washed hands	0:No CDK	1:Gloves used	0:No sheet	1:Thread used	1:New blade	1:New instrument	1:Boiled thread	1:Appropriate cord care	1:Wiped	0:Not wrapped or put on skin	1:Skin contact	1:Breastfeeding	1:Not bathed in 6 hrs	1:Only breast milk	2008	2: Third 12 months of trial	1:Institutional or Home SBA delivery
A243	3. keonjhar	33. ninihan	1:Wrapped in Clean Cloth	0:First food given to baby not breastmilk		0:Not washed hands	0:No CDK	1:Gloves used	1:Sheet used	0:No thread	1:New blade	1:New instrument	0:Not boiled thread	1:Appropriate cord care	0:Not wiped	0:Not wrapped or put on skin	0:No skin contact	0:No Breastfeeding	1:Not bathed in 6 hrs	0:Not just breast milk	2008	2: Third 12 months of trial
A244	3. keonjhar	34. suakati	1:Wrapped in Clean Cloth	1:First food given was breastmilk	0:Home non-SBA	0:Not washed hands	0:No CDK	0:No gloves	0:No sheet	1:Thread used	0:Not cut with a new blade	0:Not new instrument	0:Not boiled thread	1:Appropriate cord care	0:Not wiped	0:Not wrapped or put on skin	0:No skin contact	0:No Breastfeeding	0:Bathed in 6 hrs	1:Only breast milk	2008	2: Third 12 months of trial	0:Home non-SBA
A245	3. keonjhar	34. suakati	1:Wrapped in Clean Cloth	1:First food given was breastmilk	2:Institutional delivery	1:Washed hands	1:CDK used	1:Gloves used	0:No sheet	1:Thread used	0:Not cut with a new blade			1:Appropriate cord care	0:Not wiped	0:Not wrapped or put on skin	0:No skin contact	0:No Breastfeeding	1:Not bathed in 6 hrs	1:Only breast milk	2008	2: Third 12 months of trial	1:Institutional or Home SBA delivery
A246	3. keonjhar	30. madhyapur		0:First food given to baby not breastmilk	2:Institutional delivery	1:Washed hands	0:No CDK	1:Gloves used	1:Sheet used	1:Thread used	0:Not cut with a new blade	1:New instrument	1:Boiled thread	1:Appropriate cord care	1:Wiped	0:Not wrapped or put on skin	0:No skin contact	0:No Breastfeeding	1:Not bathed in 6 hrs	1:Only breast milk	2008	2: Third 12 months of trial	1:Institutional or Home SBA delivery
A247	3. keonjhar	30. madhyapur	1:Wrapped in Clean Cloth	0:First food given to baby not breastmilk	2:Institutional delivery	1:Washed hands	0:No CDK	1:Gloves used	0:No sheet	1:Thread used	1:New blade	1:New instrument	1:Boiled thread	1:Appropriate cord care	1:Wiped	1:Wrapped or put on skin	0:No skin contact	0:No Breastfeeding	1:Not bathed in 6 hrs	1:Only breast milk	2008	2: Third 12 months of trial	1:Institutional or Home SBA delivery
A248	3. keonjhar	26. dhanurjaypur	1:Wrapped in Clean Cloth	0:First food given to baby not breastmilk	2:Institutional delivery	1:Washed hands	1:CDK used	1:Gloves used	0:No sheet	1:Thread used				1:Appropriate cord care	1:Wiped	0:Not wrapped or put on skin	0:No skin contact	0:No Breastfeeding	1:Not bathed in 6 hrs	0:Not just breast milk	2008	2: Third 12 months of trial	1:Institutional or Home SBA delivery
A249	3. keonjhar	30. madhyapur	1:Wrapped in Clean Cloth	1:First food given was breastmilk	0:Home non-SBA	0:Not washed hands	0:No CDK	1:Gloves used	0:No sheet	1:Thread used	1:New blade	1:New instrument	0:Not boiled thread	1:Appropriate cord care	0:Not wiped	0:Not wrapped or put on skin	0:No skin contact	0:No Breastfeeding	0:Bathed in 6 hrs	1:Only breast milk	2008	2: Third 12 months of trial	0:Home non-SBA
A250	3. keonjhar	30. madhyapur	1:Wrapped in Clean Cloth	1:First food given was breastmilk	2:Institutional delivery	1:Washed hands	0:No CDK	1:Gloves used	1:Sheet used	1:Thread used	1:New blade	1:New instrument	1:Boiled thread	1:Appropriate cord care	0:Not wiped	0:Not wrapped or put on skin	0:No skin contact	1:Breastfeeding	1:Not bathed in 6 hrs	1:Only breast milk	2008	2: Third 12 months of trial	1:Institutional or Home SBA delivery
A251	3. keonjhar	34. suakati	1:Wrapped in Clean Cloth	1:First food given was breastmilk	0:Home non-SBA	0:Not washed hands	0:No CDK	0:No gloves	0:No sheet	1:Thread used	1:New blade	1:New instrument	0:Not boiled thread	1:Appropriate cord care	0:Not wiped	0:Not wrapped or put on skin	0:No skin contact	0:No Breastfeeding	1:Not bathed in 6 hrs	1:Only breast milk	2008	2: Third 12 months of trial	0:Home non-SBA
A252	3. keonjhar	33. ninihan	1:Wrapped in Clean Cloth	0:First food given to baby not breastmilk	2:Institutional delivery	1:Washed hands	0:No CDK	1:Gloves used	0:No sheet	1:Thread used	0:Not cut with a new blade			0:Inappropriate cord care	0:Not wiped	0:Not wrapped or put on skin	0:No skin contact	0:No Breastfeeding	1:Not bathed in 6 hrs	0:Not just breast milk	2008	2: Third 12 months of trial	1:Institutional or Home SBA delivery
A253	3. keonjhar	33. ninihan	1:Wrapped in Clean Cloth	0:First food given to baby not breastmilk	0:Home non-SBA	0:Not washed hands	0:No CDK	0:No gloves	0:No sheet	1:Thread used	1:New blade	1:New instrument	0:Not boiled thread	1:Appropriate cord care	0:Not wiped	0:Not wrapped or put on skin	0:No skin contact	0:No Breastfeeding	1:Not bathed in 6 hrs	0:Not just breast milk	2008	2: Third 12 months of trial	0:Home non-SBA
A254	3. keonjhar	33. ninihan	1:Wrapped in Clean Cloth	1:First food given was breastmilk	2:Institutional delivery	1:Washed hands	0:No CDK	1:Gloves used	1:Sheet used	1:Thread used				1:Appropriate cord care	0:Not wiped	0:Not wrapped or put on skin	0:No skin contact	1:Breastfeeding	1:Not bathed in 6 hrs	1:Only breast milk	2008	2: Third 12 months of trial	1:Institutional or Home SBA delivery
A255	3. keonjhar	33. ninihan	1:Wrapped in Clean Cloth	1:First food given was breastmilk	2:Institutional delivery	1:Washed hands	1:CDK used	1:Gloves used	1:Sheet used	1:Thread used	0:Not cut with a new blade	1:New instrument	1:Boiled thread	1:Appropriate cord care	0:Not wiped	0:Not wrapped or put on skin	1:Skin contact	1:Breastfeeding	1:Not bathed in 6 hrs	1:Only breast milk	2008	2: Third 12 months of trial	1:Institutional or Home SBA delivery
A256	3. keonjhar	34. suakati	1:Wrapped in Clean Cloth	1:First food given was breastmilk	0:Home non-SBA	0:Not washed hands	0:No CDK	0:No gloves	0:No sheet	1:Thread used	1:New blade	1:New instrument	0:Not boiled thread	1:Appropriate cord care	0:Not wiped	0:Not wrapped or put on skin	0:No skin contact	0:No Breastfeeding	0:Bathed in 6 hrs	1:Only breast milk	2008	2: Third 12 months of trial	0:Home non-SBA
A257	3. keonjhar	34. suakati	1:Wrapped in Clean Cloth	1:First food given was breastmilk	0:Home non-SBA	0:Not washed hands	0:No CDK	0:No gloves	0:No sheet	1:Thread used	1:New blade	1:New instrument	0:Not boiled thread	1:Appropriate cord care	0:Not wiped	0:Not wrapped or put on skin	0:No skin contact	0:No Breastfeeding	0:Bathed in 6 hrs	1:Only breast milk	2008	2: Third 12 months of trial	0:Home non-SBA
A258	3. keonjhar	34. suakati	1:Wrapped in Clean Cloth	1:First food given was breastmilk	2:Institutional delivery	1:Washed hands	1:CDK used	1:Gloves used	0:No sheet	1:Thread used	0:Not cut with a new blade			1:Appropriate cord care	0:Not wiped	0:Not wrapped or put on skin	0:No skin contact	0:No Breastfeeding	1:Not bathed in 6 hrs	1:Only breast milk	2008	2: Third 12 months of trial	1:Institutional or Home SBA delivery
A259	3. keonjhar	33. ninihan	1:Wrapped in Clean Cloth	1:First food given was breastmilk	2:Institutional delivery	1:Washed hands	1:CDK used	1:Gloves used	0:No sheet	1:Thread used	0:Not cut with a new blade			1:Appropriate cord care	0:Not wiped	0:Not wrapped or put on skin	0:No skin contact	1:Breastfeeding	1:Not bathed in 6 hrs	1:Only breast milk	2008	2: Third 12 months of trial	1:Institutional or Home SBA delivery
A260	3. keonjhar	33. ninihan	1:Wrapped in Clean Cloth	0:First food given to baby not breastmilk	2:Institutional delivery	1:Washed hands	0:No CDK	1:Gloves used	0:No sheet	1:Thread used				1:Appropriate cord care	0:Not wiped	0:Not wrapped or put on skin	0:No skin contact	0:No Breastfeeding	1:Not bathed in 6 hrs	1:Only breast milk	2008	2: Third 12 months of trial	1:Institutional or Home SBA delivery
A261	3. keonjhar	30. madhyapur	1:Wrapped in Clean Cloth	1:First food given was breastmilk	2:Institutional delivery	1:Washed hands	0:No CDK	1:Gloves used	0:No sheet	1:Thread used	1:New blade	1:New instrument	1:Boiled thread	1:Appropriate cord care	1:Wiped	0:Not wrapped or put on skin	1:Skin contact	1:Breastfeeding	1:Not bathed in 6 hrs	0:Not just breast milk	2008	2: Third 12 months of trial	1:Institutional or Home SBA delivery
A262	3. keonjhar	34. suakati	1:Wrapped in Clean Cloth	1:First food given was breastmilk	0:Home non-SBA	0:Not washed hands	0:No CDK	0:No gloves	0:No sheet	1:Thread used	1:New blade	1:New instrument	0:Not boiled thread	1:Appropriate cord care	0:Not wiped	0:Not wrapped or put on skin	0:No skin contact	0:No Breastfeeding	1:Not bathed in 6 hrs	1:Only breast milk	2008	2: Third 12 months of trial	0:Home non-SBA
A263	3. keonjhar	36. tangriapal	1:Wrapped in Clean Cloth	1:First food given was breastmilk	0:Home non-SBA	0:Not washed hands	0:No CDK	0:No gloves	0:No sheet	1:Thread used	1:New blade	1:New instrument	0:Not boiled thread	1:Appropriate cord care	0:Not wiped	0:Not wrapped or put on skin	0:No skin contact	0:No Breastfeeding	0:Bathed in 6 hrs	1:Only breast milk	2008	2: Third 12 months of trial	0:Home non-SBA
A264	3. keonjhar	36. tangriapal	1:Wrapped in Clean Cloth	1:First food given was breastmilk	0:Home non-SBA	0:Not washed hands	0:No CDK	0:No gloves	0:No sheet	1:Thread used	1:New blade	1:New instrument	1:Boiled thread	1:Appropriate cord care	0:Not wiped	0:Not wrapped or put on skin	0:No skin contact	0:No Breastfeeding	0:Bathed in 6 hrs	1:Only breast milk	2008	2: Third 12 months of trial	0:Home non-SBA
A265	3. keonjhar	30. madhyapur	1:Wrapped in Clean Cloth	1:First food given was breastmilk	2:Institutional delivery	1:Washed hands	1:CDK used	1:Gloves used	1:Sheet used	1:Thread used	1:New blade	1:New instrument	1:Boiled thread	1:Appropriate cord care	0:Not wiped	0:Not wrapped or put on skin	1:Skin contact	1:Breastfeeding	1:Not bathed in 6 hrs	1:Only breast milk	2008	2: Third 12 months of trial	1:Institutional or Home SBA delivery
A266	3. keonjhar	36. tangriapal	1:Wrapped in Clean Cloth	1:First food given was breastmilk	2:Institutional delivery	1:Washed hands	1:CDK used	1:Gloves used	0:No sheet	1:Thread used	1:New blade	1:New instrument	1:Boiled thread	1:Appropriate cord care	0:Not wiped	0:Not wrapped or put on skin	0:No skin contact	0:No Breastfeeding	1:Not bathed in 6 hrs	1:Only breast milk	2008	2: Third 12 months of trial	1:Institutional or Home SBA delivery
A267	3. keonjhar	36. tangriapal	1:Wrapped in Clean Cloth	1:First food given was breastmilk	2:Institutional delivery	1:Washed hands	1:CDK used	1:Gloves used	0:No sheet	1:Thread used	1:New blade	1:New instrument	0:Not boiled thread	1:Appropriate cord care	0:Not wiped	0:Not wrapped or put on skin	0:No skin contact	0:No Breastfeeding	1:Not bathed in 6 hrs	1:Only breast milk	2008	2: Third 12 months of trial	1:Institutional or Home SBA delivery
A268	3. keonjhar	36. tangriapal	1:Wrapped in Clean Cloth	1:First food given was breastmilk	2:Institutional delivery	1:Washed hands	1:CDK used	1:Gloves used	0:No sheet	1:Thread used				1:Appropriate cord care	0:Not wiped	0:Not wrapped or put on skin	0:No skin contact	0:No Breastfeeding	1:Not bathed in 6 hrs	0:Not just breast milk	2008	2: Third 12 months of trial	1:Institutional or Home SBA delivery
A269	3. keonjhar	30. madhyapur	0:Wrapped in Dirty Cloth	1:First food given was breastmilk	1:Home SBA	0:Not washed hands	0:No CDK	1:Gloves used	0:No sheet	1:Thread used	1:New blade	1:New instrument	1:Boiled thread	1:Appropriate cord care	0:Not wiped	0:Not wrapped or put on skin	1:Skin contact	0:No Breastfeeding	1:Not bathed in 6 hrs	1:Only breast milk	2008	2: Third 12 months of trial	1:Institutional or Home SBA delivery
A270	3. keonjhar	30. madhyapur	1:Wrapped in Clean Cloth	1:First food given was breastmilk	2:Institutional delivery	1:Washed hands	0:No CDK	1:Gloves used	0:No sheet	1:Thread used	0:Not cut with a new blade	1:New instrument	1:Boiled thread	1:Appropriate cord care	0:Not wiped	0:Not wrapped or put on skin	0:No skin contact	1:Breastfeeding	1:Not bathed in 6 hrs	1:Only breast milk	2008	2: Third 12 months of trial	1:Institutional or Home SBA delivery
A271	3. keonjhar	30. madhyapur	0:Wrapped in Dirty Cloth	1:First food given was breastmilk	0:Home non-SBA	0:Not washed hands	0:No CDK	0:No gloves	0:No sheet	1:Thread used	1:New blade	1:New instrument	0:Not boiled thread	1:Appropriate cord care	0:Not wiped	0:Not wrapped or put on skin	0:No skin contact	0:No Breastfeeding	1:Not bathed in 6 hrs	1:Only breast milk	2008	2: Third 12 months of trial	0:Home non-SBA
A272	3. keonjhar	30. madhyapur	1:Wrapped in Clean Cloth	1:First food given was breastmilk	2:Institutional delivery	1:Washed hands	0:No CDK	1:Gloves used	0:No sheet	1:Thread used	1:New blade	1:New instrument	1:Boiled thread	1:Appropriate cord care	1:Wiped	0:Not wrapped or put on skin	1:Skin contact	1:Breastfeeding	1:Not bathed in 6 hrs	0:Not just breast milk	2008	2: Third 12 months of trial	1:Institutional or Home SBA delivery
A273	3. keonjhar	27. kumundi	1:Wrapped in Clean Cloth	1:First food given was breastmilk	2:Institutional delivery	1:Washed hands	0:No CDK	1:Gloves used	1:Sheet used	1:Thread used	0:Not cut with a new blade	0:Not new instrument	0:Not boiled thread	1:Appropriate cord care	1:Wiped	1:Wrapped or put on skin	0:No skin contact	1:Breastfeeding	0:Bathed in 6 hrs	1:Only breast milk	2008	2: Third 12 months of trial	1:Institutional or Home SBA delivery
A274	3. keonjhar	27. kumundi	1:Wrapped in Clean Cloth	1:First food given was breastmilk	2:Institutional delivery	1:Washed hands	1:CDK used	1:Gloves used	1:Sheet used	1:Thread used	0:Not cut with a new blade	0:Not new instrument	0:Not boiled thread	1:Appropriate cord care	0:Not wiped	0:Not wrapped or put on skin	0:No skin contact	1:Breastfeeding	0:Bathed in 6 hrs	1:Only breast milk	2008	2: Third 12 months of trial	1:Institutional or Home SBA delivery
A275	3. keonjhar	27. kumundi	1:Wrapped in Clean Cloth	1:First food given was breastmilk	0:Home non-SBA	0:Not washed hands	0:No CDK	0:No gloves	0:No sheet	1:Thread used	0:Not cut with a new blade	0:Not new instrument	0:Not boiled thread	1:Appropriate cord care	0:Not wiped	0:Not wrapped or put on skin	1:Skin contact	1:Breastfeeding	1:Not bathed in 6 hrs	1:Only breast milk	2008	2: Third 12 months of trial	0:Home non-SBA
A276	3. keonjhar	27. kumundi	1:Wrapped in Clean Cloth	1:First food given was breastmilk	2:Institutional delivery	1:Washed hands	0:No CDK	1:Gloves used	1:Sheet used	1:Thread used	0:Not cut with a new blade	0:Not new instrument	0:Not boiled thread	1:Appropriate cord care	0:Not wiped	0:Not wrapped or put on skin	0:No skin contact	1:Breastfeeding	1:Not bathed in 6 hrs	1:Only breast milk	2008	2: Third 12 months of trial	1:Institutional or Home SBA delivery
A277	3. keonjhar	27. kumundi	1:Wrapped in Clean Cloth	1:First food given was breastmilk	0:Home non-SBA	0:Not washed hands	0:No CDK	0:No gloves	0:No sheet	1:Thread used	1:New blade	1:New instrument	0:Not boiled thread	1:Appropriate cord care	0:Not wiped	0:Not wrapped or put on skin	0:No skin contact	0:No Breastfeeding	0:Bathed in 6 hrs	1:Only breast milk	2008	2: Third 12 months of trial	0:Home non-SBA
A278	3. keonjhar	27. kumundi	1:Wrapped in Clean Cloth	1:First food given was breastmilk	0:Home non-SBA	0:Not washed hands	0:No CDK	0:No gloves	0:No sheet	1:Thread used	0:Not cut with a new blade	0:Not new instrument	0:Not boiled thread	1:Appropriate cord care	0:Not wiped	0:Not wrapped or put on skin	0:No skin contact	1:Breastfeeding	1:Not bathed in 6 hrs	1:Only breast milk	2008	2: Third 12 months of trial	0:Home non-SBA
A279	3. keonjhar	27. kumundi	1:Wrapped in Clean Cloth	1:First food given was breastmilk	0:Home non-SBA		0:No CDK	0:No gloves	0:No sheet	1:Thread used	0:Not cut with a new blade	0:Not new instrument	0:Not boiled thread	1:Appropriate cord care	0:Not wiped	0:Not wrapped or put on skin	0:No skin contact	0:No Breastfeeding	1:Not bathed in 6 hrs	0:Not just breast milk	2008	2: Third 12 months of trial	0:Home non-SBA
A280	3. keonjhar	27. kumundi	1:Wrapped in Clean Cloth	0:First food given to baby not breastmilk	2:Institutional delivery	1:Washed hands	1:CDK used	1:Gloves used	1:Sheet used	1:Thread used	0:Not cut with a new blade	0:Not new instrument	0:Not boiled thread	1:Appropriate cord care	1:Wiped	1:Wrapped or put on skin	0:No skin contact	0:No Breastfeeding	1:Not bathed in 6 hrs	1:Only breast milk	2008	2: Third 12 months of trial	1:Institutional or Home SBA delivery
A281	3. keonjhar	27. kumundi	1:Wrapped in Clean Cloth	1:First food given was breastmilk	2:Institutional delivery	1:Washed hands	0:No CDK	1:Gloves used	1:Sheet used	1:Thread used	0:Not cut with a new blade			1:Appropriate cord care	1:Wiped	1:Wrapped or put on skin	0:No skin contact	0:No Breastfeeding	1:Not bathed in 6 hrs	1:Only breast milk	2008	2: Third 12 months of trial	1:Institutional or Home SBA delivery
A282	3. keonjhar	26. dhanurjaypur	1:Wrapped in Clean Cloth	1:First food given was breastmilk	2:Institutional delivery	1:Washed hands	1:CDK used	1:Gloves used	0:No sheet	1:Thread used				1:Appropriate cord care	1:Wiped	0:Not wrapped or put on skin	0:No skin contact	1:Breastfeeding	1:Not bathed in 6 hrs	1:Only breast milk	2008	2: Third 12 months of trial	1:Institutional or Home SBA delivery
A283	3. keonjhar	26. dhanurjaypur	1:Wrapped in Clean Cloth	1:First food given was breastmilk	2:Institutional delivery	1:Washed hands	1:CDK used	1:Gloves used	0:No sheet	1:Thread used	0:Not cut with a new blade			1:Appropriate cord care		1:Wrapped or put on skin	0:No skin contact	0:No Breastfeeding	1:Not bathed in 6 hrs	1:Only breast milk	2008	2: Third 12 months of trial	1:Institutional or Home SBA delivery
A284	3. keonjhar	26. dhanurjaypur	1:Wrapped in Clean Cloth	1:First food given was breastmilk	2:Institutional delivery	1:Washed hands	1:CDK used	1:Gloves used	0:No sheet	1:Thread used				1:Appropriate cord care	0:Not wiped	0:Not wrapped or put on skin	0:No skin contact	1:Breastfeeding	1:Not bathed in 6 hrs	1:Only breast milk	2008	2: Third 12 months of trial	1:Institutional or Home SBA delivery
A285	3. keonjhar	26. dhanurjaypur	1:Wrapped in Clean Cloth	1:First food given was breastmilk	2:Institutional delivery	1:Washed hands	1:CDK used	1:Gloves used	0:No sheet	1:Thread used	1:New blade	1:New instrument	0:Not boiled thread	1:Appropriate cord care	0:Not wiped	1:Wrapped or put on skin	0:No skin contact	1:Breastfeeding	1:Not bathed in 6 hrs	1:Only breast milk	2008	2: Third 12 months of trial	1:Institutional or Home SBA delivery
A286	3. keonjhar	26. dhanurjaypur	1:Wrapped in Clean Cloth	1:First food given was breastmilk	2:Institutional delivery	1:Washed hands	1:CDK used	1:Gloves used	0:No sheet	1:Thread used	1:New blade	1:New instrument	0:Not boiled thread	1:Appropriate cord care	0:Not wiped	1:Wrapped or put on skin	0:No skin contact	1:Breastfeeding	1:Not bathed in 6 hrs	1:Only breast milk	2008	2: Third 12 months of trial	1:Institutional or Home SBA delivery
A287	3. keonjhar	26. dhanurjaypur	1:Wrapped in Clean Cloth	1:First food given was breastmilk	2:Institutional delivery	1:Washed hands	1:CDK used	1:Gloves used	0:No sheet	1:Thread used				1:Appropriate cord care	1:Wiped	1:Wrapped or put on skin	0:No skin contact	1:Breastfeeding	1:Not bathed in 6 hrs	1:Only breast milk	2008	2: Third 12 months of trial	1:Institutional or Home SBA delivery
A288	3. keonjhar	26. dhanurjaypur	1:Wrapped in Clean Cloth	1:First food given was breastmilk	2:Institutional delivery	1:Washed hands	0:No CDK	1:Gloves used	0:No sheet	1:Thread used	1:New blade	1:New instrument	0:Not boiled thread	1:Appropriate cord care	1:Wiped	0:Not wrapped or put on skin	0:No skin contact	1:Breastfeeding	1:Not bathed in 6 hrs	1:Only breast milk	2008	2: Third 12 months of trial	1:Institutional or Home SBA delivery
A289	3. keonjhar	26. dhanurjaypur	1:Wrapped in Clean Cloth	1:First food given was breastmilk	2:Institutional delivery	1:Washed hands	1:CDK used	1:Gloves used	0:No sheet	1:Thread used				1:Appropriate cord care	1:Wiped	0:Not wrapped or put on skin	0:No skin contact	1:Breastfeeding	1:Not bathed in 6 hrs	1:Only breast milk	2008	2: Third 12 months of trial	1:Institutional or Home SBA delivery
A290	3. keonjhar	26. dhanurjaypur	1:Wrapped in Clean Cloth	1:First food given was breastmilk	2:Institutional delivery	1:Washed hands	1:CDK used	1:Gloves used	0:No sheet	1:Thread used	1:New blade	1:New instrument	0:Not boiled thread	1:Appropriate cord care	1:Wiped	0:Not wrapped or put on skin	0:No skin contact	1:Breastfeeding	1:Not bathed in 6 hrs	1:Only breast milk	2008	2: Third 12 months of trial	1:Institutional or Home SBA delivery
A291	3. keonjhar	30. madhyapur	1:Wrapped in Clean Cloth	1:First food given was breastmilk	2:Institutional delivery	1:Washed hands	0:No CDK	1:Gloves used	0:No sheet	1:Thread used	0:Not cut with a new blade	1:New instrument	1:Boiled thread	1:Appropriate cord care	1:Wiped	0:Not wrapped or put on skin	1:Skin contact	1:Breastfeeding	1:Not bathed in 6 hrs	0:Not just breast milk	2008	2: Third 12 months of trial	1:Institutional or Home SBA delivery
A292	3. keonjhar	30. madhyapur	1:Wrapped in Clean Cloth	1:First food given was breastmilk	2:Institutional delivery	1:Washed hands	0:No CDK	1:Gloves used	0:No sheet	1:Thread used	0:Not cut with a new blade	1:New instrument	1:Boiled thread	1:Appropriate cord care	1:Wiped	0:Not wrapped or put on skin	1:Skin contact	1:Breastfeeding	1:Not bathed in 6 hrs	0:Not just breast milk	2008	2: Third 12 months of trial	1:Institutional or Home SBA delivery
A293	3. keonjhar	30. madhyapur	0:Wrapped in Dirty Cloth	1:First food given was breastmilk	0:Home non-SBA	0:Not washed hands	0:No CDK	0:No gloves	1:Sheet used	0:No thread	1:New blade	1:New instrument	0:Not boiled thread	0:Inappropriate cord care	1:Wiped	1:Wrapped or put on skin	0:No skin contact	1:Breastfeeding	1:Not bathed in 6 hrs	1:Only breast milk	2008	2: Third 12 months of trial	0:Home non-SBA
A294	3. keonjhar	30. madhyapur	1:Wrapped in Clean Cloth	1:First food given was breastmilk	2:Institutional delivery	1:Washed hands	0:No CDK	0:No gloves	1:Sheet used	0:No thread	1:New blade	1:New instrument	1:Boiled thread	1:Appropriate cord care	1:Wiped	1:Wrapped or put on skin	0:No skin contact	1:Breastfeeding	1:Not bathed in 6 hrs	1:Only breast milk	2008	2: Third 12 months of trial	1:Institutional or Home SBA delivery
A295	3. keonjhar	30. madhyapur	1:Wrapped in Clean Cloth	1:First food given was breastmilk	2:Institutional delivery	1:Washed hands	0:No CDK	1:Gloves used	0:No sheet	1:Thread used	1:New blade	1:New instrument	1:Boiled thread	1:Appropriate cord care	1:Wiped	1:Wrapped or put on skin	0:No skin contact	0:No Breastfeeding	1:Not bathed in 6 hrs	0:Not just breast milk	2008	2: Third 12 months of trial	1:Institutional or Home SBA delivery
A296	3. keonjhar	30. madhyapur	1:Wrapped in Clean Cloth	1:First food given was breastmilk	2:Institutional delivery	1:Washed hands	0:No CDK	1:Gloves used	0:No sheet	1:Thread used	1:New blade	1:New instrument	1:Boiled thread	1:Appropriate cord care	0:Not wiped	1:Wrapped or put on skin	1:Skin contact	1:Breastfeeding	1:Not bathed in 6 hrs	1:Only breast milk	2008	2: Third 12 months of trial	1:Institutional or Home SBA delivery
A297	3. keonjhar	33. ninihan	1:Wrapped in Clean Cloth	1:First food given was breastmilk	2:Institutional delivery	1:Washed hands	0:No CDK	1:Gloves used	0:No sheet	1:Thread used	0:Not cut with a new blade	1:New instrument	1:Boiled thread	1:Appropriate cord care	0:Not wiped	0:Not wrapped or put on skin	0:No skin contact	1:Breastfeeding	1:Not bathed in 6 hrs	1:Only breast milk	2008	2: Third 12 months of trial	1:Institutional or Home SBA delivery
A298	3. keonjhar	33. ninihan	1:Wrapped in Clean Cloth	1:First food given was breastmilk	2:Institutional delivery	1:Washed hands	0:No CDK	1:Gloves used	0:No sheet	1:Thread used	1:New blade	1:New instrument	0:Not boiled thread	1:Appropriate cord care	0:Not wiped	0:Not wrapped or put on skin	0:No skin contact	1:Breastfeeding	1:Not bathed in 6 hrs	1:Only breast milk	2008	2: Third 12 months of trial	1:Institutional or Home SBA delivery
A299	3. keonjhar	33. ninihan	1:Wrapped in Clean Cloth	1:First food given was breastmilk	2:Institutional delivery	1:Washed hands	1:CDK used	1:Gloves used	1:Sheet used	1:Thread used	0:Not cut with a new blade	1:New instrument	1:Boiled thread	0:Inappropriate cord care	0:Not wiped	0:Not wrapped or put on skin	0:No skin contact	0:No Breastfeeding	1:Not bathed in 6 hrs	1:Only breast milk	2008	2: Third 12 months of trial	1:Institutional or Home SBA delivery
A300	3. keonjhar	33. ninihan	1:Wrapped in Clean Cloth	1:First food given was breastmilk	2:Institutional delivery	1:Washed hands	1:CDK used	1:Gloves used	0:No sheet	1:Thread used	0:Not cut with a new blade	1:New instrument	1:Boiled thread	1:Appropriate cord care	0:Not wiped	0:Not wrapped or put on skin	0:No skin contact	0:No Breastfeeding	1:Not bathed in 6 hrs	1:Only breast milk	2008	2: Third 12 months of trial	1:Institutional or Home SBA delivery
A301	3. keonjhar	33. ninihan	1:Wrapped in Clean Cloth	1:First food given was breastmilk	2:Institutional delivery	1:Washed hands	0:No CDK	1:Gloves used	0:No sheet	1:Thread used	0:Not cut with a new blade	1:New instrument	1:Boiled thread	1:Appropriate cord care	0:Not wiped	0:Not wrapped or put on skin	0:No skin contact	1:Breastfeeding	1:Not bathed in 6 hrs	1:Only breast milk	2008	2: Third 12 months of trial	1:Institutional or Home SBA delivery
A302	3. keonjhar	33. ninihan	1:Wrapped in Clean Cloth	1:First food given was breastmilk	0:Home non-SBA	0:Not washed hands	0:No CDK	0:No gloves	0:No sheet	1:Thread used	1:New blade	1:New instrument	0:Not boiled thread	1:Appropriate cord care	0:Not wiped	0:Not wrapped or put on skin	0:No skin contact	0:No Breastfeeding	1:Not bathed in 6 hrs	1:Only breast milk	2008	2: Third 12 months of trial	0:Home non-SBA
A303	3. keonjhar	33. ninihan	1:Wrapped in Clean Cloth	1:First food given was breastmilk	2:Institutional delivery	1:Washed hands	1:CDK used	1:Gloves used	0:No sheet	1:Thread used	0:Not cut with a new blade	1:New instrument	1:Boiled thread	1:Appropriate cord care	0:Not wiped	0:Not wrapped or put on skin	0:No skin contact	1:Breastfeeding	1:Not bathed in 6 hrs	1:Only breast milk	2008	2: Third 12 months of trial	1:Institutional or Home SBA delivery
A304	3. keonjhar	33. ninihan	1:Wrapped in Clean Cloth	1:First food given was breastmilk	2:Institutional delivery	1:Washed hands	1:CDK used	1:Gloves used	0:No sheet	1:Thread used	0:Not cut with a new blade	1:New instrument	1:Boiled thread	0:Inappropriate cord care	0:Not wiped	0:Not wrapped or put on skin	0:No skin contact	0:No Breastfeeding	1:Not bathed in 6 hrs	1:Only breast milk	2008	2: Third 12 months of trial	1:Institutional or Home SBA delivery
A305	3. keonjhar	33. ninihan	1:Wrapped in Clean Cloth	1:First food given was breastmilk	2:Institutional delivery	1:Washed hands	0:No CDK	1:Gloves used	0:No sheet	1:Thread used	0:Not cut with a new blade	0:Not new instrument	0:Not boiled thread	1:Appropriate cord care		0:Not wrapped or put on skin	0:No skin contact	0:No Breastfeeding	1:Not bathed in 6 hrs	1:Only breast milk	2008	2: Third 12 months of trial	1:Institutional or Home SBA delivery
A306	3. keonjhar	34. suakati	1:Wrapped in Clean Cloth	1:First food given was breastmilk	2:Institutional delivery	1:Washed hands	1:CDK used	1:Gloves used	0:No sheet	1:Thread used	0:Not cut with a new blade	1:New instrument		1:Appropriate cord care	0:Not wiped	0:Not wrapped or put on skin	0:No skin contact	0:No Breastfeeding	1:Not bathed in 6 hrs	1:Only breast milk	2008	2: Third 12 months of trial	1:Institutional or Home SBA delivery
A307	3. keonjhar	34. suakati	1:Wrapped in Clean Cloth	1:First food given was breastmilk	2:Institutional delivery		1:CDK used	1:Gloves used	0:No sheet	1:Thread used	0:Not cut with a new blade	1:New instrument	1:Boiled thread	1:Appropriate cord care	0:Not wiped	0:Not wrapped or put on skin	0:No skin contact	0:No Breastfeeding	1:Not bathed in 6 hrs	1:Only breast milk	2008	2: Third 12 months of trial	1:Institutional or Home SBA delivery
A308	3. keonjhar	34. suakati	1:Wrapped in Clean Cloth	1:First food given was breastmilk	0:Home non-SBA	0:Not washed hands	0:No CDK	0:No gloves	0:No sheet	1:Thread used	1:New blade	1:New instrument	0:Not boiled thread	1:Appropriate cord care	0:Not wiped	0:Not wrapped or put on skin	0:No skin contact	0:No Breastfeeding	0:Bathed in 6 hrs	1:Only breast milk	2008	2: Third 12 months of trial	0:Home non-SBA
A309	3. keonjhar	34. suakati	1:Wrapped in Clean Cloth	1:First food given was breastmilk	0:Home non-SBA	0:Not washed hands	0:No CDK	0:No gloves	0:No sheet	1:Thread used	0:Not cut with a new blade	0:Not new instrument	0:Not boiled thread	1:Appropriate cord care	0:Not wiped	0:Not wrapped or put on skin	0:No skin contact	0:No Breastfeeding	1:Not bathed in 6 hrs	1:Only breast milk	2008	2: Third 12 months of trial	0:Home non-SBA
A310	3. keonjhar	34. suakati	1:Wrapped in Clean Cloth	1:First food given was breastmilk	2:Institutional delivery		1:CDK used	1:Gloves used	0:No sheet	1:Thread used	0:Not cut with a new blade			1:Appropriate cord care	0:Not wiped	0:Not wrapped or put on skin	0:No skin contact	0:No Breastfeeding	1:Not bathed in 6 hrs	1:Only breast milk	2008	2: Third 12 months of trial	1:Institutional or Home SBA delivery
A311	3. keonjhar	34. suakati	1:Wrapped in Clean Cloth	1:First food given was breastmilk	0:Home non-SBA	1:Washed hands	1:CDK used	1:Gloves used	0:No sheet	1:Thread used	0:Not cut with a new blade			1:Appropriate cord care	0:Not wiped	0:Not wrapped or put on skin	0:No skin contact	0:No Breastfeeding	1:Not bathed in 6 hrs	1:Only breast milk	2008	2: Third 12 months of trial	0:Home non-SBA
A312	3. keonjhar	34. suakati	1:Wrapped in Clean Cloth	1:First food given was breastmilk	2:Institutional delivery		1:CDK used	1:Gloves used	1:Sheet used	1:Thread used	0:Not cut with a new blade			1:Appropriate cord care	0:Not wiped	0:Not wrapped or put on skin	0:No skin contact	0:No Breastfeeding	1:Not bathed in 6 hrs	1:Only breast milk	2008	2: Third 12 months of trial	1:Institutional or Home SBA delivery
A313	3. keonjhar	34. suakati	1:Wrapped in Clean Cloth	1:First food given was breastmilk	0:Home non-SBA	0:Not washed hands	0:No CDK	0:No gloves	0:No sheet	1:Thread used	1:New blade	1:New instrument	0:Not boiled thread	1:Appropriate cord care	0:Not wiped	0:Not wrapped or put on skin	0:No skin contact	0:No Breastfeeding	1:Not bathed in 6 hrs	1:Only breast milk	2008	2: Third 12 months of trial	0:Home non-SBA
A314	3. keonjhar	34. suakati	1:Wrapped in Clean Cloth	1:First food given was breastmilk	0:Home non-SBA	0:Not washed hands	0:No CDK	0:No gloves	0:No sheet	1:Thread used	0:Not cut with a new blade	0:Not new instrument	0:Not boiled thread	0:Inappropriate cord care	0:Not wiped	0:Not wrapped or put on skin	0:No skin contact	0:No Breastfeeding	1:Not bathed in 6 hrs	1:Only breast milk	2008	2: Third 12 months of trial	0:Home non-SBA
A315	3. keonjhar	34. suakati	1:Wrapped in Clean Cloth	1:First food given was breastmilk	0:Home non-SBA	0:Not washed hands	0:No CDK	0:No gloves	0:No sheet	1:Thread used	1:New blade	1:New instrument	0:Not boiled thread	1:Appropriate cord care	0:Not wiped	0:Not wrapped or put on skin	0:No skin contact	0:No Breastfeeding	1:Not bathed in 6 hrs	1:Only breast milk	2008	2: Third 12 months of trial	0:Home non-SBA
A316	3. keonjhar	34. suakati	1:Wrapped in Clean Cloth	1:First food given was breastmilk	0:Home non-SBA	0:Not washed hands	0:No CDK	0:No gloves	0:No sheet	1:Thread used	1:New blade	1:New instrument	0:Not boiled thread	1:Appropriate cord care	0:Not wiped	0:Not wrapped or put on skin	0:No skin contact	0:No Breastfeeding	1:Not bathed in 6 hrs	1:Only breast milk	2008	2: Third 12 months of trial	0:Home non-SBA
A317	3. keonjhar	36. tangriapal	1:Wrapped in Clean Cloth	1:First food given was breastmilk	2:Institutional delivery	1:Washed hands	1:CDK used	1:Gloves used	0:No sheet	1:Thread used	1:New blade	1:New instrument	1:Boiled thread	1:Appropriate cord care	0:Not wiped	0:Not wrapped or put on skin	0:No skin contact	0:No Breastfeeding	1:Not bathed in 6 hrs	1:Only breast milk	2008	2: Third 12 months of trial	1:Institutional or Home SBA delivery
A318	3. keonjhar	36. tangriapal	1:Wrapped in Clean Cloth	1:First food given was breastmilk	0:Home non-SBA	0:Not washed hands	0:No CDK	0:No gloves	0:No sheet	1:Thread used	1:New blade	1:New instrument	0:Not boiled thread	1:Appropriate cord care	0:Not wiped	0:Not wrapped or put on skin	0:No skin contact	0:No Breastfeeding	1:Not bathed in 6 hrs	1:Only breast milk	2008	2: Third 12 months of trial	0:Home non-SBA
A319	3. keonjhar	36. tangriapal	1:Wrapped in Clean Cloth	1:First food given was breastmilk	0:Home non-SBA	0:Not washed hands	0:No CDK	0:No gloves	0:No sheet	1:Thread used	1:New blade	1:New instrument	0:Not boiled thread	1:Appropriate cord care	0:Not wiped	0:Not wrapped or put on skin	0:No skin contact	0:No Breastfeeding	0:Bathed in 6 hrs	1:Only breast milk	2008	2: Third 12 months of trial	0:Home non-SBA
A320	3. keonjhar	34. suakati	1:Wrapped in Clean Cloth	1:First food given was breastmilk	2:Institutional delivery		1:CDK used	1:Gloves used	0:No sheet	1:Thread used	0:Not cut with a new blade			1:Appropriate cord care	0:Not wiped	0:Not wrapped or put on skin	0:No skin contact	0:No Breastfeeding	1:Not bathed in 6 hrs	1:Only breast milk	2008	2: Third 12 months of trial	1:Institutional or Home SBA delivery
A321	3. keonjhar	27. kumundi	1:Wrapped in Clean Cloth	1:First food given was breastmilk	2:Institutional delivery	1:Washed hands	1:CDK used	1:Gloves used	1:Sheet used	1:Thread used	0:Not cut with a new blade	0:Not new instrument	0:Not boiled thread	1:Appropriate cord care	0:Not wiped	0:Not wrapped or put on skin	0:No skin contact	1:Breastfeeding	1:Not bathed in 6 hrs	1:Only breast milk	2008	2: Third 12 months of trial	1:Institutional or Home SBA delivery
A322	3. keonjhar	27. kumundi	1:Wrapped in Clean Cloth	1:First food given was breastmilk	0:Home non-SBA	0:Not washed hands	0:No CDK	0:No gloves	0:No sheet	1:Thread used	0:Not cut with a new blade	0:Not new instrument	0:Not boiled thread	0:Inappropriate cord care	0:Not wiped	0:Not wrapped or put on skin	0:No skin contact	1:Breastfeeding	0:Bathed in 6 hrs	1:Only breast milk	2008	2: Third 12 months of trial	0:Home non-SBA
A323	3. keonjhar	27. kumundi	1:Wrapped in Clean Cloth	1:First food given was breastmilk	0:Home non-SBA	0:Not washed hands	0:No CDK	0:No gloves	0:No sheet	1:Thread used	0:Not cut with a new blade	0:Not new instrument	0:Not boiled thread	1:Appropriate cord care	1:Wiped	0:Not wrapped or put on skin	1:Skin contact	1:Breastfeeding	1:Not bathed in 6 hrs	1:Only breast milk	2008	2: Third 12 months of trial	0:Home non-SBA
A324	3. keonjhar	27. kumundi	1:Wrapped in Clean Cloth	1:First food given was breastmilk	0:Home non-SBA	0:Not washed hands	0:No CDK	0:No gloves	0:No sheet	1:Thread used	0:Not cut with a new blade	0:Not new instrument	0:Not boiled thread	1:Appropriate cord care	0:Not wiped	0:Not wrapped or put on skin	0:No skin contact	1:Breastfeeding	1:Not bathed in 6 hrs	1:Only breast milk	2008	2: Third 12 months of trial	0:Home non-SBA
A325	3. keonjhar	27. kumundi	1:Wrapped in Clean Cloth	1:First food given was breastmilk	0:Home non-SBA	0:Not washed hands	0:No CDK	0:No gloves	0:No sheet	1:Thread used	0:Not cut with a new blade	0:Not new instrument	0:Not boiled thread	1:Appropriate cord care	1:Wiped	0:Not wrapped or put on skin	1:Skin contact	1:Breastfeeding	1:Not bathed in 6 hrs	1:Only breast milk	2008	2: Third 12 months of trial	0:Home non-SBA
A326	3. keonjhar	27. kumundi	1:Wrapped in Clean Cloth	1:First food given was breastmilk	0:Home non-SBA	0:Not washed hands	1:CDK used	0:No gloves	0:No sheet	1:Thread used	1:New blade	1:New instrument	0:Not boiled thread	1:Appropriate cord care	0:Not wiped	0:Not wrapped or put on skin	0:No skin contact	0:No Breastfeeding	1:Not bathed in 6 hrs	1:Only breast milk	2008	2: Third 12 months of trial	0:Home non-SBA
A327	3. keonjhar	27. kumundi	1:Wrapped in Clean Cloth	1:First food given was breastmilk	2:Institutional delivery	1:Washed hands	1:CDK used	1:Gloves used	1:Sheet used	1:Thread used	0:Not cut with a new blade	0:Not new instrument	0:Not boiled thread	1:Appropriate cord care	1:Wiped	1:Wrapped or put on skin	1:Skin contact	1:Breastfeeding	1:Not bathed in 6 hrs	1:Only breast milk	2008	2: Third 12 months of trial	1:Institutional or Home SBA delivery
A328	3. keonjhar	27. kumundi	1:Wrapped in Clean Cloth	1:First food given was breastmilk	0:Home non-SBA	0:Not washed hands	0:No CDK	0:No gloves	0:No sheet	1:Thread used	0:Not cut with a new blade	0:Not new instrument	0:Not boiled thread	1:Appropriate cord care	0:Not wiped	0:Not wrapped or put on skin	0:No skin contact	1:Breastfeeding	0:Bathed in 6 hrs	1:Only breast milk	2008	2: Third 12 months of trial	0:Home non-SBA
A329	3. keonjhar	27. kumundi	1:Wrapped in Clean Cloth	1:First food given was breastmilk	0:Home non-SBA	1:Washed hands	1:CDK used	0:No gloves	0:No sheet	1:Thread used	0:Not cut with a new blade	0:Not new instrument	0:Not boiled thread	1:Appropriate cord care	0:Not wiped	0:Not wrapped or put on skin	1:Skin contact	1:Breastfeeding	0:Bathed in 6 hrs	1:Only breast milk	2008	2: Third 12 months of trial	0:Home non-SBA
A330	3. keonjhar	26. dhanurjaypur	1:Wrapped in Clean Cloth	1:First food given was breastmilk	2:Institutional delivery	1:Washed hands	1:CDK used	1:Gloves used	0:No sheet	1:Thread used	1:New blade	1:New instrument	0:Not boiled thread	1:Appropriate cord care	1:Wiped	0:Not wrapped or put on skin	1:Skin contact	1:Breastfeeding	1:Not bathed in 6 hrs	1:Only breast milk	2008	2: Third 12 months of trial	1:Institutional or Home SBA delivery
A331	3. keonjhar	26. dhanurjaypur	1:Wrapped in Clean Cloth	1:First food given was breastmilk	2:Institutional delivery	1:Washed hands	1:CDK used	1:Gloves used	0:No sheet	1:Thread used	0:Not cut with a new blade			1:Appropriate cord care	1:Wiped	0:Not wrapped or put on skin	1:Skin contact	1:Breastfeeding	1:Not bathed in 6 hrs	1:Only breast milk	2008	2: Third 12 months of trial	1:Institutional or Home SBA delivery
A332	3. keonjhar	26. dhanurjaypur	1:Wrapped in Clean Cloth	1:First food given was breastmilk	2:Institutional delivery	1:Washed hands	1:CDK used	1:Gloves used	0:No sheet	1:Thread used	1:New blade	1:New instrument	1:Boiled thread	1:Appropriate cord care	0:Not wiped	0:Not wrapped or put on skin	0:No skin contact	0:No Breastfeeding	1:Not bathed in 6 hrs	0:Not just breast milk	2007	2: Third 12 months of trial	1:Institutional or Home SBA delivery
A333	3. keonjhar	26. dhanurjaypur	1:Wrapped in Clean Cloth	1:First food given was breastmilk	2:Institutional delivery	1:Washed hands	1:CDK used	1:Gloves used	0:No sheet	1:Thread used	1:New blade	1:New instrument		1:Appropriate cord care	0:Not wiped	1:Wrapped or put on skin	0:No skin contact	0:No Breastfeeding	1:Not bathed in 6 hrs	1:Only breast milk	2008	2: Third 12 months of trial	1:Institutional or Home SBA delivery
A334	3. keonjhar	26. dhanurjaypur	1:Wrapped in Clean Cloth	1:First food given was breastmilk	2:Institutional delivery	1:Washed hands	1:CDK used	1:Gloves used	0:No sheet	1:Thread used	0:Not cut with a new blade			1:Appropriate cord care	1:Wiped	0:Not wrapped or put on skin	1:Skin contact	1:Breastfeeding	1:Not bathed in 6 hrs	1:Only breast milk	2008	2: Third 12 months of trial	1:Institutional or Home SBA delivery
A335	3. keonjhar	26. dhanurjaypur	1:Wrapped in Clean Cloth	1:First food given was breastmilk	2:Institutional delivery	1:Washed hands	1:CDK used	1:Gloves used	0:No sheet	1:Thread used	1:New blade	1:New instrument		1:Appropriate cord care	1:Wiped	1:Wrapped or put on skin	0:No skin contact	1:Breastfeeding	1:Not bathed in 6 hrs	1:Only breast milk	2008	2: Third 12 months of trial	1:Institutional or Home SBA delivery
A336	3. keonjhar	36. tangriapal	1:Wrapped in Clean Cloth	1:First food given was breastmilk	0:Home non-SBA	0:Not washed hands	0:No CDK	0:No gloves	0:No sheet	1:Thread used	1:New blade	1:New instrument	0:Not boiled thread	1:Appropriate cord care	0:Not wiped	0:Not wrapped or put on skin	0:No skin contact	0:No Breastfeeding	0:Bathed in 6 hrs	1:Only breast milk	2007	1: Second 12 months of trial	0:Home non-SBA
A337	3. keonjhar	30. madhyapur	0:Wrapped in Dirty Cloth	1:First food given was breastmilk	0:Home non-SBA	0:Not washed hands	0:No CDK	0:No gloves	0:No sheet	1:Thread used	0:Not cut with a new blade	0:Not new instrument	0:Not boiled thread	1:Appropriate cord care	1:Wiped	0:Not wrapped or put on skin	0:No skin contact	0:No Breastfeeding	1:Not bathed in 6 hrs	1:Only breast milk	2007	1: Second 12 months of trial	0:Home non-SBA
A338	3. keonjhar	34. suakati	1:Wrapped in Clean Cloth	1:First food given was breastmilk	2:Institutional delivery	1:Washed hands	1:CDK used	1:Gloves used	1:Sheet used	1:Thread used	1:New blade	1:New instrument	1:Boiled thread	1:Appropriate cord care	0:Not wiped	0:Not wrapped or put on skin	0:No skin contact	0:No Breastfeeding	1:Not bathed in 6 hrs	1:Only breast milk	2007	1: Second 12 months of trial	1:Institutional or Home SBA delivery
A339	3. keonjhar	26. dhanurjaypur	1:Wrapped in Clean Cloth	1:First food given was breastmilk	1:Home SBA	1:Washed hands	1:CDK used	1:Gloves used	1:Sheet used	1:Thread used	1:New blade	1:New instrument	0:Not boiled thread	1:Appropriate cord care	0:Not wiped	1:Wrapped or put on skin	1:Skin contact	0:No Breastfeeding	1:Not bathed in 6 hrs	1:Only breast milk	2007	1: Second 12 months of trial	1:Institutional or Home SBA delivery
A340	3. keonjhar	26. dhanurjaypur	1:Wrapped in Clean Cloth	1:First food given was breastmilk	2:Institutional delivery	1:Washed hands	0:No CDK	1:Gloves used	0:No sheet	1:Thread used	0:Not cut with a new blade			1:Appropriate cord care	0:Not wiped	0:Not wrapped or put on skin	0:No skin contact	1:Breastfeeding	1:Not bathed in 6 hrs	1:Only breast milk	2007	1: Second 12 months of trial	1:Institutional or Home SBA delivery
A341	3. keonjhar	30. madhyapur	1:Wrapped in Clean Cloth	1:First food given was breastmilk	2:Institutional delivery	1:Washed hands	0:No CDK	1:Gloves used	0:No sheet	1:Thread used	1:New blade	1:New instrument	0:Not boiled thread	1:Appropriate cord care	1:Wiped	1:Wrapped or put on skin	0:No skin contact	0:No Breastfeeding	1:Not bathed in 6 hrs	1:Only breast milk	2008	2: Third 12 months of trial	1:Institutional or Home SBA delivery
A342	3. keonjhar	30. madhyapur	1:Wrapped in Clean Cloth	1:First food given was breastmilk	0:Home non-SBA	0:Not washed hands	0:No CDK	0:No gloves	0:No sheet	1:Thread used	1:New blade	1:New instrument	0:Not boiled thread	1:Appropriate cord care	0:Not wiped	0:Not wrapped or put on skin	0:No skin contact	0:No Breastfeeding	1:Not bathed in 6 hrs	0:Not just breast milk	2008	2: Third 12 months of trial	0:Home non-SBA
A343	3. keonjhar	33. ninihan	1:Wrapped in Clean Cloth	0:First food given to baby not breastmilk	0:Home non-SBA	1:Washed hands	0:No CDK	0:No gloves	0:No sheet	1:Thread used	1:New blade	1:New instrument		0:Inappropriate cord care	0:Not wiped	0:Not wrapped or put on skin	0:No skin contact	0:No Breastfeeding	1:Not bathed in 6 hrs	0:Not just breast milk	2008	2: Third 12 months of trial	0:Home non-SBA
A344	3. keonjhar	34. suakati	1:Wrapped in Clean Cloth	1:First food given was breastmilk	2:Institutional delivery	1:Washed hands	1:CDK used	1:Gloves used	0:No sheet	1:Thread used	0:Not cut with a new blade	1:New instrument	1:Boiled thread	1:Appropriate cord care	0:Not wiped	0:Not wrapped or put on skin	0:No skin contact	0:No Breastfeeding	1:Not bathed in 6 hrs	1:Only breast milk	2008	2: Third 12 months of trial	1:Institutional or Home SBA delivery
A345	3. keonjhar	34. suakati	1:Wrapped in Clean Cloth	1:First food given was breastmilk	2:Institutional delivery	1:Washed hands	1:CDK used	1:Gloves used	0:No sheet	1:Thread used	0:Not cut with a new blade			1:Appropriate cord care	0:Not wiped	0:Not wrapped or put on skin	0:No skin contact	0:No Breastfeeding	1:Not bathed in 6 hrs	1:Only breast milk	2008	2: Third 12 months of trial	1:Institutional or Home SBA delivery
A346	3. keonjhar	27. kumundi	1:Wrapped in Clean Cloth	1:First food given was breastmilk	0:Home non-SBA	0:Not washed hands	0:No CDK	0:No gloves	0:No sheet	1:Thread used	0:Not cut with a new blade	0:Not new instrument	0:Not boiled thread	1:Appropriate cord care	0:Not wiped	0:Not wrapped or put on skin	1:Skin contact	1:Breastfeeding	1:Not bathed in 6 hrs	1:Only breast milk	2008	2: Third 12 months of trial	0:Home non-SBA
A347	3. keonjhar	27. kumundi	1:Wrapped in Clean Cloth	1:First food given was breastmilk	2:Institutional delivery	1:Washed hands	1:CDK used	1:Gloves used	1:Sheet used	1:Thread used	0:Not cut with a new blade		0:Not boiled thread	1:Appropriate cord care	0:Not wiped	0:Not wrapped or put on skin	0:No skin contact	1:Breastfeeding	1:Not bathed in 6 hrs	1:Only breast milk	2008	2: Third 12 months of trial	1:Institutional or Home SBA delivery
A348	3. keonjhar	27. kumundi	1:Wrapped in Clean Cloth	1:First food given was breastmilk	2:Institutional delivery	1:Washed hands	1:CDK used	1:Gloves used	1:Sheet used	1:Thread used	0:Not cut with a new blade	0:Not new instrument	1:Boiled thread	1:Appropriate cord care	0:Not wiped	0:Not wrapped or put on skin	1:Skin contact	0:No Breastfeeding	1:Not bathed in 6 hrs	1:Only breast milk	2008	2: Third 12 months of trial	1:Institutional or Home SBA delivery
A349	3. keonjhar	27. kumundi	1:Wrapped in Clean Cloth	1:First food given was breastmilk	2:Institutional delivery	0:Not washed hands	1:CDK used	1:Gloves used	0:No sheet	1:Thread used	0:Not cut with a new blade	1:New instrument	1:Boiled thread	1:Appropriate cord care	0:Not wiped	0:Not wrapped or put on skin	0:No skin contact	0:No Breastfeeding	1:Not bathed in 6 hrs	1:Only breast milk	2007	2: Third 12 months of trial	1:Institutional or Home SBA delivery
A350	3. keonjhar	26. dhanurjaypur	1:Wrapped in Clean Cloth	0:First food given to baby not breastmilk	2:Institutional delivery	1:Washed hands	1:CDK used	1:Gloves used	0:No sheet	1:Thread used	1:New blade	1:New instrument	0:Not boiled thread	1:Appropriate cord care	1:Wiped	1:Wrapped or put on skin	1:Skin contact	0:No Breastfeeding	1:Not bathed in 6 hrs	0:Not just breast milk	2007	2: Third 12 months of trial	1:Institutional or Home SBA delivery
A351	3. keonjhar	33. ninihan	1:Wrapped in Clean Cloth	0:First food given to baby not breastmilk	2:Institutional delivery	1:Washed hands	0:No CDK	1:Gloves used	0:No sheet	1:Thread used	1:New blade	1:New instrument	0:Not boiled thread	1:Appropriate cord care	0:Not wiped	0:Not wrapped or put on skin	0:No skin contact	0:No Breastfeeding	0:Bathed in 6 hrs	0:Not just breast milk	2007	2: Third 12 months of trial	1:Institutional or Home SBA delivery
A352	3. keonjhar	33. ninihan	1:Wrapped in Clean Cloth	1:First food given was breastmilk	2:Institutional delivery	1:Washed hands	0:No CDK	1:Gloves used	0:No sheet	1:Thread used	0:Not cut with a new blade			1:Appropriate cord care	0:Not wiped	0:Not wrapped or put on skin	0:No skin contact	1:Breastfeeding	1:Not bathed in 6 hrs	1:Only breast milk	2007	2: Third 12 months of trial	1:Institutional or Home SBA delivery
A353	3. keonjhar	33. ninihan	1:Wrapped in Clean Cloth	1:First food given was breastmilk	2:Institutional delivery	1:Washed hands	0:No CDK	1:Gloves used	0:No sheet	1:Thread used	0:Not cut with a new blade	1:New instrument	1:Boiled thread	1:Appropriate cord care	0:Not wiped	0:Not wrapped or put on skin	0:No skin contact	1:Breastfeeding	1:Not bathed in 6 hrs	1:Only breast milk	2007	2: Third 12 months of trial	1:Institutional or Home SBA delivery
A354	3. keonjhar	26. dhanurjaypur	1:Wrapped in Clean Cloth	0:First food given to baby not breastmilk	0:Home non-SBA	0:Not washed hands	0:No CDK	0:No gloves	0:No sheet	1:Thread used	1:New blade	1:New instrument	0:Not boiled thread	1:Appropriate cord care	1:Wiped	0:Not wrapped or put on skin	1:Skin contact	1:Breastfeeding	1:Not bathed in 6 hrs	1:Only breast milk	2007	2: Third 12 months of trial	0:Home non-SBA
A355	3. keonjhar	34. suakati	1:Wrapped in Clean Cloth	0:First food given to baby not breastmilk	2:Institutional delivery		1:CDK used	1:Gloves used	1:Sheet used	1:Thread used				1:Appropriate cord care	0:Not wiped	0:Not wrapped or put on skin	0:No skin contact	0:No Breastfeeding	1:Not bathed in 6 hrs	0:Not just breast milk	2008	2: Third 12 months of trial	1:Institutional or Home SBA delivery
A356	3. keonjhar	33. ninihan	1:Wrapped in Clean Cloth	1:First food given was breastmilk	2:Institutional delivery	1:Washed hands	1:CDK used	1:Gloves used	0:No sheet	1:Thread used	0:Not cut with a new blade			1:Appropriate cord care	0:Not wiped	0:Not wrapped or put on skin	0:No skin contact	1:Breastfeeding	1:Not bathed in 6 hrs	1:Only breast milk	2008	2: Third 12 months of trial	1:Institutional or Home SBA delivery
A357	3. keonjhar	36. tangriapal	1:Wrapped in Clean Cloth	1:First food given was breastmilk	2:Institutional delivery	1:Washed hands	1:CDK used	1:Gloves used	0:No sheet	1:Thread used				1:Appropriate cord care	0:Not wiped	0:Not wrapped or put on skin	0:No skin contact	0:No Breastfeeding	1:Not bathed in 6 hrs	1:Only breast milk	2008	2: Third 12 months of trial	1:Institutional or Home SBA delivery
A358	3. keonjhar	36. tangriapal	1:Wrapped in Clean Cloth	0:First food given to baby not breastmilk	2:Institutional delivery	1:Washed hands	1:CDK used	1:Gloves used	0:No sheet	1:Thread used	1:New blade	1:New instrument	1:Boiled thread	1:Appropriate cord care	0:Not wiped	0:Not wrapped or put on skin	0:No skin contact	0:No Breastfeeding	1:Not bathed in 6 hrs	0:Not just breast milk	2008	2: Third 12 months of trial	1:Institutional or Home SBA delivery
A359	3. keonjhar	27. kumundi	0:Wrapped in Dirty Cloth	0:First food given to baby not breastmilk	0:Home non-SBA	0:Not washed hands	0:No CDK	0:No gloves	0:No sheet	1:Thread used	1:New blade	1:New instrument	0:Not boiled thread	1:Appropriate cord care	0:Not wiped	0:Not wrapped or put on skin	0:No skin contact	0:No Breastfeeding	0:Bathed in 6 hrs	0:Not just breast milk	2008	2: Third 12 months of trial	0:Home non-SBA
A360	3. keonjhar	27. kumundi	1:Wrapped in Clean Cloth	0:First food given to baby not breastmilk	0:Home non-SBA	0:Not washed hands	1:CDK used	0:No gloves	0:No sheet	1:Thread used	1:New blade	1:New instrument	0:Not boiled thread	1:Appropriate cord care	0:Not wiped	0:Not wrapped or put on skin	0:No skin contact	0:No Breastfeeding	1:Not bathed in 6 hrs	0:Not just breast milk	2008	2: Third 12 months of trial	0:Home non-SBA
A361	3. keonjhar	27. kumundi	1:Wrapped in Clean Cloth	1:First food given was breastmilk	2:Institutional delivery	1:Washed hands	1:CDK used	0:No gloves	0:No sheet	1:Thread used	0:Not cut with a new blade	1:New instrument	1:Boiled thread	1:Appropriate cord care	0:Not wiped	0:Not wrapped or put on skin	0:No skin contact	0:No Breastfeeding	1:Not bathed in 6 hrs	0:Not just breast milk	2008	2: Third 12 months of trial	1:Institutional or Home SBA delivery
A362	3. keonjhar	27. kumundi	1:Wrapped in Clean Cloth	1:First food given was breastmilk	0:Home non-SBA	1:Washed hands	1:CDK used	0:No gloves	0:No sheet	1:Thread used	0:Not cut with a new blade	1:New instrument	1:Boiled thread	1:Appropriate cord care	0:Not wiped	0:Not wrapped or put on skin	0:No skin contact	0:No Breastfeeding	1:Not bathed in 6 hrs	0:Not just breast milk	2008	2: Third 12 months of trial	0:Home non-SBA
A363	3. keonjhar	27. kumundi	1:Wrapped in Clean Cloth	1:First food given was breastmilk	2:Institutional delivery	1:Washed hands	1:CDK used	1:Gloves used	1:Sheet used	1:Thread used	0:Not cut with a new blade	1:New instrument	1:Boiled thread	1:Appropriate cord care	0:Not wiped	0:Not wrapped or put on skin	0:No skin contact	0:No Breastfeeding	1:Not bathed in 6 hrs	1:Only breast milk	2008	2: Third 12 months of trial	1:Institutional or Home SBA delivery
A364	3. keonjhar	33. ninihan	1:Wrapped in Clean Cloth	1:First food given was breastmilk	2:Institutional delivery	1:Washed hands	0:No CDK	1:Gloves used	0:No sheet	1:Thread used	1:New blade	1:New instrument		1:Appropriate cord care	0:Not wiped	0:Not wrapped or put on skin	0:No skin contact	0:No Breastfeeding	1:Not bathed in 6 hrs	1:Only breast milk	2008	2: Third 12 months of trial	1:Institutional or Home SBA delivery
A365	3. keonjhar	36. tangriapal	1:Wrapped in Clean Cloth	1:First food given was breastmilk	2:Institutional delivery	1:Washed hands	1:CDK used	1:Gloves used	1:Sheet used	1:Thread used				1:Appropriate cord care	0:Not wiped	0:Not wrapped or put on skin	0:No skin contact	0:No Breastfeeding	1:Not bathed in 6 hrs	1:Only breast milk	2008	2: Third 12 months of trial	1:Institutional or Home SBA delivery
A366	3. keonjhar	36. tangriapal	1:Wrapped in Clean Cloth	1:First food given was breastmilk	0:Home non-SBA	0:Not washed hands	0:No CDK	0:No gloves	0:No sheet	1:Thread used	1:New blade	1:New instrument	0:Not boiled thread	1:Appropriate cord care	0:Not wiped	0:Not wrapped or put on skin	0:No skin contact	0:No Breastfeeding	1:Not bathed in 6 hrs	1:Only breast milk	2008	2: Third 12 months of trial	0:Home non-SBA
A367	3. keonjhar	36. tangriapal	1:Wrapped in Clean Cloth	1:First food given was breastmilk	2:Institutional delivery	1:Washed hands	1:CDK used	1:Gloves used	0:No sheet	1:Thread used	1:New blade	1:New instrument	0:Not boiled thread	1:Appropriate cord care	0:Not wiped	0:Not wrapped or put on skin	0:No skin contact	0:No Breastfeeding	1:Not bathed in 6 hrs	1:Only breast milk	2008	2: Third 12 months of trial	1:Institutional or Home SBA delivery
A368	3. keonjhar	26. dhanurjaypur	1:Wrapped in Clean Cloth	0:First food given to baby not breastmilk	0:Home non-SBA	1:Washed hands	1:CDK used	1:Gloves used	0:No sheet	1:Thread used	1:New blade	1:New instrument	0:Not boiled thread	1:Appropriate cord care	0:Not wiped	1:Wrapped or put on skin	1:Skin contact	0:No Breastfeeding	1:Not bathed in 6 hrs	0:Not just breast milk	2008	2: Third 12 months of trial	0:Home non-SBA
A369	3. keonjhar	34. suakati	1:Wrapped in Clean Cloth	1:First food given was breastmilk	0:Home non-SBA	0:Not washed hands	0:No CDK	0:No gloves	0:No sheet	1:Thread used	1:New blade	1:New instrument	0:Not boiled thread	1:Appropriate cord care	0:Not wiped	0:Not wrapped or put on skin	0:No skin contact	0:No Breastfeeding	1:Not bathed in 6 hrs	1:Only breast milk	2008	2: Third 12 months of trial	0:Home non-SBA
A370	3. keonjhar	34. suakati	1:Wrapped in Clean Cloth	1:First food given was breastmilk	0:Home non-SBA	0:Not washed hands	0:No CDK	0:No gloves	0:No sheet	1:Thread used	0:Not cut with a new blade	0:Not new instrument	0:Not boiled thread	1:Appropriate cord care	0:Not wiped	0:Not wrapped or put on skin	0:No skin contact	0:No Breastfeeding	1:Not bathed in 6 hrs	1:Only breast milk	2008	2: Third 12 months of trial	0:Home non-SBA
A371	3. keonjhar	34. suakati	1:Wrapped in Clean Cloth	1:First food given was breastmilk	2:Institutional delivery	0:Not washed hands	1:CDK used	1:Gloves used	1:Sheet used	1:Thread used	0:Not cut with a new blade			1:Appropriate cord care	0:Not wiped	0:Not wrapped or put on skin	0:No skin contact	0:No Breastfeeding	1:Not bathed in 6 hrs	1:Only breast milk	2008	2: Third 12 months of trial	1:Institutional or Home SBA delivery
A372	3. keonjhar	34. suakati	1:Wrapped in Clean Cloth	1:First food given was breastmilk	0:Home non-SBA	0:Not washed hands	0:No CDK	0:No gloves	0:No sheet	1:Thread used	1:New blade	1:New instrument	0:Not boiled thread	1:Appropriate cord care	0:Not wiped	0:Not wrapped or put on skin	0:No skin contact	0:No Breastfeeding	0:Bathed in 6 hrs	1:Only breast milk	2008	2: Third 12 months of trial	0:Home non-SBA
A373	3. keonjhar	33. ninihan	1:Wrapped in Clean Cloth	0:First food given to baby not breastmilk	1:Home SBA	1:Washed hands	0:No CDK	1:Gloves used	0:No sheet	1:Thread used	1:New blade	1:New instrument	0:Not boiled thread	1:Appropriate cord care	0:Not wiped	0:Not wrapped or put on skin	0:No skin contact	1:Breastfeeding	1:Not bathed in 6 hrs	0:Not just breast milk	2008	2: Third 12 months of trial	1:Institutional or Home SBA delivery
A374	3. keonjhar	33. ninihan	1:Wrapped in Clean Cloth	1:First food given was breastmilk	0:Home non-SBA	0:Not washed hands	0:No CDK	0:No gloves	0:No sheet	1:Thread used	1:New blade	1:New instrument	0:Not boiled thread	1:Appropriate cord care	0:Not wiped	0:Not wrapped or put on skin	0:No skin contact	0:No Breastfeeding	1:Not bathed in 6 hrs	1:Only breast milk	2008	2: Third 12 months of trial	0:Home non-SBA
A375	3. keonjhar	30. madhyapur		1:First food given was breastmilk	2:Institutional delivery	0:Not washed hands	0:No CDK	0:No gloves	0:No sheet	1:Thread used	0:Not cut with a new blade			1:Appropriate cord care	0:Not wiped	0:Not wrapped or put on skin	0:No skin contact	1:Breastfeeding	1:Not bathed in 6 hrs	1:Only breast milk	2008	2: Third 12 months of trial	1:Institutional or Home SBA delivery
A376	3. keonjhar	30. madhyapur	0:Wrapped in Dirty Cloth	1:First food given was breastmilk	0:Home non-SBA	0:Not washed hands	0:No CDK	0:No gloves	0:No sheet	1:Thread used	1:New blade	1:New instrument	0:Not boiled thread	1:Appropriate cord care	0:Not wiped	0:Not wrapped or put on skin	0:No skin contact	0:No Breastfeeding	1:Not bathed in 6 hrs	1:Only breast milk	2008	2: Third 12 months of trial	0:Home non-SBA
A377	3. keonjhar	30. madhyapur	0:Wrapped in Dirty Cloth	1:First food given was breastmilk	0:Home non-SBA	0:Not washed hands	0:No CDK	0:No gloves	0:No sheet	1:Thread used	1:New blade	1:New instrument	0:Not boiled thread	0:Inappropriate cord care	0:Not wiped	0:Not wrapped or put on skin	0:No skin contact	1:Breastfeeding	1:Not bathed in 6 hrs	1:Only breast milk	2008	2: Third 12 months of trial	0:Home non-SBA
A378	3. keonjhar	30. madhyapur	0:Wrapped in Dirty Cloth	1:First food given was breastmilk	0:Home non-SBA	0:Not washed hands	0:No CDK	1:Gloves used	0:No sheet	1:Thread used	1:New blade	1:New instrument	0:Not boiled thread	1:Appropriate cord care	0:Not wiped	0:Not wrapped or put on skin	0:No skin contact	1:Breastfeeding	1:Not bathed in 6 hrs	1:Only breast milk	2008	2: Third 12 months of trial	0:Home non-SBA
A379	3. keonjhar	30. madhyapur	1:Wrapped in Clean Cloth	1:First food given was breastmilk	2:Institutional delivery	1:Washed hands	0:No CDK	1:Gloves used	0:No sheet	1:Thread used	0:Not cut with a new blade		1:Boiled thread	1:Appropriate cord care	0:Not wiped	0:Not wrapped or put on skin	0:No skin contact	0:No Breastfeeding	1:Not bathed in 6 hrs	1:Only breast milk	2008	2: Third 12 months of trial	1:Institutional or Home SBA delivery
A380	3. keonjhar	27. kumundi	0:Wrapped in Dirty Cloth	0:First food given to baby not breastmilk	0:Home non-SBA	0:Not washed hands	0:No CDK	0:No gloves	0:No sheet	1:Thread used	1:New blade	1:New instrument	0:Not boiled thread	1:Appropriate cord care	0:Not wiped	0:Not wrapped or put on skin	0:No skin contact	0:No Breastfeeding	1:Not bathed in 6 hrs	0:Not just breast milk	2008	2: Third 12 months of trial	0:Home non-SBA
A381	3. keonjhar	26. dhanurjaypur	0:Wrapped in Dirty Cloth	0:First food given to baby not breastmilk	0:Home non-SBA		0:No CDK	0:No gloves	0:No sheet	1:Thread used	1:New blade	1:New instrument	0:Not boiled thread	1:Appropriate cord care	1:Wiped	1:Wrapped or put on skin	1:Skin contact	0:No Breastfeeding	0:Bathed in 6 hrs	0:Not just breast milk	2008	2: Third 12 months of trial	0:Home non-SBA
A382	3. keonjhar	26. dhanurjaypur	1:Wrapped in Clean Cloth	1:First food given was breastmilk	2:Institutional delivery	1:Washed hands	1:CDK used	1:Gloves used	0:No sheet	1:Thread used	1:New blade	1:New instrument	0:Not boiled thread	1:Appropriate cord care	1:Wiped	1:Wrapped or put on skin	1:Skin contact	1:Breastfeeding	1:Not bathed in 6 hrs	1:Only breast milk	2008	2: Third 12 months of trial	1:Institutional or Home SBA delivery
A383	3. keonjhar	26. dhanurjaypur	1:Wrapped in Clean Cloth	1:First food given was breastmilk	2:Institutional delivery			1:Gloves used	0:No sheet	1:Thread used	0:Not cut with a new blade	0:Not new instrument	0:Not boiled thread	1:Appropriate cord care	0:Not wiped	0:Not wrapped or put on skin	0:No skin contact	0:No Breastfeeding	1:Not bathed in 6 hrs	1:Only breast milk	2008	2: Third 12 months of trial	1:Institutional or Home SBA delivery
A384	3. keonjhar	33. ninihan	1:Wrapped in Clean Cloth	0:First food given to baby not breastmilk	2:Institutional delivery	1:Washed hands	1:CDK used	1:Gloves used	1:Sheet used	1:Thread used	0:Not cut with a new blade		1:Boiled thread	1:Appropriate cord care	0:Not wiped	0:Not wrapped or put on skin	0:No skin contact	0:No Breastfeeding	1:Not bathed in 6 hrs	0:Not just breast milk	2007	1: Second 12 months of trial	1:Institutional or Home SBA delivery
A385	3. keonjhar	26. dhanurjaypur	1:Wrapped in Clean Cloth	1:First food given was breastmilk	2:Institutional delivery	1:Washed hands	1:CDK used	1:Gloves used	0:No sheet	1:Thread used	1:New blade	1:New instrument	0:Not boiled thread	1:Appropriate cord care	1:Wiped	0:Not wrapped or put on skin	1:Skin contact	0:No Breastfeeding	1:Not bathed in 6 hrs	1:Only breast milk	2007	2: Third 12 months of trial	1:Institutional or Home SBA delivery
A386	3. keonjhar	26. dhanurjaypur	0:Wrapped in Dirty Cloth	1:First food given was breastmilk	2:Institutional delivery	1:Washed hands	1:CDK used	1:Gloves used	0:No sheet	1:Thread used	1:New blade	1:New instrument	0:Not boiled thread	1:Appropriate cord care	0:Not wiped	0:Not wrapped or put on skin	0:No skin contact	0:No Breastfeeding	0:Bathed in 6 hrs	1:Only breast milk	2007	2: Third 12 months of trial	1:Institutional or Home SBA delivery
A387	3. keonjhar	26. dhanurjaypur	1:Wrapped in Clean Cloth	0:First food given to baby not breastmilk	2:Institutional delivery	1:Washed hands	1:CDK used	1:Gloves used	0:No sheet	1:Thread used	0:Not cut with a new blade	0:Not new instrument		1:Appropriate cord care	1:Wiped	0:Not wrapped or put on skin	0:No skin contact	0:No Breastfeeding	1:Not bathed in 6 hrs	1:Only breast milk	2007	2: Third 12 months of trial	1:Institutional or Home SBA delivery
A388	3. keonjhar	26. dhanurjaypur	1:Wrapped in Clean Cloth	1:First food given was breastmilk	2:Institutional delivery	1:Washed hands	1:CDK used	1:Gloves used	0:No sheet	1:Thread used	1:New blade	1:New instrument	0:Not boiled thread	1:Appropriate cord care	1:Wiped	0:Not wrapped or put on skin	1:Skin contact	1:Breastfeeding	1:Not bathed in 6 hrs	1:Only breast milk	2007	2: Third 12 months of trial	1:Institutional or Home SBA delivery
A389	3. keonjhar	26. dhanurjaypur	1:Wrapped in Clean Cloth	1:First food given was breastmilk	2:Institutional delivery	1:Washed hands	1:CDK used	1:Gloves used	0:No sheet	1:Thread used				1:Appropriate cord care		0:Not wrapped or put on skin	0:No skin contact	0:No Breastfeeding	1:Not bathed in 6 hrs	1:Only breast milk	2007	2: Third 12 months of trial	1:Institutional or Home SBA delivery
A390	3. keonjhar	26. dhanurjaypur	1:Wrapped in Clean Cloth	0:First food given to baby not breastmilk	2:Institutional delivery	1:Washed hands	1:CDK used	1:Gloves used	0:No sheet	1:Thread used	1:New blade	1:New instrument	0:Not boiled thread	1:Appropriate cord care	1:Wiped	0:Not wrapped or put on skin	1:Skin contact	0:No Breastfeeding	1:Not bathed in 6 hrs	1:Only breast milk	2007	2: Third 12 months of trial	1:Institutional or Home SBA delivery
A391	3. keonjhar	26. dhanurjaypur	1:Wrapped in Clean Cloth	1:First food given was breastmilk	2:Institutional delivery	1:Washed hands	1:CDK used	1:Gloves used	0:No sheet	1:Thread used	1:New blade	1:New instrument	0:Not boiled thread	1:Appropriate cord care	1:Wiped	0:Not wrapped or put on skin	1:Skin contact	0:No Breastfeeding	1:Not bathed in 6 hrs	1:Only breast milk	2007	2: Third 12 months of trial	1:Institutional or Home SBA delivery
A392	3. keonjhar	27. kumundi	1:Wrapped in Clean Cloth	1:First food given was breastmilk	0:Home non-SBA	0:Not washed hands	1:CDK used	0:No gloves	0:No sheet	1:Thread used	1:New blade	1:New instrument	0:Not boiled thread	1:Appropriate cord care	0:Not wiped	0:Not wrapped or put on skin	0:No skin contact	0:No Breastfeeding	1:Not bathed in 6 hrs	0:Not just breast milk	2007	2: Third 12 months of trial	0:Home non-SBA
A393	3. keonjhar	27. kumundi	1:Wrapped in Clean Cloth	0:First food given to baby not breastmilk	2:Institutional delivery	1:Washed hands	1:CDK used	0:No gloves	0:No sheet	1:Thread used	1:New blade	1:New instrument	1:Boiled thread	1:Appropriate cord care	0:Not wiped	0:Not wrapped or put on skin	1:Skin contact	0:No Breastfeeding	1:Not bathed in 6 hrs	0:Not just breast milk	2007	2: Third 12 months of trial	1:Institutional or Home SBA delivery
A394	3. keonjhar	27. kumundi	1:Wrapped in Clean Cloth	0:First food given to baby not breastmilk	2:Institutional delivery	1:Washed hands	1:CDK used	0:No gloves	0:No sheet	1:Thread used	0:Not cut with a new blade	1:New instrument	1:Boiled thread	1:Appropriate cord care	0:Not wiped	0:Not wrapped or put on skin	0:No skin contact	0:No Breastfeeding	1:Not bathed in 6 hrs	0:Not just breast milk	2007	2: Third 12 months of trial	1:Institutional or Home SBA delivery
A395	3. keonjhar	27. kumundi	1:Wrapped in Clean Cloth	1:First food given was breastmilk	0:Home non-SBA	0:Not washed hands	1:CDK used	0:No gloves	0:No sheet	1:Thread used	1:New blade	1:New instrument	0:Not boiled thread	1:Appropriate cord care	0:Not wiped	0:Not wrapped or put on skin	0:No skin contact	0:No Breastfeeding	1:Not bathed in 6 hrs	1:Only breast milk	2007	2: Third 12 months of trial	0:Home non-SBA
A396	3. keonjhar	27. kumundi	1:Wrapped in Clean Cloth	0:First food given to baby not breastmilk	0:Home non-SBA	0:Not washed hands	1:CDK used	0:No gloves	0:No sheet	1:Thread used	0:Not cut with a new blade	0:Not new instrument	0:Not boiled thread	1:Appropriate cord care	0:Not wiped	0:Not wrapped or put on skin	0:No skin contact	0:No Breastfeeding	1:Not bathed in 6 hrs	0:Not just breast milk	2007	2: Third 12 months of trial	0:Home non-SBA
A397	3. keonjhar	30. madhyapur	1:Wrapped in Clean Cloth	1:First food given was breastmilk	2:Institutional delivery	1:Washed hands	1:CDK used	1:Gloves used	0:No sheet	1:Thread used	0:Not cut with a new blade	1:New instrument	1:Boiled thread	1:Appropriate cord care	1:Wiped	1:Wrapped or put on skin	1:Skin contact	1:Breastfeeding	1:Not bathed in 6 hrs	1:Only breast milk	2007	2: Third 12 months of trial	1:Institutional or Home SBA delivery
A398	3. keonjhar	33. ninihan	1:Wrapped in Clean Cloth	1:First food given was breastmilk	2:Institutional delivery	1:Washed hands	1:CDK used	1:Gloves used	1:Sheet used	1:Thread used	0:Not cut with a new blade	1:New instrument	1:Boiled thread	1:Appropriate cord care	0:Not wiped	0:Not wrapped or put on skin	0:No skin contact	1:Breastfeeding	1:Not bathed in 6 hrs	1:Only breast milk	2007	2: Third 12 months of trial	1:Institutional or Home SBA delivery
A399	3. keonjhar	33. ninihan	1:Wrapped in Clean Cloth	0:First food given to baby not breastmilk	2:Institutional delivery	1:Washed hands	1:CDK used	1:Gloves used	0:No sheet	1:Thread used				1:Appropriate cord care	0:Not wiped	0:Not wrapped or put on skin	0:No skin contact	0:No Breastfeeding	1:Not bathed in 6 hrs	0:Not just breast milk	2007	2: Third 12 months of trial	1:Institutional or Home SBA delivery
A400	3. keonjhar	34. suakati	1:Wrapped in Clean Cloth	1:First food given was breastmilk	2:Institutional delivery		1:CDK used	0:No gloves	0:No sheet	1:Thread used				1:Appropriate cord care	0:Not wiped	0:Not wrapped or put on skin	0:No skin contact	0:No Breastfeeding	1:Not bathed in 6 hrs	1:Only breast milk	2007	2: Third 12 months of trial	1:Institutional or Home SBA delivery
A401	3. keonjhar	34. suakati	1:Wrapped in Clean Cloth	1:First food given was breastmilk	0:Home non-SBA	0:Not washed hands	0:No CDK	0:No gloves	0:No sheet	1:Thread used	0:Not cut with a new blade	0:Not new instrument	0:Not boiled thread	1:Appropriate cord care	0:Not wiped	0:Not wrapped or put on skin	0:No skin contact	0:No Breastfeeding	0:Bathed in 6 hrs	1:Only breast milk	2007	2: Third 12 months of trial	0:Home non-SBA
A402	3. keonjhar	34. suakati	1:Wrapped in Clean Cloth	1:First food given was breastmilk	2:Institutional delivery		1:CDK used	1:Gloves used	1:Sheet used	1:Thread used	0:Not cut with a new blade			1:Appropriate cord care	0:Not wiped	0:Not wrapped or put on skin	0:No skin contact	0:No Breastfeeding	1:Not bathed in 6 hrs	1:Only breast milk	2007	2: Third 12 months of trial	1:Institutional or Home SBA delivery
A403	3. keonjhar	36. tangriapal	1:Wrapped in Clean Cloth	1:First food given was breastmilk	0:Home non-SBA	0:Not washed hands	0:No CDK	0:No gloves	0:No sheet	1:Thread used	1:New blade	1:New instrument	1:Boiled thread	1:Appropriate cord care	0:Not wiped	0:Not wrapped or put on skin	0:No skin contact	0:No Breastfeeding	0:Bathed in 6 hrs	1:Only breast milk	2007	2: Third 12 months of trial	0:Home non-SBA
A404	3. keonjhar	36. tangriapal	1:Wrapped in Clean Cloth	1:First food given was breastmilk	2:Institutional delivery	1:Washed hands	1:CDK used	1:Gloves used	0:No sheet	1:Thread used	1:New blade	1:New instrument	1:Boiled thread	1:Appropriate cord care	0:Not wiped	0:Not wrapped or put on skin	0:No skin contact	0:No Breastfeeding	1:Not bathed in 6 hrs	1:Only breast milk	2007	2: Third 12 months of trial	1:Institutional or Home SBA delivery
A405	3. keonjhar	36. tangriapal	1:Wrapped in Clean Cloth	1:First food given was breastmilk	0:Home non-SBA	0:Not washed hands	0:No CDK	0:No gloves	0:No sheet	1:Thread used	1:New blade	1:New instrument	1:Boiled thread	1:Appropriate cord care	0:Not wiped	0:Not wrapped or put on skin	0:No skin contact	0:No Breastfeeding	1:Not bathed in 6 hrs	1:Only breast milk	2007	2: Third 12 months of trial	0:Home non-SBA
A406	3. keonjhar	30. madhyapur	1:Wrapped in Clean Cloth	1:First food given was breastmilk	2:Institutional delivery	1:Washed hands	1:CDK used	1:Gloves used	0:No sheet	1:Thread used	1:New blade	1:New instrument		1:Appropriate cord care	1:Wiped	0:Not wrapped or put on skin	0:No skin contact	1:Breastfeeding	1:Not bathed in 6 hrs	1:Only breast milk	2008	2: Third 12 months of trial	1:Institutional or Home SBA delivery
A407	3. keonjhar	30. madhyapur	1:Wrapped in Clean Cloth	1:First food given was breastmilk	2:Institutional delivery	1:Washed hands	1:CDK used	1:Gloves used	0:No sheet	1:Thread used	1:New blade	1:New instrument	0:Not boiled thread	1:Appropriate cord care	0:Not wiped	0:Not wrapped or put on skin	1:Skin contact	1:Breastfeeding	1:Not bathed in 6 hrs	0:Not just breast milk	2008	2: Third 12 months of trial	1:Institutional or Home SBA delivery
A408	3. keonjhar	34. suakati	1:Wrapped in Clean Cloth	1:First food given was breastmilk	2:Institutional delivery	1:Washed hands	1:CDK used	1:Gloves used	0:No sheet	1:Thread used	0:Not cut with a new blade	1:New instrument	1:Boiled thread	1:Appropriate cord care	0:Not wiped	0:Not wrapped or put on skin	0:No skin contact	0:No Breastfeeding	1:Not bathed in 6 hrs	1:Only breast milk	2008	2: Third 12 months of trial	1:Institutional or Home SBA delivery
A409	3. keonjhar	36. tangriapal	1:Wrapped in Clean Cloth	1:First food given was breastmilk	0:Home non-SBA	0:Not washed hands	0:No CDK	0:No gloves	0:No sheet	1:Thread used	1:New blade	1:New instrument	0:Not boiled thread	1:Appropriate cord care	0:Not wiped	0:Not wrapped or put on skin	0:No skin contact	0:No Breastfeeding	1:Not bathed in 6 hrs	1:Only breast milk	2008	2: Third 12 months of trial	0:Home non-SBA
A410	3. keonjhar	36. tangriapal	1:Wrapped in Clean Cloth	1:First food given was breastmilk	0:Home non-SBA	0:Not washed hands	0:No CDK	0:No gloves	0:No sheet	1:Thread used	1:New blade	1:New instrument	0:Not boiled thread	1:Appropriate cord care	0:Not wiped	0:Not wrapped or put on skin	0:No skin contact	0:No Breastfeeding	1:Not bathed in 6 hrs	1:Only breast milk	2007	2: Third 12 months of trial	0:Home non-SBA
A411	3. keonjhar	34. suakati	1:Wrapped in Clean Cloth	1:First food given was breastmilk	2:Institutional delivery		1:CDK used	1:Gloves used	1:Sheet used	1:Thread used				1:Appropriate cord care	0:Not wiped	0:Not wrapped or put on skin	0:No skin contact	0:No Breastfeeding	1:Not bathed in 6 hrs		2007	2: Third 12 months of trial	1:Institutional or Home SBA delivery
A412	3. keonjhar	36. tangriapal	1:Wrapped in Clean Cloth	1:First food given was breastmilk	0:Home non-SBA	0:Not washed hands	0:No CDK	0:No gloves	0:No sheet	1:Thread used	1:New blade	1:New instrument	0:Not boiled thread	1:Appropriate cord care	0:Not wiped	0:Not wrapped or put on skin	0:No skin contact	0:No Breastfeeding	1:Not bathed in 6 hrs	1:Only breast milk	2007	2: Third 12 months of trial	0:Home non-SBA
A413	3. keonjhar	27. kumundi	1:Wrapped in Clean Cloth	1:First food given was breastmilk	2:Institutional delivery	1:Washed hands	1:CDK used	1:Gloves used	1:Sheet used	1:Thread used	0:Not cut with a new blade	1:New instrument	1:Boiled thread	1:Appropriate cord care	0:Not wiped	0:Not wrapped or put on skin	0:No skin contact	0:No Breastfeeding	1:Not bathed in 6 hrs	1:Only breast milk	2007	2: Third 12 months of trial	1:Institutional or Home SBA delivery
A414	3. keonjhar	34. suakati	1:Wrapped in Clean Cloth	1:First food given was breastmilk	2:Institutional delivery	1:Washed hands	1:CDK used	1:Gloves used	1:Sheet used	1:Thread used				1:Appropriate cord care	0:Not wiped	0:Not wrapped or put on skin	0:No skin contact	0:No Breastfeeding	1:Not bathed in 6 hrs	1:Only breast milk	2007	2: Third 12 months of trial	1:Institutional or Home SBA delivery
A415	3. keonjhar	34. suakati	1:Wrapped in Clean Cloth	1:First food given was breastmilk	0:Home non-SBA	0:Not washed hands	0:No CDK	0:No gloves	0:No sheet	1:Thread used	1:New blade	1:New instrument	0:Not boiled thread	1:Appropriate cord care	0:Not wiped	0:Not wrapped or put on skin	0:No skin contact	0:No Breastfeeding	1:Not bathed in 6 hrs	1:Only breast milk	2007	2: Third 12 months of trial	0:Home non-SBA
A416	3. keonjhar	33. ninihan	1:Wrapped in Clean Cloth	1:First food given was breastmilk	2:Institutional delivery	1:Washed hands	1:CDK used	1:Gloves used	1:Sheet used	1:Thread used				1:Appropriate cord care	0:Not wiped	0:Not wrapped or put on skin	0:No skin contact	1:Breastfeeding	1:Not bathed in 6 hrs	1:Only breast milk	2007	2: Third 12 months of trial	1:Institutional or Home SBA delivery
A417	3. keonjhar	27. kumundi	1:Wrapped in Clean Cloth	1:First food given was breastmilk	0:Home non-SBA	0:Not washed hands	1:CDK used	0:No gloves	0:No sheet	1:Thread used	0:Not cut with a new blade	0:Not new instrument	0:Not boiled thread	1:Appropriate cord care	0:Not wiped	0:Not wrapped or put on skin	0:No skin contact	0:No Breastfeeding	0:Bathed in 6 hrs	1:Only breast milk	2007	2: Third 12 months of trial	0:Home non-SBA
A418	3. keonjhar	27. kumundi	1:Wrapped in Clean Cloth	1:First food given was breastmilk	0:Home non-SBA	0:Not washed hands	1:CDK used	0:No gloves	0:No sheet	1:Thread used	1:New blade	1:New instrument	0:Not boiled thread	1:Appropriate cord care	0:Not wiped	0:Not wrapped or put on skin	0:No skin contact	0:No Breastfeeding	1:Not bathed in 6 hrs	1:Only breast milk	2007	2: Third 12 months of trial	0:Home non-SBA
A419	3. keonjhar	34. suakati	1:Wrapped in Clean Cloth	1:First food given was breastmilk	2:Institutional delivery	1:Washed hands	1:CDK used	1:Gloves used	0:No sheet	1:Thread used	0:Not cut with a new blade	1:New instrument	1:Boiled thread	1:Appropriate cord care	0:Not wiped	0:Not wrapped or put on skin	0:No skin contact	0:No Breastfeeding	1:Not bathed in 6 hrs	1:Only breast milk	2007	2: Third 12 months of trial	1:Institutional or Home SBA delivery
A420	3. keonjhar	34. suakati	1:Wrapped in Clean Cloth	1:First food given was breastmilk	0:Home non-SBA	0:Not washed hands	0:No CDK	0:No gloves	0:No sheet	1:Thread used	1:New blade	1:New instrument	0:Not boiled thread	1:Appropriate cord care	0:Not wiped	0:Not wrapped or put on skin	0:No skin contact	0:No Breastfeeding	0:Bathed in 6 hrs	1:Only breast milk	2007	2: Third 12 months of trial	0:Home non-SBA
A421	3. keonjhar	34. suakati	1:Wrapped in Clean Cloth	1:First food given was breastmilk	2:Institutional delivery	1:Washed hands	1:CDK used	1:Gloves used	0:No sheet	1:Thread used	0:Not cut with a new blade	1:New instrument		1:Appropriate cord care	0:Not wiped	0:Not wrapped or put on skin	0:No skin contact	0:No Breastfeeding	1:Not bathed in 6 hrs	0:Not just breast milk	2007	2: Third 12 months of trial	1:Institutional or Home SBA delivery
A422	3. keonjhar	34. suakati	1:Wrapped in Clean Cloth	1:First food given was breastmilk	0:Home non-SBA	0:Not washed hands	0:No CDK	0:No gloves	0:No sheet	1:Thread used	1:New blade	1:New instrument	0:Not boiled thread	1:Appropriate cord care	0:Not wiped	0:Not wrapped or put on skin	0:No skin contact	0:No Breastfeeding	1:Not bathed in 6 hrs	1:Only breast milk	2007	2: Third 12 months of trial	0:Home non-SBA
A423	3. keonjhar	34. suakati	1:Wrapped in Clean Cloth	1:First food given was breastmilk	0:Home non-SBA	0:Not washed hands	0:No CDK	0:No gloves	0:No sheet	1:Thread used	1:New blade	1:New instrument	0:Not boiled thread	1:Appropriate cord care	0:Not wiped	0:Not wrapped or put on skin	0:No skin contact	0:No Breastfeeding	1:Not bathed in 6 hrs	1:Only breast milk	2007	2: Third 12 months of trial	0:Home non-SBA
A424	3. keonjhar	34. suakati	1:Wrapped in Clean Cloth	1:First food given was breastmilk	2:Institutional delivery	1:Washed hands	1:CDK used	1:Gloves used	1:Sheet used	1:Thread used				1:Appropriate cord care	0:Not wiped	0:Not wrapped or put on skin	0:No skin contact	0:No Breastfeeding	1:Not bathed in 6 hrs	1:Only breast milk	2007	2: Third 12 months of trial	1:Institutional or Home SBA delivery
A425	3. keonjhar	36. tangriapal	1:Wrapped in Clean Cloth	1:First food given was breastmilk	2:Institutional delivery	1:Washed hands	1:CDK used	1:Gloves used	0:No sheet	1:Thread used	1:New blade	1:New instrument	1:Boiled thread	1:Appropriate cord care	0:Not wiped	0:Not wrapped or put on skin	0:No skin contact	0:No Breastfeeding	1:Not bathed in 6 hrs	1:Only breast milk	2007	2: Third 12 months of trial	1:Institutional or Home SBA delivery
A426	3. keonjhar	36. tangriapal	1:Wrapped in Clean Cloth	1:First food given was breastmilk	2:Institutional delivery	1:Washed hands	1:CDK used	1:Gloves used	0:No sheet	1:Thread used	1:New blade	1:New instrument	1:Boiled thread	1:Appropriate cord care	0:Not wiped	0:Not wrapped or put on skin	0:No skin contact	0:No Breastfeeding	1:Not bathed in 6 hrs	0:Not just breast milk	2007	2: Third 12 months of trial	1:Institutional or Home SBA delivery
A427	3. keonjhar	36. tangriapal	1:Wrapped in Clean Cloth	1:First food given was breastmilk	2:Institutional delivery		1:CDK used	1:Gloves used	0:No sheet	1:Thread used	1:New blade	1:New instrument	1:Boiled thread	1:Appropriate cord care	0:Not wiped	0:Not wrapped or put on skin	0:No skin contact	0:No Breastfeeding	1:Not bathed in 6 hrs	1:Only breast milk	2007	2: Third 12 months of trial	1:Institutional or Home SBA delivery
A428	3. keonjhar	33. ninihan	1:Wrapped in Clean Cloth	1:First food given was breastmilk	2:Institutional delivery	1:Washed hands	1:CDK used	1:Gloves used	0:No sheet	1:Thread used		1:New instrument	1:Boiled thread	1:Appropriate cord care	0:Not wiped	0:Not wrapped or put on skin	0:No skin contact	0:No Breastfeeding	1:Not bathed in 6 hrs	1:Only breast milk	2007	2: Third 12 months of trial	1:Institutional or Home SBA delivery
A429	3. keonjhar	33. ninihan	1:Wrapped in Clean Cloth	1:First food given was breastmilk	2:Institutional delivery	1:Washed hands	1:CDK used	1:Gloves used	1:Sheet used	1:Thread used	0:Not cut with a new blade	0:Not new instrument	0:Not boiled thread	1:Appropriate cord care	0:Not wiped	0:Not wrapped or put on skin	0:No skin contact	1:Breastfeeding	1:Not bathed in 6 hrs	1:Only breast milk	2007	2: Third 12 months of trial	1:Institutional or Home SBA delivery
A430	3. keonjhar	27. kumundi	0:Wrapped in Dirty Cloth	1:First food given was breastmilk	0:Home non-SBA	0:Not washed hands	0:No CDK	0:No gloves	0:No sheet	1:Thread used	0:Not cut with a new blade	0:Not new instrument	0:Not boiled thread	1:Appropriate cord care	0:Not wiped	0:Not wrapped or put on skin	0:No skin contact	0:No Breastfeeding	1:Not bathed in 6 hrs	1:Only breast milk	2007	2: Third 12 months of trial	0:Home non-SBA
A431	3. keonjhar	27. kumundi	0:Wrapped in Dirty Cloth	0:First food given to baby not breastmilk	0:Home non-SBA	0:Not washed hands	0:No CDK	0:No gloves	0:No sheet	1:Thread used	1:New blade	1:New instrument	0:Not boiled thread	1:Appropriate cord care	0:Not wiped	0:Not wrapped or put on skin	0:No skin contact	0:No Breastfeeding	1:Not bathed in 6 hrs	0:Not just breast milk	2007	2: Third 12 months of trial	0:Home non-SBA
A432	3. keonjhar	27. kumundi	1:Wrapped in Clean Cloth	1:First food given was breastmilk	0:Home non-SBA	0:Not washed hands	1:CDK used	0:No gloves	0:No sheet	1:Thread used	1:New blade	1:New instrument	0:Not boiled thread	1:Appropriate cord care	0:Not wiped	0:Not wrapped or put on skin	0:No skin contact	1:Breastfeeding	1:Not bathed in 6 hrs	1:Only breast milk	2007	2: Third 12 months of trial	0:Home non-SBA
A433	3. keonjhar	26. dhanurjaypur	1:Wrapped in Clean Cloth	1:First food given was breastmilk	2:Institutional delivery	1:Washed hands	1:CDK used	1:Gloves used	0:No sheet	1:Thread used	1:New blade	1:New instrument	0:Not boiled thread	1:Appropriate cord care	1:Wiped	0:Not wrapped or put on skin	1:Skin contact	1:Breastfeeding	1:Not bathed in 6 hrs	1:Only breast milk	2007	2: Third 12 months of trial	1:Institutional or Home SBA delivery
A434	3. keonjhar	33. ninihan		1:First food given was breastmilk	0:Home non-SBA	0:Not washed hands	0:No CDK	0:No gloves	0:No sheet	1:Thread used	1:New blade	1:New instrument	0:Not boiled thread	1:Appropriate cord care	0:Not wiped	0:Not wrapped or put on skin	1:Skin contact	1:Breastfeeding	1:Not bathed in 6 hrs	1:Only breast milk	2007	2: Third 12 months of trial	0:Home non-SBA
A435	3. keonjhar	34. suakati	1:Wrapped in Clean Cloth	1:First food given was breastmilk	0:Home non-SBA	0:Not washed hands	0:No CDK	0:No gloves	0:No sheet	1:Thread used	0:Not cut with a new blade	0:Not new instrument	0:Not boiled thread	1:Appropriate cord care	0:Not wiped	0:Not wrapped or put on skin	0:No skin contact	0:No Breastfeeding	1:Not bathed in 6 hrs	1:Only breast milk	2007	2: Third 12 months of trial	0:Home non-SBA
A436	3. keonjhar	34. suakati			2:Institutional delivery		1:CDK used	1:Gloves used	0:No sheet	1:Thread used											2007	2: Third 12 months of trial	1:Institutional or Home SBA delivery
A437	3. keonjhar	30. madhyapur			2:Institutional delivery	1:Washed hands	0:No CDK	0:No gloves	0:No sheet	1:Thread used											2007	2: Third 12 months of trial	1:Institutional or Home SBA delivery
A438	3. keonjhar	30. madhyapur			0:Home non-SBA	0:Not washed hands	0:No CDK	0:No gloves	0:No sheet	1:Thread used											2007	2: Third 12 months of trial	0:Home non-SBA
A439	3. keonjhar	36. tangriapal			0:Home non-SBA	0:Not washed hands	0:No CDK	0:No gloves	0:No sheet	1:Thread used											2007	2: Third 12 months of trial	0:Home non-SBA
A440	3. keonjhar	27. kumundi			0:Home non-SBA	0:Not washed hands	0:No CDK	0:No gloves	0:No sheet	1:Thread used											2007	2: Third 12 months of trial	0:Home non-SBA
A441	3. keonjhar	30. madhyapur	1:Wrapped in Clean Cloth	1:First food given was breastmilk	0:Home non-SBA	0:Not washed hands	0:No CDK	0:No gloves	0:No sheet	1:Thread used	1:New blade	1:New instrument	1:Boiled thread	1:Appropriate cord care	0:Not wiped	0:Not wrapped or put on skin	0:No skin contact	0:No Breastfeeding	1:Not bathed in 6 hrs	1:Only breast milk	2007	2: Third 12 months of trial	0:Home non-SBA
A442	3. keonjhar	30. madhyapur		0:First food given to baby not breastmilk	2:Institutional delivery	1:Washed hands	1:CDK used	1:Gloves used	0:No sheet	1:Thread used	0:Not cut with a new blade	1:New instrument	1:Boiled thread	1:Appropriate cord care	0:Not wiped	0:Not wrapped or put on skin	0:No skin contact	0:No Breastfeeding	1:Not bathed in 6 hrs	1:Only breast milk	2007	2: Third 12 months of trial	1:Institutional or Home SBA delivery
A443	3. keonjhar	34. suakati	1:Wrapped in Clean Cloth	1:First food given was breastmilk	0:Home non-SBA		0:No CDK	0:No gloves	0:No sheet	1:Thread used	1:New blade	1:New instrument	0:Not boiled thread	1:Appropriate cord care	0:Not wiped	0:Not wrapped or put on skin	0:No skin contact	0:No Breastfeeding	1:Not bathed in 6 hrs	1:Only breast milk	2007	2: Third 12 months of trial	0:Home non-SBA
A444	3. keonjhar	30. madhyapur	0:Wrapped in Dirty Cloth	1:First food given was breastmilk	0:Home non-SBA	0:Not washed hands	0:No CDK	0:No gloves	0:No sheet	1:Thread used	1:New blade	1:New instrument	0:Not boiled thread	0:Inappropriate cord care	0:Not wiped	0:Not wrapped or put on skin	0:No skin contact	0:No Breastfeeding	0:Bathed in 6 hrs	1:Only breast milk	2007	2: Third 12 months of trial	0:Home non-SBA
A445	3. keonjhar	26. dhanurjaypur	1:Wrapped in Clean Cloth	1:First food given was breastmilk	1:Home SBA	1:Washed hands	1:CDK used	1:Gloves used	0:No sheet	1:Thread used	1:New blade	1:New instrument	0:Not boiled thread	1:Appropriate cord care	0:Not wiped	1:Wrapped or put on skin	0:No skin contact	0:No Breastfeeding	1:Not bathed in 6 hrs	1:Only breast milk	2007	2: Third 12 months of trial	1:Institutional or Home SBA delivery
A446	3. keonjhar	30. madhyapur	1:Wrapped in Clean Cloth	0:First food given to baby not breastmilk	2:Institutional delivery	1:Washed hands	1:CDK used	1:Gloves used	0:No sheet	1:Thread used	0:Not cut with a new blade	1:New instrument	1:Boiled thread	1:Appropriate cord care	1:Wiped	0:Not wrapped or put on skin	0:No skin contact	1:Breastfeeding	1:Not bathed in 6 hrs	0:Not just breast milk	2007	2: Third 12 months of trial	1:Institutional or Home SBA delivery
A447	3. keonjhar	33. ninihan			0:Home non-SBA	0:Not washed hands	0:No CDK	0:No gloves	0:No sheet	0:No thread											2007	2: Third 12 months of trial	0:Home non-SBA
A448	3. keonjhar	27. kumundi	1:Wrapped in Clean Cloth	1:First food given was breastmilk	2:Institutional delivery	1:Washed hands	1:CDK used	0:No gloves	0:No sheet	1:Thread used	1:New blade	1:New instrument	0:Not boiled thread	1:Appropriate cord care	0:Not wiped	0:Not wrapped or put on skin	0:No skin contact	0:No Breastfeeding	0:Bathed in 6 hrs	1:Only breast milk	2007	2: Third 12 months of trial	1:Institutional or Home SBA delivery
A449	3. keonjhar	33. ninihan			2:Institutional delivery	1:Washed hands	1:CDK used	1:Gloves used	0:No sheet	1:Thread used											2007	2: Third 12 months of trial	1:Institutional or Home SBA delivery
A450	3. keonjhar	30. madhyapur			2:Institutional delivery	1:Washed hands	1:CDK used	1:Gloves used	0:No sheet	0:No thread											2007	2: Third 12 months of trial	1:Institutional or Home SBA delivery
A451	3. keonjhar	33. ninihan			2:Institutional delivery	1:Washed hands	1:CDK used	1:Gloves used	0:No sheet	1:Thread used											2007	2: Third 12 months of trial	1:Institutional or Home SBA delivery
A452	3. keonjhar	26. dhanurjaypur			2:Institutional delivery	1:Washed hands	1:CDK used	1:Gloves used	0:No sheet	0:No thread											2007	2: Third 12 months of trial	1:Institutional or Home SBA delivery
A453	3. keonjhar	26. dhanurjaypur			1:Home SBA	1:Washed hands	1:CDK used	1:Gloves used	1:Sheet used	0:No thread											2007	2: Third 12 months of trial	1:Institutional or Home SBA delivery
A454	3. keonjhar	36. tangriapal	1:Wrapped in Clean Cloth	1:First food given was breastmilk	0:Home non-SBA	0:Not washed hands	0:No CDK	0:No gloves	0:No sheet	1:Thread used	1:New blade	1:New instrument	1:Boiled thread	1:Appropriate cord care	0:Not wiped	0:Not wrapped or put on skin	0:No skin contact	0:No Breastfeeding	0:Bathed in 6 hrs	1:Only breast milk	2007	2: Third 12 months of trial	0:Home non-SBA
A455	3. keonjhar	30. madhyapur	0:Wrapped in Dirty Cloth	1:First food given was breastmilk	0:Home non-SBA	0:Not washed hands	0:No CDK	0:No gloves	0:No sheet	1:Thread used	1:New blade	1:New instrument	0:Not boiled thread	1:Appropriate cord care	0:Not wiped	0:Not wrapped or put on skin	0:No skin contact	0:No Breastfeeding	1:Not bathed in 6 hrs	1:Only breast milk	2007	2: Third 12 months of trial	0:Home non-SBA
A456	3. keonjhar	30. madhyapur	0:Wrapped in Dirty Cloth	1:First food given was breastmilk	0:Home non-SBA	0:Not washed hands	0:No CDK	0:No gloves	0:No sheet	1:Thread used	1:New blade	1:New instrument	0:Not boiled thread	0:Inappropriate cord care	1:Wiped	0:Not wrapped or put on skin	0:No skin contact	0:No Breastfeeding	0:Bathed in 6 hrs	1:Only breast milk	2007	2: Third 12 months of trial	0:Home non-SBA
A457	3. keonjhar	30. madhyapur	1:Wrapped in Clean Cloth	1:First food given was breastmilk	2:Institutional delivery	1:Washed hands	1:CDK used	1:Gloves used	1:Sheet used	1:Thread used	1:New blade	1:New instrument	1:Boiled thread	1:Appropriate cord care	1:Wiped	0:Not wrapped or put on skin	1:Skin contact	1:Breastfeeding	1:Not bathed in 6 hrs	1:Only breast milk	2007	2: Third 12 months of trial	1:Institutional or Home SBA delivery
A458	3. keonjhar	30. madhyapur	1:Wrapped in Clean Cloth	1:First food given was breastmilk	2:Institutional delivery	1:Washed hands	1:CDK used	1:Gloves used	1:Sheet used	1:Thread used	1:New blade	1:New instrument		1:Appropriate cord care	1:Wiped	0:Not wrapped or put on skin	1:Skin contact	1:Breastfeeding	1:Not bathed in 6 hrs	1:Only breast milk	2007	2: Third 12 months of trial	1:Institutional or Home SBA delivery
A459	3. keonjhar	30. madhyapur	1:Wrapped in Clean Cloth	1:First food given was breastmilk	2:Institutional delivery	1:Washed hands	1:CDK used	1:Gloves used	0:No sheet	1:Thread used	0:Not cut with a new blade	1:New instrument	1:Boiled thread	1:Appropriate cord care	1:Wiped	0:Not wrapped or put on skin	0:No skin contact	1:Breastfeeding	1:Not bathed in 6 hrs	0:Not just breast milk	2007	2: Third 12 months of trial	1:Institutional or Home SBA delivery
A460	3. keonjhar	30. madhyapur	0:Wrapped in Dirty Cloth	1:First food given was breastmilk	0:Home non-SBA	0:Not washed hands	0:No CDK	0:No gloves	0:No sheet	1:Thread used	1:New blade	1:New instrument	0:Not boiled thread	0:Inappropriate cord care	1:Wiped	0:Not wrapped or put on skin	0:No skin contact	0:No Breastfeeding	1:Not bathed in 6 hrs	1:Only breast milk	2007	2: Third 12 months of trial	0:Home non-SBA
A461	3. keonjhar	36. tangriapal	1:Wrapped in Clean Cloth	1:First food given was breastmilk	0:Home non-SBA	0:Not washed hands	0:No CDK	0:No gloves	0:No sheet	1:Thread used	1:New blade	1:New instrument		1:Appropriate cord care	0:Not wiped	0:Not wrapped or put on skin	0:No skin contact	0:No Breastfeeding	1:Not bathed in 6 hrs	1:Only breast milk	2007	2: Third 12 months of trial	0:Home non-SBA
A462	3. keonjhar	34. suakati	1:Wrapped in Clean Cloth	1:First food given was breastmilk	2:Institutional delivery	1:Washed hands	1:CDK used	1:Gloves used	0:No sheet	1:Thread used	0:Not cut with a new blade			1:Appropriate cord care	0:Not wiped	0:Not wrapped or put on skin	0:No skin contact	0:No Breastfeeding	1:Not bathed in 6 hrs	1:Only breast milk	2007	2: Third 12 months of trial	1:Institutional or Home SBA delivery
A463	3. keonjhar	34. suakati	1:Wrapped in Clean Cloth	1:First food given was breastmilk	2:Institutional delivery		1:CDK used	1:Gloves used	1:Sheet used	1:Thread used				1:Appropriate cord care	0:Not wiped	0:Not wrapped or put on skin	0:No skin contact	0:No Breastfeeding	1:Not bathed in 6 hrs	1:Only breast milk	2007	2: Third 12 months of trial	1:Institutional or Home SBA delivery
A464	3. keonjhar	36. tangriapal	1:Wrapped in Clean Cloth	1:First food given was breastmilk	0:Home non-SBA	0:Not washed hands	0:No CDK	0:No gloves	0:No sheet	1:Thread used	1:New blade	1:New instrument	1:Boiled thread	1:Appropriate cord care	0:Not wiped	0:Not wrapped or put on skin	0:No skin contact	0:No Breastfeeding	1:Not bathed in 6 hrs	1:Only breast milk	2007	2: Third 12 months of trial	0:Home non-SBA
A465	3. keonjhar	36. tangriapal	1:Wrapped in Clean Cloth	1:First food given was breastmilk	0:Home non-SBA	0:Not washed hands	0:No CDK	0:No gloves	0:No sheet	1:Thread used	1:New blade	1:New instrument	0:Not boiled thread	1:Appropriate cord care	0:Not wiped	0:Not wrapped or put on skin	0:No skin contact	0:No Breastfeeding	0:Bathed in 6 hrs	1:Only breast milk	2007	2: Third 12 months of trial	0:Home non-SBA
A466	3. keonjhar	33. ninihan	1:Wrapped in Clean Cloth	1:First food given was breastmilk	2:Institutional delivery	1:Washed hands	0:No CDK	1:Gloves used	0:No sheet	1:Thread used	0:Not cut with a new blade			1:Appropriate cord care	0:Not wiped	1:Wrapped or put on skin	0:No skin contact	1:Breastfeeding	1:Not bathed in 6 hrs	1:Only breast milk	2007	2: Third 12 months of trial	1:Institutional or Home SBA delivery
A467	3. keonjhar	33. ninihan	1:Wrapped in Clean Cloth	1:First food given was breastmilk	2:Institutional delivery	1:Washed hands	1:CDK used	1:Gloves used	0:No sheet	1:Thread used	0:Not cut with a new blade			1:Appropriate cord care	0:Not wiped	0:Not wrapped or put on skin	0:No skin contact	1:Breastfeeding	1:Not bathed in 6 hrs	1:Only breast milk	2007	2: Third 12 months of trial	1:Institutional or Home SBA delivery
A468	3. keonjhar	26. dhanurjaypur	1:Wrapped in Clean Cloth	1:First food given was breastmilk	2:Institutional delivery	1:Washed hands	1:CDK used	1:Gloves used	0:No sheet	1:Thread used	0:Not cut with a new blade	0:Not new instrument	0:Not boiled thread	1:Appropriate cord care	1:Wiped	0:Not wrapped or put on skin	1:Skin contact	1:Breastfeeding	1:Not bathed in 6 hrs	1:Only breast milk	2007	2: Third 12 months of trial	1:Institutional or Home SBA delivery
A469	3. keonjhar	27. kumundi	0:Wrapped in Dirty Cloth	1:First food given was breastmilk	0:Home non-SBA	0:Not washed hands	0:No CDK	0:No gloves	0:No sheet	1:Thread used	1:New blade	1:New instrument	0:Not boiled thread	1:Appropriate cord care	0:Not wiped	0:Not wrapped or put on skin	0:No skin contact	0:No Breastfeeding	1:Not bathed in 6 hrs	1:Only breast milk	2007	2: Third 12 months of trial	0:Home non-SBA
A470	3. keonjhar	30. madhyapur	1:Wrapped in Clean Cloth	1:First food given was breastmilk	2:Institutional delivery	1:Washed hands	1:CDK used	1:Gloves used	0:No sheet	1:Thread used	0:Not cut with a new blade	1:New instrument	1:Boiled thread	1:Appropriate cord care	1:Wiped	0:Not wrapped or put on skin	0:No skin contact	1:Breastfeeding	1:Not bathed in 6 hrs	1:Only breast milk	2007	2: Third 12 months of trial	1:Institutional or Home SBA delivery
A471	3. keonjhar	30. madhyapur	1:Wrapped in Clean Cloth	1:First food given was breastmilk	0:Home non-SBA	0:Not washed hands	0:No CDK	0:No gloves	0:No sheet	1:Thread used	1:New blade	1:New instrument	0:Not boiled thread	1:Appropriate cord care	0:Not wiped	0:Not wrapped or put on skin	0:No skin contact	1:Breastfeeding	1:Not bathed in 6 hrs	1:Only breast milk	2007	2: Third 12 months of trial	0:Home non-SBA
A472	3. keonjhar	30. madhyapur	1:Wrapped in Clean Cloth	1:First food given was breastmilk	0:Home non-SBA	1:Washed hands	1:CDK used	0:No gloves	1:Sheet used	1:Thread used	1:New blade	1:New instrument	1:Boiled thread	0:Inappropriate cord care	1:Wiped	0:Not wrapped or put on skin	0:No skin contact	0:No Breastfeeding	1:Not bathed in 6 hrs	1:Only breast milk	2007	2: Third 12 months of trial	0:Home non-SBA
A473	3. keonjhar	30. madhyapur	0:Wrapped in Dirty Cloth	1:First food given was breastmilk	0:Home non-SBA	0:Not washed hands	0:No CDK	0:No gloves	0:No sheet	1:Thread used	1:New blade	1:New instrument	0:Not boiled thread	1:Appropriate cord care	1:Wiped	0:Not wrapped or put on skin	0:No skin contact	0:No Breastfeeding	1:Not bathed in 6 hrs	1:Only breast milk	2007	2: Third 12 months of trial	0:Home non-SBA
A474	3. keonjhar	30. madhyapur	1:Wrapped in Clean Cloth	1:First food given was breastmilk	2:Institutional delivery	1:Washed hands	1:CDK used	1:Gloves used	0:No sheet	1:Thread used	0:Not cut with a new blade	1:New instrument	1:Boiled thread	1:Appropriate cord care	1:Wiped	0:Not wrapped or put on skin	0:No skin contact	1:Breastfeeding	1:Not bathed in 6 hrs	1:Only breast milk	2007	2: Third 12 months of trial	1:Institutional or Home SBA delivery
A475	3. keonjhar	30. madhyapur	0:Wrapped in Dirty Cloth	1:First food given was breastmilk	0:Home non-SBA	0:Not washed hands	0:No CDK	0:No gloves	0:No sheet	1:Thread used	1:New blade	1:New instrument	0:Not boiled thread	1:Appropriate cord care	0:Not wiped	1:Wrapped or put on skin	0:No skin contact	1:Breastfeeding	0:Bathed in 6 hrs	1:Only breast milk	2007	2: Third 12 months of trial	0:Home non-SBA
A476	3. keonjhar	30. madhyapur	1:Wrapped in Clean Cloth	1:First food given was breastmilk	2:Institutional delivery	1:Washed hands	0:No CDK	1:Gloves used	0:No sheet	1:Thread used	1:New blade	1:New instrument	1:Boiled thread	1:Appropriate cord care	1:Wiped	0:Not wrapped or put on skin	1:Skin contact	1:Breastfeeding	1:Not bathed in 6 hrs	1:Only breast milk	2007	2: Third 12 months of trial	1:Institutional or Home SBA delivery
A477	3. keonjhar	27. kumundi	1:Wrapped in Clean Cloth	1:First food given was breastmilk	0:Home non-SBA	0:Not washed hands	1:CDK used	0:No gloves	0:No sheet	1:Thread used	1:New blade	1:New instrument	0:Not boiled thread	1:Appropriate cord care	0:Not wiped	0:Not wrapped or put on skin	0:No skin contact	0:No Breastfeeding	1:Not bathed in 6 hrs	1:Only breast milk	2007	2: Third 12 months of trial	0:Home non-SBA
A478	3. keonjhar	34. suakati	1:Wrapped in Clean Cloth	1:First food given was breastmilk	2:Institutional delivery		1:CDK used	1:Gloves used	1:Sheet used	1:Thread used	0:Not cut with a new blade			1:Appropriate cord care	0:Not wiped	0:Not wrapped or put on skin	0:No skin contact	0:No Breastfeeding	1:Not bathed in 6 hrs	1:Only breast milk	2007	2: Third 12 months of trial	1:Institutional or Home SBA delivery
A479	3. keonjhar	36. tangriapal	1:Wrapped in Clean Cloth	1:First food given was breastmilk	0:Home non-SBA	0:Not washed hands	0:No CDK	0:No gloves	0:No sheet	1:Thread used	1:New blade	1:New instrument	0:Not boiled thread	1:Appropriate cord care	0:Not wiped	0:Not wrapped or put on skin	0:No skin contact	0:No Breastfeeding	1:Not bathed in 6 hrs	1:Only breast milk	2007	2: Third 12 months of trial	0:Home non-SBA
A480	3. keonjhar	36. tangriapal	1:Wrapped in Clean Cloth	1:First food given was breastmilk	0:Home non-SBA	0:Not washed hands	0:No CDK	0:No gloves	0:No sheet	1:Thread used	1:New blade	1:New instrument	0:Not boiled thread	1:Appropriate cord care	0:Not wiped	0:Not wrapped or put on skin	0:No skin contact	0:No Breastfeeding	0:Bathed in 6 hrs	1:Only breast milk	2007	2: Third 12 months of trial	0:Home non-SBA
A481	3. keonjhar	26. dhanurjaypur	1:Wrapped in Clean Cloth	1:First food given was breastmilk	2:Institutional delivery	1:Washed hands	1:CDK used	1:Gloves used	0:No sheet	1:Thread used				1:Appropriate cord care	1:Wiped	0:Not wrapped or put on skin	0:No skin contact	1:Breastfeeding	1:Not bathed in 6 hrs	1:Only breast milk	2007	2: Third 12 months of trial	1:Institutional or Home SBA delivery
A482	3. keonjhar	30. madhyapur	1:Wrapped in Clean Cloth	1:First food given was breastmilk	2:Institutional delivery	1:Washed hands	1:CDK used	1:Gloves used	0:No sheet	1:Thread used	0:Not cut with a new blade	1:New instrument	1:Boiled thread	1:Appropriate cord care	0:Not wiped	0:Not wrapped or put on skin	0:No skin contact	0:No Breastfeeding	1:Not bathed in 6 hrs	1:Only breast milk	2007	2: Third 12 months of trial	1:Institutional or Home SBA delivery
A483	3. keonjhar	30. madhyapur	1:Wrapped in Clean Cloth	1:First food given was breastmilk	2:Institutional delivery	1:Washed hands	1:CDK used	1:Gloves used	1:Sheet used	1:Thread used	0:Not cut with a new blade	1:New instrument	1:Boiled thread	1:Appropriate cord care	1:Wiped	0:Not wrapped or put on skin	1:Skin contact	1:Breastfeeding	1:Not bathed in 6 hrs	1:Only breast milk	2007	2: Third 12 months of trial	1:Institutional or Home SBA delivery
A484	3. keonjhar	30. madhyapur	1:Wrapped in Clean Cloth	1:First food given was breastmilk	2:Institutional delivery	1:Washed hands	1:CDK used	1:Gloves used	1:Sheet used	1:Thread used	1:New blade	1:New instrument	1:Boiled thread	1:Appropriate cord care	1:Wiped	1:Wrapped or put on skin	1:Skin contact	1:Breastfeeding	1:Not bathed in 6 hrs	1:Only breast milk	2007	2: Third 12 months of trial	1:Institutional or Home SBA delivery
A485	3. keonjhar	30. madhyapur	1:Wrapped in Clean Cloth	1:First food given was breastmilk	2:Institutional delivery	1:Washed hands	1:CDK used	1:Gloves used	1:Sheet used	1:Thread used	1:New blade	1:New instrument	1:Boiled thread	1:Appropriate cord care	0:Not wiped	0:Not wrapped or put on skin	1:Skin contact	1:Breastfeeding	0:Bathed in 6 hrs	1:Only breast milk	2007	2: Third 12 months of trial	1:Institutional or Home SBA delivery
A486	3. keonjhar	33. ninihan	1:Wrapped in Clean Cloth	0:First food given to baby not breastmilk	2:Institutional delivery	1:Washed hands	0:No CDK	1:Gloves used	0:No sheet	1:Thread used	0:Not cut with a new blade	0:Not new instrument	0:Not boiled thread	1:Appropriate cord care	0:Not wiped	0:Not wrapped or put on skin	0:No skin contact	0:No Breastfeeding	1:Not bathed in 6 hrs	0:Not just breast milk	2007	2: Third 12 months of trial	1:Institutional or Home SBA delivery
A487	3. keonjhar	33. ninihan	1:Wrapped in Clean Cloth	0:First food given to baby not breastmilk	0:Home non-SBA	1:Washed hands	0:No CDK	0:No gloves	0:No sheet	1:Thread used	1:New blade	1:New instrument	1:Boiled thread	1:Appropriate cord care	0:Not wiped	0:Not wrapped or put on skin	0:No skin contact	0:No Breastfeeding	1:Not bathed in 6 hrs	0:Not just breast milk	2007	2: Third 12 months of trial	0:Home non-SBA
A488	3. keonjhar	33. ninihan	1:Wrapped in Clean Cloth	1:First food given was breastmilk	2:Institutional delivery	1:Washed hands	0:No CDK	1:Gloves used	0:No sheet	1:Thread used	1:New blade	1:New instrument	0:Not boiled thread	1:Appropriate cord care	0:Not wiped	0:Not wrapped or put on skin	0:No skin contact	0:No Breastfeeding	1:Not bathed in 6 hrs	1:Only breast milk	2007	2: Third 12 months of trial	1:Institutional or Home SBA delivery
A489	3. keonjhar	33. ninihan	1:Wrapped in Clean Cloth	1:First food given was breastmilk	2:Institutional delivery	1:Washed hands	1:CDK used	1:Gloves used	1:Sheet used	1:Thread used	1:New blade	1:New instrument	1:Boiled thread	1:Appropriate cord care	0:Not wiped	0:Not wrapped or put on skin	0:No skin contact	1:Breastfeeding	1:Not bathed in 6 hrs	0:Not just breast milk	2007	2: Third 12 months of trial	1:Institutional or Home SBA delivery
A490	3. keonjhar	33. ninihan	1:Wrapped in Clean Cloth	1:First food given was breastmilk	2:Institutional delivery	1:Washed hands	1:CDK used	1:Gloves used	1:Sheet used	1:Thread used				1:Appropriate cord care	0:Not wiped	0:Not wrapped or put on skin	0:No skin contact	1:Breastfeeding	1:Not bathed in 6 hrs	1:Only breast milk	2007	2: Third 12 months of trial	1:Institutional or Home SBA delivery
A491	3. keonjhar	36. tangriapal	1:Wrapped in Clean Cloth	1:First food given was breastmilk	2:Institutional delivery	1:Washed hands	1:CDK used	1:Gloves used	0:No sheet	1:Thread used	0:Not cut with a new blade	1:New instrument	1:Boiled thread	1:Appropriate cord care	0:Not wiped	0:Not wrapped or put on skin	0:No skin contact	0:No Breastfeeding	0:Bathed in 6 hrs	1:Only breast milk	2007	2: Third 12 months of trial	1:Institutional or Home SBA delivery
A492	3. keonjhar	36. tangriapal	1:Wrapped in Clean Cloth	1:First food given was breastmilk	0:Home non-SBA	0:Not washed hands	0:No CDK	0:No gloves	0:No sheet	1:Thread used	1:New blade	1:New instrument	0:Not boiled thread	1:Appropriate cord care	0:Not wiped	0:Not wrapped or put on skin	0:No skin contact	0:No Breastfeeding	0:Bathed in 6 hrs	1:Only breast milk	2007	2: Third 12 months of trial	0:Home non-SBA
A493	3. keonjhar	36. tangriapal	1:Wrapped in Clean Cloth	1:First food given was breastmilk	2:Institutional delivery	1:Washed hands	1:CDK used	1:Gloves used	0:No sheet	1:Thread used	1:New blade	1:New instrument		1:Appropriate cord care	0:Not wiped	0:Not wrapped or put on skin	0:No skin contact	0:No Breastfeeding	1:Not bathed in 6 hrs	1:Only breast milk	2007	2: Third 12 months of trial	1:Institutional or Home SBA delivery
A494	3. keonjhar	36. tangriapal	1:Wrapped in Clean Cloth	1:First food given was breastmilk	0:Home non-SBA	0:Not washed hands	0:No CDK	0:No gloves	0:No sheet	1:Thread used	1:New blade	1:New instrument	0:Not boiled thread	1:Appropriate cord care	0:Not wiped	0:Not wrapped or put on skin	0:No skin contact	0:No Breastfeeding	1:Not bathed in 6 hrs	1:Only breast milk	2007	2: Third 12 months of trial	0:Home non-SBA
A495	3. keonjhar	36. tangriapal	1:Wrapped in Clean Cloth	1:First food given was breastmilk	0:Home non-SBA	0:Not washed hands	0:No CDK	0:No gloves	0:No sheet	1:Thread used	1:New blade	1:New instrument	0:Not boiled thread	1:Appropriate cord care	0:Not wiped	0:Not wrapped or put on skin	0:No skin contact	0:No Breastfeeding	1:Not bathed in 6 hrs	1:Only breast milk	2007	2: Third 12 months of trial	0:Home non-SBA
A496	3. keonjhar	34. suakati	1:Wrapped in Clean Cloth	1:First food given was breastmilk	2:Institutional delivery		1:CDK used	1:Gloves used	0:No sheet	1:Thread used	0:Not cut with a new blade			1:Appropriate cord care	0:Not wiped	0:Not wrapped or put on skin	0:No skin contact	0:No Breastfeeding	1:Not bathed in 6 hrs	1:Only breast milk	2007	2: Third 12 months of trial	1:Institutional or Home SBA delivery
A497	3. keonjhar	34. suakati	1:Wrapped in Clean Cloth	1:First food given was breastmilk	0:Home non-SBA	0:Not washed hands	0:No CDK	0:No gloves	0:No sheet	1:Thread used	1:New blade	1:New instrument	0:Not boiled thread	1:Appropriate cord care	0:Not wiped	0:Not wrapped or put on skin	0:No skin contact	0:No Breastfeeding	0:Bathed in 6 hrs	1:Only breast milk	2007	2: Third 12 months of trial	0:Home non-SBA
A498	3. keonjhar	34. suakati	1:Wrapped in Clean Cloth	1:First food given was breastmilk	2:Institutional delivery		1:CDK used	1:Gloves used	0:No sheet	1:Thread used	0:Not cut with a new blade			1:Appropriate cord care	0:Not wiped	0:Not wrapped or put on skin	0:No skin contact	0:No Breastfeeding	1:Not bathed in 6 hrs	1:Only breast milk	2007	2: Third 12 months of trial	1:Institutional or Home SBA delivery
A499	3. keonjhar	34. suakati	1:Wrapped in Clean Cloth	1:First food given was breastmilk	2:Institutional delivery		1:CDK used	1:Gloves used	0:No sheet	1:Thread used	0:Not cut with a new blade			1:Appropriate cord care	0:Not wiped	0:Not wrapped or put on skin	0:No skin contact	0:No Breastfeeding	1:Not bathed in 6 hrs	1:Only breast milk	2007	2: Third 12 months of trial	1:Institutional or Home SBA delivery
A500	3. keonjhar	34. suakati	1:Wrapped in Clean Cloth	1:First food given was breastmilk	2:Institutional delivery		1:CDK used	1:Gloves used	0:No sheet	1:Thread used	0:Not cut with a new blade			1:Appropriate cord care	0:Not wiped	0:Not wrapped or put on skin	0:No skin contact	0:No Breastfeeding	1:Not bathed in 6 hrs	1:Only breast milk	2007	2: Third 12 months of trial	1:Institutional or Home SBA delivery
A501	3. keonjhar	33. ninihan	1:Wrapped in Clean Cloth	1:First food given was breastmilk	1:Home SBA	1:Washed hands	1:CDK used	1:Gloves used	0:No sheet	1:Thread used	1:New blade	1:New instrument	0:Not boiled thread	1:Appropriate cord care	0:Not wiped	0:Not wrapped or put on skin	0:No skin contact	1:Breastfeeding	1:Not bathed in 6 hrs	1:Only breast milk	2007	2: Third 12 months of trial	1:Institutional or Home SBA delivery
A502	3. keonjhar	33. ninihan	1:Wrapped in Clean Cloth	1:First food given was breastmilk	2:Institutional delivery	1:Washed hands	1:CDK used	1:Gloves used	0:No sheet	1:Thread used	0:Not cut with a new blade	0:Not new instrument	0:Not boiled thread	0:Inappropriate cord care	0:Not wiped	0:Not wrapped or put on skin	0:No skin contact	1:Breastfeeding	1:Not bathed in 6 hrs	1:Only breast milk	2007	2: Third 12 months of trial	1:Institutional or Home SBA delivery
A503	3. keonjhar	33. ninihan	1:Wrapped in Clean Cloth	1:First food given was breastmilk	0:Home non-SBA	1:Washed hands	0:No CDK	0:No gloves	0:No sheet	1:Thread used	1:New blade	1:New instrument	0:Not boiled thread	1:Appropriate cord care	0:Not wiped	0:Not wrapped or put on skin	0:No skin contact	1:Breastfeeding	1:Not bathed in 6 hrs	1:Only breast milk	2007	2: Third 12 months of trial	0:Home non-SBA
A504	3. keonjhar	27. kumundi	0:Wrapped in Dirty Cloth	1:First food given was breastmilk	0:Home non-SBA	0:Not washed hands	0:No CDK	0:No gloves	0:No sheet	1:Thread used	0:Not cut with a new blade	0:Not new instrument	0:Not boiled thread	1:Appropriate cord care	0:Not wiped	0:Not wrapped or put on skin	0:No skin contact	0:No Breastfeeding	1:Not bathed in 6 hrs	0:Not just breast milk	2007	2: Third 12 months of trial	0:Home non-SBA
A505	3. keonjhar	27. kumundi	1:Wrapped in Clean Cloth	0:First food given to baby not breastmilk	2:Institutional delivery	1:Washed hands	1:CDK used	1:Gloves used	0:No sheet	1:Thread used	0:Not cut with a new blade	1:New instrument	1:Boiled thread	1:Appropriate cord care	0:Not wiped	0:Not wrapped or put on skin	0:No skin contact	0:No Breastfeeding	1:Not bathed in 6 hrs	0:Not just breast milk	2007	2: Third 12 months of trial	1:Institutional or Home SBA delivery
A506	3. keonjhar	27. kumundi	1:Wrapped in Clean Cloth	1:First food given was breastmilk	2:Institutional delivery	1:Washed hands	1:CDK used	1:Gloves used	0:No sheet	1:Thread used	0:Not cut with a new blade	1:New instrument	1:Boiled thread	1:Appropriate cord care	0:Not wiped	0:Not wrapped or put on skin	0:No skin contact	0:No Breastfeeding	1:Not bathed in 6 hrs	1:Only breast milk	2007	2: Third 12 months of trial	1:Institutional or Home SBA delivery
A507	3. keonjhar	27. kumundi	1:Wrapped in Clean Cloth	1:First food given was breastmilk	2:Institutional delivery	1:Washed hands	1:CDK used	0:No gloves	0:No sheet	1:Thread used	0:Not cut with a new blade	1:New instrument	1:Boiled thread	1:Appropriate cord care	0:Not wiped	0:Not wrapped or put on skin	0:No skin contact	0:No Breastfeeding	1:Not bathed in 6 hrs	1:Only breast milk	2007	2: Third 12 months of trial	1:Institutional or Home SBA delivery
A508	3. keonjhar	27. kumundi	1:Wrapped in Clean Cloth	1:First food given was breastmilk	0:Home non-SBA	0:Not washed hands	1:CDK used	0:No gloves	0:No sheet	1:Thread used	1:New blade	1:New instrument	0:Not boiled thread	1:Appropriate cord care	0:Not wiped	0:Not wrapped or put on skin	0:No skin contact	0:No Breastfeeding	0:Bathed in 6 hrs	0:Not just breast milk	2007	2: Third 12 months of trial	0:Home non-SBA
A509	3. keonjhar	27. kumundi	1:Wrapped in Clean Cloth	1:First food given was breastmilk	2:Institutional delivery	1:Washed hands	1:CDK used	1:Gloves used	0:No sheet	1:Thread used	0:Not cut with a new blade	1:New instrument	1:Boiled thread	1:Appropriate cord care	0:Not wiped	0:Not wrapped or put on skin	0:No skin contact	0:No Breastfeeding	1:Not bathed in 6 hrs	1:Only breast milk	2007	2: Third 12 months of trial	1:Institutional or Home SBA delivery
A510	3. keonjhar	27. kumundi	1:Wrapped in Clean Cloth	1:First food given was breastmilk	0:Home non-SBA	0:Not washed hands	1:CDK used	0:No gloves	0:No sheet	1:Thread used	1:New blade	1:New instrument	0:Not boiled thread	1:Appropriate cord care	0:Not wiped	0:Not wrapped or put on skin	0:No skin contact	0:No Breastfeeding	1:Not bathed in 6 hrs	1:Only breast milk	2007	2: Third 12 months of trial	0:Home non-SBA
A511	3. keonjhar	27. kumundi	1:Wrapped in Clean Cloth	1:First food given was breastmilk	0:Home non-SBA	0:Not washed hands	1:CDK used	0:No gloves	0:No sheet	1:Thread used	1:New blade	1:New instrument	0:Not boiled thread	1:Appropriate cord care	0:Not wiped	0:Not wrapped or put on skin	0:No skin contact	0:No Breastfeeding	1:Not bathed in 6 hrs	1:Only breast milk	2007	2: Third 12 months of trial	0:Home non-SBA
A512	3. keonjhar	26. dhanurjaypur	1:Wrapped in Clean Cloth	1:First food given was breastmilk	2:Institutional delivery	1:Washed hands	0:No CDK	1:Gloves used	1:Sheet used	1:Thread used	1:New blade	1:New instrument		1:Appropriate cord care	0:Not wiped	0:Not wrapped or put on skin	0:No skin contact	1:Breastfeeding	1:Not bathed in 6 hrs	1:Only breast milk	2007	2: Third 12 months of trial	1:Institutional or Home SBA delivery
A513	3. keonjhar	27. kumundi	1:Wrapped in Clean Cloth	1:First food given was breastmilk	2:Institutional delivery	1:Washed hands	1:CDK used	1:Gloves used	0:No sheet	1:Thread used	0:Not cut with a new blade	1:New instrument	1:Boiled thread	1:Appropriate cord care	0:Not wiped	0:Not wrapped or put on skin	0:No skin contact	0:No Breastfeeding	1:Not bathed in 6 hrs	1:Only breast milk	2007	2: Third 12 months of trial	1:Institutional or Home SBA delivery
A514	3. keonjhar	26. dhanurjaypur	0:Wrapped in Dirty Cloth	1:First food given was breastmilk	2:Institutional delivery	1:Washed hands	1:CDK used	1:Gloves used	1:Sheet used	1:Thread used	1:New blade	1:New instrument	0:Not boiled thread	1:Appropriate cord care	1:Wiped	1:Wrapped or put on skin	1:Skin contact	1:Breastfeeding	1:Not bathed in 6 hrs	1:Only breast milk	2007	2: Third 12 months of trial	1:Institutional or Home SBA delivery
A515	3. keonjhar	33. ninihan	1:Wrapped in Clean Cloth	1:First food given was breastmilk	2:Institutional delivery	1:Washed hands	1:CDK used	1:Gloves used	1:Sheet used	1:Thread used				0:Inappropriate cord care	0:Not wiped	0:Not wrapped or put on skin	0:No skin contact	1:Breastfeeding	1:Not bathed in 6 hrs	1:Only breast milk	2007	2: Third 12 months of trial	1:Institutional or Home SBA delivery
A516	3. keonjhar	36. tangriapal	1:Wrapped in Clean Cloth	1:First food given was breastmilk	2:Institutional delivery		1:CDK used	1:Gloves used	0:No sheet	1:Thread used				1:Appropriate cord care	0:Not wiped	0:Not wrapped or put on skin	0:No skin contact	0:No Breastfeeding	1:Not bathed in 6 hrs	1:Only breast milk	2007	2: Third 12 months of trial	1:Institutional or Home SBA delivery
A517	3. keonjhar	36. tangriapal	1:Wrapped in Clean Cloth	1:First food given was breastmilk	0:Home non-SBA	0:Not washed hands	0:No CDK	0:No gloves	0:No sheet	1:Thread used	1:New blade	1:New instrument	1:Boiled thread	1:Appropriate cord care	0:Not wiped	0:Not wrapped or put on skin	0:No skin contact	0:No Breastfeeding	1:Not bathed in 6 hrs	1:Only breast milk	2007	2: Third 12 months of trial	0:Home non-SBA
A518	3. keonjhar	36. tangriapal	1:Wrapped in Clean Cloth	1:First food given was breastmilk	2:Institutional delivery		1:CDK used	1:Gloves used	0:No sheet	1:Thread used	1:New blade	1:New instrument		1:Appropriate cord care	0:Not wiped	0:Not wrapped or put on skin	0:No skin contact	0:No Breastfeeding	1:Not bathed in 6 hrs	1:Only breast milk	2007	2: Third 12 months of trial	1:Institutional or Home SBA delivery
A519	3. keonjhar	36. tangriapal	1:Wrapped in Clean Cloth	1:First food given was breastmilk	0:Home non-SBA	0:Not washed hands	0:No CDK	0:No gloves	0:No sheet	1:Thread used	1:New blade	1:New instrument	1:Boiled thread	1:Appropriate cord care	0:Not wiped	0:Not wrapped or put on skin	0:No skin contact	0:No Breastfeeding	0:Bathed in 6 hrs	1:Only breast milk	2007	2: Third 12 months of trial	0:Home non-SBA
A520	3. keonjhar	36. tangriapal	1:Wrapped in Clean Cloth	1:First food given was breastmilk	0:Home non-SBA	0:Not washed hands	0:No CDK	0:No gloves	0:No sheet	1:Thread used	1:New blade	1:New instrument	0:Not boiled thread	1:Appropriate cord care	0:Not wiped	0:Not wrapped or put on skin	0:No skin contact	0:No Breastfeeding	1:Not bathed in 6 hrs	1:Only breast milk	2007	2: Third 12 months of trial	0:Home non-SBA
A521	3. keonjhar	36. tangriapal	1:Wrapped in Clean Cloth	1:First food given was breastmilk	0:Home non-SBA	0:Not washed hands	0:No CDK	0:No gloves	0:No sheet	1:Thread used	1:New blade	1:New instrument	1:Boiled thread	1:Appropriate cord care	0:Not wiped	0:Not wrapped or put on skin	0:No skin contact	0:No Breastfeeding	1:Not bathed in 6 hrs	1:Only breast milk	2007	2: Third 12 months of trial	0:Home non-SBA
A522	3. keonjhar	36. tangriapal	1:Wrapped in Clean Cloth	1:First food given was breastmilk	2:Institutional delivery	1:Washed hands	1:CDK used	1:Gloves used	0:No sheet	1:Thread used	1:New blade	1:New instrument		1:Appropriate cord care	0:Not wiped	0:Not wrapped or put on skin	0:No skin contact	0:No Breastfeeding	1:Not bathed in 6 hrs	1:Only breast milk	2007	2: Third 12 months of trial	1:Institutional or Home SBA delivery
A523	3. keonjhar	36. tangriapal	1:Wrapped in Clean Cloth	1:First food given was breastmilk	0:Home non-SBA	0:Not washed hands	0:No CDK	0:No gloves	0:No sheet	1:Thread used	1:New blade	1:New instrument	1:Boiled thread	1:Appropriate cord care	0:Not wiped	0:Not wrapped or put on skin	0:No skin contact	0:No Breastfeeding	0:Bathed in 6 hrs	1:Only breast milk	2007	2: Third 12 months of trial	0:Home non-SBA
A524	3. keonjhar	36. tangriapal	1:Wrapped in Clean Cloth	1:First food given was breastmilk	0:Home non-SBA	0:Not washed hands	0:No CDK	0:No gloves	0:No sheet	1:Thread used	0:Not cut with a new blade	0:Not new instrument	0:Not boiled thread	1:Appropriate cord care	0:Not wiped	0:Not wrapped or put on skin	0:No skin contact	0:No Breastfeeding	1:Not bathed in 6 hrs	1:Only breast milk	2007	2: Third 12 months of trial	0:Home non-SBA
A525	3. keonjhar	34. suakati	1:Wrapped in Clean Cloth	1:First food given was breastmilk	0:Home non-SBA	0:Not washed hands	0:No CDK	0:No gloves	0:No sheet	1:Thread used	1:New blade	1:New instrument	0:Not boiled thread	1:Appropriate cord care	0:Not wiped	0:Not wrapped or put on skin	0:No skin contact	0:No Breastfeeding	1:Not bathed in 6 hrs	1:Only breast milk	2007	2: Third 12 months of trial	0:Home non-SBA
A526	3. keonjhar	34. suakati	1:Wrapped in Clean Cloth	1:First food given was breastmilk	0:Home non-SBA	0:Not washed hands	1:CDK used	1:Gloves used	0:No sheet	1:Thread used	1:New blade	1:New instrument	0:Not boiled thread	1:Appropriate cord care	0:Not wiped	0:Not wrapped or put on skin	0:No skin contact	0:No Breastfeeding	1:Not bathed in 6 hrs	1:Only breast milk	2007	2: Third 12 months of trial	0:Home non-SBA
A527	3. keonjhar	34. suakati	1:Wrapped in Clean Cloth	1:First food given was breastmilk	0:Home non-SBA	0:Not washed hands	0:No CDK	0:No gloves	0:No sheet	1:Thread used	1:New blade	1:New instrument	0:Not boiled thread	1:Appropriate cord care	0:Not wiped	0:Not wrapped or put on skin	0:No skin contact	0:No Breastfeeding	1:Not bathed in 6 hrs	1:Only breast milk	2007	2: Third 12 months of trial	0:Home non-SBA
A528	3. keonjhar	34. suakati	1:Wrapped in Clean Cloth	0:First food given to baby not breastmilk	2:Institutional delivery	0:Not washed hands	0:No CDK	0:No gloves	0:No sheet	1:Thread used	0:Not cut with a new blade			1:Appropriate cord care	0:Not wiped	0:Not wrapped or put on skin	0:No skin contact	0:No Breastfeeding	1:Not bathed in 6 hrs	0:Not just breast milk	2007	2: Third 12 months of trial	1:Institutional or Home SBA delivery
A529	3. keonjhar	34. suakati	1:Wrapped in Clean Cloth	1:First food given was breastmilk	2:Institutional delivery	1:Washed hands	1:CDK used	1:Gloves used	0:No sheet	1:Thread used	0:Not cut with a new blade			1:Appropriate cord care	0:Not wiped	0:Not wrapped or put on skin	1:Skin contact	0:No Breastfeeding	1:Not bathed in 6 hrs	1:Only breast milk	2007	2: Third 12 months of trial	1:Institutional or Home SBA delivery
A530	3. keonjhar	30. madhyapur	1:Wrapped in Clean Cloth	1:First food given was breastmilk	2:Institutional delivery	1:Washed hands	1:CDK used	0:No gloves	1:Sheet used	1:Thread used	1:New blade	1:New instrument	1:Boiled thread	1:Appropriate cord care	1:Wiped	0:Not wrapped or put on skin	0:No skin contact	1:Breastfeeding	1:Not bathed in 6 hrs	1:Only breast milk	2007	2: Third 12 months of trial	1:Institutional or Home SBA delivery
A531	3. keonjhar	34. suakati	1:Wrapped in Clean Cloth	1:First food given was breastmilk	2:Institutional delivery	1:Washed hands	1:CDK used	1:Gloves used	0:No sheet	1:Thread used	0:Not cut with a new blade	1:New instrument	1:Boiled thread	1:Appropriate cord care	0:Not wiped	0:Not wrapped or put on skin	0:No skin contact	0:No Breastfeeding	1:Not bathed in 6 hrs	1:Only breast milk	2007	2: Third 12 months of trial	1:Institutional or Home SBA delivery
A532	3. keonjhar	34. suakati	1:Wrapped in Clean Cloth	1:First food given was breastmilk	2:Institutional delivery	1:Washed hands	1:CDK used	1:Gloves used	1:Sheet used	1:Thread used	0:Not cut with a new blade	1:New instrument	1:Boiled thread	1:Appropriate cord care	0:Not wiped	0:Not wrapped or put on skin	0:No skin contact	0:No Breastfeeding	1:Not bathed in 6 hrs	1:Only breast milk	2007	2: Third 12 months of trial	1:Institutional or Home SBA delivery
A533	3. keonjhar	36. tangriapal	1:Wrapped in Clean Cloth	1:First food given was breastmilk	2:Institutional delivery	1:Washed hands	1:CDK used	1:Gloves used	0:No sheet	1:Thread used	1:New blade	1:New instrument	1:Boiled thread	1:Appropriate cord care	0:Not wiped	0:Not wrapped or put on skin	0:No skin contact	0:No Breastfeeding	1:Not bathed in 6 hrs	1:Only breast milk	2007	2: Third 12 months of trial	1:Institutional or Home SBA delivery
A534	3. keonjhar	34. suakati	1:Wrapped in Clean Cloth	1:First food given was breastmilk	2:Institutional delivery		1:CDK used	1:Gloves used	1:Sheet used	1:Thread used	0:Not cut with a new blade			1:Appropriate cord care	0:Not wiped	0:Not wrapped or put on skin	0:No skin contact	0:No Breastfeeding	1:Not bathed in 6 hrs	1:Only breast milk	2007	2: Third 12 months of trial	1:Institutional or Home SBA delivery
A535	3. keonjhar	34. suakati	1:Wrapped in Clean Cloth	0:First food given to baby not breastmilk	0:Home non-SBA	0:Not washed hands	0:No CDK	0:No gloves	0:No sheet	1:Thread used	1:New blade	1:New instrument	0:Not boiled thread	1:Appropriate cord care	0:Not wiped	0:Not wrapped or put on skin	0:No skin contact	0:No Breastfeeding	1:Not bathed in 6 hrs	0:Not just breast milk	2007	2: Third 12 months of trial	0:Home non-SBA
A536	3. keonjhar	33. ninihan	1:Wrapped in Clean Cloth	1:First food given was breastmilk	2:Institutional delivery	1:Washed hands	1:CDK used	1:Gloves used	0:No sheet	1:Thread used	0:Not cut with a new blade			1:Appropriate cord care	0:Not wiped	0:Not wrapped or put on skin	0:No skin contact	0:No Breastfeeding	1:Not bathed in 6 hrs	1:Only breast milk	2007	2: Third 12 months of trial	1:Institutional or Home SBA delivery
A537	3. keonjhar	33. ninihan	1:Wrapped in Clean Cloth	0:First food given to baby not breastmilk	2:Institutional delivery	1:Washed hands	0:No CDK	1:Gloves used	0:No sheet	1:Thread used	0:Not cut with a new blade			0:Inappropriate cord care	0:Not wiped	0:Not wrapped or put on skin	0:No skin contact	0:No Breastfeeding	1:Not bathed in 6 hrs	0:Not just breast milk	2007	2: Third 12 months of trial	1:Institutional or Home SBA delivery
A538	3. keonjhar	33. ninihan	1:Wrapped in Clean Cloth	0:First food given to baby not breastmilk	0:Home non-SBA	0:Not washed hands	0:No CDK	0:No gloves	0:No sheet	1:Thread used	1:New blade	1:New instrument	0:Not boiled thread	0:Inappropriate cord care	0:Not wiped	0:Not wrapped or put on skin	0:No skin contact	0:No Breastfeeding	1:Not bathed in 6 hrs	0:Not just breast milk	2007	2: Third 12 months of trial	0:Home non-SBA
A539	3. keonjhar	33. ninihan	1:Wrapped in Clean Cloth	0:First food given to baby not breastmilk	2:Institutional delivery	1:Washed hands	1:CDK used	1:Gloves used	0:No sheet	1:Thread used	0:Not cut with a new blade			0:Inappropriate cord care	0:Not wiped	0:Not wrapped or put on skin	0:No skin contact	0:No Breastfeeding	1:Not bathed in 6 hrs	0:Not just breast milk	2007	2: Third 12 months of trial	1:Institutional or Home SBA delivery
A540	3. keonjhar	33. ninihan	1:Wrapped in Clean Cloth	1:First food given was breastmilk	0:Home non-SBA	0:Not washed hands	0:No CDK	0:No gloves	0:No sheet	1:Thread used	0:Not cut with a new blade	0:Not new instrument	0:Not boiled thread	0:Inappropriate cord care	0:Not wiped	0:Not wrapped or put on skin	0:No skin contact	1:Breastfeeding	1:Not bathed in 6 hrs	1:Only breast milk	2007	2: Third 12 months of trial	0:Home non-SBA
A541	3. keonjhar	33. ninihan	1:Wrapped in Clean Cloth	1:First food given was breastmilk	2:Institutional delivery	1:Washed hands	1:CDK used	1:Gloves used	0:No sheet	1:Thread used				1:Appropriate cord care	0:Not wiped	0:Not wrapped or put on skin	0:No skin contact	1:Breastfeeding	1:Not bathed in 6 hrs	1:Only breast milk	2007	2: Third 12 months of trial	1:Institutional or Home SBA delivery
A542	3. keonjhar	33. ninihan	1:Wrapped in Clean Cloth	1:First food given was breastmilk	0:Home non-SBA	1:Washed hands	0:No CDK	0:No gloves	0:No sheet	1:Thread used	1:New blade	1:New instrument	0:Not boiled thread	0:Inappropriate cord care	0:Not wiped	0:Not wrapped or put on skin	0:No skin contact	1:Breastfeeding	0:Bathed in 6 hrs	1:Only breast milk	2007	2: Third 12 months of trial	0:Home non-SBA
A543	3. keonjhar	36. tangriapal	1:Wrapped in Clean Cloth	1:First food given was breastmilk	2:Institutional delivery	1:Washed hands	1:CDK used	1:Gloves used	0:No sheet	1:Thread used	0:Not cut with a new blade			1:Appropriate cord care	0:Not wiped	0:Not wrapped or put on skin	0:No skin contact	0:No Breastfeeding	1:Not bathed in 6 hrs	1:Only breast milk	2007	2: Third 12 months of trial	1:Institutional or Home SBA delivery
A544	3. keonjhar	36. tangriapal	1:Wrapped in Clean Cloth	1:First food given was breastmilk	2:Institutional delivery	1:Washed hands	1:CDK used	1:Gloves used	0:No sheet	1:Thread used				1:Appropriate cord care	0:Not wiped	0:Not wrapped or put on skin	0:No skin contact	0:No Breastfeeding	1:Not bathed in 6 hrs	1:Only breast milk	2007	2: Third 12 months of trial	1:Institutional or Home SBA delivery
A545	3. keonjhar	36. tangriapal	1:Wrapped in Clean Cloth	1:First food given was breastmilk	2:Institutional delivery	1:Washed hands	1:CDK used	1:Gloves used	0:No sheet	1:Thread used	1:New blade	1:New instrument	0:Not boiled thread	1:Appropriate cord care	0:Not wiped	0:Not wrapped or put on skin	0:No skin contact	0:No Breastfeeding	1:Not bathed in 6 hrs	1:Only breast milk	2007	2: Third 12 months of trial	1:Institutional or Home SBA delivery
A546	3. keonjhar	36. tangriapal	1:Wrapped in Clean Cloth	1:First food given was breastmilk	0:Home non-SBA	0:Not washed hands	0:No CDK	0:No gloves	0:No sheet	1:Thread used	1:New blade	1:New instrument	1:Boiled thread	1:Appropriate cord care	0:Not wiped	0:Not wrapped or put on skin	0:No skin contact	0:No Breastfeeding	0:Bathed in 6 hrs	1:Only breast milk	2007	2: Third 12 months of trial	0:Home non-SBA
A547	3. keonjhar	36. tangriapal	1:Wrapped in Clean Cloth	1:First food given was breastmilk	0:Home non-SBA	0:Not washed hands	0:No CDK	0:No gloves	0:No sheet	1:Thread used	1:New blade	1:New instrument	0:Not boiled thread	1:Appropriate cord care	0:Not wiped	0:Not wrapped or put on skin	0:No skin contact	0:No Breastfeeding	0:Bathed in 6 hrs	1:Only breast milk	2007	2: Third 12 months of trial	0:Home non-SBA
A548	3. keonjhar	36. tangriapal	1:Wrapped in Clean Cloth	1:First food given was breastmilk	0:Home non-SBA	0:Not washed hands	0:No CDK	0:No gloves	0:No sheet	1:Thread used	1:New blade	1:New instrument	0:Not boiled thread	1:Appropriate cord care	0:Not wiped	0:Not wrapped or put on skin	0:No skin contact	0:No Breastfeeding	1:Not bathed in 6 hrs	1:Only breast milk	2007	2: Third 12 months of trial	0:Home non-SBA
A549	3. keonjhar	36. tangriapal	1:Wrapped in Clean Cloth	1:First food given was breastmilk	0:Home non-SBA	0:Not washed hands	0:No CDK	0:No gloves	0:No sheet	1:Thread used	1:New blade	1:New instrument	0:Not boiled thread	1:Appropriate cord care	0:Not wiped	0:Not wrapped or put on skin	0:No skin contact	0:No Breastfeeding	0:Bathed in 6 hrs	1:Only breast milk	2007	2: Third 12 months of trial	0:Home non-SBA
A550	3. keonjhar	36. tangriapal	1:Wrapped in Clean Cloth	1:First food given was breastmilk	0:Home non-SBA	0:Not washed hands	0:No CDK	0:No gloves	0:No sheet	1:Thread used	1:New blade	1:New instrument	1:Boiled thread	1:Appropriate cord care	0:Not wiped	0:Not wrapped or put on skin	0:No skin contact	0:No Breastfeeding	0:Bathed in 6 hrs	1:Only breast milk	2007	2: Third 12 months of trial	0:Home non-SBA
A551	3. keonjhar	36. tangriapal	1:Wrapped in Clean Cloth	1:First food given was breastmilk	0:Home non-SBA	0:Not washed hands	0:No CDK	0:No gloves	0:No sheet	1:Thread used	1:New blade	1:New instrument	0:Not boiled thread	1:Appropriate cord care	0:Not wiped	0:Not wrapped or put on skin	0:No skin contact	0:No Breastfeeding	0:Bathed in 6 hrs	1:Only breast milk	2007	2: Third 12 months of trial	0:Home non-SBA
A552	3. keonjhar	34. suakati	1:Wrapped in Clean Cloth	1:First food given was breastmilk	0:Home non-SBA	0:Not washed hands	0:No CDK	0:No gloves	0:No sheet	1:Thread used	1:New blade	1:New instrument	0:Not boiled thread	1:Appropriate cord care	0:Not wiped	0:Not wrapped or put on skin	0:No skin contact	0:No Breastfeeding	1:Not bathed in 6 hrs	1:Only breast milk	2007	2: Third 12 months of trial	0:Home non-SBA
A553	3. keonjhar	34. suakati	1:Wrapped in Clean Cloth	1:First food given was breastmilk	0:Home non-SBA	0:Not washed hands	0:No CDK	0:No gloves	0:No sheet	1:Thread used	1:New blade	1:New instrument	0:Not boiled thread	1:Appropriate cord care	0:Not wiped	0:Not wrapped or put on skin	0:No skin contact	0:No Breastfeeding	1:Not bathed in 6 hrs	1:Only breast milk	2007	2: Third 12 months of trial	0:Home non-SBA
A554	3. keonjhar	34. suakati	1:Wrapped in Clean Cloth	0:First food given to baby not breastmilk	2:Institutional delivery		1:CDK used	1:Gloves used	1:Sheet used	1:Thread used	0:Not cut with a new blade			1:Appropriate cord care	0:Not wiped	0:Not wrapped or put on skin	0:No skin contact	0:No Breastfeeding	1:Not bathed in 6 hrs	0:Not just breast milk	2007	2: Third 12 months of trial	1:Institutional or Home SBA delivery
A555	3. keonjhar	34. suakati	1:Wrapped in Clean Cloth	0:First food given to baby not breastmilk	1:Home SBA	1:Washed hands	1:CDK used	1:Gloves used	0:No sheet	1:Thread used	0:Not cut with a new blade	1:New instrument	1:Boiled thread	1:Appropriate cord care	0:Not wiped	0:Not wrapped or put on skin	0:No skin contact	0:No Breastfeeding	1:Not bathed in 6 hrs	0:Not just breast milk	2007	2: Third 12 months of trial	1:Institutional or Home SBA delivery
A556	3. keonjhar	34. suakati	1:Wrapped in Clean Cloth	1:First food given was breastmilk	2:Institutional delivery	1:Washed hands	1:CDK used	1:Gloves used	0:No sheet	1:Thread used	0:Not cut with a new blade	1:New instrument	1:Boiled thread	1:Appropriate cord care	0:Not wiped	0:Not wrapped or put on skin	0:No skin contact	0:No Breastfeeding	1:Not bathed in 6 hrs	1:Only breast milk	2007	2: Third 12 months of trial	1:Institutional or Home SBA delivery
A557	3. keonjhar	34. suakati	1:Wrapped in Clean Cloth	1:First food given was breastmilk	2:Institutional delivery		1:CDK used	0:No gloves	0:No sheet	1:Thread used	1:New blade	1:New instrument		1:Appropriate cord care	0:Not wiped	0:Not wrapped or put on skin	0:No skin contact	0:No Breastfeeding	1:Not bathed in 6 hrs	1:Only breast milk	2007	2: Third 12 months of trial	1:Institutional or Home SBA delivery
A558	3. keonjhar	34. suakati	1:Wrapped in Clean Cloth	1:First food given was breastmilk	2:Institutional delivery	0:Not washed hands	0:No CDK	1:Gloves used	0:No sheet	1:Thread used				1:Appropriate cord care	0:Not wiped	0:Not wrapped or put on skin	0:No skin contact	0:No Breastfeeding	1:Not bathed in 6 hrs	1:Only breast milk	2007	2: Third 12 months of trial	1:Institutional or Home SBA delivery
A559	3. keonjhar	34. suakati	1:Wrapped in Clean Cloth	1:First food given was breastmilk	2:Institutional delivery		1:CDK used	1:Gloves used	0:No sheet	1:Thread used				1:Appropriate cord care	0:Not wiped	0:Not wrapped or put on skin	0:No skin contact	0:No Breastfeeding	1:Not bathed in 6 hrs	1:Only breast milk	2007	2: Third 12 months of trial	1:Institutional or Home SBA delivery
A560	3. keonjhar	34. suakati	1:Wrapped in Clean Cloth	1:First food given was breastmilk	0:Home non-SBA	0:Not washed hands	0:No CDK	0:No gloves	0:No sheet	1:Thread used	1:New blade	1:New instrument	0:Not boiled thread	1:Appropriate cord care	0:Not wiped	0:Not wrapped or put on skin	0:No skin contact	0:No Breastfeeding	1:Not bathed in 6 hrs	1:Only breast milk	2007	2: Third 12 months of trial	0:Home non-SBA
A561	3. keonjhar	33. ninihan	1:Wrapped in Clean Cloth	0:First food given to baby not breastmilk	2:Institutional delivery	1:Washed hands	0:No CDK	1:Gloves used	0:No sheet	1:Thread used				1:Appropriate cord care	0:Not wiped	0:Not wrapped or put on skin	0:No skin contact	0:No Breastfeeding	1:Not bathed in 6 hrs	0:Not just breast milk	2007	2: Third 12 months of trial	1:Institutional or Home SBA delivery
A562	3. keonjhar	33. ninihan	1:Wrapped in Clean Cloth	0:First food given to baby not breastmilk	2:Institutional delivery	1:Washed hands	1:CDK used	1:Gloves used	1:Sheet used	1:Thread used			0:Not boiled thread	0:Inappropriate cord care	0:Not wiped	0:Not wrapped or put on skin	0:No skin contact	0:No Breastfeeding	1:Not bathed in 6 hrs	0:Not just breast milk	2007	2: Third 12 months of trial	1:Institutional or Home SBA delivery
A563	3. keonjhar	33. ninihan	1:Wrapped in Clean Cloth	1:First food given was breastmilk	2:Institutional delivery	1:Washed hands	1:CDK used	1:Gloves used	1:Sheet used	1:Thread used	0:Not cut with a new blade			1:Appropriate cord care	0:Not wiped	0:Not wrapped or put on skin	0:No skin contact	0:No Breastfeeding	1:Not bathed in 6 hrs	1:Only breast milk	2007	2: Third 12 months of trial	1:Institutional or Home SBA delivery
A564	3. keonjhar	33. ninihan	1:Wrapped in Clean Cloth	0:First food given to baby not breastmilk	0:Home non-SBA	1:Washed hands	0:No CDK	0:No gloves	0:No sheet	1:Thread used	0:Not cut with a new blade	0:Not new instrument	0:Not boiled thread	1:Appropriate cord care	1:Wiped	1:Wrapped or put on skin	0:No skin contact	0:No Breastfeeding	1:Not bathed in 6 hrs	0:Not just breast milk	2007	2: Third 12 months of trial	0:Home non-SBA
A565	3. keonjhar	33. ninihan	1:Wrapped in Clean Cloth	1:First food given was breastmilk	2:Institutional delivery	1:Washed hands	1:CDK used	1:Gloves used	1:Sheet used	1:Thread used	0:Not cut with a new blade	0:Not new instrument	0:Not boiled thread	0:Inappropriate cord care	0:Not wiped	0:Not wrapped or put on skin	0:No skin contact	0:No Breastfeeding	1:Not bathed in 6 hrs	1:Only breast milk	2007	2: Third 12 months of trial	1:Institutional or Home SBA delivery
A566	3. keonjhar	36. tangriapal	1:Wrapped in Clean Cloth	1:First food given was breastmilk	0:Home non-SBA	0:Not washed hands	0:No CDK	0:No gloves	0:No sheet	1:Thread used	1:New blade	1:New instrument	0:Not boiled thread	1:Appropriate cord care	0:Not wiped	0:Not wrapped or put on skin	0:No skin contact	0:No Breastfeeding	1:Not bathed in 6 hrs	1:Only breast milk	2007	2: Third 12 months of trial	0:Home non-SBA
A567	3. keonjhar	36. tangriapal	1:Wrapped in Clean Cloth	1:First food given was breastmilk	0:Home non-SBA	0:Not washed hands	0:No CDK	0:No gloves	0:No sheet	1:Thread used	1:New blade	1:New instrument	0:Not boiled thread	1:Appropriate cord care	0:Not wiped	0:Not wrapped or put on skin	0:No skin contact	0:No Breastfeeding	1:Not bathed in 6 hrs	1:Only breast milk	2007	2: Third 12 months of trial	0:Home non-SBA
A568	3. keonjhar	36. tangriapal	1:Wrapped in Clean Cloth	1:First food given was breastmilk	2:Institutional delivery	1:Washed hands	1:CDK used	1:Gloves used	0:No sheet	1:Thread used				1:Appropriate cord care	0:Not wiped	0:Not wrapped or put on skin	0:No skin contact	0:No Breastfeeding	1:Not bathed in 6 hrs	1:Only breast milk	2007	2: Third 12 months of trial	1:Institutional or Home SBA delivery
A569	3. keonjhar	36. tangriapal	1:Wrapped in Clean Cloth	0:First food given to baby not breastmilk	0:Home non-SBA	0:Not washed hands	0:No CDK	0:No gloves	0:No sheet	1:Thread used	0:Not cut with a new blade	0:Not new instrument	0:Not boiled thread	1:Appropriate cord care	0:Not wiped	0:Not wrapped or put on skin	0:No skin contact	0:No Breastfeeding	0:Bathed in 6 hrs	1:Only breast milk	2007	2: Third 12 months of trial	0:Home non-SBA
A570	3. keonjhar	36. tangriapal	1:Wrapped in Clean Cloth	0:First food given to baby not breastmilk	0:Home non-SBA	0:Not washed hands	0:No CDK	0:No gloves	0:No sheet	1:Thread used	1:New blade	1:New instrument	1:Boiled thread	1:Appropriate cord care	0:Not wiped	0:Not wrapped or put on skin	0:No skin contact	0:No Breastfeeding	0:Bathed in 6 hrs	1:Only breast milk	2007	2: Third 12 months of trial	0:Home non-SBA
A571	3. keonjhar	36. tangriapal	1:Wrapped in Clean Cloth	1:First food given was breastmilk	2:Institutional delivery	1:Washed hands	1:CDK used	1:Gloves used	0:No sheet	1:Thread used	0:Not cut with a new blade	1:New instrument	1:Boiled thread	1:Appropriate cord care	0:Not wiped	0:Not wrapped or put on skin	0:No skin contact	0:No Breastfeeding	0:Bathed in 6 hrs	1:Only breast milk	2007	2: Third 12 months of trial	1:Institutional or Home SBA delivery
A572	3. keonjhar	36. tangriapal	1:Wrapped in Clean Cloth	1:First food given was breastmilk	0:Home non-SBA	0:Not washed hands	0:No CDK	0:No gloves	0:No sheet	1:Thread used	1:New blade	1:New instrument	0:Not boiled thread	1:Appropriate cord care	0:Not wiped	0:Not wrapped or put on skin	0:No skin contact	0:No Breastfeeding	0:Bathed in 6 hrs	1:Only breast milk	2007	2: Third 12 months of trial	0:Home non-SBA
A573	3. keonjhar	36. tangriapal	1:Wrapped in Clean Cloth	1:First food given was breastmilk	0:Home non-SBA	0:Not washed hands	0:No CDK	0:No gloves	0:No sheet	1:Thread used	1:New blade	1:New instrument	0:Not boiled thread	1:Appropriate cord care	0:Not wiped	0:Not wrapped or put on skin	0:No skin contact	1:Breastfeeding	1:Not bathed in 6 hrs	1:Only breast milk	2007	2: Third 12 months of trial	0:Home non-SBA
A574	3. keonjhar	36. tangriapal	1:Wrapped in Clean Cloth	0:First food given to baby not breastmilk	0:Home non-SBA	1:Washed hands	1:CDK used	0:No gloves	0:No sheet	1:Thread used	1:New blade	1:New instrument	1:Boiled thread	1:Appropriate cord care	0:Not wiped	0:Not wrapped or put on skin	0:No skin contact	0:No Breastfeeding	1:Not bathed in 6 hrs	1:Only breast milk	2007	2: Third 12 months of trial	0:Home non-SBA
A575	3. keonjhar	36. tangriapal	1:Wrapped in Clean Cloth	1:First food given was breastmilk	0:Home non-SBA	0:Not washed hands	0:No CDK	0:No gloves	0:No sheet	1:Thread used	0:Not cut with a new blade	0:Not new instrument	0:Not boiled thread	1:Appropriate cord care	0:Not wiped	0:Not wrapped or put on skin	0:No skin contact	0:No Breastfeeding	1:Not bathed in 6 hrs	1:Only breast milk	2007	2: Third 12 months of trial	0:Home non-SBA
A576	3. keonjhar	36. tangriapal	1:Wrapped in Clean Cloth	1:First food given was breastmilk	0:Home non-SBA	0:Not washed hands	0:No CDK	0:No gloves	0:No sheet	1:Thread used	1:New blade	1:New instrument	0:Not boiled thread	1:Appropriate cord care	0:Not wiped	0:Not wrapped or put on skin	0:No skin contact	0:No Breastfeeding	0:Bathed in 6 hrs	1:Only breast milk	2007	1: Second 12 months of trial	0:Home non-SBA
A577	3. keonjhar	36. tangriapal	1:Wrapped in Clean Cloth	1:First food given was breastmilk	0:Home non-SBA	0:Not washed hands	0:No CDK	0:No gloves	0:No sheet	1:Thread used	1:New blade	1:New instrument	1:Boiled thread	1:Appropriate cord care	0:Not wiped	0:Not wrapped or put on skin	0:No skin contact	0:No Breastfeeding	0:Bathed in 6 hrs	1:Only breast milk	2007	1: Second 12 months of trial	0:Home non-SBA
A578	3. keonjhar	30. madhyapur	1:Wrapped in Clean Cloth	1:First food given was breastmilk	2:Institutional delivery	1:Washed hands	1:CDK used	1:Gloves used	0:No sheet	1:Thread used	1:New blade	1:New instrument	1:Boiled thread	1:Appropriate cord care	1:Wiped	1:Wrapped or put on skin	1:Skin contact	0:No Breastfeeding	1:Not bathed in 6 hrs	1:Only breast milk	2007	2: Third 12 months of trial	1:Institutional or Home SBA delivery
A579	3. keonjhar	30. madhyapur	1:Wrapped in Clean Cloth	1:First food given was breastmilk	0:Home non-SBA	0:Not washed hands	0:No CDK	0:No gloves	0:No sheet	1:Thread used	1:New blade	1:New instrument	1:Boiled thread	1:Appropriate cord care	1:Wiped	0:Not wrapped or put on skin	1:Skin contact	1:Breastfeeding	1:Not bathed in 6 hrs	1:Only breast milk	2007	2: Third 12 months of trial	0:Home non-SBA
A580	3. keonjhar	30. madhyapur	1:Wrapped in Clean Cloth	0:First food given to baby not breastmilk	0:Home non-SBA	0:Not washed hands	0:No CDK	0:No gloves	0:No sheet	1:Thread used	1:New blade	1:New instrument	1:Boiled thread	0:Inappropriate cord care	1:Wiped	0:Not wrapped or put on skin	0:No skin contact	0:No Breastfeeding	1:Not bathed in 6 hrs	0:Not just breast milk	2007	2: Third 12 months of trial	0:Home non-SBA
A581	3. keonjhar	30. madhyapur	1:Wrapped in Clean Cloth	1:First food given was breastmilk	0:Home non-SBA	0:Not washed hands	0:No CDK	0:No gloves	0:No sheet	1:Thread used	1:New blade	1:New instrument	0:Not boiled thread	1:Appropriate cord care	1:Wiped	0:Not wrapped or put on skin	1:Skin contact	1:Breastfeeding	1:Not bathed in 6 hrs	1:Only breast milk	2007	2: Third 12 months of trial	0:Home non-SBA
A582	3. keonjhar	30. madhyapur	1:Wrapped in Clean Cloth	1:First food given was breastmilk	2:Institutional delivery	1:Washed hands	1:CDK used	1:Gloves used	0:No sheet	1:Thread used	1:New blade	1:New instrument	1:Boiled thread	1:Appropriate cord care	1:Wiped	1:Wrapped or put on skin	1:Skin contact	1:Breastfeeding	0:Bathed in 6 hrs	1:Only breast milk	2007	2: Third 12 months of trial	1:Institutional or Home SBA delivery
A583	3. keonjhar	30. madhyapur	1:Wrapped in Clean Cloth	1:First food given was breastmilk	2:Institutional delivery	1:Washed hands	1:CDK used	1:Gloves used	1:Sheet used	1:Thread used	0:Not cut with a new blade	1:New instrument	1:Boiled thread	1:Appropriate cord care	1:Wiped	0:Not wrapped or put on skin	1:Skin contact	1:Breastfeeding	1:Not bathed in 6 hrs	1:Only breast milk	2007	2: Third 12 months of trial	1:Institutional or Home SBA delivery
A584	3. keonjhar	30. madhyapur	1:Wrapped in Clean Cloth	1:First food given was breastmilk	0:Home non-SBA	0:Not washed hands	0:No CDK	0:No gloves	0:No sheet	1:Thread used	1:New blade	1:New instrument	1:Boiled thread	1:Appropriate cord care	0:Not wiped	0:Not wrapped or put on skin	0:No skin contact	0:No Breastfeeding	1:Not bathed in 6 hrs	1:Only breast milk	2007	2: Third 12 months of trial	0:Home non-SBA
A585	3. keonjhar	30. madhyapur	1:Wrapped in Clean Cloth	0:First food given to baby not breastmilk	0:Home non-SBA	1:Washed hands	0:No CDK	0:No gloves	0:No sheet	1:Thread used	1:New blade	1:New instrument	0:Not boiled thread	1:Appropriate cord care	1:Wiped	1:Wrapped or put on skin	1:Skin contact	0:No Breastfeeding	0:Bathed in 6 hrs	0:Not just breast milk	2007	2: Third 12 months of trial	0:Home non-SBA
A586	3. keonjhar	30. madhyapur		1:First food given was breastmilk	2:Institutional delivery	1:Washed hands	1:CDK used	1:Gloves used	0:No sheet	1:Thread used	0:Not cut with a new blade	1:New instrument	1:Boiled thread	1:Appropriate cord care	1:Wiped	0:Not wrapped or put on skin	0:No skin contact	0:No Breastfeeding	1:Not bathed in 6 hrs	0:Not just breast milk	2007	2: Third 12 months of trial	1:Institutional or Home SBA delivery
A587	3. keonjhar	30. madhyapur	1:Wrapped in Clean Cloth	0:First food given to baby not breastmilk	2:Institutional delivery	1:Washed hands	1:CDK used	1:Gloves used	0:No sheet	1:Thread used	0:Not cut with a new blade	1:New instrument	1:Boiled thread	1:Appropriate cord care	1:Wiped	0:Not wrapped or put on skin	0:No skin contact	0:No Breastfeeding	1:Not bathed in 6 hrs	0:Not just breast milk	2007	2: Third 12 months of trial	1:Institutional or Home SBA delivery
A588	3. keonjhar	30. madhyapur	1:Wrapped in Clean Cloth	1:First food given was breastmilk	2:Institutional delivery	1:Washed hands	1:CDK used	1:Gloves used	0:No sheet	1:Thread used	1:New blade	1:New instrument	1:Boiled thread	1:Appropriate cord care	1:Wiped	0:Not wrapped or put on skin	0:No skin contact	0:No Breastfeeding	1:Not bathed in 6 hrs	1:Only breast milk	2007	2: Third 12 months of trial	1:Institutional or Home SBA delivery
A589	3. keonjhar	30. madhyapur	1:Wrapped in Clean Cloth	1:First food given was breastmilk	0:Home non-SBA	1:Washed hands	0:No CDK	0:No gloves	0:No sheet	1:Thread used	1:New blade	1:New instrument	1:Boiled thread	1:Appropriate cord care	1:Wiped	0:Not wrapped or put on skin	0:No skin contact	1:Breastfeeding	0:Bathed in 6 hrs	1:Only breast milk	2007	2: Third 12 months of trial	0:Home non-SBA
A590	3. keonjhar	30. madhyapur	1:Wrapped in Clean Cloth	1:First food given was breastmilk	2:Institutional delivery	1:Washed hands	1:CDK used	1:Gloves used	0:No sheet	1:Thread used	0:Not cut with a new blade	1:New instrument	1:Boiled thread	0:Inappropriate cord care	1:Wiped	1:Wrapped or put on skin	1:Skin contact	1:Breastfeeding	1:Not bathed in 6 hrs	1:Only breast milk	2007	2: Third 12 months of trial	1:Institutional or Home SBA delivery
A591	3. keonjhar	26. dhanurjaypur	1:Wrapped in Clean Cloth	1:First food given was breastmilk	2:Institutional delivery	1:Washed hands	1:CDK used	1:Gloves used	1:Sheet used	1:Thread used	1:New blade	1:New instrument	0:Not boiled thread	1:Appropriate cord care	0:Not wiped	0:Not wrapped or put on skin	0:No skin contact	1:Breastfeeding	1:Not bathed in 6 hrs	0:Not just breast milk	2007	2: Third 12 months of trial	1:Institutional or Home SBA delivery
A592	3. keonjhar	26. dhanurjaypur	1:Wrapped in Clean Cloth	1:First food given was breastmilk	2:Institutional delivery	1:Washed hands	1:CDK used	1:Gloves used	1:Sheet used	1:Thread used	1:New blade	1:New instrument	0:Not boiled thread	1:Appropriate cord care	0:Not wiped	0:Not wrapped or put on skin	0:No skin contact	1:Breastfeeding	1:Not bathed in 6 hrs	1:Only breast milk	2007	2: Third 12 months of trial	1:Institutional or Home SBA delivery
A593	3. keonjhar	26. dhanurjaypur	1:Wrapped in Clean Cloth	1:First food given was breastmilk	2:Institutional delivery	1:Washed hands	1:CDK used	1:Gloves used	1:Sheet used	1:Thread used	1:New blade	1:New instrument	0:Not boiled thread	1:Appropriate cord care	0:Not wiped	0:Not wrapped or put on skin	0:No skin contact	1:Breastfeeding	1:Not bathed in 6 hrs	1:Only breast milk	2007	2: Third 12 months of trial	1:Institutional or Home SBA delivery
A594	3. keonjhar	26. dhanurjaypur	1:Wrapped in Clean Cloth	1:First food given was breastmilk	2:Institutional delivery	1:Washed hands	1:CDK used	1:Gloves used	0:No sheet	1:Thread used	0:Not cut with a new blade			1:Appropriate cord care	1:Wiped	0:Not wrapped or put on skin	0:No skin contact	1:Breastfeeding	1:Not bathed in 6 hrs	1:Only breast milk	2007	2: Third 12 months of trial	1:Institutional or Home SBA delivery
A595	3. keonjhar	26. dhanurjaypur	1:Wrapped in Clean Cloth	1:First food given was breastmilk	2:Institutional delivery	1:Washed hands	1:CDK used	1:Gloves used	0:No sheet	1:Thread used				1:Appropriate cord care	1:Wiped	0:Not wrapped or put on skin	0:No skin contact	1:Breastfeeding	1:Not bathed in 6 hrs	1:Only breast milk	2007	2: Third 12 months of trial	1:Institutional or Home SBA delivery
A596	3. keonjhar	26. dhanurjaypur	1:Wrapped in Clean Cloth	1:First food given was breastmilk	2:Institutional delivery	1:Washed hands	1:CDK used	1:Gloves used	1:Sheet used	1:Thread used	1:New blade	1:New instrument	0:Not boiled thread	1:Appropriate cord care	1:Wiped	0:Not wrapped or put on skin	0:No skin contact	1:Breastfeeding	1:Not bathed in 6 hrs	1:Only breast milk	2007	2: Third 12 months of trial	1:Institutional or Home SBA delivery
A597	3. keonjhar	26. dhanurjaypur	1:Wrapped in Clean Cloth	1:First food given was breastmilk	2:Institutional delivery	1:Washed hands	1:CDK used	1:Gloves used	1:Sheet used	1:Thread used	1:New blade	1:New instrument	0:Not boiled thread	1:Appropriate cord care	0:Not wiped	0:Not wrapped or put on skin	0:No skin contact	1:Breastfeeding	1:Not bathed in 6 hrs	1:Only breast milk	2007	2: Third 12 months of trial	1:Institutional or Home SBA delivery
A598	3. keonjhar	26. dhanurjaypur	1:Wrapped in Clean Cloth	1:First food given was breastmilk	2:Institutional delivery		1:CDK used	1:Gloves used	0:No sheet	1:Thread used				1:Appropriate cord care	0:Not wiped	0:Not wrapped or put on skin	0:No skin contact	1:Breastfeeding	1:Not bathed in 6 hrs	1:Only breast milk	2007	2: Third 12 months of trial	1:Institutional or Home SBA delivery
A599	3. keonjhar	26. dhanurjaypur	1:Wrapped in Clean Cloth	1:First food given was breastmilk	2:Institutional delivery		1:CDK used	1:Gloves used	0:No sheet	1:Thread used	1:New blade	1:New instrument		1:Appropriate cord care	1:Wiped	0:Not wrapped or put on skin	0:No skin contact	1:Breastfeeding	1:Not bathed in 6 hrs	1:Only breast milk	2007	2: Third 12 months of trial	1:Institutional or Home SBA delivery
A600	3. keonjhar	27. kumundi	1:Wrapped in Clean Cloth	1:First food given was breastmilk	0:Home non-SBA	0:Not washed hands	1:CDK used	0:No gloves	0:No sheet	1:Thread used	1:New blade	1:New instrument	0:Not boiled thread	1:Appropriate cord care	0:Not wiped	0:Not wrapped or put on skin	0:No skin contact	0:No Breastfeeding	0:Bathed in 6 hrs	1:Only breast milk	2007	2: Third 12 months of trial	0:Home non-SBA
A601	3. keonjhar	27. kumundi	1:Wrapped in Clean Cloth	1:First food given was breastmilk	0:Home non-SBA	0:Not washed hands	1:CDK used	0:No gloves	0:No sheet	1:Thread used	1:New blade	1:New instrument	0:Not boiled thread	1:Appropriate cord care	0:Not wiped	0:Not wrapped or put on skin	0:No skin contact	0:No Breastfeeding	1:Not bathed in 6 hrs	1:Only breast milk	2007	2: Third 12 months of trial	0:Home non-SBA
A602	3. keonjhar	27. kumundi	1:Wrapped in Clean Cloth	1:First food given was breastmilk	0:Home non-SBA	0:Not washed hands	1:CDK used	0:No gloves	0:No sheet	1:Thread used	1:New blade	1:New instrument	0:Not boiled thread	1:Appropriate cord care	0:Not wiped	0:Not wrapped or put on skin	0:No skin contact	0:No Breastfeeding	1:Not bathed in 6 hrs	1:Only breast milk	2007	2: Third 12 months of trial	0:Home non-SBA
A603	3. keonjhar	27. kumundi	1:Wrapped in Clean Cloth	1:First food given was breastmilk	0:Home non-SBA	0:Not washed hands	1:CDK used	0:No gloves	0:No sheet	1:Thread used	1:New blade	1:New instrument	0:Not boiled thread	1:Appropriate cord care	0:Not wiped	0:Not wrapped or put on skin	0:No skin contact	0:No Breastfeeding	0:Bathed in 6 hrs	1:Only breast milk	2007	2: Third 12 months of trial	0:Home non-SBA
A604	3. keonjhar	27. kumundi	1:Wrapped in Clean Cloth	1:First food given was breastmilk	0:Home non-SBA	0:Not washed hands	1:CDK used	0:No gloves	0:No sheet	1:Thread used	1:New blade	1:New instrument	0:Not boiled thread	1:Appropriate cord care	0:Not wiped	0:Not wrapped or put on skin	0:No skin contact	1:Breastfeeding	1:Not bathed in 6 hrs	1:Only breast milk	2007	2: Third 12 months of trial	0:Home non-SBA
A605	3. keonjhar	26. dhanurjaypur	1:Wrapped in Clean Cloth	1:First food given was breastmilk	2:Institutional delivery	1:Washed hands	1:CDK used	1:Gloves used	0:No sheet	1:Thread used				1:Appropriate cord care	1:Wiped	0:Not wrapped or put on skin	0:No skin contact	1:Breastfeeding	1:Not bathed in 6 hrs	1:Only breast milk	2007	2: Third 12 months of trial	1:Institutional or Home SBA delivery
A606	3. keonjhar	26. dhanurjaypur	1:Wrapped in Clean Cloth	1:First food given was breastmilk	2:Institutional delivery	1:Washed hands	1:CDK used	1:Gloves used	1:Sheet used	1:Thread used	1:New blade	1:New instrument	0:Not boiled thread	1:Appropriate cord care	1:Wiped	0:Not wrapped or put on skin	0:No skin contact	1:Breastfeeding	1:Not bathed in 6 hrs	1:Only breast milk	2007	2: Third 12 months of trial	1:Institutional or Home SBA delivery
A607	3. keonjhar	26. dhanurjaypur	1:Wrapped in Clean Cloth	1:First food given was breastmilk	2:Institutional delivery	1:Washed hands	1:CDK used	1:Gloves used	0:No sheet	1:Thread used				1:Appropriate cord care	1:Wiped	0:Not wrapped or put on skin	0:No skin contact	1:Breastfeeding	1:Not bathed in 6 hrs	0:Not just breast milk	2007	2: Third 12 months of trial	1:Institutional or Home SBA delivery
A608	3. keonjhar	26. dhanurjaypur	0:Wrapped in Dirty Cloth	1:First food given was breastmilk	2:Institutional delivery	1:Washed hands	1:CDK used	1:Gloves used	1:Sheet used	1:Thread used	1:New blade	1:New instrument	0:Not boiled thread	1:Appropriate cord care	0:Not wiped	0:Not wrapped or put on skin	0:No skin contact	1:Breastfeeding	1:Not bathed in 6 hrs	1:Only breast milk	2007	2: Third 12 months of trial	1:Institutional or Home SBA delivery
A609	3. keonjhar	27. kumundi	1:Wrapped in Clean Cloth	1:First food given was breastmilk	0:Home non-SBA	0:Not washed hands	1:CDK used	0:No gloves	0:No sheet	1:Thread used	1:New blade	1:New instrument	0:Not boiled thread	1:Appropriate cord care	0:Not wiped	0:Not wrapped or put on skin	0:No skin contact	0:No Breastfeeding	0:Bathed in 6 hrs	1:Only breast milk	2007	2: Third 12 months of trial	0:Home non-SBA
A610	3. keonjhar	27. kumundi	0:Wrapped in Dirty Cloth	1:First food given was breastmilk	0:Home non-SBA	0:Not washed hands	0:No CDK	0:No gloves	0:No sheet	1:Thread used	1:New blade	1:New instrument	0:Not boiled thread	1:Appropriate cord care	0:Not wiped	0:Not wrapped or put on skin	0:No skin contact	0:No Breastfeeding	1:Not bathed in 6 hrs	1:Only breast milk	2007	2: Third 12 months of trial	0:Home non-SBA
A611	3. keonjhar	27. kumundi	1:Wrapped in Clean Cloth	0:First food given to baby not breastmilk	2:Institutional delivery	1:Washed hands	1:CDK used	1:Gloves used	0:No sheet	1:Thread used	0:Not cut with a new blade	1:New instrument	1:Boiled thread	1:Appropriate cord care	0:Not wiped	0:Not wrapped or put on skin	0:No skin contact	0:No Breastfeeding	1:Not bathed in 6 hrs	0:Not just breast milk	2007	2: Third 12 months of trial	1:Institutional or Home SBA delivery
A612	3. keonjhar	27. kumundi	1:Wrapped in Clean Cloth	1:First food given was breastmilk	0:Home non-SBA	1:Washed hands	1:CDK used	0:No gloves	0:No sheet	1:Thread used	0:Not cut with a new blade	1:New instrument	1:Boiled thread	1:Appropriate cord care	0:Not wiped	0:Not wrapped or put on skin	0:No skin contact	0:No Breastfeeding	0:Bathed in 6 hrs	1:Only breast milk	2007	2: Third 12 months of trial	0:Home non-SBA
A613	3. keonjhar	27. kumundi	1:Wrapped in Clean Cloth	1:First food given was breastmilk	0:Home non-SBA	1:Washed hands	0:No CDK	0:No gloves	0:No sheet	1:Thread used	0:Not cut with a new blade	0:Not new instrument	0:Not boiled thread	1:Appropriate cord care	0:Not wiped	0:Not wrapped or put on skin	0:No skin contact	1:Breastfeeding	1:Not bathed in 6 hrs	1:Only breast milk	2007	2: Third 12 months of trial	0:Home non-SBA
A614	3. keonjhar	27. kumundi	1:Wrapped in Clean Cloth	1:First food given was breastmilk	2:Institutional delivery	1:Washed hands	1:CDK used	0:No gloves	0:No sheet	1:Thread used	0:Not cut with a new blade	1:New instrument	1:Boiled thread	1:Appropriate cord care	0:Not wiped	0:Not wrapped or put on skin	0:No skin contact	0:No Breastfeeding	1:Not bathed in 6 hrs	1:Only breast milk	2007	2: Third 12 months of trial	1:Institutional or Home SBA delivery
A615	3. keonjhar	27. kumundi	1:Wrapped in Clean Cloth	1:First food given was breastmilk	0:Home non-SBA	0:Not washed hands	1:CDK used	0:No gloves	0:No sheet	1:Thread used	0:Not cut with a new blade	1:New instrument	1:Boiled thread	1:Appropriate cord care	0:Not wiped	0:Not wrapped or put on skin	0:No skin contact	0:No Breastfeeding	1:Not bathed in 6 hrs	1:Only breast milk	2007	2: Third 12 months of trial	0:Home non-SBA
A616	3. keonjhar	27. kumundi	1:Wrapped in Clean Cloth	1:First food given was breastmilk	2:Institutional delivery	1:Washed hands	1:CDK used	1:Gloves used	0:No sheet	1:Thread used	0:Not cut with a new blade	1:New instrument	1:Boiled thread	1:Appropriate cord care	0:Not wiped	0:Not wrapped or put on skin	0:No skin contact	0:No Breastfeeding	1:Not bathed in 6 hrs	1:Only breast milk	2007	2: Third 12 months of trial	1:Institutional or Home SBA delivery
A617	3. keonjhar	26. dhanurjaypur	1:Wrapped in Clean Cloth	1:First food given was breastmilk	2:Institutional delivery	1:Washed hands	1:CDK used	1:Gloves used	0:No sheet	1:Thread used				1:Appropriate cord care	1:Wiped	0:Not wrapped or put on skin	0:No skin contact	1:Breastfeeding	1:Not bathed in 6 hrs	1:Only breast milk	2007	2: Third 12 months of trial	1:Institutional or Home SBA delivery
A618	3. keonjhar	26. dhanurjaypur	1:Wrapped in Clean Cloth	1:First food given was breastmilk	2:Institutional delivery	1:Washed hands	1:CDK used	1:Gloves used	1:Sheet used	1:Thread used	1:New blade	1:New instrument	0:Not boiled thread	1:Appropriate cord care	0:Not wiped	0:Not wrapped or put on skin	0:No skin contact	1:Breastfeeding	1:Not bathed in 6 hrs	1:Only breast milk	2007	2: Third 12 months of trial	1:Institutional or Home SBA delivery
A619	3. keonjhar	27. kumundi	1:Wrapped in Clean Cloth	1:First food given was breastmilk	0:Home non-SBA	1:Washed hands	1:CDK used	0:No gloves	0:No sheet	1:Thread used	1:New blade	1:New instrument	1:Boiled thread	1:Appropriate cord care	0:Not wiped	0:Not wrapped or put on skin	0:No skin contact	0:No Breastfeeding	1:Not bathed in 6 hrs	1:Only breast milk	2007	2: Third 12 months of trial	0:Home non-SBA
A620	3. keonjhar	26. dhanurjaypur	1:Wrapped in Clean Cloth	1:First food given was breastmilk	2:Institutional delivery	1:Washed hands	1:CDK used	1:Gloves used	0:No sheet	1:Thread used	1:New blade	1:New instrument	0:Not boiled thread	1:Appropriate cord care	1:Wiped	0:Not wrapped or put on skin	0:No skin contact	1:Breastfeeding	1:Not bathed in 6 hrs	1:Only breast milk	2007	2: Third 12 months of trial	1:Institutional or Home SBA delivery
A621	3. keonjhar	26. dhanurjaypur	1:Wrapped in Clean Cloth	1:First food given was breastmilk	0:Home non-SBA	0:Not washed hands	1:CDK used	0:No gloves	1:Sheet used	1:Thread used	1:New blade	1:New instrument	0:Not boiled thread	1:Appropriate cord care	0:Not wiped	0:Not wrapped or put on skin	0:No skin contact	0:No Breastfeeding	1:Not bathed in 6 hrs	1:Only breast milk	2007	2: Third 12 months of trial	0:Home non-SBA
A622	3. keonjhar	26. dhanurjaypur	1:Wrapped in Clean Cloth	0:First food given to baby not breastmilk	2:Institutional delivery			1:Gloves used	1:Sheet used	1:Thread used				1:Appropriate cord care		0:Not wrapped or put on skin	0:No skin contact	0:No Breastfeeding	1:Not bathed in 6 hrs	0:Not just breast milk	2007	2: Third 12 months of trial	1:Institutional or Home SBA delivery
A623	3. keonjhar	26. dhanurjaypur	1:Wrapped in Clean Cloth	1:First food given was breastmilk	2:Institutional delivery	1:Washed hands	1:CDK used	1:Gloves used	0:No sheet	1:Thread used	0:Not cut with a new blade			1:Appropriate cord care	1:Wiped	0:Not wrapped or put on skin	0:No skin contact	0:No Breastfeeding	1:Not bathed in 6 hrs	0:Not just breast milk	2007	2: Third 12 months of trial	1:Institutional or Home SBA delivery
A624	3. keonjhar	26. dhanurjaypur	1:Wrapped in Clean Cloth	1:First food given was breastmilk	2:Institutional delivery	1:Washed hands	1:CDK used	1:Gloves used	0:No sheet	1:Thread used				1:Appropriate cord care	0:Not wiped	0:Not wrapped or put on skin	0:No skin contact	0:No Breastfeeding	1:Not bathed in 6 hrs	1:Only breast milk	2007	2: Third 12 months of trial	1:Institutional or Home SBA delivery
A625	3. keonjhar	26. dhanurjaypur	1:Wrapped in Clean Cloth	1:First food given was breastmilk	0:Home non-SBA	0:Not washed hands	0:No CDK	0:No gloves	0:No sheet	1:Thread used	1:New blade	1:New instrument	0:Not boiled thread	1:Appropriate cord care	0:Not wiped	0:Not wrapped or put on skin	0:No skin contact	0:No Breastfeeding	0:Bathed in 6 hrs	1:Only breast milk	2007	2: Third 12 months of trial	0:Home non-SBA
A626	3. keonjhar	36. tangriapal	1:Wrapped in Clean Cloth	1:First food given was breastmilk	2:Institutional delivery		1:CDK used	1:Gloves used	0:No sheet	1:Thread used				1:Appropriate cord care	0:Not wiped	0:Not wrapped or put on skin	0:No skin contact	0:No Breastfeeding	1:Not bathed in 6 hrs	1:Only breast milk	2007	1: Second 12 months of trial	1:Institutional or Home SBA delivery
A627	3. keonjhar	30. madhyapur	1:Wrapped in Clean Cloth	1:First food given was breastmilk	0:Home non-SBA	1:Washed hands	0:No CDK	0:No gloves	0:No sheet	1:Thread used	1:New blade	1:New instrument	0:Not boiled thread	1:Appropriate cord care	0:Not wiped	0:Not wrapped or put on skin	1:Skin contact	1:Breastfeeding	1:Not bathed in 6 hrs	1:Only breast milk	2007	1: Second 12 months of trial	0:Home non-SBA
A628	3. keonjhar	30. madhyapur	1:Wrapped in Clean Cloth	1:First food given was breastmilk	2:Institutional delivery	1:Washed hands	1:CDK used	1:Gloves used	0:No sheet	1:Thread used	1:New blade	1:New instrument	1:Boiled thread	1:Appropriate cord care	1:Wiped	0:Not wrapped or put on skin	1:Skin contact	1:Breastfeeding	1:Not bathed in 6 hrs	1:Only breast milk	2007	1: Second 12 months of trial	1:Institutional or Home SBA delivery
A629	3. keonjhar	30. madhyapur	1:Wrapped in Clean Cloth	1:First food given was breastmilk	2:Institutional delivery	1:Washed hands	1:CDK used	1:Gloves used	0:No sheet	1:Thread used	1:New blade	1:New instrument	1:Boiled thread	1:Appropriate cord care	1:Wiped	0:Not wrapped or put on skin	1:Skin contact	1:Breastfeeding	1:Not bathed in 6 hrs	1:Only breast milk	2007	1: Second 12 months of trial	1:Institutional or Home SBA delivery
A630	3. keonjhar	33. ninihan	1:Wrapped in Clean Cloth	1:First food given was breastmilk	2:Institutional delivery	0:Not washed hands	0:No CDK	0:No gloves	0:No sheet	1:Thread used	0:Not cut with a new blade	0:Not new instrument	0:Not boiled thread	1:Appropriate cord care	0:Not wiped	0:Not wrapped or put on skin	0:No skin contact	0:No Breastfeeding	1:Not bathed in 6 hrs	1:Only breast milk	2007	2: Third 12 months of trial	1:Institutional or Home SBA delivery
A631	3. keonjhar	33. ninihan	0:Wrapped in Dirty Cloth	1:First food given was breastmilk	2:Institutional delivery	1:Washed hands	1:CDK used	1:Gloves used	1:Sheet used	1:Thread used	1:New blade	1:New instrument	0:Not boiled thread	1:Appropriate cord care	0:Not wiped	0:Not wrapped or put on skin	0:No skin contact	0:No Breastfeeding	1:Not bathed in 6 hrs	1:Only breast milk	2007	2: Third 12 months of trial	1:Institutional or Home SBA delivery
A632	3. keonjhar	33. ninihan	1:Wrapped in Clean Cloth	1:First food given was breastmilk	0:Home non-SBA	0:Not washed hands	0:No CDK	0:No gloves	0:No sheet	1:Thread used	0:Not cut with a new blade			1:Appropriate cord care	0:Not wiped	0:Not wrapped or put on skin	0:No skin contact	0:No Breastfeeding	1:Not bathed in 6 hrs	1:Only breast milk	2007	2: Third 12 months of trial	0:Home non-SBA
A633	3. keonjhar	33. ninihan	1:Wrapped in Clean Cloth	1:First food given was breastmilk	2:Institutional delivery	1:Washed hands	1:CDK used	1:Gloves used	0:No sheet	1:Thread used	0:Not cut with a new blade			1:Appropriate cord care	0:Not wiped	0:Not wrapped or put on skin	0:No skin contact	1:Breastfeeding	1:Not bathed in 6 hrs	1:Only breast milk	2007	2: Third 12 months of trial	1:Institutional or Home SBA delivery
A634	3. keonjhar	33. ninihan	1:Wrapped in Clean Cloth	0:First food given to baby not breastmilk	2:Institutional delivery	1:Washed hands	0:No CDK	1:Gloves used	0:No sheet	1:Thread used	0:Not cut with a new blade	1:New instrument	1:Boiled thread	1:Appropriate cord care	0:Not wiped	0:Not wrapped or put on skin	0:No skin contact	0:No Breastfeeding	1:Not bathed in 6 hrs	0:Not just breast milk	2007	2: Third 12 months of trial	1:Institutional or Home SBA delivery
A635	3. keonjhar	33. ninihan	1:Wrapped in Clean Cloth	1:First food given was breastmilk	0:Home non-SBA	1:Washed hands	0:No CDK	0:No gloves	0:No sheet	1:Thread used	1:New blade	1:New instrument	0:Not boiled thread	1:Appropriate cord care	0:Not wiped	0:Not wrapped or put on skin	0:No skin contact	0:No Breastfeeding	1:Not bathed in 6 hrs	1:Only breast milk	2007	2: Third 12 months of trial	0:Home non-SBA
A636	3. keonjhar	33. ninihan	1:Wrapped in Clean Cloth	0:First food given to baby not breastmilk	0:Home non-SBA	1:Washed hands	0:No CDK	0:No gloves	0:No sheet	1:Thread used	1:New blade	1:New instrument	0:Not boiled thread	0:Inappropriate cord care	0:Not wiped	0:Not wrapped or put on skin	0:No skin contact	0:No Breastfeeding	1:Not bathed in 6 hrs	0:Not just breast milk	2007	2: Third 12 months of trial	0:Home non-SBA
A637	3. keonjhar	33. ninihan	1:Wrapped in Clean Cloth	1:First food given was breastmilk	0:Home non-SBA	1:Washed hands	0:No CDK	0:No gloves	0:No sheet	1:Thread used	1:New blade	1:New instrument	1:Boiled thread	1:Appropriate cord care	0:Not wiped	0:Not wrapped or put on skin	0:No skin contact	1:Breastfeeding	1:Not bathed in 6 hrs	1:Only breast milk	2007	2: Third 12 months of trial	0:Home non-SBA
A638	3. keonjhar	34. suakati	1:Wrapped in Clean Cloth	1:First food given was breastmilk	0:Home non-SBA		0:No CDK	0:No gloves	0:No sheet	1:Thread used	1:New blade	1:New instrument	0:Not boiled thread	1:Appropriate cord care	0:Not wiped	0:Not wrapped or put on skin	0:No skin contact	0:No Breastfeeding	0:Bathed in 6 hrs	1:Only breast milk	2007	2: Third 12 months of trial	0:Home non-SBA
A639	3. keonjhar	34. suakati	1:Wrapped in Clean Cloth	1:First food given was breastmilk	2:Institutional delivery	1:Washed hands	1:CDK used	1:Gloves used	1:Sheet used	1:Thread used	0:Not cut with a new blade			1:Appropriate cord care	0:Not wiped	0:Not wrapped or put on skin	0:No skin contact	0:No Breastfeeding	1:Not bathed in 6 hrs	1:Only breast milk	2007	2: Third 12 months of trial	1:Institutional or Home SBA delivery
A640	3. keonjhar	33. ninihan	1:Wrapped in Clean Cloth	1:First food given was breastmilk	2:Institutional delivery	1:Washed hands	1:CDK used	1:Gloves used	0:No sheet	1:Thread used	1:New blade	1:New instrument	1:Boiled thread	1:Appropriate cord care	0:Not wiped	0:Not wrapped or put on skin	0:No skin contact	1:Breastfeeding	1:Not bathed in 6 hrs	1:Only breast milk	2007	2: Third 12 months of trial	1:Institutional or Home SBA delivery
A641	3. keonjhar	30. madhyapur	1:Wrapped in Clean Cloth	1:First food given was breastmilk	2:Institutional delivery	1:Washed hands	1:CDK used	1:Gloves used	0:No sheet	1:Thread used	0:Not cut with a new blade	1:New instrument	1:Boiled thread	1:Appropriate cord care	1:Wiped	0:Not wrapped or put on skin	0:No skin contact	0:No Breastfeeding	1:Not bathed in 6 hrs	1:Only breast milk	2007	2: Third 12 months of trial	1:Institutional or Home SBA delivery
A642	3. keonjhar	27. kumundi	1:Wrapped in Clean Cloth	0:First food given to baby not breastmilk	2:Institutional delivery	1:Washed hands	0:No CDK	0:No gloves	0:No sheet	1:Thread used	0:Not cut with a new blade	1:New instrument	1:Boiled thread	1:Appropriate cord care	0:Not wiped	0:Not wrapped or put on skin	0:No skin contact	0:No Breastfeeding	1:Not bathed in 6 hrs	0:Not just breast milk	2007	2: Third 12 months of trial	1:Institutional or Home SBA delivery
A643	3. keonjhar	27. kumundi	0:Wrapped in Dirty Cloth	1:First food given was breastmilk	0:Home non-SBA	0:Not washed hands	0:No CDK	0:No gloves	0:No sheet	1:Thread used	1:New blade	1:New instrument	0:Not boiled thread	1:Appropriate cord care	0:Not wiped	0:Not wrapped or put on skin	0:No skin contact	0:No Breastfeeding	0:Bathed in 6 hrs	1:Only breast milk	2007	2: Third 12 months of trial	0:Home non-SBA
A644	3. keonjhar	27. kumundi	0:Wrapped in Dirty Cloth	1:First food given was breastmilk	0:Home non-SBA	0:Not washed hands	0:No CDK	0:No gloves	0:No sheet	1:Thread used	0:Not cut with a new blade	0:Not new instrument	0:Not boiled thread	1:Appropriate cord care	0:Not wiped	0:Not wrapped or put on skin	0:No skin contact	0:No Breastfeeding	0:Bathed in 6 hrs	1:Only breast milk	2007	2: Third 12 months of trial	0:Home non-SBA
A645	3. keonjhar	26. dhanurjaypur	0:Wrapped in Dirty Cloth	1:First food given was breastmilk	0:Home non-SBA	0:Not washed hands	0:No CDK	0:No gloves	0:No sheet	1:Thread used	1:New blade	1:New instrument	0:Not boiled thread	1:Appropriate cord care	0:Not wiped	0:Not wrapped or put on skin	0:No skin contact	1:Breastfeeding	1:Not bathed in 6 hrs	1:Only breast milk	2007	2: Third 12 months of trial	0:Home non-SBA
A646	3. keonjhar	26. dhanurjaypur	1:Wrapped in Clean Cloth	1:First food given was breastmilk	2:Institutional delivery	1:Washed hands	1:CDK used	1:Gloves used	1:Sheet used	1:Thread used	1:New blade	1:New instrument	0:Not boiled thread	1:Appropriate cord care	0:Not wiped	0:Not wrapped or put on skin	0:No skin contact	1:Breastfeeding	1:Not bathed in 6 hrs	1:Only breast milk	2007	2: Third 12 months of trial	1:Institutional or Home SBA delivery
A647	3. keonjhar	26. dhanurjaypur	1:Wrapped in Clean Cloth	1:First food given was breastmilk	2:Institutional delivery	1:Washed hands	1:CDK used	1:Gloves used	0:No sheet	1:Thread used	0:Not cut with a new blade	0:Not new instrument	0:Not boiled thread	1:Appropriate cord care	1:Wiped	0:Not wrapped or put on skin	0:No skin contact	0:No Breastfeeding	1:Not bathed in 6 hrs	1:Only breast milk	2007	1: Second 12 months of trial	1:Institutional or Home SBA delivery
A648	3. keonjhar	26. dhanurjaypur	1:Wrapped in Clean Cloth	1:First food given was breastmilk	1:Home SBA	1:Washed hands	1:CDK used	1:Gloves used	0:No sheet	1:Thread used	1:New blade	1:New instrument	0:Not boiled thread	1:Appropriate cord care	0:Not wiped	0:Not wrapped or put on skin	0:No skin contact	1:Breastfeeding	1:Not bathed in 6 hrs	1:Only breast milk	2008	2: Third 12 months of trial	1:Institutional or Home SBA delivery
A649	3. keonjhar	30. madhyapur	1:Wrapped in Clean Cloth	0:First food given to baby not breastmilk	2:Institutional delivery	1:Washed hands	0:No CDK	1:Gloves used	0:No sheet	1:Thread used	0:Not cut with a new blade	0:Not new instrument	0:Not boiled thread	1:Appropriate cord care	0:Not wiped	0:Not wrapped or put on skin	0:No skin contact	0:No Breastfeeding	1:Not bathed in 6 hrs	0:Not just breast milk	2007	1: Second 12 months of trial	1:Institutional or Home SBA delivery
A650	3. keonjhar	33. ninihan	1:Wrapped in Clean Cloth	1:First food given was breastmilk	0:Home non-SBA	1:Washed hands	1:CDK used	0:No gloves	0:No sheet	1:Thread used	1:New blade	1:New instrument	0:Not boiled thread	1:Appropriate cord care	0:Not wiped	0:Not wrapped or put on skin	0:No skin contact	0:No Breastfeeding	1:Not bathed in 6 hrs	1:Only breast milk	2007	1: Second 12 months of trial	0:Home non-SBA
A651	3. keonjhar	27. kumundi	1:Wrapped in Clean Cloth	1:First food given was breastmilk	0:Home non-SBA	1:Washed hands	1:CDK used	0:No gloves	0:No sheet	1:Thread used	1:New blade	1:New instrument	1:Boiled thread	1:Appropriate cord care	0:Not wiped	0:Not wrapped or put on skin	1:Skin contact	1:Breastfeeding	0:Bathed in 6 hrs	1:Only breast milk	2007	1: Second 12 months of trial	0:Home non-SBA
A652	3. keonjhar	26. dhanurjaypur	0:Wrapped in Dirty Cloth	1:First food given was breastmilk	0:Home non-SBA	0:Not washed hands	0:No CDK	0:No gloves	0:No sheet	1:Thread used	1:New blade	1:New instrument	0:Not boiled thread	1:Appropriate cord care	0:Not wiped	0:Not wrapped or put on skin	0:No skin contact	0:No Breastfeeding	1:Not bathed in 6 hrs	1:Only breast milk	2007	1: Second 12 months of trial	0:Home non-SBA
A653	3. keonjhar	27. kumundi	1:Wrapped in Clean Cloth	1:First food given was breastmilk	0:Home non-SBA	0:Not washed hands	1:CDK used	0:No gloves	0:No sheet	1:Thread used	1:New blade	1:New instrument	0:Not boiled thread	1:Appropriate cord care	0:Not wiped	0:Not wrapped or put on skin	0:No skin contact	0:No Breastfeeding	0:Bathed in 6 hrs	1:Only breast milk	2007	1: Second 12 months of trial	0:Home non-SBA
A654	3. keonjhar	27. kumundi	1:Wrapped in Clean Cloth	1:First food given was breastmilk	0:Home non-SBA	0:Not washed hands	0:No CDK	0:No gloves	0:No sheet	1:Thread used	1:New blade	1:New instrument	0:Not boiled thread	1:Appropriate cord care	0:Not wiped	0:Not wrapped or put on skin	0:No skin contact	0:No Breastfeeding	0:Bathed in 6 hrs	1:Only breast milk	2007	1: Second 12 months of trial	0:Home non-SBA
A655	3. keonjhar	27. kumundi	1:Wrapped in Clean Cloth	1:First food given was breastmilk	0:Home non-SBA	0:Not washed hands	1:CDK used	0:No gloves	0:No sheet	1:Thread used	0:Not cut with a new blade		1:Boiled thread	1:Appropriate cord care	0:Not wiped	0:Not wrapped or put on skin	1:Skin contact	1:Breastfeeding	1:Not bathed in 6 hrs	1:Only breast milk	2007	1: Second 12 months of trial	0:Home non-SBA
A656	3. keonjhar	27. kumundi	1:Wrapped in Clean Cloth	1:First food given was breastmilk	2:Institutional delivery	1:Washed hands	1:CDK used	1:Gloves used	0:No sheet	1:Thread used	1:New blade	1:New instrument	0:Not boiled thread	1:Appropriate cord care	0:Not wiped	0:Not wrapped or put on skin	0:No skin contact	0:No Breastfeeding	1:Not bathed in 6 hrs	1:Only breast milk	2007	1: Second 12 months of trial	1:Institutional or Home SBA delivery
A657	3. keonjhar	26. dhanurjaypur	1:Wrapped in Clean Cloth	1:First food given was breastmilk	2:Institutional delivery	1:Washed hands	1:CDK used	1:Gloves used	0:No sheet	1:Thread used				1:Appropriate cord care	1:Wiped	0:Not wrapped or put on skin	0:No skin contact	1:Breastfeeding	1:Not bathed in 6 hrs	1:Only breast milk	2007	1: Second 12 months of trial	1:Institutional or Home SBA delivery
A658	3. keonjhar	26. dhanurjaypur	1:Wrapped in Clean Cloth	1:First food given was breastmilk	1:Home SBA	1:Washed hands	1:CDK used	1:Gloves used	0:No sheet	1:Thread used	1:New blade	1:New instrument	0:Not boiled thread	1:Appropriate cord care	0:Not wiped	0:Not wrapped or put on skin	0:No skin contact	1:Breastfeeding	1:Not bathed in 6 hrs	1:Only breast milk	2008	2: Third 12 months of trial	1:Institutional or Home SBA delivery
A659	3. keonjhar	26. dhanurjaypur	1:Wrapped in Clean Cloth	1:First food given was breastmilk	0:Home non-SBA	1:Washed hands	1:CDK used	0:No gloves	0:No sheet	1:Thread used	1:New blade	1:New instrument	1:Boiled thread	1:Appropriate cord care	0:Not wiped	0:Not wrapped or put on skin	0:No skin contact	1:Breastfeeding	1:Not bathed in 6 hrs	1:Only breast milk	2007	1: Second 12 months of trial	0:Home non-SBA
A660	3. keonjhar	27. kumundi	1:Wrapped in Clean Cloth	1:First food given was breastmilk	2:Institutional delivery	1:Washed hands	1:CDK used	1:Gloves used	0:No sheet	1:Thread used	1:New blade	1:New instrument	0:Not boiled thread	1:Appropriate cord care	0:Not wiped	0:Not wrapped or put on skin	0:No skin contact	0:No Breastfeeding	1:Not bathed in 6 hrs	1:Only breast milk	2007	1: Second 12 months of trial	1:Institutional or Home SBA delivery
A661	3. keonjhar	27. kumundi	1:Wrapped in Clean Cloth	1:First food given was breastmilk	2:Institutional delivery	1:Washed hands	1:CDK used	0:No gloves	0:No sheet	1:Thread used	0:Not cut with a new blade		1:Boiled thread	1:Appropriate cord care	0:Not wiped	0:Not wrapped or put on skin	0:No skin contact	0:No Breastfeeding	1:Not bathed in 6 hrs	1:Only breast milk	2007	1: Second 12 months of trial	1:Institutional or Home SBA delivery
A662	3. keonjhar	27. kumundi	1:Wrapped in Clean Cloth	1:First food given was breastmilk	0:Home non-SBA	1:Washed hands	1:CDK used	0:No gloves	0:No sheet	1:Thread used	1:New blade	1:New instrument	0:Not boiled thread	1:Appropriate cord care	0:Not wiped	0:Not wrapped or put on skin	0:No skin contact	0:No Breastfeeding	1:Not bathed in 6 hrs	1:Only breast milk	2007	1: Second 12 months of trial	0:Home non-SBA
A663	3. keonjhar	30. madhyapur	1:Wrapped in Clean Cloth	1:First food given was breastmilk	2:Institutional delivery	1:Washed hands	1:CDK used	1:Gloves used	1:Sheet used	1:Thread used	1:New blade	1:New instrument	1:Boiled thread	1:Appropriate cord care	0:Not wiped	0:Not wrapped or put on skin	1:Skin contact	1:Breastfeeding	1:Not bathed in 6 hrs	1:Only breast milk	2007	1: Second 12 months of trial	1:Institutional or Home SBA delivery
A664	3. keonjhar	34. suakati	1:Wrapped in Clean Cloth	1:First food given was breastmilk	0:Home non-SBA	0:Not washed hands	0:No CDK	0:No gloves	0:No sheet	1:Thread used	1:New blade	1:New instrument	0:Not boiled thread	1:Appropriate cord care	0:Not wiped	0:Not wrapped or put on skin	0:No skin contact	1:Breastfeeding	0:Bathed in 6 hrs	1:Only breast milk	2007	1: Second 12 months of trial	0:Home non-SBA
A665	3. keonjhar	34. suakati	1:Wrapped in Clean Cloth	1:First food given was breastmilk	0:Home non-SBA	0:Not washed hands	1:CDK used	0:No gloves	1:Sheet used	1:Thread used	1:New blade	1:New instrument	0:Not boiled thread	1:Appropriate cord care	0:Not wiped	0:Not wrapped or put on skin	0:No skin contact	0:No Breastfeeding	1:Not bathed in 6 hrs	1:Only breast milk	2007	1: Second 12 months of trial	0:Home non-SBA
A666	3. keonjhar	36. tangriapal	1:Wrapped in Clean Cloth	1:First food given was breastmilk	0:Home non-SBA	0:Not washed hands	0:No CDK	0:No gloves	0:No sheet	1:Thread used	1:New blade	1:New instrument		1:Appropriate cord care	0:Not wiped	0:Not wrapped or put on skin	0:No skin contact	0:No Breastfeeding	0:Bathed in 6 hrs	1:Only breast milk	2007	1: Second 12 months of trial	0:Home non-SBA
A667	3. keonjhar	36. tangriapal	1:Wrapped in Clean Cloth	1:First food given was breastmilk	0:Home non-SBA	0:Not washed hands	0:No CDK	0:No gloves	0:No sheet	1:Thread used	1:New blade	1:New instrument	0:Not boiled thread	1:Appropriate cord care	0:Not wiped	0:Not wrapped or put on skin	0:No skin contact	0:No Breastfeeding	1:Not bathed in 6 hrs	1:Only breast milk	2007	1: Second 12 months of trial	0:Home non-SBA
A668	3. keonjhar	36. tangriapal	1:Wrapped in Clean Cloth	1:First food given was breastmilk	0:Home non-SBA	0:Not washed hands	0:No CDK	0:No gloves	0:No sheet	1:Thread used	1:New blade	1:New instrument	0:Not boiled thread	1:Appropriate cord care	0:Not wiped	0:Not wrapped or put on skin	0:No skin contact	0:No Breastfeeding	0:Bathed in 6 hrs	1:Only breast milk	2007	1: Second 12 months of trial	0:Home non-SBA
A669	3. keonjhar	36. tangriapal	1:Wrapped in Clean Cloth	1:First food given was breastmilk	0:Home non-SBA	0:Not washed hands	0:No CDK	0:No gloves	0:No sheet	1:Thread used	1:New blade	1:New instrument	0:Not boiled thread	1:Appropriate cord care	0:Not wiped	0:Not wrapped or put on skin	0:No skin contact	0:No Breastfeeding	0:Bathed in 6 hrs	1:Only breast milk	2007	1: Second 12 months of trial	0:Home non-SBA
A670	3. keonjhar	36. tangriapal	1:Wrapped in Clean Cloth	1:First food given was breastmilk	2:Institutional delivery	1:Washed hands	1:CDK used	1:Gloves used	0:No sheet	1:Thread used				1:Appropriate cord care	0:Not wiped	0:Not wrapped or put on skin	0:No skin contact	0:No Breastfeeding	1:Not bathed in 6 hrs	1:Only breast milk	2007	1: Second 12 months of trial	1:Institutional or Home SBA delivery
A671	3. keonjhar	34. suakati	1:Wrapped in Clean Cloth	1:First food given was breastmilk	2:Institutional delivery		1:CDK used	1:Gloves used	0:No sheet	1:Thread used	0:Not cut with a new blade	1:New instrument		1:Appropriate cord care	0:Not wiped	0:Not wrapped or put on skin	0:No skin contact	0:No Breastfeeding	1:Not bathed in 6 hrs	1:Only breast milk	2007	1: Second 12 months of trial	1:Institutional or Home SBA delivery
A672	3. keonjhar	34. suakati	1:Wrapped in Clean Cloth	1:First food given was breastmilk	2:Institutional delivery	1:Washed hands	1:CDK used	1:Gloves used	1:Sheet used	1:Thread used	0:Not cut with a new blade	0:Not new instrument		1:Appropriate cord care	0:Not wiped	0:Not wrapped or put on skin	0:No skin contact	0:No Breastfeeding	1:Not bathed in 6 hrs	1:Only breast milk	2007	1: Second 12 months of trial	1:Institutional or Home SBA delivery
A673	3. keonjhar	34. suakati	1:Wrapped in Clean Cloth	1:First food given was breastmilk	2:Institutional delivery		1:CDK used	1:Gloves used	1:Sheet used	1:Thread used	0:Not cut with a new blade			1:Appropriate cord care	0:Not wiped	0:Not wrapped or put on skin	0:No skin contact	0:No Breastfeeding	1:Not bathed in 6 hrs	1:Only breast milk	2007	1: Second 12 months of trial	1:Institutional or Home SBA delivery
A674	3. keonjhar	34. suakati	1:Wrapped in Clean Cloth	1:First food given was breastmilk	0:Home non-SBA	0:Not washed hands	0:No CDK	0:No gloves	0:No sheet	1:Thread used	1:New blade	1:New instrument	0:Not boiled thread	1:Appropriate cord care	0:Not wiped	0:Not wrapped or put on skin	0:No skin contact	0:No Breastfeeding	1:Not bathed in 6 hrs	1:Only breast milk	2007	1: Second 12 months of trial	0:Home non-SBA
A675	3. keonjhar	34. suakati	1:Wrapped in Clean Cloth	1:First food given was breastmilk	0:Home non-SBA	1:Washed hands	1:CDK used	0:No gloves	0:No sheet	1:Thread used	1:New blade	1:New instrument	0:Not boiled thread	1:Appropriate cord care	0:Not wiped	0:Not wrapped or put on skin	1:Skin contact	1:Breastfeeding	0:Bathed in 6 hrs	1:Only breast milk	2007	1: Second 12 months of trial	0:Home non-SBA
A676	3. keonjhar	33. ninihan	1:Wrapped in Clean Cloth	1:First food given was breastmilk	2:Institutional delivery	1:Washed hands	1:CDK used	1:Gloves used	0:No sheet	1:Thread used	0:Not cut with a new blade			1:Appropriate cord care	1:Wiped	0:Not wrapped or put on skin	0:No skin contact	0:No Breastfeeding	1:Not bathed in 6 hrs	1:Only breast milk	2007	1: Second 12 months of trial	1:Institutional or Home SBA delivery
A677	3. keonjhar	33. ninihan	1:Wrapped in Clean Cloth	0:First food given to baby not breastmilk	0:Home non-SBA	0:Not washed hands	0:No CDK	0:No gloves	0:No sheet	1:Thread used	0:Not cut with a new blade	0:Not new instrument	0:Not boiled thread	1:Appropriate cord care	0:Not wiped	0:Not wrapped or put on skin	0:No skin contact	0:No Breastfeeding	1:Not bathed in 6 hrs	0:Not just breast milk	2007	1: Second 12 months of trial	0:Home non-SBA
A678	3. keonjhar	33. ninihan	1:Wrapped in Clean Cloth	1:First food given was breastmilk	2:Institutional delivery	1:Washed hands	1:CDK used	1:Gloves used	0:No sheet	1:Thread used	0:Not cut with a new blade	0:Not new instrument	0:Not boiled thread	1:Appropriate cord care	0:Not wiped	0:Not wrapped or put on skin	0:No skin contact	1:Breastfeeding	1:Not bathed in 6 hrs	1:Only breast milk	2007	1: Second 12 months of trial	1:Institutional or Home SBA delivery
A679	3. keonjhar	34. suakati	1:Wrapped in Clean Cloth	1:First food given was breastmilk	2:Institutional delivery	1:Washed hands	1:CDK used	0:No gloves	0:No sheet	1:Thread used	0:Not cut with a new blade	1:New instrument	1:Boiled thread	1:Appropriate cord care	0:Not wiped	0:Not wrapped or put on skin	1:Skin contact	1:Breastfeeding	1:Not bathed in 6 hrs	1:Only breast milk	2007	1: Second 12 months of trial	1:Institutional or Home SBA delivery
A680	3. keonjhar	34. suakati	1:Wrapped in Clean Cloth	0:First food given to baby not breastmilk	2:Institutional delivery	1:Washed hands	1:CDK used	1:Gloves used	0:No sheet	1:Thread used	0:Not cut with a new blade		1:Boiled thread	1:Appropriate cord care	0:Not wiped	0:Not wrapped or put on skin	0:No skin contact	0:No Breastfeeding	1:Not bathed in 6 hrs	0:Not just breast milk	2007	1: Second 12 months of trial	1:Institutional or Home SBA delivery
A681	3. keonjhar	34. suakati	1:Wrapped in Clean Cloth	1:First food given was breastmilk	0:Home non-SBA	0:Not washed hands	0:No CDK	0:No gloves	0:No sheet	1:Thread used	1:New blade	1:New instrument	0:Not boiled thread	1:Appropriate cord care	0:Not wiped	0:Not wrapped or put on skin	0:No skin contact	0:No Breastfeeding	1:Not bathed in 6 hrs	1:Only breast milk	2007	1: Second 12 months of trial	0:Home non-SBA
A682	3. keonjhar	34. suakati	1:Wrapped in Clean Cloth	1:First food given was breastmilk	2:Institutional delivery		1:CDK used	1:Gloves used	1:Sheet used	1:Thread used	0:Not cut with a new blade			1:Appropriate cord care	0:Not wiped	0:Not wrapped or put on skin	0:No skin contact	0:No Breastfeeding	1:Not bathed in 6 hrs	1:Only breast milk	2007	1: Second 12 months of trial	1:Institutional or Home SBA delivery
A683	3. keonjhar	30. madhyapur	1:Wrapped in Clean Cloth	1:First food given was breastmilk	2:Institutional delivery	1:Washed hands	1:CDK used	1:Gloves used	0:No sheet	1:Thread used	0:Not cut with a new blade		1:Boiled thread	1:Appropriate cord care	1:Wiped	0:Not wrapped or put on skin	0:No skin contact	0:No Breastfeeding	1:Not bathed in 6 hrs	1:Only breast milk	2007	1: Second 12 months of trial	1:Institutional or Home SBA delivery
A684	3. keonjhar	30. madhyapur	1:Wrapped in Clean Cloth	1:First food given was breastmilk	2:Institutional delivery	1:Washed hands	1:CDK used	1:Gloves used	0:No sheet	1:Thread used	1:New blade	1:New instrument	1:Boiled thread	1:Appropriate cord care	1:Wiped	0:Not wrapped or put on skin	0:No skin contact	0:No Breastfeeding	1:Not bathed in 6 hrs	1:Only breast milk	2007	1: Second 12 months of trial	1:Institutional or Home SBA delivery
A685	3. keonjhar	30. madhyapur	1:Wrapped in Clean Cloth	1:First food given was breastmilk	2:Institutional delivery	1:Washed hands	1:CDK used	1:Gloves used	0:No sheet	1:Thread used	0:Not cut with a new blade		1:Boiled thread	1:Appropriate cord care	1:Wiped	0:Not wrapped or put on skin	0:No skin contact	0:No Breastfeeding	1:Not bathed in 6 hrs	1:Only breast milk	2007	1: Second 12 months of trial	1:Institutional or Home SBA delivery
A686	3. keonjhar	30. madhyapur	1:Wrapped in Clean Cloth	1:First food given was breastmilk	0:Home non-SBA	1:Washed hands	0:No CDK	0:No gloves	0:No sheet	1:Thread used	1:New blade	1:New instrument	0:Not boiled thread	1:Appropriate cord care	1:Wiped	0:Not wrapped or put on skin	0:No skin contact	0:No Breastfeeding	1:Not bathed in 6 hrs	1:Only breast milk	2007	1: Second 12 months of trial	0:Home non-SBA
A687	3. keonjhar	30. madhyapur	1:Wrapped in Clean Cloth	1:First food given was breastmilk	0:Home non-SBA	0:Not washed hands	0:No CDK	0:No gloves	0:No sheet	1:Thread used	1:New blade	1:New instrument	0:Not boiled thread	1:Appropriate cord care	1:Wiped	0:Not wrapped or put on skin	0:No skin contact	0:No Breastfeeding	1:Not bathed in 6 hrs	1:Only breast milk	2007	1: Second 12 months of trial	0:Home non-SBA
A688	3. keonjhar	30. madhyapur	1:Wrapped in Clean Cloth	1:First food given was breastmilk	0:Home non-SBA	1:Washed hands	0:No CDK	0:No gloves	0:No sheet	1:Thread used	1:New blade	1:New instrument	0:Not boiled thread	1:Appropriate cord care	1:Wiped	0:Not wrapped or put on skin	0:No skin contact	0:No Breastfeeding	1:Not bathed in 6 hrs	1:Only breast milk	2007	1: Second 12 months of trial	0:Home non-SBA
A689	3. keonjhar	30. madhyapur	1:Wrapped in Clean Cloth	0:First food given to baby not breastmilk	2:Institutional delivery	1:Washed hands	1:CDK used	1:Gloves used	0:No sheet	1:Thread used	0:Not cut with a new blade		1:Boiled thread	1:Appropriate cord care	1:Wiped	0:Not wrapped or put on skin	0:No skin contact	0:No Breastfeeding	1:Not bathed in 6 hrs	0:Not just breast milk	2007	1: Second 12 months of trial	1:Institutional or Home SBA delivery
A690	3. keonjhar	27. kumundi	0:Wrapped in Dirty Cloth	1:First food given was breastmilk	0:Home non-SBA	0:Not washed hands	0:No CDK	0:No gloves	0:No sheet	1:Thread used	0:Not cut with a new blade	0:Not new instrument	0:Not boiled thread	1:Appropriate cord care	0:Not wiped	0:Not wrapped or put on skin	0:No skin contact	0:No Breastfeeding	1:Not bathed in 6 hrs	1:Only breast milk	2007	1: Second 12 months of trial	0:Home non-SBA
A691	3. keonjhar	27. kumundi	1:Wrapped in Clean Cloth	1:First food given was breastmilk	2:Institutional delivery	1:Washed hands	1:CDK used	0:No gloves	0:No sheet	1:Thread used	0:Not cut with a new blade		1:Boiled thread	1:Appropriate cord care	0:Not wiped	0:Not wrapped or put on skin	1:Skin contact	1:Breastfeeding	1:Not bathed in 6 hrs	1:Only breast milk	2007	1: Second 12 months of trial	1:Institutional or Home SBA delivery
A692	3. keonjhar	27. kumundi	1:Wrapped in Clean Cloth	1:First food given was breastmilk	0:Home non-SBA	0:Not washed hands	1:CDK used	0:No gloves	0:No sheet	1:Thread used	1:New blade	1:New instrument	0:Not boiled thread	1:Appropriate cord care	0:Not wiped	0:Not wrapped or put on skin	0:No skin contact	0:No Breastfeeding	0:Bathed in 6 hrs	1:Only breast milk	2007	1: Second 12 months of trial	0:Home non-SBA
A693	3. keonjhar	27. kumundi	0:Wrapped in Dirty Cloth	1:First food given was breastmilk	0:Home non-SBA	0:Not washed hands	0:No CDK	0:No gloves	0:No sheet	1:Thread used	1:New blade	1:New instrument	0:Not boiled thread	1:Appropriate cord care	0:Not wiped	0:Not wrapped or put on skin	0:No skin contact	0:No Breastfeeding	0:Bathed in 6 hrs	1:Only breast milk	2007	1: Second 12 months of trial	0:Home non-SBA
A694	3. keonjhar	27. kumundi	1:Wrapped in Clean Cloth	1:First food given was breastmilk	2:Institutional delivery	1:Washed hands	1:CDK used	1:Gloves used	0:No sheet	1:Thread used	0:Not cut with a new blade		1:Boiled thread	1:Appropriate cord care	0:Not wiped	0:Not wrapped or put on skin	1:Skin contact	1:Breastfeeding	1:Not bathed in 6 hrs	1:Only breast milk	2007	1: Second 12 months of trial	1:Institutional or Home SBA delivery
A695	3. keonjhar	27. kumundi	0:Wrapped in Dirty Cloth	1:First food given was breastmilk	0:Home non-SBA	0:Not washed hands	0:No CDK	0:No gloves	0:No sheet	1:Thread used	1:New blade	1:New instrument	0:Not boiled thread	1:Appropriate cord care	0:Not wiped	0:Not wrapped or put on skin	0:No skin contact	1:Breastfeeding	1:Not bathed in 6 hrs	1:Only breast milk	2007	1: Second 12 months of trial	0:Home non-SBA
A696	3. keonjhar	27. kumundi	0:Wrapped in Dirty Cloth	0:First food given to baby not breastmilk	0:Home non-SBA	0:Not washed hands	0:No CDK	0:No gloves	0:No sheet	1:Thread used	1:New blade	1:New instrument	0:Not boiled thread	1:Appropriate cord care	0:Not wiped	0:Not wrapped or put on skin	0:No skin contact	0:No Breastfeeding	1:Not bathed in 6 hrs	0:Not just breast milk	2007	1: Second 12 months of trial	0:Home non-SBA
A697	3. keonjhar	27. kumundi	0:Wrapped in Dirty Cloth	1:First food given was breastmilk	0:Home non-SBA	0:Not washed hands	0:No CDK	0:No gloves	0:No sheet	1:Thread used	0:Not cut with a new blade	0:Not new instrument	0:Not boiled thread	1:Appropriate cord care	0:Not wiped	0:Not wrapped or put on skin	0:No skin contact	1:Breastfeeding	0:Bathed in 6 hrs	1:Only breast milk	2008	2: Third 12 months of trial	0:Home non-SBA
A698	3. keonjhar	27. kumundi	1:Wrapped in Clean Cloth	1:First food given was breastmilk	2:Institutional delivery	1:Washed hands	1:CDK used	0:No gloves	0:No sheet	1:Thread used	0:Not cut with a new blade		1:Boiled thread	1:Appropriate cord care	0:Not wiped	0:Not wrapped or put on skin	0:No skin contact	0:No Breastfeeding	1:Not bathed in 6 hrs	1:Only breast milk	2007	1: Second 12 months of trial	1:Institutional or Home SBA delivery
A699	3. keonjhar	27. kumundi	1:Wrapped in Clean Cloth	0:First food given to baby not breastmilk	2:Institutional delivery	1:Washed hands	1:CDK used	0:No gloves	0:No sheet	1:Thread used	0:Not cut with a new blade		1:Boiled thread	1:Appropriate cord care	0:Not wiped	0:Not wrapped or put on skin	0:No skin contact	0:No Breastfeeding	1:Not bathed in 6 hrs	0:Not just breast milk	2007	1: Second 12 months of trial	1:Institutional or Home SBA delivery
A700	3. keonjhar	27. kumundi	1:Wrapped in Clean Cloth	1:First food given was breastmilk	2:Institutional delivery	1:Washed hands	1:CDK used	0:No gloves	0:No sheet	1:Thread used	0:Not cut with a new blade		1:Boiled thread	1:Appropriate cord care	0:Not wiped	0:Not wrapped or put on skin	0:No skin contact	0:No Breastfeeding	1:Not bathed in 6 hrs	1:Only breast milk	2007	1: Second 12 months of trial	1:Institutional or Home SBA delivery
A701	3. keonjhar	27. kumundi	1:Wrapped in Clean Cloth	1:First food given was breastmilk	0:Home non-SBA	0:Not washed hands	1:CDK used	0:No gloves	0:No sheet	1:Thread used	1:New blade	1:New instrument	0:Not boiled thread	1:Appropriate cord care	0:Not wiped	0:Not wrapped or put on skin	0:No skin contact	0:No Breastfeeding	1:Not bathed in 6 hrs	1:Only breast milk	2007	1: Second 12 months of trial	0:Home non-SBA
A702	3. keonjhar	27. kumundi	1:Wrapped in Clean Cloth	1:First food given was breastmilk	2:Institutional delivery	1:Washed hands	1:CDK used	1:Gloves used	0:No sheet	1:Thread used	0:Not cut with a new blade		1:Boiled thread	1:Appropriate cord care	0:Not wiped	0:Not wrapped or put on skin	0:No skin contact	0:No Breastfeeding	1:Not bathed in 6 hrs	1:Only breast milk	2007	1: Second 12 months of trial	1:Institutional or Home SBA delivery
A703	3. keonjhar	27. kumundi	1:Wrapped in Clean Cloth	1:First food given was breastmilk	0:Home non-SBA	1:Washed hands	1:CDK used	0:No gloves	0:No sheet	1:Thread used	1:New blade	1:New instrument	0:Not boiled thread	1:Appropriate cord care	0:Not wiped	0:Not wrapped or put on skin	0:No skin contact	1:Breastfeeding	1:Not bathed in 6 hrs	1:Only breast milk	2007	1: Second 12 months of trial	0:Home non-SBA
A704	3. keonjhar	26. dhanurjaypur	1:Wrapped in Clean Cloth	1:First food given was breastmilk	0:Home non-SBA	1:Washed hands	1:CDK used	1:Gloves used	0:No sheet	1:Thread used	1:New blade	1:New instrument	0:Not boiled thread	1:Appropriate cord care	0:Not wiped	0:Not wrapped or put on skin	0:No skin contact	1:Breastfeeding	1:Not bathed in 6 hrs	1:Only breast milk	2007	1: Second 12 months of trial	0:Home non-SBA
A705	3. keonjhar	26. dhanurjaypur		1:First food given was breastmilk	2:Institutional delivery	1:Washed hands	1:CDK used	1:Gloves used	0:No sheet	1:Thread used				1:Appropriate cord care		0:Not wrapped or put on skin	0:No skin contact	0:No Breastfeeding	1:Not bathed in 6 hrs	1:Only breast milk	2007	1: Second 12 months of trial	1:Institutional or Home SBA delivery
A706	3. keonjhar	26. dhanurjaypur	1:Wrapped in Clean Cloth	1:First food given was breastmilk	1:Home SBA	1:Washed hands	1:CDK used	1:Gloves used	1:Sheet used	1:Thread used	1:New blade	1:New instrument	0:Not boiled thread	1:Appropriate cord care	0:Not wiped	0:Not wrapped or put on skin	1:Skin contact	1:Breastfeeding	1:Not bathed in 6 hrs	1:Only breast milk	2007	1: Second 12 months of trial	1:Institutional or Home SBA delivery
A707	3. keonjhar	26. dhanurjaypur	1:Wrapped in Clean Cloth	1:First food given was breastmilk	2:Institutional delivery	1:Washed hands	1:CDK used	1:Gloves used	0:No sheet	1:Thread used	1:New blade	1:New instrument		1:Appropriate cord care	1:Wiped	0:Not wrapped or put on skin	0:No skin contact	0:No Breastfeeding	1:Not bathed in 6 hrs	1:Only breast milk	2007	1: Second 12 months of trial	1:Institutional or Home SBA delivery
A708	3. keonjhar	26. dhanurjaypur	1:Wrapped in Clean Cloth	1:First food given was breastmilk	1:Home SBA	1:Washed hands	1:CDK used	1:Gloves used	1:Sheet used	1:Thread used	1:New blade	1:New instrument	0:Not boiled thread	1:Appropriate cord care	1:Wiped	0:Not wrapped or put on skin	0:No skin contact	0:No Breastfeeding	1:Not bathed in 6 hrs	0:Not just breast milk	2007	1: Second 12 months of trial	1:Institutional or Home SBA delivery
A709	3. keonjhar	26. dhanurjaypur	1:Wrapped in Clean Cloth	1:First food given was breastmilk	1:Home SBA	1:Washed hands	1:CDK used	1:Gloves used	1:Sheet used	1:Thread used	1:New blade	1:New instrument	0:Not boiled thread	1:Appropriate cord care	1:Wiped	0:Not wrapped or put on skin	0:No skin contact	0:No Breastfeeding	1:Not bathed in 6 hrs	0:Not just breast milk	2007	1: Second 12 months of trial	1:Institutional or Home SBA delivery
A710	3. keonjhar	26. dhanurjaypur	1:Wrapped in Clean Cloth	1:First food given was breastmilk	2:Institutional delivery		1:CDK used	1:Gloves used	0:No sheet	1:Thread used				1:Appropriate cord care	1:Wiped	0:Not wrapped or put on skin	0:No skin contact	1:Breastfeeding	1:Not bathed in 6 hrs	1:Only breast milk	2007	1: Second 12 months of trial	1:Institutional or Home SBA delivery
A711	3. keonjhar	26. dhanurjaypur	1:Wrapped in Clean Cloth	0:First food given to baby not breastmilk	2:Institutional delivery	1:Washed hands	1:CDK used	1:Gloves used	0:No sheet	1:Thread used				1:Appropriate cord care	1:Wiped	0:Not wrapped or put on skin	0:No skin contact	0:No Breastfeeding	1:Not bathed in 6 hrs	0:Not just breast milk	2007	1: Second 12 months of trial	1:Institutional or Home SBA delivery
A712	3. keonjhar	26. dhanurjaypur		1:First food given was breastmilk	0:Home non-SBA	0:Not washed hands	0:No CDK	0:No gloves	0:No sheet	1:Thread used	1:New blade	1:New instrument	1:Boiled thread	1:Appropriate cord care	0:Not wiped	0:Not wrapped or put on skin	1:Skin contact	1:Breastfeeding	1:Not bathed in 6 hrs	1:Only breast milk	2008	2: Third 12 months of trial	0:Home non-SBA
A713	3. keonjhar	27. kumundi	0:Wrapped in Dirty Cloth	1:First food given was breastmilk	0:Home non-SBA	0:Not washed hands	0:No CDK	0:No gloves	0:No sheet	1:Thread used	1:New blade	1:New instrument	0:Not boiled thread	1:Appropriate cord care	0:Not wiped	0:Not wrapped or put on skin	0:No skin contact	1:Breastfeeding	1:Not bathed in 6 hrs	1:Only breast milk	2008	2: Third 12 months of trial	0:Home non-SBA
A714	3. keonjhar	34. suakati		0:First food given to baby not breastmilk		0:Not washed hands	0:No CDK	0:No gloves	0:No sheet	1:Thread used	1:New blade	1:New instrument	0:Not boiled thread	1:Appropriate cord care	0:Not wiped	0:Not wrapped or put on skin	0:No skin contact	0:No Breastfeeding	1:Not bathed in 6 hrs	1:Only breast milk	2008	2: Third 12 months of trial
A715	3. keonjhar	30. madhyapur	1:Wrapped in Clean Cloth	1:First food given was breastmilk	0:Home non-SBA	1:Washed hands	1:CDK used	0:No gloves	0:No sheet	1:Thread used	1:New blade	1:New instrument	1:Boiled thread	1:Appropriate cord care	0:Not wiped	0:Not wrapped or put on skin	0:No skin contact	0:No Breastfeeding	1:Not bathed in 6 hrs	1:Only breast milk	2008	2: Third 12 months of trial	0:Home non-SBA
A716	3. keonjhar	30. madhyapur				0:Not washed hands	0:No CDK	0:No gloves	0:No sheet	0:No thread											2008	2: Third 12 months of trial
A717	3. keonjhar	36. tangriapal	1:Wrapped in Clean Cloth	1:First food given was breastmilk	0:Home non-SBA	0:Not washed hands	0:No CDK	0:No gloves	0:No sheet	1:Thread used	1:New blade	1:New instrument	0:Not boiled thread	1:Appropriate cord care	0:Not wiped	0:Not wrapped or put on skin	0:No skin contact	0:No Breastfeeding	0:Bathed in 6 hrs	1:Only breast milk	2007	1: Second 12 months of trial	0:Home non-SBA
A718	3. keonjhar	36. tangriapal	1:Wrapped in Clean Cloth	1:First food given was breastmilk	0:Home non-SBA	0:Not washed hands	0:No CDK	0:No gloves	0:No sheet	1:Thread used	1:New blade	1:New instrument	0:Not boiled thread	1:Appropriate cord care	0:Not wiped	0:Not wrapped or put on skin	0:No skin contact	0:No Breastfeeding	0:Bathed in 6 hrs	1:Only breast milk	2007	1: Second 12 months of trial	0:Home non-SBA
A719	3. keonjhar	26. dhanurjaypur			2:Institutional delivery	1:Washed hands	1:CDK used	1:Gloves used	1:Sheet used	0:No thread											2007	1: Second 12 months of trial	1:Institutional or Home SBA delivery
A720	3. keonjhar	30. madhyapur			2:Institutional delivery	1:Washed hands	1:CDK used	1:Gloves used	0:No sheet	1:Thread used											2007	1: Second 12 months of trial	1:Institutional or Home SBA delivery
A721	3. keonjhar	30. madhyapur	1:Wrapped in Clean Cloth	0:First food given to baby not breastmilk	2:Institutional delivery	1:Washed hands	1:CDK used	1:Gloves used	0:No sheet	1:Thread used	1:New blade	1:New instrument	1:Boiled thread	1:Appropriate cord care	0:Not wiped	0:Not wrapped or put on skin	0:No skin contact	0:No Breastfeeding	1:Not bathed in 6 hrs	1:Only breast milk	2007	1: Second 12 months of trial	1:Institutional or Home SBA delivery
A722	3. keonjhar	36. tangriapal	1:Wrapped in Clean Cloth	1:First food given was breastmilk	2:Institutional delivery	1:Washed hands	1:CDK used	1:Gloves used	0:No sheet	1:Thread used	1:New blade	1:New instrument	0:Not boiled thread	1:Appropriate cord care	0:Not wiped	0:Not wrapped or put on skin	0:No skin contact	0:No Breastfeeding	0:Bathed in 6 hrs	1:Only breast milk	2007	1: Second 12 months of trial	1:Institutional or Home SBA delivery
A723	3. keonjhar	36. tangriapal	1:Wrapped in Clean Cloth	0:First food given to baby not breastmilk	2:Institutional delivery			1:Gloves used	0:No sheet	1:Thread used	1:New blade	1:New instrument		1:Appropriate cord care	0:Not wiped	0:Not wrapped or put on skin	0:No skin contact	0:No Breastfeeding	1:Not bathed in 6 hrs	1:Only breast milk	2007	1: Second 12 months of trial	1:Institutional or Home SBA delivery
A724	3. keonjhar	27. kumundi	0:Wrapped in Dirty Cloth	1:First food given was breastmilk	0:Home non-SBA	0:Not washed hands	0:No CDK	0:No gloves	0:No sheet	1:Thread used	1:New blade	1:New instrument	0:Not boiled thread	1:Appropriate cord care	0:Not wiped	0:Not wrapped or put on skin	0:No skin contact	0:No Breastfeeding	1:Not bathed in 6 hrs	0:Not just breast milk	2007	1: Second 12 months of trial	0:Home non-SBA
A725	3. keonjhar	26. dhanurjaypur	1:Wrapped in Clean Cloth	1:First food given was breastmilk	0:Home non-SBA	0:Not washed hands	0:No CDK	0:No gloves	0:No sheet	1:Thread used	1:New blade	1:New instrument	0:Not boiled thread	1:Appropriate cord care	0:Not wiped	0:Not wrapped or put on skin	0:No skin contact	0:No Breastfeeding	1:Not bathed in 6 hrs	1:Only breast milk	2007	1: Second 12 months of trial	0:Home non-SBA
A726	3. keonjhar	36. tangriapal	1:Wrapped in Clean Cloth	0:First food given to baby not breastmilk	0:Home non-SBA	0:Not washed hands	0:No CDK	0:No gloves	0:No sheet	1:Thread used	1:New blade	1:New instrument	1:Boiled thread	1:Appropriate cord care	0:Not wiped	0:Not wrapped or put on skin	0:No skin contact	0:No Breastfeeding	1:Not bathed in 6 hrs	1:Only breast milk	2007	1: Second 12 months of trial	0:Home non-SBA
A727	3. keonjhar	33. ninihan	1:Wrapped in Clean Cloth	0:First food given to baby not breastmilk	2:Institutional delivery	1:Washed hands	1:CDK used	1:Gloves used	0:No sheet	1:Thread used	0:Not cut with a new blade			0:Inappropriate cord care	0:Not wiped	0:Not wrapped or put on skin	0:No skin contact	0:No Breastfeeding	1:Not bathed in 6 hrs	1:Only breast milk	2007	1: Second 12 months of trial	1:Institutional or Home SBA delivery
A728	3. keonjhar	30. madhyapur	1:Wrapped in Clean Cloth	1:First food given was breastmilk		1:Washed hands	0:No CDK	0:No gloves	0:No sheet	1:Thread used	1:New blade	1:New instrument	1:Boiled thread	1:Appropriate cord care	0:Not wiped	0:Not wrapped or put on skin	0:No skin contact	0:No Breastfeeding	1:Not bathed in 6 hrs	1:Only breast milk	2007	1: Second 12 months of trial
A729	3. keonjhar	30. madhyapur	1:Wrapped in Clean Cloth	1:First food given was breastmilk	1:Home SBA	0:Not washed hands	0:No CDK	0:No gloves	0:No sheet	1:Thread used	1:New blade	1:New instrument	0:Not boiled thread	1:Appropriate cord care	1:Wiped	0:Not wrapped or put on skin	0:No skin contact	0:No Breastfeeding	1:Not bathed in 6 hrs	1:Only breast milk	2007	1: Second 12 months of trial	1:Institutional or Home SBA delivery
A730	3. keonjhar	30. madhyapur	0:Wrapped in Dirty Cloth	0:First food given to baby not breastmilk	0:Home non-SBA	0:Not washed hands	0:No CDK	0:No gloves	0:No sheet	1:Thread used	1:New blade	1:New instrument	0:Not boiled thread	1:Appropriate cord care	1:Wiped	0:Not wrapped or put on skin	0:No skin contact	1:Breastfeeding	1:Not bathed in 6 hrs	1:Only breast milk	2007	1: Second 12 months of trial	0:Home non-SBA
A731	3. keonjhar	30. madhyapur	1:Wrapped in Clean Cloth	1:First food given was breastmilk	2:Institutional delivery	1:Washed hands	1:CDK used	1:Gloves used	0:No sheet	1:Thread used	0:Not cut with a new blade		1:Boiled thread	1:Appropriate cord care	1:Wiped	0:Not wrapped or put on skin	0:No skin contact	0:No Breastfeeding	1:Not bathed in 6 hrs	1:Only breast milk	2007	1: Second 12 months of trial	1:Institutional or Home SBA delivery
A732	3. keonjhar	30. madhyapur	1:Wrapped in Clean Cloth	1:First food given was breastmilk	2:Institutional delivery	1:Washed hands	1:CDK used	1:Gloves used	0:No sheet	1:Thread used	0:Not cut with a new blade	0:Not new instrument	0:Not boiled thread	1:Appropriate cord care	0:Not wiped	1:Wrapped or put on skin	1:Skin contact	1:Breastfeeding	1:Not bathed in 6 hrs	1:Only breast milk	2007	1: Second 12 months of trial	1:Institutional or Home SBA delivery
A733	3. keonjhar	27. kumundi	1:Wrapped in Clean Cloth	1:First food given was breastmilk	0:Home non-SBA	0:Not washed hands	0:No CDK	0:No gloves	0:No sheet	1:Thread used	0:Not cut with a new blade	0:Not new instrument	0:Not boiled thread	1:Appropriate cord care	0:Not wiped	0:Not wrapped or put on skin	0:No skin contact	0:No Breastfeeding	0:Bathed in 6 hrs	0:Not just breast milk	2007	1: Second 12 months of trial	0:Home non-SBA
A734	3. keonjhar	27. kumundi	1:Wrapped in Clean Cloth	1:First food given was breastmilk	0:Home non-SBA	0:Not washed hands	1:CDK used	0:No gloves	0:No sheet	1:Thread used	0:Not cut with a new blade	0:Not new instrument	0:Not boiled thread	1:Appropriate cord care	0:Not wiped	0:Not wrapped or put on skin	0:No skin contact	0:No Breastfeeding	1:Not bathed in 6 hrs	0:Not just breast milk	2008	2: Third 12 months of trial	0:Home non-SBA
A735	3. keonjhar	27. kumundi	1:Wrapped in Clean Cloth	1:First food given was breastmilk	2:Institutional delivery	1:Washed hands	1:CDK used	0:No gloves	1:Sheet used	1:Thread used	0:Not cut with a new blade		1:Boiled thread	1:Appropriate cord care	0:Not wiped	0:Not wrapped or put on skin	1:Skin contact	1:Breastfeeding	1:Not bathed in 6 hrs	0:Not just breast milk	2007	1: Second 12 months of trial	1:Institutional or Home SBA delivery
A736	3. keonjhar	27. kumundi	0:Wrapped in Dirty Cloth	1:First food given was breastmilk	0:Home non-SBA	0:Not washed hands	0:No CDK	0:No gloves	0:No sheet	1:Thread used	0:Not cut with a new blade	0:Not new instrument	0:Not boiled thread	1:Appropriate cord care	0:Not wiped	0:Not wrapped or put on skin	0:No skin contact	1:Breastfeeding	1:Not bathed in 6 hrs	1:Only breast milk	2007	1: Second 12 months of trial	0:Home non-SBA
A737	3. keonjhar	27. kumundi	1:Wrapped in Clean Cloth	1:First food given was breastmilk	0:Home non-SBA	0:Not washed hands	0:No CDK	0:No gloves	0:No sheet	1:Thread used	1:New blade	1:New instrument	0:Not boiled thread	1:Appropriate cord care	0:Not wiped	0:Not wrapped or put on skin	0:No skin contact	0:No Breastfeeding	1:Not bathed in 6 hrs	1:Only breast milk	2007	1: Second 12 months of trial	0:Home non-SBA
A738	3. keonjhar	27. kumundi	1:Wrapped in Clean Cloth	0:First food given to baby not breastmilk	2:Institutional delivery	1:Washed hands	1:CDK used	1:Gloves used	1:Sheet used	1:Thread used	0:Not cut with a new blade		1:Boiled thread	1:Appropriate cord care	0:Not wiped	0:Not wrapped or put on skin	0:No skin contact	0:No Breastfeeding	0:Bathed in 6 hrs	0:Not just breast milk	2007	1: Second 12 months of trial	1:Institutional or Home SBA delivery
A739	3. keonjhar	26. dhanurjaypur	0:Wrapped in Dirty Cloth	1:First food given was breastmilk	2:Institutional delivery	1:Washed hands	1:CDK used	1:Gloves used	0:No sheet	1:Thread used				1:Appropriate cord care	1:Wiped	1:Wrapped or put on skin	1:Skin contact	1:Breastfeeding	1:Not bathed in 6 hrs	0:Not just breast milk	2007	1: Second 12 months of trial	1:Institutional or Home SBA delivery
A740	3. keonjhar	26. dhanurjaypur	1:Wrapped in Clean Cloth	1:First food given was breastmilk	2:Institutional delivery	1:Washed hands	1:CDK used	1:Gloves used	0:No sheet	1:Thread used				1:Appropriate cord care	0:Not wiped	0:Not wrapped or put on skin	1:Skin contact	1:Breastfeeding	1:Not bathed in 6 hrs	1:Only breast milk	2008	2: Third 12 months of trial	1:Institutional or Home SBA delivery
A741	3. keonjhar	34. suakati	1:Wrapped in Clean Cloth	1:First food given was breastmilk	0:Home non-SBA	0:Not washed hands	0:No CDK	0:No gloves	0:No sheet	1:Thread used	1:New blade	1:New instrument	0:Not boiled thread	1:Appropriate cord care	0:Not wiped	0:Not wrapped or put on skin	0:No skin contact	0:No Breastfeeding	0:Bathed in 6 hrs	1:Only breast milk	2007	1: Second 12 months of trial	0:Home non-SBA
A742	3. keonjhar	34. suakati	1:Wrapped in Clean Cloth	1:First food given was breastmilk	0:Home non-SBA	0:Not washed hands	0:No CDK	0:No gloves	0:No sheet	1:Thread used	1:New blade	1:New instrument	0:Not boiled thread	1:Appropriate cord care	0:Not wiped	0:Not wrapped or put on skin	0:No skin contact	0:No Breastfeeding	1:Not bathed in 6 hrs	1:Only breast milk	2007	2: Third 12 months of trial	0:Home non-SBA
A743	3. keonjhar	34. suakati		1:First food given was breastmilk	0:Home non-SBA	0:Not washed hands	0:No CDK	0:No gloves	0:No sheet	1:Thread used	1:New blade	1:New instrument	0:Not boiled thread	1:Appropriate cord care	0:Not wiped	1:Wrapped or put on skin	1:Skin contact	1:Breastfeeding	1:Not bathed in 6 hrs	1:Only breast milk	2007	1: Second 12 months of trial	0:Home non-SBA
A744	3. keonjhar	36. tangriapal			2:Institutional delivery	1:Washed hands	1:CDK used	1:Gloves used	1:Sheet used	1:Thread used											2007	1: Second 12 months of trial	1:Institutional or Home SBA delivery
A745	3. keonjhar	36. tangriapal	1:Wrapped in Clean Cloth	1:First food given was breastmilk	2:Institutional delivery	1:Washed hands	1:CDK used	1:Gloves used	0:No sheet	1:Thread used	1:New blade	1:New instrument	0:Not boiled thread	1:Appropriate cord care	0:Not wiped	0:Not wrapped or put on skin	0:No skin contact	0:No Breastfeeding	1:Not bathed in 6 hrs	1:Only breast milk	2008	2: Third 12 months of trial	1:Institutional or Home SBA delivery
A746	3. keonjhar	36. tangriapal			0:Home non-SBA	0:Not washed hands	0:No CDK	0:No gloves	0:No sheet	1:Thread used											2007	1: Second 12 months of trial	0:Home non-SBA
A747	3. keonjhar	36. tangriapal			2:Institutional delivery		0:No CDK	1:Gloves used	0:No sheet	1:Thread used											2007	1: Second 12 months of trial	1:Institutional or Home SBA delivery
A748	3. keonjhar	36. tangriapal			2:Institutional delivery		1:CDK used	1:Gloves used	0:No sheet	1:Thread used											2007	1: Second 12 months of trial	1:Institutional or Home SBA delivery
A749	3. keonjhar	34. suakati			0:Home non-SBA	0:Not washed hands	0:No CDK	0:No gloves	0:No sheet	1:Thread used											2007	1: Second 12 months of trial	0:Home non-SBA
A750	3. keonjhar	34. suakati			0:Home non-SBA	1:Washed hands	0:No CDK	0:No gloves	0:No sheet	1:Thread used											2007	1: Second 12 months of trial	0:Home non-SBA
A751	3. keonjhar	34. suakati	1:Wrapped in Clean Cloth	1:First food given was breastmilk	2:Institutional delivery	1:Washed hands	1:CDK used	1:Gloves used	0:No sheet	1:Thread used	0:Not cut with a new blade			1:Appropriate cord care	0:Not wiped	0:Not wrapped or put on skin	0:No skin contact	0:No Breastfeeding	1:Not bathed in 6 hrs	1:Only breast milk	2008	2: Third 12 months of trial	1:Institutional or Home SBA delivery
A752	3. keonjhar	34. suakati			1:Home SBA	1:Washed hands	1:CDK used	1:Gloves used	0:No sheet	0:No thread											2007	1: Second 12 months of trial	1:Institutional or Home SBA delivery
A753	3. keonjhar	33. ninihan			0:Home non-SBA	0:Not washed hands	0:No CDK	0:No gloves	0:No sheet	0:No thread											2007	1: Second 12 months of trial	0:Home non-SBA
A754	3. keonjhar	30. madhyapur			0:Home non-SBA	0:Not washed hands	0:No CDK	0:No gloves	0:No sheet	1:Thread used											2007	1: Second 12 months of trial	0:Home non-SBA
A755	3. keonjhar	30. madhyapur			0:Home non-SBA	1:Washed hands	0:No CDK	0:No gloves	0:No sheet	0:No thread											2007	1: Second 12 months of trial	0:Home non-SBA
A756	3. keonjhar	27. kumundi			2:Institutional delivery	1:Washed hands	1:CDK used	1:Gloves used	0:No sheet	1:Thread used											2007	1: Second 12 months of trial	1:Institutional or Home SBA delivery
A757	3. keonjhar	27. kumundi			2:Institutional delivery	1:Washed hands	0:No CDK	0:No gloves	0:No sheet	1:Thread used											2007	1: Second 12 months of trial	1:Institutional or Home SBA delivery
A758	3. keonjhar	27. kumundi			2:Institutional delivery	1:Washed hands	1:CDK used	1:Gloves used	1:Sheet used	0:No thread											2007	1: Second 12 months of trial	1:Institutional or Home SBA delivery
A759	3. keonjhar	27. kumundi			0:Home non-SBA	0:Not washed hands	1:CDK used	0:No gloves	0:No sheet	1:Thread used											2007	1: Second 12 months of trial	0:Home non-SBA
A760	3. keonjhar	27. kumundi			2:Institutional delivery	1:Washed hands	1:CDK used	1:Gloves used	1:Sheet used	1:Thread used											2007	1: Second 12 months of trial	1:Institutional or Home SBA delivery
A761	3. keonjhar	27. kumundi	1:Wrapped in Clean Cloth	1:First food given was breastmilk	0:Home non-SBA	0:Not washed hands	1:CDK used	0:No gloves	0:No sheet	1:Thread used	1:New blade	1:New instrument	0:Not boiled thread	1:Appropriate cord care	0:Not wiped	0:Not wrapped or put on skin	0:No skin contact	0:No Breastfeeding	1:Not bathed in 6 hrs	1:Only breast milk	2008	2: Third 12 months of trial	0:Home non-SBA
A762	3. keonjhar	26. dhanurjaypur			0:Home non-SBA		0:No CDK	0:No gloves	0:No sheet	0:No thread											2007	1: Second 12 months of trial	0:Home non-SBA
A763	3. keonjhar	26. dhanurjaypur	1:Wrapped in Clean Cloth	1:First food given was breastmilk	2:Institutional delivery	1:Washed hands	1:CDK used	1:Gloves used	0:No sheet	1:Thread used	0:Not cut with a new blade	0:Not new instrument	0:Not boiled thread	1:Appropriate cord care	0:Not wiped	1:Wrapped or put on skin	0:No skin contact	1:Breastfeeding	1:Not bathed in 6 hrs	1:Only breast milk	2008	2: Third 12 months of trial	1:Institutional or Home SBA delivery
A764	3. keonjhar	26. dhanurjaypur			0:Home non-SBA	0:Not washed hands	0:No CDK	0:No gloves	0:No sheet	0:No thread											2007	1: Second 12 months of trial	0:Home non-SBA
A765	3. keonjhar	26. dhanurjaypur			0:Home non-SBA	0:Not washed hands	0:No CDK	0:No gloves	0:No sheet	0:No thread											2007	1: Second 12 months of trial	0:Home non-SBA
A766	3. keonjhar	36. tangriapal	1:Wrapped in Clean Cloth	0:First food given to baby not breastmilk	0:Home non-SBA	0:Not washed hands	0:No CDK	0:No gloves	0:No sheet	1:Thread used	1:New blade	1:New instrument	0:Not boiled thread	1:Appropriate cord care	0:Not wiped	0:Not wrapped or put on skin	0:No skin contact	0:No Breastfeeding	1:Not bathed in 6 hrs	0:Not just breast milk	2007	1: Second 12 months of trial	0:Home non-SBA
A767	3. keonjhar	36. tangriapal	1:Wrapped in Clean Cloth	1:First food given was breastmilk	0:Home non-SBA	0:Not washed hands	0:No CDK	0:No gloves	0:No sheet	1:Thread used	1:New blade	1:New instrument		1:Appropriate cord care	0:Not wiped	0:Not wrapped or put on skin	0:No skin contact	0:No Breastfeeding	1:Not bathed in 6 hrs	1:Only breast milk	2007	1: Second 12 months of trial	0:Home non-SBA
A768	3. keonjhar	27. kumundi	1:Wrapped in Clean Cloth	1:First food given was breastmilk	0:Home non-SBA	0:Not washed hands	1:CDK used	0:No gloves	0:No sheet	1:Thread used	1:New blade	1:New instrument	0:Not boiled thread	1:Appropriate cord care	0:Not wiped	0:Not wrapped or put on skin	0:No skin contact	0:No Breastfeeding	0:Bathed in 6 hrs	1:Only breast milk	2007	1: Second 12 months of trial	0:Home non-SBA
A769	3. keonjhar	36. tangriapal	1:Wrapped in Clean Cloth	1:First food given was breastmilk	2:Institutional delivery	1:Washed hands	1:CDK used	1:Gloves used	0:No sheet	1:Thread used	1:New blade	1:New instrument		1:Appropriate cord care	0:Not wiped	0:Not wrapped or put on skin	0:No skin contact	0:No Breastfeeding	1:Not bathed in 6 hrs	1:Only breast milk	2007	1: Second 12 months of trial	1:Institutional or Home SBA delivery
A770	3. keonjhar	36. tangriapal	1:Wrapped in Clean Cloth	1:First food given was breastmilk	0:Home non-SBA	0:Not washed hands	1:CDK used	0:No gloves	0:No sheet	1:Thread used	1:New blade	1:New instrument	0:Not boiled thread	1:Appropriate cord care	0:Not wiped	0:Not wrapped or put on skin	0:No skin contact	1:Breastfeeding	0:Bathed in 6 hrs	1:Only breast milk	2007	1: Second 12 months of trial	0:Home non-SBA
A771	3. keonjhar	36. tangriapal	1:Wrapped in Clean Cloth	1:First food given was breastmilk	0:Home non-SBA	0:Not washed hands	0:No CDK	0:No gloves	0:No sheet	1:Thread used	0:Not cut with a new blade	1:New instrument	1:Boiled thread	1:Appropriate cord care	0:Not wiped	0:Not wrapped or put on skin	0:No skin contact	0:No Breastfeeding	1:Not bathed in 6 hrs	1:Only breast milk	2007	1: Second 12 months of trial	0:Home non-SBA
A772	3. keonjhar	34. suakati	1:Wrapped in Clean Cloth	0:First food given to baby not breastmilk	2:Institutional delivery		1:CDK used	1:Gloves used	1:Sheet used	1:Thread used	0:Not cut with a new blade			1:Appropriate cord care	0:Not wiped	0:Not wrapped or put on skin	0:No skin contact	0:No Breastfeeding	1:Not bathed in 6 hrs	0:Not just breast milk	2007	1: Second 12 months of trial	1:Institutional or Home SBA delivery
A773	3. keonjhar	34. suakati	1:Wrapped in Clean Cloth	1:First food given was breastmilk	2:Institutional delivery		1:CDK used	1:Gloves used	1:Sheet used	1:Thread used	1:New blade	1:New instrument		1:Appropriate cord care	0:Not wiped	0:Not wrapped or put on skin	0:No skin contact	0:No Breastfeeding	1:Not bathed in 6 hrs	1:Only breast milk	2007	1: Second 12 months of trial	1:Institutional or Home SBA delivery
A774	3. keonjhar	34. suakati	1:Wrapped in Clean Cloth	1:First food given was breastmilk	2:Institutional delivery		1:CDK used	1:Gloves used	1:Sheet used	1:Thread used	0:Not cut with a new blade			1:Appropriate cord care	0:Not wiped	0:Not wrapped or put on skin	0:No skin contact	0:No Breastfeeding	1:Not bathed in 6 hrs	1:Only breast milk	2007	1: Second 12 months of trial	1:Institutional or Home SBA delivery
A775	3. keonjhar	34. suakati	1:Wrapped in Clean Cloth	1:First food given was breastmilk	0:Home non-SBA	1:Washed hands	0:No CDK	0:No gloves	0:No sheet	1:Thread used	1:New blade	1:New instrument		1:Appropriate cord care	0:Not wiped	0:Not wrapped or put on skin	1:Skin contact	1:Breastfeeding	0:Bathed in 6 hrs	1:Only breast milk	2007	1: Second 12 months of trial	0:Home non-SBA
A776	3. keonjhar	34. suakati	1:Wrapped in Clean Cloth	1:First food given was breastmilk	2:Institutional delivery	1:Washed hands	1:CDK used	1:Gloves used	0:No sheet	1:Thread used	0:Not cut with a new blade			1:Appropriate cord care	0:Not wiped	0:Not wrapped or put on skin	0:No skin contact	0:No Breastfeeding	1:Not bathed in 6 hrs	1:Only breast milk	2007	1: Second 12 months of trial	1:Institutional or Home SBA delivery
A777	3. keonjhar	33. ninihan	1:Wrapped in Clean Cloth	0:First food given to baby not breastmilk	2:Institutional delivery	1:Washed hands	1:CDK used	1:Gloves used	1:Sheet used	1:Thread used	0:Not cut with a new blade			1:Appropriate cord care	0:Not wiped	0:Not wrapped or put on skin	0:No skin contact	1:Breastfeeding	1:Not bathed in 6 hrs	1:Only breast milk	2007	1: Second 12 months of trial	1:Institutional or Home SBA delivery
A778	3. keonjhar	33. ninihan	1:Wrapped in Clean Cloth	0:First food given to baby not breastmilk	1:Home SBA	1:Washed hands	0:No CDK	1:Gloves used	0:No sheet	1:Thread used				1:Appropriate cord care	0:Not wiped	0:Not wrapped or put on skin	0:No skin contact	0:No Breastfeeding	1:Not bathed in 6 hrs	0:Not just breast milk	2007	1: Second 12 months of trial	1:Institutional or Home SBA delivery
A779	3. keonjhar	30. madhyapur	1:Wrapped in Clean Cloth	1:First food given was breastmilk	0:Home non-SBA	1:Washed hands	0:No CDK	0:No gloves	0:No sheet	1:Thread used	1:New blade	1:New instrument	0:Not boiled thread	1:Appropriate cord care	1:Wiped	0:Not wrapped or put on skin	0:No skin contact	0:No Breastfeeding	0:Bathed in 6 hrs	1:Only breast milk	2007	1: Second 12 months of trial	0:Home non-SBA
A780	3. keonjhar	30. madhyapur	1:Wrapped in Clean Cloth	1:First food given was breastmilk	0:Home non-SBA	1:Washed hands	0:No CDK	0:No gloves	0:No sheet	1:Thread used	1:New blade	1:New instrument	0:Not boiled thread	1:Appropriate cord care	1:Wiped	0:Not wrapped or put on skin	0:No skin contact	0:No Breastfeeding	1:Not bathed in 6 hrs	1:Only breast milk	2007	1: Second 12 months of trial	0:Home non-SBA
A781	3. keonjhar	30. madhyapur	1:Wrapped in Clean Cloth	1:First food given was breastmilk	0:Home non-SBA	1:Washed hands	0:No CDK	0:No gloves	0:No sheet	1:Thread used	0:Not cut with a new blade	0:Not new instrument	0:Not boiled thread	1:Appropriate cord care	1:Wiped	0:Not wrapped or put on skin	0:No skin contact	0:No Breastfeeding	1:Not bathed in 6 hrs	1:Only breast milk	2007	1: Second 12 months of trial	0:Home non-SBA
A782	3. keonjhar	30. madhyapur	1:Wrapped in Clean Cloth	0:First food given to baby not breastmilk	0:Home non-SBA	0:Not washed hands	0:No CDK	0:No gloves	0:No sheet	1:Thread used	0:Not cut with a new blade	0:Not new instrument	0:Not boiled thread	1:Appropriate cord care	1:Wiped	0:Not wrapped or put on skin	0:No skin contact	0:No Breastfeeding	1:Not bathed in 6 hrs	0:Not just breast milk	2007	1: Second 12 months of trial	0:Home non-SBA
A783	3. keonjhar	30. madhyapur	1:Wrapped in Clean Cloth	1:First food given was breastmilk	0:Home non-SBA	0:Not washed hands	0:No CDK	0:No gloves	0:No sheet	1:Thread used	1:New blade	1:New instrument	0:Not boiled thread	1:Appropriate cord care	1:Wiped	0:Not wrapped or put on skin	0:No skin contact	0:No Breastfeeding	1:Not bathed in 6 hrs	1:Only breast milk	2007	1: Second 12 months of trial	0:Home non-SBA
A784	3. keonjhar	30. madhyapur	1:Wrapped in Clean Cloth	1:First food given was breastmilk	0:Home non-SBA	0:Not washed hands	0:No CDK	0:No gloves	0:No sheet	1:Thread used	1:New blade	1:New instrument	0:Not boiled thread	1:Appropriate cord care	1:Wiped	0:Not wrapped or put on skin	0:No skin contact	0:No Breastfeeding	1:Not bathed in 6 hrs	1:Only breast milk	2007	1: Second 12 months of trial	0:Home non-SBA
A785	3. keonjhar	30. madhyapur	1:Wrapped in Clean Cloth	0:First food given to baby not breastmilk	2:Institutional delivery	1:Washed hands	1:CDK used	1:Gloves used	0:No sheet	1:Thread used	1:New blade	1:New instrument	1:Boiled thread	1:Appropriate cord care	1:Wiped	0:Not wrapped or put on skin	0:No skin contact	0:No Breastfeeding	1:Not bathed in 6 hrs	0:Not just breast milk	2007	1: Second 12 months of trial	1:Institutional or Home SBA delivery
A786	3. keonjhar	30. madhyapur	1:Wrapped in Clean Cloth	1:First food given was breastmilk	2:Institutional delivery	1:Washed hands	1:CDK used	1:Gloves used	0:No sheet	1:Thread used	1:New blade	1:New instrument	1:Boiled thread	1:Appropriate cord care	1:Wiped	0:Not wrapped or put on skin	0:No skin contact	0:No Breastfeeding	1:Not bathed in 6 hrs	1:Only breast milk	2007	1: Second 12 months of trial	1:Institutional or Home SBA delivery
A787	3. keonjhar	30. madhyapur	1:Wrapped in Clean Cloth	1:First food given was breastmilk	2:Institutional delivery	1:Washed hands	1:CDK used	1:Gloves used	0:No sheet	1:Thread used	1:New blade	1:New instrument	1:Boiled thread	1:Appropriate cord care	1:Wiped	1:Wrapped or put on skin	0:No skin contact	0:No Breastfeeding	1:Not bathed in 6 hrs	1:Only breast milk	2007	1: Second 12 months of trial	1:Institutional or Home SBA delivery
A788	3. keonjhar	30. madhyapur	1:Wrapped in Clean Cloth	0:First food given to baby not breastmilk	0:Home non-SBA	0:Not washed hands	0:No CDK	0:No gloves	0:No sheet	1:Thread used	1:New blade	1:New instrument	0:Not boiled thread	1:Appropriate cord care	1:Wiped	0:Not wrapped or put on skin	0:No skin contact	0:No Breastfeeding	1:Not bathed in 6 hrs	0:Not just breast milk	2007	1: Second 12 months of trial	0:Home non-SBA
A789	3. keonjhar	30. madhyapur	1:Wrapped in Clean Cloth	1:First food given was breastmilk	2:Institutional delivery	1:Washed hands	0:No CDK	0:No gloves	0:No sheet	1:Thread used	1:New blade	1:New instrument	1:Boiled thread	1:Appropriate cord care	1:Wiped	0:Not wrapped or put on skin	0:No skin contact	0:No Breastfeeding	1:Not bathed in 6 hrs	1:Only breast milk	2007	1: Second 12 months of trial	1:Institutional or Home SBA delivery
A790	3. keonjhar	36. tangriapal	1:Wrapped in Clean Cloth	1:First food given was breastmilk	2:Institutional delivery		1:CDK used	1:Gloves used	0:No sheet	1:Thread used	1:New blade	1:New instrument		1:Appropriate cord care	0:Not wiped	0:Not wrapped or put on skin	0:No skin contact	0:No Breastfeeding	1:Not bathed in 6 hrs	1:Only breast milk	2007	1: Second 12 months of trial	1:Institutional or Home SBA delivery
A791	3. keonjhar	27. kumundi	1:Wrapped in Clean Cloth	1:First food given was breastmilk	0:Home non-SBA	0:Not washed hands	1:CDK used	0:No gloves	0:No sheet	1:Thread used	1:New blade	1:New instrument	1:Boiled thread	1:Appropriate cord care	0:Not wiped	1:Wrapped or put on skin	1:Skin contact	1:Breastfeeding	0:Bathed in 6 hrs	1:Only breast milk	2007	1: Second 12 months of trial	0:Home non-SBA
A792	3. keonjhar	27. kumundi	1:Wrapped in Clean Cloth	1:First food given was breastmilk	0:Home non-SBA	0:Not washed hands	1:CDK used	0:No gloves	0:No sheet	1:Thread used	1:New blade	1:New instrument	1:Boiled thread	1:Appropriate cord care	0:Not wiped	1:Wrapped or put on skin	1:Skin contact	1:Breastfeeding	0:Bathed in 6 hrs	1:Only breast milk	2007	1: Second 12 months of trial	0:Home non-SBA
A793	3. keonjhar	27. kumundi	1:Wrapped in Clean Cloth	0:First food given to baby not breastmilk	0:Home non-SBA	0:Not washed hands	1:CDK used	0:No gloves	0:No sheet	1:Thread used	1:New blade	1:New instrument	0:Not boiled thread	1:Appropriate cord care	0:Not wiped	0:Not wrapped or put on skin	0:No skin contact	0:No Breastfeeding	1:Not bathed in 6 hrs	0:Not just breast milk	2007	1: Second 12 months of trial	0:Home non-SBA
A794	3. keonjhar	26. dhanurjaypur	1:Wrapped in Clean Cloth	1:First food given was breastmilk	2:Institutional delivery	1:Washed hands	1:CDK used	1:Gloves used	0:No sheet	1:Thread used				1:Appropriate cord care	0:Not wiped	0:Not wrapped or put on skin	0:No skin contact	0:No Breastfeeding	1:Not bathed in 6 hrs	1:Only breast milk	2007	1: Second 12 months of trial	1:Institutional or Home SBA delivery
A795	3. keonjhar	26. dhanurjaypur	1:Wrapped in Clean Cloth	1:First food given was breastmilk	1:Home SBA	1:Washed hands	1:CDK used	1:Gloves used	1:Sheet used	1:Thread used	1:New blade	1:New instrument	0:Not boiled thread	1:Appropriate cord care	0:Not wiped	1:Wrapped or put on skin	0:No skin contact	0:No Breastfeeding	1:Not bathed in 6 hrs	1:Only breast milk	2007	1: Second 12 months of trial	1:Institutional or Home SBA delivery
A796	3. keonjhar	26. dhanurjaypur	1:Wrapped in Clean Cloth	1:First food given was breastmilk	2:Institutional delivery	1:Washed hands	1:CDK used	1:Gloves used	0:No sheet	1:Thread used	0:Not cut with a new blade			1:Appropriate cord care		0:Not wrapped or put on skin	0:No skin contact	0:No Breastfeeding	1:Not bathed in 6 hrs	1:Only breast milk	2007	1: Second 12 months of trial	1:Institutional or Home SBA delivery
A797	3. keonjhar	34. suakati	1:Wrapped in Clean Cloth	1:First food given was breastmilk	2:Institutional delivery		1:CDK used	1:Gloves used	1:Sheet used	1:Thread used	0:Not cut with a new blade			1:Appropriate cord care	0:Not wiped	0:Not wrapped or put on skin	0:No skin contact	0:No Breastfeeding	1:Not bathed in 6 hrs	1:Only breast milk	2007	1: Second 12 months of trial	1:Institutional or Home SBA delivery
A798	3. keonjhar	34. suakati	1:Wrapped in Clean Cloth	1:First food given was breastmilk	0:Home non-SBA	0:Not washed hands	0:No CDK	0:No gloves	0:No sheet	1:Thread used	0:Not cut with a new blade	0:Not new instrument	0:Not boiled thread	1:Appropriate cord care	0:Not wiped	0:Not wrapped or put on skin	0:No skin contact	0:No Breastfeeding	1:Not bathed in 6 hrs	1:Only breast milk	2007	1: Second 12 months of trial	0:Home non-SBA
A799	3. keonjhar	34. suakati	1:Wrapped in Clean Cloth	1:First food given was breastmilk	0:Home non-SBA	0:Not washed hands	1:CDK used	1:Gloves used	0:No sheet	1:Thread used	0:Not cut with a new blade			1:Appropriate cord care	0:Not wiped	0:Not wrapped or put on skin	0:No skin contact	0:No Breastfeeding	1:Not bathed in 6 hrs	1:Only breast milk	2007	1: Second 12 months of trial	0:Home non-SBA
A800	3. keonjhar	34. suakati	1:Wrapped in Clean Cloth	1:First food given was breastmilk	0:Home non-SBA	0:Not washed hands	0:No CDK	0:No gloves	0:No sheet	1:Thread used	1:New blade	1:New instrument	0:Not boiled thread	1:Appropriate cord care	0:Not wiped	0:Not wrapped or put on skin	0:No skin contact	0:No Breastfeeding	1:Not bathed in 6 hrs	1:Only breast milk	2007	1: Second 12 months of trial	0:Home non-SBA
A801	3. keonjhar	34. suakati	1:Wrapped in Clean Cloth	1:First food given was breastmilk	0:Home non-SBA	0:Not washed hands	0:No CDK	0:No gloves	0:No sheet	1:Thread used	1:New blade	1:New instrument	0:Not boiled thread	1:Appropriate cord care	0:Not wiped	0:Not wrapped or put on skin	0:No skin contact	0:No Breastfeeding	1:Not bathed in 6 hrs	1:Only breast milk	2007	1: Second 12 months of trial	0:Home non-SBA
A802	3. keonjhar	33. ninihan	1:Wrapped in Clean Cloth	1:First food given was breastmilk	2:Institutional delivery	0:Not washed hands	1:CDK used	1:Gloves used	0:No sheet	1:Thread used	0:Not cut with a new blade	0:Not new instrument	0:Not boiled thread	1:Appropriate cord care	0:Not wiped	0:Not wrapped or put on skin	0:No skin contact	1:Breastfeeding	1:Not bathed in 6 hrs	1:Only breast milk	2007	1: Second 12 months of trial	1:Institutional or Home SBA delivery
A803	3. keonjhar	33. ninihan	1:Wrapped in Clean Cloth	1:First food given was breastmilk	0:Home non-SBA	0:Not washed hands	0:No CDK	0:No gloves	0:No sheet	1:Thread used	1:New blade	1:New instrument	0:Not boiled thread	1:Appropriate cord care	0:Not wiped	0:Not wrapped or put on skin	0:No skin contact	1:Breastfeeding	1:Not bathed in 6 hrs	1:Only breast milk	2007	1: Second 12 months of trial	0:Home non-SBA
A804	3. keonjhar	36. tangriapal	1:Wrapped in Clean Cloth	1:First food given was breastmilk	2:Institutional delivery	0:Not washed hands	1:CDK used	1:Gloves used	0:No sheet	1:Thread used	1:New blade	1:New instrument		1:Appropriate cord care	0:Not wiped	0:Not wrapped or put on skin	0:No skin contact	0:No Breastfeeding	1:Not bathed in 6 hrs	1:Only breast milk	2007	1: Second 12 months of trial	1:Institutional or Home SBA delivery
A805	3. keonjhar	36. tangriapal	1:Wrapped in Clean Cloth	1:First food given was breastmilk	2:Institutional delivery		1:CDK used	1:Gloves used	0:No sheet	1:Thread used	1:New blade	1:New instrument		1:Appropriate cord care	0:Not wiped	0:Not wrapped or put on skin	0:No skin contact	0:No Breastfeeding	1:Not bathed in 6 hrs	1:Only breast milk	2007	1: Second 12 months of trial	1:Institutional or Home SBA delivery
A806	3. keonjhar	36. tangriapal	1:Wrapped in Clean Cloth	1:First food given was breastmilk	0:Home non-SBA	0:Not washed hands	0:No CDK	0:No gloves	0:No sheet	1:Thread used	1:New blade	1:New instrument	1:Boiled thread	1:Appropriate cord care	0:Not wiped	0:Not wrapped or put on skin	0:No skin contact	0:No Breastfeeding	0:Bathed in 6 hrs	1:Only breast milk	2007	1: Second 12 months of trial	0:Home non-SBA
A807	3. keonjhar	36. tangriapal	0:Wrapped in Dirty Cloth	1:First food given was breastmilk	2:Institutional delivery		1:CDK used	1:Gloves used	0:No sheet	1:Thread used				1:Appropriate cord care	0:Not wiped	0:Not wrapped or put on skin	0:No skin contact	0:No Breastfeeding	1:Not bathed in 6 hrs	1:Only breast milk	2007	1: Second 12 months of trial	1:Institutional or Home SBA delivery
A808	3. keonjhar	36. tangriapal	1:Wrapped in Clean Cloth	1:First food given was breastmilk	2:Institutional delivery		1:CDK used	1:Gloves used	0:No sheet	1:Thread used	0:Not cut with a new blade	1:New instrument	1:Boiled thread	1:Appropriate cord care	0:Not wiped	0:Not wrapped or put on skin	0:No skin contact	0:No Breastfeeding	1:Not bathed in 6 hrs	1:Only breast milk	2007	1: Second 12 months of trial	1:Institutional or Home SBA delivery
A809	3. keonjhar	34. suakati	1:Wrapped in Clean Cloth	1:First food given was breastmilk	0:Home non-SBA	0:Not washed hands	0:No CDK	0:No gloves	0:No sheet	1:Thread used	0:Not cut with a new blade	0:Not new instrument	0:Not boiled thread	1:Appropriate cord care	0:Not wiped	0:Not wrapped or put on skin	0:No skin contact	0:No Breastfeeding	1:Not bathed in 6 hrs	1:Only breast milk	2007	1: Second 12 months of trial	0:Home non-SBA
A810	3. keonjhar	34. suakati	1:Wrapped in Clean Cloth	1:First food given was breastmilk	0:Home non-SBA	0:Not washed hands	0:No CDK	0:No gloves	0:No sheet	1:Thread used	1:New blade	1:New instrument	0:Not boiled thread	1:Appropriate cord care	0:Not wiped	0:Not wrapped or put on skin	0:No skin contact	0:No Breastfeeding	0:Bathed in 6 hrs	1:Only breast milk	2008	2: Third 12 months of trial	0:Home non-SBA
A811	3. keonjhar	34. suakati	1:Wrapped in Clean Cloth	1:First food given was breastmilk	0:Home non-SBA	0:Not washed hands	0:No CDK	0:No gloves	0:No sheet	1:Thread used	1:New blade	1:New instrument	0:Not boiled thread	1:Appropriate cord care	0:Not wiped	0:Not wrapped or put on skin	1:Skin contact	1:Breastfeeding	0:Bathed in 6 hrs	1:Only breast milk	2007	1: Second 12 months of trial	0:Home non-SBA
A812	3. keonjhar	34. suakati	1:Wrapped in Clean Cloth	0:First food given to baby not breastmilk	2:Institutional delivery		1:CDK used	1:Gloves used	0:No sheet	1:Thread used	0:Not cut with a new blade			1:Appropriate cord care	0:Not wiped	0:Not wrapped or put on skin	0:No skin contact	0:No Breastfeeding	1:Not bathed in 6 hrs	0:Not just breast milk	2007	1: Second 12 months of trial	1:Institutional or Home SBA delivery
A813	3. keonjhar	34. suakati	1:Wrapped in Clean Cloth	0:First food given to baby not breastmilk	1:Home SBA		1:CDK used	1:Gloves used	0:No sheet	1:Thread used	0:Not cut with a new blade			1:Appropriate cord care	0:Not wiped	0:Not wrapped or put on skin	0:No skin contact	0:No Breastfeeding	1:Not bathed in 6 hrs	0:Not just breast milk	2007	1: Second 12 months of trial	1:Institutional or Home SBA delivery
A814	3. keonjhar	34. suakati	1:Wrapped in Clean Cloth	1:First food given was breastmilk	0:Home non-SBA	0:Not washed hands	0:No CDK	0:No gloves	0:No sheet	1:Thread used	1:New blade	1:New instrument	0:Not boiled thread	1:Appropriate cord care	0:Not wiped	0:Not wrapped or put on skin	0:No skin contact	0:No Breastfeeding	1:Not bathed in 6 hrs	1:Only breast milk	2007	1: Second 12 months of trial	0:Home non-SBA
A815	3. keonjhar	34. suakati	1:Wrapped in Clean Cloth	1:First food given was breastmilk	0:Home non-SBA	0:Not washed hands	0:No CDK	0:No gloves	0:No sheet	1:Thread used	1:New blade	1:New instrument	0:Not boiled thread	1:Appropriate cord care	0:Not wiped	0:Not wrapped or put on skin	0:No skin contact	0:No Breastfeeding	1:Not bathed in 6 hrs	1:Only breast milk	2007	1: Second 12 months of trial	0:Home non-SBA
A816	3. keonjhar	33. ninihan	1:Wrapped in Clean Cloth	0:First food given to baby not breastmilk	2:Institutional delivery	1:Washed hands	1:CDK used	1:Gloves used	1:Sheet used	1:Thread used				1:Appropriate cord care	0:Not wiped	0:Not wrapped or put on skin	0:No skin contact	0:No Breastfeeding	1:Not bathed in 6 hrs	0:Not just breast milk	2007	1: Second 12 months of trial	1:Institutional or Home SBA delivery
A817	3. keonjhar	36. tangriapal	1:Wrapped in Clean Cloth	1:First food given was breastmilk	2:Institutional delivery		1:CDK used	1:Gloves used	0:No sheet	1:Thread used	1:New blade	1:New instrument		1:Appropriate cord care	0:Not wiped	0:Not wrapped or put on skin	0:No skin contact	0:No Breastfeeding	1:Not bathed in 6 hrs	1:Only breast milk	2007	1: Second 12 months of trial	1:Institutional or Home SBA delivery
A818	3. keonjhar	36. tangriapal	1:Wrapped in Clean Cloth	1:First food given was breastmilk	0:Home non-SBA	0:Not washed hands	0:No CDK	0:No gloves	0:No sheet	1:Thread used	1:New blade	1:New instrument	1:Boiled thread	1:Appropriate cord care	0:Not wiped	0:Not wrapped or put on skin	0:No skin contact	0:No Breastfeeding	1:Not bathed in 6 hrs	1:Only breast milk	2007	1: Second 12 months of trial	0:Home non-SBA
A819	3. keonjhar	36. tangriapal	1:Wrapped in Clean Cloth	1:First food given was breastmilk	2:Institutional delivery	0:Not washed hands	1:CDK used	0:No gloves	0:No sheet	1:Thread used	1:New blade	1:New instrument		1:Appropriate cord care	0:Not wiped	0:Not wrapped or put on skin	0:No skin contact	1:Breastfeeding	1:Not bathed in 6 hrs	1:Only breast milk	2007	1: Second 12 months of trial	1:Institutional or Home SBA delivery
A820	3. keonjhar	36. tangriapal	1:Wrapped in Clean Cloth	1:First food given was breastmilk	2:Institutional delivery	1:Washed hands	1:CDK used	1:Gloves used	0:No sheet	1:Thread used	1:New blade	1:New instrument	0:Not boiled thread	1:Appropriate cord care	0:Not wiped	0:Not wrapped or put on skin	0:No skin contact	0:No Breastfeeding	1:Not bathed in 6 hrs	1:Only breast milk	2007	1: Second 12 months of trial	1:Institutional or Home SBA delivery
A821	3. keonjhar	36. tangriapal	1:Wrapped in Clean Cloth	1:First food given was breastmilk	0:Home non-SBA	0:Not washed hands	0:No CDK	0:No gloves	0:No sheet	1:Thread used	1:New blade	1:New instrument	1:Boiled thread	1:Appropriate cord care	0:Not wiped	0:Not wrapped or put on skin	0:No skin contact	0:No Breastfeeding	1:Not bathed in 6 hrs	1:Only breast milk	2007	1: Second 12 months of trial	0:Home non-SBA
A822	3. keonjhar	36. tangriapal	1:Wrapped in Clean Cloth	1:First food given was breastmilk	0:Home non-SBA	0:Not washed hands	0:No CDK	0:No gloves	0:No sheet	1:Thread used	1:New blade	1:New instrument	0:Not boiled thread	1:Appropriate cord care	0:Not wiped	0:Not wrapped or put on skin	1:Skin contact	1:Breastfeeding	1:Not bathed in 6 hrs	1:Only breast milk	2007	1: Second 12 months of trial	0:Home non-SBA
A823	3. keonjhar	36. tangriapal	1:Wrapped in Clean Cloth	1:First food given was breastmilk	2:Institutional delivery	1:Washed hands	1:CDK used	1:Gloves used	0:No sheet	1:Thread used	1:New blade	1:New instrument		1:Appropriate cord care	0:Not wiped	0:Not wrapped or put on skin	0:No skin contact	0:No Breastfeeding	1:Not bathed in 6 hrs	1:Only breast milk	2007	1: Second 12 months of trial	1:Institutional or Home SBA delivery
A824	3. keonjhar	34. suakati	1:Wrapped in Clean Cloth	0:First food given to baby not breastmilk	2:Institutional delivery	1:Washed hands	1:CDK used	1:Gloves used	0:No sheet	1:Thread used	0:Not cut with a new blade	1:New instrument		1:Appropriate cord care	0:Not wiped	0:Not wrapped or put on skin	0:No skin contact	0:No Breastfeeding	1:Not bathed in 6 hrs	0:Not just breast milk	2007	1: Second 12 months of trial	1:Institutional or Home SBA delivery
A825	3. keonjhar	33. ninihan	1:Wrapped in Clean Cloth	1:First food given was breastmilk	2:Institutional delivery	1:Washed hands	1:CDK used	1:Gloves used	0:No sheet	1:Thread used	0:Not cut with a new blade			1:Appropriate cord care	0:Not wiped	0:Not wrapped or put on skin	0:No skin contact	1:Breastfeeding	1:Not bathed in 6 hrs	1:Only breast milk	2007	1: Second 12 months of trial	1:Institutional or Home SBA delivery
A826	3. keonjhar	27. kumundi	1:Wrapped in Clean Cloth	0:First food given to baby not breastmilk	0:Home non-SBA	1:Washed hands	1:CDK used	0:No gloves	0:No sheet	1:Thread used	1:New blade	1:New instrument	0:Not boiled thread	1:Appropriate cord care	0:Not wiped	0:Not wrapped or put on skin	0:No skin contact	0:No Breastfeeding	0:Bathed in 6 hrs	0:Not just breast milk	2007	1: Second 12 months of trial	0:Home non-SBA
A827	3. keonjhar	33. ninihan	1:Wrapped in Clean Cloth	1:First food given was breastmilk	2:Institutional delivery	1:Washed hands	0:No CDK	1:Gloves used	0:No sheet	1:Thread used	0:Not cut with a new blade			1:Appropriate cord care	0:Not wiped	0:Not wrapped or put on skin	0:No skin contact	1:Breastfeeding	0:Bathed in 6 hrs	1:Only breast milk	2007	1: Second 12 months of trial	1:Institutional or Home SBA delivery
A828	3. keonjhar	34. suakati	1:Wrapped in Clean Cloth	1:First food given was breastmilk	2:Institutional delivery	1:Washed hands	1:CDK used	1:Gloves used	1:Sheet used	1:Thread used	0:Not cut with a new blade			1:Appropriate cord care	0:Not wiped	0:Not wrapped or put on skin	0:No skin contact	0:No Breastfeeding	1:Not bathed in 6 hrs	1:Only breast milk	2007	1: Second 12 months of trial	1:Institutional or Home SBA delivery
A829	3. keonjhar	33. ninihan	1:Wrapped in Clean Cloth	1:First food given was breastmilk	2:Institutional delivery	1:Washed hands	1:CDK used	1:Gloves used	1:Sheet used	1:Thread used	0:Not cut with a new blade			1:Appropriate cord care	1:Wiped	1:Wrapped or put on skin	0:No skin contact	0:No Breastfeeding	1:Not bathed in 6 hrs	1:Only breast milk	2007	1: Second 12 months of trial	1:Institutional or Home SBA delivery
A830	3. keonjhar	36. tangriapal	1:Wrapped in Clean Cloth	1:First food given was breastmilk	2:Institutional delivery		1:CDK used	1:Gloves used	0:No sheet	1:Thread used	1:New blade	1:New instrument		1:Appropriate cord care	0:Not wiped	0:Not wrapped or put on skin	0:No skin contact	0:No Breastfeeding	1:Not bathed in 6 hrs	1:Only breast milk	2007	1: Second 12 months of trial	1:Institutional or Home SBA delivery
A831	3. keonjhar	30. madhyapur	1:Wrapped in Clean Cloth	1:First food given was breastmilk	2:Institutional delivery	1:Washed hands	1:CDK used	1:Gloves used	0:No sheet	1:Thread used	0:Not cut with a new blade	1:New instrument	1:Boiled thread	0:Inappropriate cord care	1:Wiped	1:Wrapped or put on skin	1:Skin contact	1:Breastfeeding	1:Not bathed in 6 hrs	1:Only breast milk	2007	1: Second 12 months of trial	1:Institutional or Home SBA delivery
A832	3. keonjhar	36. tangriapal	1:Wrapped in Clean Cloth	0:First food given to baby not breastmilk	2:Institutional delivery	1:Washed hands	1:CDK used	1:Gloves used	0:No sheet	1:Thread used	1:New blade	1:New instrument		1:Appropriate cord care	0:Not wiped	0:Not wrapped or put on skin	0:No skin contact	0:No Breastfeeding	1:Not bathed in 6 hrs	0:Not just breast milk	2007	1: Second 12 months of trial	1:Institutional or Home SBA delivery
A833	3. keonjhar	36. tangriapal	1:Wrapped in Clean Cloth	1:First food given was breastmilk	0:Home non-SBA	0:Not washed hands	0:No CDK	0:No gloves	0:No sheet	1:Thread used	1:New blade	1:New instrument	0:Not boiled thread	1:Appropriate cord care	0:Not wiped	0:Not wrapped or put on skin	0:No skin contact	0:No Breastfeeding	1:Not bathed in 6 hrs	0:Not just breast milk	2007	1: Second 12 months of trial	0:Home non-SBA
A834	3. keonjhar	36. tangriapal	1:Wrapped in Clean Cloth	1:First food given was breastmilk	2:Institutional delivery	1:Washed hands	1:CDK used	1:Gloves used	0:No sheet	1:Thread used				1:Appropriate cord care	0:Not wiped	0:Not wrapped or put on skin	0:No skin contact	0:No Breastfeeding	1:Not bathed in 6 hrs	1:Only breast milk	2007	1: Second 12 months of trial	1:Institutional or Home SBA delivery
A835	3. keonjhar	34. suakati	1:Wrapped in Clean Cloth	1:First food given was breastmilk	0:Home non-SBA	1:Washed hands	0:No CDK	0:No gloves	0:No sheet	1:Thread used	1:New blade	1:New instrument	1:Boiled thread	1:Appropriate cord care	0:Not wiped	0:Not wrapped or put on skin	0:No skin contact	0:No Breastfeeding	1:Not bathed in 6 hrs	1:Only breast milk	2007	1: Second 12 months of trial	0:Home non-SBA
A836	3. keonjhar	27. kumundi	1:Wrapped in Clean Cloth	0:First food given to baby not breastmilk	2:Institutional delivery	1:Washed hands	1:CDK used	0:No gloves	0:No sheet	1:Thread used	0:Not cut with a new blade	1:New instrument	1:Boiled thread	1:Appropriate cord care	0:Not wiped	0:Not wrapped or put on skin	0:No skin contact	0:No Breastfeeding	1:Not bathed in 6 hrs	0:Not just breast milk	2007	1: Second 12 months of trial	1:Institutional or Home SBA delivery
A837	3. keonjhar	27. kumundi	1:Wrapped in Clean Cloth	0:First food given to baby not breastmilk	2:Institutional delivery	1:Washed hands	1:CDK used	1:Gloves used	0:No sheet	1:Thread used	0:Not cut with a new blade		1:Boiled thread	1:Appropriate cord care	0:Not wiped	0:Not wrapped or put on skin	0:No skin contact	1:Breastfeeding	1:Not bathed in 6 hrs	0:Not just breast milk	2007	1: Second 12 months of trial	1:Institutional or Home SBA delivery
A838	3. keonjhar	27. kumundi	1:Wrapped in Clean Cloth	0:First food given to baby not breastmilk	0:Home non-SBA	0:Not washed hands	1:CDK used	0:No gloves	0:No sheet	1:Thread used	1:New blade	1:New instrument	0:Not boiled thread	1:Appropriate cord care	0:Not wiped	0:Not wrapped or put on skin	0:No skin contact	0:No Breastfeeding	0:Bathed in 6 hrs	0:Not just breast milk	2007	1: Second 12 months of trial	0:Home non-SBA
A839	3. keonjhar	27. kumundi	1:Wrapped in Clean Cloth	1:First food given was breastmilk	0:Home non-SBA	0:Not washed hands	1:CDK used	0:No gloves	0:No sheet	1:Thread used	1:New blade	1:New instrument	1:Boiled thread	1:Appropriate cord care	0:Not wiped	0:Not wrapped or put on skin	0:No skin contact	1:Breastfeeding	1:Not bathed in 6 hrs	1:Only breast milk	2007	1: Second 12 months of trial	0:Home non-SBA
A840	3. keonjhar	26. dhanurjaypur	1:Wrapped in Clean Cloth	1:First food given was breastmilk	1:Home SBA	1:Washed hands	1:CDK used	1:Gloves used	1:Sheet used	1:Thread used	1:New blade	1:New instrument	0:Not boiled thread	1:Appropriate cord care	0:Not wiped	0:Not wrapped or put on skin	0:No skin contact	1:Breastfeeding	1:Not bathed in 6 hrs	1:Only breast milk	2007	1: Second 12 months of trial	1:Institutional or Home SBA delivery
A841	3. keonjhar	26. dhanurjaypur	1:Wrapped in Clean Cloth	1:First food given was breastmilk	1:Home SBA	1:Washed hands	1:CDK used	1:Gloves used	1:Sheet used	1:Thread used	1:New blade	1:New instrument	0:Not boiled thread	1:Appropriate cord care	0:Not wiped	0:Not wrapped or put on skin	0:No skin contact	1:Breastfeeding	1:Not bathed in 6 hrs	1:Only breast milk	2007	1: Second 12 months of trial	1:Institutional or Home SBA delivery
A842	3. keonjhar	26. dhanurjaypur	1:Wrapped in Clean Cloth	0:First food given to baby not breastmilk	0:Home non-SBA		0:No CDK	0:No gloves	0:No sheet	1:Thread used	1:New blade	1:New instrument	0:Not boiled thread	1:Appropriate cord care	1:Wiped	0:Not wrapped or put on skin	0:No skin contact	0:No Breastfeeding	1:Not bathed in 6 hrs	0:Not just breast milk	2007	1: Second 12 months of trial	0:Home non-SBA
A843	3. keonjhar	26. dhanurjaypur	1:Wrapped in Clean Cloth	1:First food given was breastmilk	1:Home SBA	1:Washed hands	1:CDK used	1:Gloves used	1:Sheet used	1:Thread used	1:New blade	1:New instrument	0:Not boiled thread	1:Appropriate cord care	0:Not wiped	0:Not wrapped or put on skin	1:Skin contact	1:Breastfeeding	1:Not bathed in 6 hrs	1:Only breast milk	2007	1: Second 12 months of trial	1:Institutional or Home SBA delivery
A844	3. keonjhar	27. kumundi	1:Wrapped in Clean Cloth	1:First food given was breastmilk	0:Home non-SBA	0:Not washed hands	1:CDK used	0:No gloves	0:No sheet	1:Thread used	0:Not cut with a new blade		1:Boiled thread	1:Appropriate cord care	0:Not wiped	0:Not wrapped or put on skin	0:No skin contact	0:No Breastfeeding	1:Not bathed in 6 hrs	0:Not just breast milk	2007	1: Second 12 months of trial	0:Home non-SBA
A845	3. keonjhar	27. kumundi	0:Wrapped in Dirty Cloth	1:First food given was breastmilk	0:Home non-SBA	0:Not washed hands	0:No CDK	0:No gloves	0:No sheet	1:Thread used	1:New blade	1:New instrument	1:Boiled thread	1:Appropriate cord care	0:Not wiped	0:Not wrapped or put on skin	0:No skin contact	0:No Breastfeeding	1:Not bathed in 6 hrs	1:Only breast milk	2007	1: Second 12 months of trial	0:Home non-SBA
A846	3. keonjhar	27. kumundi	0:Wrapped in Dirty Cloth	1:First food given was breastmilk	0:Home non-SBA	0:Not washed hands	0:No CDK	0:No gloves	0:No sheet	1:Thread used	1:New blade	1:New instrument	0:Not boiled thread	1:Appropriate cord care	0:Not wiped	0:Not wrapped or put on skin	0:No skin contact	0:No Breastfeeding	1:Not bathed in 6 hrs	1:Only breast milk	2007	1: Second 12 months of trial	0:Home non-SBA
A847	3. keonjhar	27. kumundi	0:Wrapped in Dirty Cloth	1:First food given was breastmilk	0:Home non-SBA	0:Not washed hands	0:No CDK	0:No gloves	0:No sheet	1:Thread used	0:Not cut with a new blade	0:Not new instrument	0:Not boiled thread	1:Appropriate cord care	0:Not wiped	0:Not wrapped or put on skin	0:No skin contact	0:No Breastfeeding	0:Bathed in 6 hrs	1:Only breast milk	2007	1: Second 12 months of trial	0:Home non-SBA
A848	3. keonjhar	27. kumundi	0:Wrapped in Dirty Cloth	0:First food given to baby not breastmilk	0:Home non-SBA	0:Not washed hands	0:No CDK	0:No gloves	0:No sheet	1:Thread used	1:New blade	1:New instrument	0:Not boiled thread	1:Appropriate cord care	0:Not wiped	0:Not wrapped or put on skin	0:No skin contact	0:No Breastfeeding	0:Bathed in 6 hrs	0:Not just breast milk	2007	1: Second 12 months of trial	0:Home non-SBA
A849	3. keonjhar	27. kumundi	1:Wrapped in Clean Cloth	1:First food given was breastmilk	2:Institutional delivery	1:Washed hands	1:CDK used	0:No gloves	0:No sheet	1:Thread used	0:Not cut with a new blade		1:Boiled thread	1:Appropriate cord care	0:Not wiped	0:Not wrapped or put on skin	1:Skin contact	0:No Breastfeeding	1:Not bathed in 6 hrs	1:Only breast milk	2007	1: Second 12 months of trial	1:Institutional or Home SBA delivery
A850	3. keonjhar	27. kumundi	1:Wrapped in Clean Cloth	1:First food given was breastmilk	0:Home non-SBA	1:Washed hands	1:CDK used	0:No gloves	0:No sheet	1:Thread used	0:Not cut with a new blade	0:Not new instrument	0:Not boiled thread	1:Appropriate cord care	0:Not wiped	0:Not wrapped or put on skin	0:No skin contact	0:No Breastfeeding	1:Not bathed in 6 hrs	1:Only breast milk	2007	1: Second 12 months of trial	0:Home non-SBA
A851	3. keonjhar	26. dhanurjaypur	1:Wrapped in Clean Cloth	1:First food given was breastmilk	2:Institutional delivery	1:Washed hands	1:CDK used	1:Gloves used	1:Sheet used	1:Thread used				1:Appropriate cord care	0:Not wiped	0:Not wrapped or put on skin	0:No skin contact	0:No Breastfeeding	1:Not bathed in 6 hrs	1:Only breast milk	2007	1: Second 12 months of trial	1:Institutional or Home SBA delivery
A852	3. keonjhar	27. kumundi	1:Wrapped in Clean Cloth	1:First food given was breastmilk	2:Institutional delivery	1:Washed hands	1:CDK used	1:Gloves used	0:No sheet	1:Thread used	0:Not cut with a new blade		1:Boiled thread	1:Appropriate cord care	0:Not wiped	0:Not wrapped or put on skin	0:No skin contact	0:No Breastfeeding	1:Not bathed in 6 hrs	1:Only breast milk	2007	1: Second 12 months of trial	1:Institutional or Home SBA delivery
A853	3. keonjhar	36. tangriapal	1:Wrapped in Clean Cloth	1:First food given was breastmilk	2:Institutional delivery	1:Washed hands	1:CDK used	1:Gloves used	0:No sheet	1:Thread used				1:Appropriate cord care	0:Not wiped	0:Not wrapped or put on skin	0:No skin contact	0:No Breastfeeding	1:Not bathed in 6 hrs	1:Only breast milk	2007	1: Second 12 months of trial	1:Institutional or Home SBA delivery
A854	3. keonjhar	30. madhyapur	1:Wrapped in Clean Cloth	1:First food given was breastmilk	2:Institutional delivery	1:Washed hands	1:CDK used	1:Gloves used	0:No sheet	1:Thread used	0:Not cut with a new blade		1:Boiled thread	1:Appropriate cord care	1:Wiped	0:Not wrapped or put on skin	0:No skin contact	0:No Breastfeeding	1:Not bathed in 6 hrs	1:Only breast milk	2007	1: Second 12 months of trial	1:Institutional or Home SBA delivery
A855	3. keonjhar	30. madhyapur	1:Wrapped in Clean Cloth	1:First food given was breastmilk	2:Institutional delivery	1:Washed hands	1:CDK used	1:Gloves used	0:No sheet	1:Thread used	0:Not cut with a new blade		1:Boiled thread	1:Appropriate cord care	1:Wiped	0:Not wrapped or put on skin	0:No skin contact	0:No Breastfeeding	1:Not bathed in 6 hrs	1:Only breast milk	2007	1: Second 12 months of trial	1:Institutional or Home SBA delivery
A856	3. keonjhar	33. ninihan	1:Wrapped in Clean Cloth	1:First food given was breastmilk	0:Home non-SBA	0:Not washed hands	0:No CDK	0:No gloves	0:No sheet	1:Thread used	0:Not cut with a new blade	0:Not new instrument	0:Not boiled thread	1:Appropriate cord care	0:Not wiped	0:Not wrapped or put on skin	0:No skin contact	0:No Breastfeeding	1:Not bathed in 6 hrs	1:Only breast milk	2006	1: Second 12 months of trial	0:Home non-SBA
A857	3. keonjhar	34. suakati	1:Wrapped in Clean Cloth	1:First food given was breastmilk	2:Institutional delivery	1:Washed hands	1:CDK used	1:Gloves used	1:Sheet used	1:Thread used	0:Not cut with a new blade			1:Appropriate cord care	0:Not wiped	0:Not wrapped or put on skin	0:No skin contact	0:No Breastfeeding	1:Not bathed in 6 hrs	1:Only breast milk	2006	1: Second 12 months of trial	1:Institutional or Home SBA delivery
A858	3. keonjhar	36. tangriapal	1:Wrapped in Clean Cloth	1:First food given was breastmilk	0:Home non-SBA	0:Not washed hands	0:No CDK	0:No gloves	0:No sheet	1:Thread used	1:New blade	1:New instrument	1:Boiled thread	1:Appropriate cord care	0:Not wiped	0:Not wrapped or put on skin	0:No skin contact	0:No Breastfeeding	1:Not bathed in 6 hrs	1:Only breast milk	2007	1: Second 12 months of trial	0:Home non-SBA
A859	3. keonjhar	36. tangriapal	1:Wrapped in Clean Cloth	1:First food given was breastmilk	0:Home non-SBA	0:Not washed hands	0:No CDK	0:No gloves	0:No sheet	1:Thread used	1:New blade	1:New instrument	1:Boiled thread	1:Appropriate cord care	0:Not wiped	0:Not wrapped or put on skin	0:No skin contact	0:No Breastfeeding	1:Not bathed in 6 hrs	1:Only breast milk	2007	1: Second 12 months of trial	0:Home non-SBA
A860	3. keonjhar	36. tangriapal	1:Wrapped in Clean Cloth	1:First food given was breastmilk	2:Institutional delivery		1:CDK used	1:Gloves used	0:No sheet	1:Thread used				1:Appropriate cord care	0:Not wiped	0:Not wrapped or put on skin	0:No skin contact	0:No Breastfeeding	1:Not bathed in 6 hrs	1:Only breast milk	2007	1: Second 12 months of trial	1:Institutional or Home SBA delivery
A861	3. keonjhar	36. tangriapal	1:Wrapped in Clean Cloth	1:First food given was breastmilk	2:Institutional delivery		1:CDK used	1:Gloves used	0:No sheet	1:Thread used	1:New blade	1:New instrument	1:Boiled thread	1:Appropriate cord care	0:Not wiped	0:Not wrapped or put on skin	0:No skin contact	0:No Breastfeeding	1:Not bathed in 6 hrs	1:Only breast milk	2007	1: Second 12 months of trial	1:Institutional or Home SBA delivery
A862	3. keonjhar	36. tangriapal	1:Wrapped in Clean Cloth	1:First food given was breastmilk	0:Home non-SBA	0:Not washed hands	0:No CDK	0:No gloves	0:No sheet	1:Thread used	1:New blade	1:New instrument	0:Not boiled thread	1:Appropriate cord care	0:Not wiped	0:Not wrapped or put on skin	0:No skin contact	0:No Breastfeeding	0:Bathed in 6 hrs	1:Only breast milk	2007	1: Second 12 months of trial	0:Home non-SBA
A863	3. keonjhar	36. tangriapal	1:Wrapped in Clean Cloth	1:First food given was breastmilk	0:Home non-SBA	0:Not washed hands	0:No CDK	0:No gloves	0:No sheet	1:Thread used	1:New blade	1:New instrument	0:Not boiled thread	1:Appropriate cord care	0:Not wiped	0:Not wrapped or put on skin	0:No skin contact	0:No Breastfeeding	0:Bathed in 6 hrs	1:Only breast milk	2007	1: Second 12 months of trial	0:Home non-SBA
A864	3. keonjhar	36. tangriapal	1:Wrapped in Clean Cloth	1:First food given was breastmilk	0:Home non-SBA	0:Not washed hands	0:No CDK	0:No gloves	0:No sheet	1:Thread used	1:New blade	1:New instrument	0:Not boiled thread	1:Appropriate cord care	0:Not wiped	0:Not wrapped or put on skin	0:No skin contact	0:No Breastfeeding	1:Not bathed in 6 hrs	1:Only breast milk	2007	1: Second 12 months of trial	0:Home non-SBA
A865	3. keonjhar	36. tangriapal	1:Wrapped in Clean Cloth	0:First food given to baby not breastmilk	0:Home non-SBA	0:Not washed hands	0:No CDK	0:No gloves	0:No sheet	1:Thread used	1:New blade	1:New instrument		1:Appropriate cord care	0:Not wiped	0:Not wrapped or put on skin	0:No skin contact	0:No Breastfeeding	1:Not bathed in 6 hrs	0:Not just breast milk	2007	1: Second 12 months of trial	0:Home non-SBA
A866	3. keonjhar	36. tangriapal	1:Wrapped in Clean Cloth	1:First food given was breastmilk	2:Institutional delivery		1:CDK used	1:Gloves used	1:Sheet used	1:Thread used				1:Appropriate cord care	0:Not wiped	0:Not wrapped or put on skin	0:No skin contact	0:No Breastfeeding	1:Not bathed in 6 hrs	1:Only breast milk	2007	1: Second 12 months of trial	1:Institutional or Home SBA delivery
A867	3. keonjhar	36. tangriapal	1:Wrapped in Clean Cloth	1:First food given was breastmilk	2:Institutional delivery		0:No CDK	0:No gloves	1:Sheet used	1:Thread used	1:New blade	1:New instrument		1:Appropriate cord care	0:Not wiped	0:Not wrapped or put on skin	0:No skin contact	0:No Breastfeeding	1:Not bathed in 6 hrs	1:Only breast milk	2007	1: Second 12 months of trial	1:Institutional or Home SBA delivery
A868	3. keonjhar	36. tangriapal	1:Wrapped in Clean Cloth	0:First food given to baby not breastmilk	0:Home non-SBA	0:Not washed hands	0:No CDK	0:No gloves	0:No sheet	1:Thread used	1:New blade	1:New instrument	0:Not boiled thread	1:Appropriate cord care	0:Not wiped	0:Not wrapped or put on skin	0:No skin contact	0:No Breastfeeding	0:Bathed in 6 hrs	0:Not just breast milk	2007	1: Second 12 months of trial	0:Home non-SBA
A869	3. keonjhar	36. tangriapal	1:Wrapped in Clean Cloth	1:First food given was breastmilk	0:Home non-SBA	0:Not washed hands	0:No CDK	0:No gloves	0:No sheet	1:Thread used	1:New blade	1:New instrument	0:Not boiled thread	1:Appropriate cord care	0:Not wiped	0:Not wrapped or put on skin	0:No skin contact	0:No Breastfeeding	1:Not bathed in 6 hrs	1:Only breast milk	2007	1: Second 12 months of trial	0:Home non-SBA
A870	3. keonjhar	36. tangriapal	1:Wrapped in Clean Cloth	1:First food given was breastmilk	0:Home non-SBA	0:Not washed hands	0:No CDK	0:No gloves	0:No sheet	1:Thread used	1:New blade	1:New instrument	1:Boiled thread	1:Appropriate cord care	0:Not wiped	0:Not wrapped or put on skin	0:No skin contact	0:No Breastfeeding	1:Not bathed in 6 hrs	1:Only breast milk	2007	1: Second 12 months of trial	0:Home non-SBA
A871	3. keonjhar	36. tangriapal	1:Wrapped in Clean Cloth	1:First food given was breastmilk	2:Institutional delivery		1:CDK used	1:Gloves used	0:No sheet	1:Thread used	1:New blade	1:New instrument		1:Appropriate cord care	0:Not wiped	0:Not wrapped or put on skin	0:No skin contact	0:No Breastfeeding	1:Not bathed in 6 hrs	1:Only breast milk	2007	1: Second 12 months of trial	1:Institutional or Home SBA delivery
A872	3. keonjhar	36. tangriapal	1:Wrapped in Clean Cloth	0:First food given to baby not breastmilk	0:Home non-SBA	0:Not washed hands	0:No CDK	0:No gloves	0:No sheet	1:Thread used	1:New blade	1:New instrument	1:Boiled thread	1:Appropriate cord care	0:Not wiped	0:Not wrapped or put on skin	0:No skin contact	0:No Breastfeeding	1:Not bathed in 6 hrs	0:Not just breast milk	2007	1: Second 12 months of trial	0:Home non-SBA
A873	3. keonjhar	34. suakati	1:Wrapped in Clean Cloth	1:First food given was breastmilk	2:Institutional delivery		1:CDK used	1:Gloves used	0:No sheet	1:Thread used	0:Not cut with a new blade			1:Appropriate cord care	0:Not wiped	0:Not wrapped or put on skin	0:No skin contact	0:No Breastfeeding	1:Not bathed in 6 hrs	1:Only breast milk	2007	1: Second 12 months of trial	1:Institutional or Home SBA delivery
A874	3. keonjhar	34. suakati	1:Wrapped in Clean Cloth	1:First food given was breastmilk	2:Institutional delivery		1:CDK used	1:Gloves used	0:No sheet	1:Thread used	0:Not cut with a new blade			1:Appropriate cord care	0:Not wiped	0:Not wrapped or put on skin	0:No skin contact	1:Breastfeeding	1:Not bathed in 6 hrs	1:Only breast milk	2007	1: Second 12 months of trial	1:Institutional or Home SBA delivery
A875	3. keonjhar	34. suakati	1:Wrapped in Clean Cloth	1:First food given was breastmilk	2:Institutional delivery		1:CDK used	1:Gloves used	0:No sheet	1:Thread used	0:Not cut with a new blade			1:Appropriate cord care	0:Not wiped	0:Not wrapped or put on skin	0:No skin contact	0:No Breastfeeding	1:Not bathed in 6 hrs	1:Only breast milk	2007	1: Second 12 months of trial	1:Institutional or Home SBA delivery
A876	3. keonjhar	34. suakati	1:Wrapped in Clean Cloth	0:First food given to baby not breastmilk	2:Institutional delivery	1:Washed hands	1:CDK used	1:Gloves used	0:No sheet	1:Thread used	0:Not cut with a new blade			1:Appropriate cord care	0:Not wiped	0:Not wrapped or put on skin	0:No skin contact	0:No Breastfeeding	1:Not bathed in 6 hrs	0:Not just breast milk	2007	1: Second 12 months of trial	1:Institutional or Home SBA delivery
A877	3. keonjhar	34. suakati	1:Wrapped in Clean Cloth	1:First food given was breastmilk	0:Home non-SBA	0:Not washed hands	0:No CDK	0:No gloves	0:No sheet	1:Thread used	1:New blade	1:New instrument	0:Not boiled thread	1:Appropriate cord care	0:Not wiped	0:Not wrapped or put on skin	0:No skin contact	0:No Breastfeeding	1:Not bathed in 6 hrs	1:Only breast milk	2007	1: Second 12 months of trial	0:Home non-SBA
A878	3. keonjhar	34. suakati	1:Wrapped in Clean Cloth	1:First food given was breastmilk	0:Home non-SBA		0:No CDK	0:No gloves	0:No sheet	1:Thread used	1:New blade	1:New instrument	0:Not boiled thread	1:Appropriate cord care	0:Not wiped	0:Not wrapped or put on skin	0:No skin contact	0:No Breastfeeding	1:Not bathed in 6 hrs	1:Only breast milk	2007	1: Second 12 months of trial	0:Home non-SBA
A879	3. keonjhar	34. suakati	1:Wrapped in Clean Cloth	1:First food given was breastmilk	2:Institutional delivery	1:Washed hands	1:CDK used	1:Gloves used	0:No sheet	1:Thread used	0:Not cut with a new blade			1:Appropriate cord care	0:Not wiped	0:Not wrapped or put on skin	0:No skin contact	0:No Breastfeeding	1:Not bathed in 6 hrs	1:Only breast milk	2007	1: Second 12 months of trial	1:Institutional or Home SBA delivery
A880	3. keonjhar	34. suakati	1:Wrapped in Clean Cloth	1:First food given was breastmilk	0:Home non-SBA		1:CDK used	1:Gloves used	0:No sheet	1:Thread used	1:New blade	1:New instrument	0:Not boiled thread	1:Appropriate cord care	0:Not wiped	0:Not wrapped or put on skin	0:No skin contact	0:No Breastfeeding	1:Not bathed in 6 hrs	1:Only breast milk	2007	1: Second 12 months of trial	0:Home non-SBA
A881	3. keonjhar	34. suakati	1:Wrapped in Clean Cloth	1:First food given was breastmilk	2:Institutional delivery		1:CDK used	1:Gloves used	0:No sheet	1:Thread used	0:Not cut with a new blade			1:Appropriate cord care	0:Not wiped	0:Not wrapped or put on skin	0:No skin contact	0:No Breastfeeding	1:Not bathed in 6 hrs	1:Only breast milk	2007	1: Second 12 months of trial	1:Institutional or Home SBA delivery
A882	3. keonjhar	34. suakati	1:Wrapped in Clean Cloth	1:First food given was breastmilk	0:Home non-SBA	0:Not washed hands	0:No CDK	0:No gloves	0:No sheet	1:Thread used	1:New blade	1:New instrument	0:Not boiled thread	1:Appropriate cord care	0:Not wiped	0:Not wrapped or put on skin	0:No skin contact	0:No Breastfeeding	1:Not bathed in 6 hrs	1:Only breast milk	2007	1: Second 12 months of trial	0:Home non-SBA
A883	3. keonjhar	34. suakati	1:Wrapped in Clean Cloth	1:First food given was breastmilk	0:Home non-SBA	0:Not washed hands	0:No CDK	0:No gloves	0:No sheet	1:Thread used	0:Not cut with a new blade	0:Not new instrument	0:Not boiled thread	1:Appropriate cord care	0:Not wiped	0:Not wrapped or put on skin	1:Skin contact	1:Breastfeeding	0:Bathed in 6 hrs	1:Only breast milk	2007	1: Second 12 months of trial	0:Home non-SBA
A884	3. keonjhar	34. suakati	1:Wrapped in Clean Cloth	1:First food given was breastmilk	2:Institutional delivery		1:CDK used	1:Gloves used	0:No sheet	1:Thread used	1:New blade	1:New instrument		1:Appropriate cord care	0:Not wiped	0:Not wrapped or put on skin	0:No skin contact	0:No Breastfeeding	1:Not bathed in 6 hrs	1:Only breast milk	2007	1: Second 12 months of trial	1:Institutional or Home SBA delivery
A885	3. keonjhar	34. suakati	1:Wrapped in Clean Cloth	1:First food given was breastmilk	0:Home non-SBA	0:Not washed hands	0:No CDK	0:No gloves	0:No sheet	1:Thread used	0:Not cut with a new blade	0:Not new instrument	0:Not boiled thread	1:Appropriate cord care	0:Not wiped	0:Not wrapped or put on skin	0:No skin contact	0:No Breastfeeding	1:Not bathed in 6 hrs	1:Only breast milk	2007	1: Second 12 months of trial	0:Home non-SBA
A886	3. keonjhar	33. ninihan	1:Wrapped in Clean Cloth	0:First food given to baby not breastmilk	0:Home non-SBA	0:Not washed hands	0:No CDK	0:No gloves	0:No sheet	1:Thread used	1:New blade	1:New instrument	0:Not boiled thread	1:Appropriate cord care	0:Not wiped	0:Not wrapped or put on skin	0:No skin contact	0:No Breastfeeding	1:Not bathed in 6 hrs	0:Not just breast milk	2007	1: Second 12 months of trial	0:Home non-SBA
A887	3. keonjhar	33. ninihan	1:Wrapped in Clean Cloth	1:First food given was breastmilk	0:Home non-SBA	1:Washed hands	1:CDK used	0:No gloves	1:Sheet used	1:Thread used	1:New blade	1:New instrument	0:Not boiled thread	1:Appropriate cord care	0:Not wiped	0:Not wrapped or put on skin	1:Skin contact	1:Breastfeeding	1:Not bathed in 6 hrs	1:Only breast milk	2007	1: Second 12 months of trial	0:Home non-SBA
A888	3. keonjhar	33. ninihan	1:Wrapped in Clean Cloth	0:First food given to baby not breastmilk	0:Home non-SBA	1:Washed hands	0:No CDK	0:No gloves	1:Sheet used	1:Thread used	1:New blade	1:New instrument	0:Not boiled thread	1:Appropriate cord care	0:Not wiped	0:Not wrapped or put on skin	0:No skin contact	0:No Breastfeeding	1:Not bathed in 6 hrs	0:Not just breast milk	2007	1: Second 12 months of trial	0:Home non-SBA
A889	3. keonjhar	33. ninihan	1:Wrapped in Clean Cloth	1:First food given was breastmilk	0:Home non-SBA	1:Washed hands	0:No CDK	0:No gloves	0:No sheet	1:Thread used	1:New blade	1:New instrument	1:Boiled thread	1:Appropriate cord care	0:Not wiped	0:Not wrapped or put on skin	0:No skin contact	1:Breastfeeding	0:Bathed in 6 hrs	1:Only breast milk	2007	1: Second 12 months of trial	0:Home non-SBA
A890	3. keonjhar	33. ninihan	1:Wrapped in Clean Cloth	1:First food given was breastmilk	0:Home non-SBA	0:Not washed hands	0:No CDK	0:No gloves	0:No sheet	1:Thread used	1:New blade	1:New instrument	0:Not boiled thread	1:Appropriate cord care	0:Not wiped	0:Not wrapped or put on skin	1:Skin contact	1:Breastfeeding	0:Bathed in 6 hrs	1:Only breast milk	2007	1: Second 12 months of trial	0:Home non-SBA
A891	3. keonjhar	33. ninihan	1:Wrapped in Clean Cloth	1:First food given was breastmilk	2:Institutional delivery	1:Washed hands	1:CDK used	1:Gloves used	1:Sheet used	1:Thread used	0:Not cut with a new blade	0:Not new instrument	0:Not boiled thread	1:Appropriate cord care	0:Not wiped	0:Not wrapped or put on skin	0:No skin contact	1:Breastfeeding	1:Not bathed in 6 hrs	1:Only breast milk	2007	1: Second 12 months of trial	1:Institutional or Home SBA delivery
A892	3. keonjhar	36. tangriapal	1:Wrapped in Clean Cloth	1:First food given was breastmilk	2:Institutional delivery		1:CDK used	1:Gloves used	0:No sheet	1:Thread used				1:Appropriate cord care	0:Not wiped	0:Not wrapped or put on skin	0:No skin contact	0:No Breastfeeding	1:Not bathed in 6 hrs	1:Only breast milk	2007	1: Second 12 months of trial	1:Institutional or Home SBA delivery
A893	3. keonjhar	36. tangriapal	1:Wrapped in Clean Cloth	1:First food given was breastmilk	0:Home non-SBA	0:Not washed hands	0:No CDK	0:No gloves	0:No sheet	1:Thread used	1:New blade	1:New instrument	0:Not boiled thread	1:Appropriate cord care	0:Not wiped	0:Not wrapped or put on skin	0:No skin contact	0:No Breastfeeding	1:Not bathed in 6 hrs	1:Only breast milk	2007	1: Second 12 months of trial	0:Home non-SBA
A894	3. keonjhar	36. tangriapal	1:Wrapped in Clean Cloth	1:First food given was breastmilk	0:Home non-SBA	0:Not washed hands	0:No CDK	0:No gloves	0:No sheet	1:Thread used	1:New blade	1:New instrument	1:Boiled thread	1:Appropriate cord care	0:Not wiped	0:Not wrapped or put on skin	0:No skin contact	1:Breastfeeding	1:Not bathed in 6 hrs	1:Only breast milk	2007	1: Second 12 months of trial	0:Home non-SBA
A895	3. keonjhar	36. tangriapal	1:Wrapped in Clean Cloth	1:First food given was breastmilk	0:Home non-SBA	0:Not washed hands	0:No CDK	0:No gloves	0:No sheet	1:Thread used	1:New blade	1:New instrument	0:Not boiled thread	1:Appropriate cord care	0:Not wiped	0:Not wrapped or put on skin	0:No skin contact	0:No Breastfeeding	1:Not bathed in 6 hrs	1:Only breast milk	2007	1: Second 12 months of trial	0:Home non-SBA
A896	3. keonjhar	36. tangriapal	1:Wrapped in Clean Cloth	1:First food given was breastmilk	0:Home non-SBA	0:Not washed hands	0:No CDK	0:No gloves	0:No sheet	1:Thread used	1:New blade	1:New instrument	1:Boiled thread	1:Appropriate cord care	0:Not wiped	0:Not wrapped or put on skin	0:No skin contact	1:Breastfeeding	1:Not bathed in 6 hrs	1:Only breast milk	2007	1: Second 12 months of trial	0:Home non-SBA
A897	3. keonjhar	36. tangriapal	1:Wrapped in Clean Cloth	1:First food given was breastmilk	0:Home non-SBA	0:Not washed hands	0:No CDK	0:No gloves	0:No sheet	1:Thread used	1:New blade	1:New instrument	1:Boiled thread	1:Appropriate cord care	0:Not wiped	0:Not wrapped or put on skin	0:No skin contact	0:No Breastfeeding	0:Bathed in 6 hrs	1:Only breast milk	2007	1: Second 12 months of trial	0:Home non-SBA
A898	3. keonjhar	36. tangriapal	1:Wrapped in Clean Cloth	1:First food given was breastmilk	0:Home non-SBA	0:Not washed hands	0:No CDK	0:No gloves	0:No sheet	1:Thread used	1:New blade	1:New instrument	0:Not boiled thread	1:Appropriate cord care	0:Not wiped	0:Not wrapped or put on skin	0:No skin contact	0:No Breastfeeding	0:Bathed in 6 hrs	1:Only breast milk	2007	1: Second 12 months of trial	0:Home non-SBA
A899	3. keonjhar	36. tangriapal	1:Wrapped in Clean Cloth	1:First food given was breastmilk	2:Institutional delivery		1:CDK used	0:No gloves	0:No sheet	1:Thread used	1:New blade	1:New instrument		1:Appropriate cord care	0:Not wiped	0:Not wrapped or put on skin	0:No skin contact	0:No Breastfeeding	1:Not bathed in 6 hrs	1:Only breast milk	2007	1: Second 12 months of trial	1:Institutional or Home SBA delivery
A900	3. keonjhar	36. tangriapal	1:Wrapped in Clean Cloth	1:First food given was breastmilk	0:Home non-SBA	0:Not washed hands	0:No CDK	0:No gloves	0:No sheet	1:Thread used	1:New blade	1:New instrument	1:Boiled thread	1:Appropriate cord care	0:Not wiped	0:Not wrapped or put on skin	0:No skin contact	0:No Breastfeeding	0:Bathed in 6 hrs	1:Only breast milk	2007	1: Second 12 months of trial	0:Home non-SBA
A901	3. keonjhar	36. tangriapal	1:Wrapped in Clean Cloth	1:First food given was breastmilk	0:Home non-SBA	0:Not washed hands	0:No CDK	0:No gloves	0:No sheet	1:Thread used	1:New blade	1:New instrument	1:Boiled thread	1:Appropriate cord care	0:Not wiped	0:Not wrapped or put on skin	0:No skin contact	0:No Breastfeeding	1:Not bathed in 6 hrs	0:Not just breast milk	2007	1: Second 12 months of trial	0:Home non-SBA
A902	3. keonjhar	36. tangriapal	1:Wrapped in Clean Cloth	1:First food given was breastmilk	1:Home SBA	1:Washed hands	1:CDK used	0:No gloves	1:Sheet used	1:Thread used	1:New blade	1:New instrument	1:Boiled thread	1:Appropriate cord care	0:Not wiped	0:Not wrapped or put on skin	0:No skin contact	0:No Breastfeeding	1:Not bathed in 6 hrs	1:Only breast milk	2007	1: Second 12 months of trial	1:Institutional or Home SBA delivery
A903	3. keonjhar	36. tangriapal	1:Wrapped in Clean Cloth	1:First food given was breastmilk	0:Home non-SBA	0:Not washed hands	0:No CDK	0:No gloves	0:No sheet	1:Thread used	1:New blade	1:New instrument	0:Not boiled thread	1:Appropriate cord care	0:Not wiped	0:Not wrapped or put on skin	0:No skin contact	0:No Breastfeeding	1:Not bathed in 6 hrs	1:Only breast milk	2007	1: Second 12 months of trial	0:Home non-SBA
A904	3. keonjhar	34. suakati	1:Wrapped in Clean Cloth	1:First food given was breastmilk	0:Home non-SBA	0:Not washed hands	0:No CDK	0:No gloves	0:No sheet	1:Thread used	1:New blade	1:New instrument	0:Not boiled thread	1:Appropriate cord care	0:Not wiped	0:Not wrapped or put on skin	0:No skin contact	0:No Breastfeeding	1:Not bathed in 6 hrs	1:Only breast milk	2007	1: Second 12 months of trial	0:Home non-SBA
A905	3. keonjhar	34. suakati	1:Wrapped in Clean Cloth	0:First food given to baby not breastmilk	2:Institutional delivery	1:Washed hands	1:CDK used	0:No gloves	0:No sheet	1:Thread used	1:New blade	1:New instrument		1:Appropriate cord care	0:Not wiped	0:Not wrapped or put on skin	0:No skin contact	0:No Breastfeeding	1:Not bathed in 6 hrs	0:Not just breast milk	2007	1: Second 12 months of trial	1:Institutional or Home SBA delivery
A906	3. keonjhar	34. suakati	1:Wrapped in Clean Cloth	1:First food given was breastmilk	2:Institutional delivery		1:CDK used	0:No gloves	0:No sheet	1:Thread used	0:Not cut with a new blade			1:Appropriate cord care	0:Not wiped	0:Not wrapped or put on skin	0:No skin contact	0:No Breastfeeding	1:Not bathed in 6 hrs	1:Only breast milk	2007	1: Second 12 months of trial	1:Institutional or Home SBA delivery
A907	3. keonjhar	34. suakati	1:Wrapped in Clean Cloth	1:First food given was breastmilk	2:Institutional delivery	1:Washed hands	1:CDK used	1:Gloves used	0:No sheet	1:Thread used	0:Not cut with a new blade			1:Appropriate cord care	0:Not wiped	0:Not wrapped or put on skin	0:No skin contact	0:No Breastfeeding	1:Not bathed in 6 hrs	1:Only breast milk	2007	1: Second 12 months of trial	1:Institutional or Home SBA delivery
A908	3. keonjhar	34. suakati	1:Wrapped in Clean Cloth	1:First food given was breastmilk	2:Institutional delivery	0:Not washed hands	1:CDK used	0:No gloves	0:No sheet	1:Thread used				1:Appropriate cord care	0:Not wiped	0:Not wrapped or put on skin	0:No skin contact	0:No Breastfeeding	1:Not bathed in 6 hrs	1:Only breast milk	2007	1: Second 12 months of trial	1:Institutional or Home SBA delivery
A909	3. keonjhar	34. suakati	0:Wrapped in Dirty Cloth	1:First food given was breastmilk	0:Home non-SBA	0:Not washed hands	0:No CDK	0:No gloves	0:No sheet	1:Thread used	1:New blade	1:New instrument	0:Not boiled thread	1:Appropriate cord care	0:Not wiped	0:Not wrapped or put on skin	0:No skin contact	0:No Breastfeeding	1:Not bathed in 6 hrs	1:Only breast milk	2007	1: Second 12 months of trial	0:Home non-SBA
A910	3. keonjhar	34. suakati	1:Wrapped in Clean Cloth	0:First food given to baby not breastmilk	0:Home non-SBA	0:Not washed hands	0:No CDK	0:No gloves	0:No sheet	1:Thread used	1:New blade	1:New instrument	0:Not boiled thread	1:Appropriate cord care	0:Not wiped	0:Not wrapped or put on skin	0:No skin contact	0:No Breastfeeding	0:Bathed in 6 hrs	0:Not just breast milk	2007	1: Second 12 months of trial	0:Home non-SBA
A911	3. keonjhar	34. suakati	0:Wrapped in Dirty Cloth	1:First food given was breastmilk	0:Home non-SBA	0:Not washed hands	0:No CDK	0:No gloves	0:No sheet	1:Thread used	1:New blade	1:New instrument	0:Not boiled thread	1:Appropriate cord care	0:Not wiped	0:Not wrapped or put on skin	0:No skin contact	0:No Breastfeeding	1:Not bathed in 6 hrs	1:Only breast milk	2007	1: Second 12 months of trial	0:Home non-SBA
A912	3. keonjhar	33. ninihan	1:Wrapped in Clean Cloth	0:First food given to baby not breastmilk	0:Home non-SBA	1:Washed hands	0:No CDK	0:No gloves	0:No sheet	1:Thread used	1:New blade	1:New instrument	0:Not boiled thread	1:Appropriate cord care	0:Not wiped	0:Not wrapped or put on skin	0:No skin contact	0:No Breastfeeding	1:Not bathed in 6 hrs	1:Only breast milk	2007	1: Second 12 months of trial	0:Home non-SBA
A913	3. keonjhar	33. ninihan	1:Wrapped in Clean Cloth	1:First food given was breastmilk	2:Institutional delivery	1:Washed hands	0:No CDK	1:Gloves used	0:No sheet	1:Thread used	0:Not cut with a new blade	0:Not new instrument	0:Not boiled thread	1:Appropriate cord care	0:Not wiped	0:Not wrapped or put on skin	0:No skin contact	0:No Breastfeeding	1:Not bathed in 6 hrs	1:Only breast milk	2007	1: Second 12 months of trial	1:Institutional or Home SBA delivery
A914	3. keonjhar	33. ninihan	1:Wrapped in Clean Cloth	0:First food given to baby not breastmilk	2:Institutional delivery	1:Washed hands	0:No CDK	1:Gloves used	0:No sheet	1:Thread used	0:Not cut with a new blade	0:Not new instrument	0:Not boiled thread	1:Appropriate cord care	0:Not wiped	0:Not wrapped or put on skin	0:No skin contact	0:No Breastfeeding	1:Not bathed in 6 hrs	0:Not just breast milk	2007	1: Second 12 months of trial	1:Institutional or Home SBA delivery
A915	3. keonjhar	33. ninihan	1:Wrapped in Clean Cloth	1:First food given was breastmilk	2:Institutional delivery	1:Washed hands	1:CDK used	1:Gloves used	0:No sheet	1:Thread used				0:Inappropriate cord care	0:Not wiped	0:Not wrapped or put on skin	0:No skin contact	0:No Breastfeeding	1:Not bathed in 6 hrs	1:Only breast milk	2007	1: Second 12 months of trial	1:Institutional or Home SBA delivery
A916	3. keonjhar	33. ninihan	1:Wrapped in Clean Cloth	1:First food given was breastmilk	1:Home SBA	1:Washed hands	1:CDK used	1:Gloves used	1:Sheet used	1:Thread used	0:Not cut with a new blade		1:Boiled thread	1:Appropriate cord care	0:Not wiped	0:Not wrapped or put on skin	0:No skin contact	1:Breastfeeding	1:Not bathed in 6 hrs	1:Only breast milk	2007	1: Second 12 months of trial	1:Institutional or Home SBA delivery
A917	3. keonjhar	33. ninihan	1:Wrapped in Clean Cloth	1:First food given was breastmilk	0:Home non-SBA	0:Not washed hands	0:No CDK	0:No gloves	0:No sheet	1:Thread used	1:New blade	1:New instrument	0:Not boiled thread	0:Inappropriate cord care	0:Not wiped	0:Not wrapped or put on skin	0:No skin contact	0:No Breastfeeding	1:Not bathed in 6 hrs	1:Only breast milk	2007	1: Second 12 months of trial	0:Home non-SBA
A918	3. keonjhar	33. ninihan	1:Wrapped in Clean Cloth	1:First food given was breastmilk	2:Institutional delivery			1:Gloves used	0:No sheet	1:Thread used				1:Appropriate cord care	0:Not wiped	0:Not wrapped or put on skin	0:No skin contact	1:Breastfeeding	1:Not bathed in 6 hrs	1:Only breast milk	2007	1: Second 12 months of trial	1:Institutional or Home SBA delivery
A919	3. keonjhar	33. ninihan	1:Wrapped in Clean Cloth	0:First food given to baby not breastmilk	2:Institutional delivery	1:Washed hands	1:CDK used	1:Gloves used	1:Sheet used	1:Thread used	0:Not cut with a new blade			1:Appropriate cord care	0:Not wiped	0:Not wrapped or put on skin	0:No skin contact	0:No Breastfeeding	1:Not bathed in 6 hrs	1:Only breast milk	2007	1: Second 12 months of trial	1:Institutional or Home SBA delivery
A920	3. keonjhar	33. ninihan	1:Wrapped in Clean Cloth	1:First food given was breastmilk	2:Institutional delivery	1:Washed hands		1:Gloves used	0:No sheet	1:Thread used				0:Inappropriate cord care	0:Not wiped	0:Not wrapped or put on skin	0:No skin contact	1:Breastfeeding	1:Not bathed in 6 hrs	1:Only breast milk	2007	1: Second 12 months of trial	1:Institutional or Home SBA delivery
A921	3. keonjhar	33. ninihan	1:Wrapped in Clean Cloth	1:First food given was breastmilk	2:Institutional delivery	1:Washed hands	0:No CDK	1:Gloves used	0:No sheet	1:Thread used	0:Not cut with a new blade	0:Not new instrument		1:Appropriate cord care	0:Not wiped	0:Not wrapped or put on skin	1:Skin contact	1:Breastfeeding	1:Not bathed in 6 hrs	1:Only breast milk	2007	1: Second 12 months of trial	1:Institutional or Home SBA delivery
A922	3. keonjhar	33. ninihan	1:Wrapped in Clean Cloth	1:First food given was breastmilk	2:Institutional delivery	1:Washed hands	1:CDK used	1:Gloves used	1:Sheet used	1:Thread used		1:New instrument	1:Boiled thread	1:Appropriate cord care	0:Not wiped	0:Not wrapped or put on skin	0:No skin contact	1:Breastfeeding	1:Not bathed in 6 hrs	1:Only breast milk	2007	1: Second 12 months of trial	1:Institutional or Home SBA delivery
A923	3. keonjhar	36. tangriapal	1:Wrapped in Clean Cloth	1:First food given was breastmilk	0:Home non-SBA	0:Not washed hands	0:No CDK	0:No gloves	0:No sheet	1:Thread used	1:New blade	1:New instrument	1:Boiled thread	1:Appropriate cord care	0:Not wiped	0:Not wrapped or put on skin	0:No skin contact	0:No Breastfeeding	1:Not bathed in 6 hrs	1:Only breast milk	2007	1: Second 12 months of trial	0:Home non-SBA
A924	3. keonjhar	36. tangriapal	1:Wrapped in Clean Cloth	1:First food given was breastmilk	0:Home non-SBA	0:Not washed hands	0:No CDK	0:No gloves	0:No sheet	1:Thread used	1:New blade	1:New instrument	1:Boiled thread	1:Appropriate cord care	0:Not wiped	0:Not wrapped or put on skin	0:No skin contact	0:No Breastfeeding	1:Not bathed in 6 hrs	1:Only breast milk	2007	1: Second 12 months of trial	0:Home non-SBA
A925	3. keonjhar	34. suakati	1:Wrapped in Clean Cloth	1:First food given was breastmilk	2:Institutional delivery	1:Washed hands	1:CDK used	1:Gloves used	0:No sheet	1:Thread used	0:Not cut with a new blade			1:Appropriate cord care	0:Not wiped	0:Not wrapped or put on skin	0:No skin contact	0:No Breastfeeding	1:Not bathed in 6 hrs	1:Only breast milk	2007	1: Second 12 months of trial	1:Institutional or Home SBA delivery
A926	3. keonjhar	34. suakati	0:Wrapped in Dirty Cloth	1:First food given was breastmilk	0:Home non-SBA	0:Not washed hands	0:No CDK	0:No gloves	0:No sheet	1:Thread used	0:Not cut with a new blade	0:Not new instrument	0:Not boiled thread	1:Appropriate cord care	0:Not wiped	0:Not wrapped or put on skin	0:No skin contact	0:No Breastfeeding	1:Not bathed in 6 hrs	1:Only breast milk	2007	1: Second 12 months of trial	0:Home non-SBA
A927	3. keonjhar	34. suakati	1:Wrapped in Clean Cloth	1:First food given was breastmilk	2:Institutional delivery		1:CDK used	1:Gloves used	0:No sheet	1:Thread used	0:Not cut with a new blade			1:Appropriate cord care	0:Not wiped	0:Not wrapped or put on skin	0:No skin contact	0:No Breastfeeding	1:Not bathed in 6 hrs	1:Only breast milk	2007	1: Second 12 months of trial	1:Institutional or Home SBA delivery
A928	3. keonjhar	33. ninihan	1:Wrapped in Clean Cloth	1:First food given was breastmilk	2:Institutional delivery	1:Washed hands	1:CDK used	1:Gloves used	1:Sheet used	1:Thread used	0:Not cut with a new blade		1:Boiled thread	1:Appropriate cord care	1:Wiped	1:Wrapped or put on skin	0:No skin contact	1:Breastfeeding	1:Not bathed in 6 hrs	1:Only breast milk	2007	1: Second 12 months of trial	1:Institutional or Home SBA delivery
A929	3. keonjhar	34. suakati	1:Wrapped in Clean Cloth	0:First food given to baby not breastmilk	0:Home non-SBA	0:Not washed hands	0:No CDK	0:No gloves	0:No sheet	1:Thread used	1:New blade	1:New instrument	0:Not boiled thread	1:Appropriate cord care	0:Not wiped	0:Not wrapped or put on skin	0:No skin contact	0:No Breastfeeding	1:Not bathed in 6 hrs	0:Not just breast milk	2007	1: Second 12 months of trial	0:Home non-SBA
A930	3. keonjhar	34. suakati	1:Wrapped in Clean Cloth	1:First food given was breastmilk	2:Institutional delivery	1:Washed hands	1:CDK used	1:Gloves used	0:No sheet	1:Thread used				1:Appropriate cord care	0:Not wiped	0:Not wrapped or put on skin	0:No skin contact	0:No Breastfeeding	1:Not bathed in 6 hrs	1:Only breast milk	2007	1: Second 12 months of trial	1:Institutional or Home SBA delivery
A931	3. keonjhar	34. suakati	1:Wrapped in Clean Cloth	0:First food given to baby not breastmilk	2:Institutional delivery	1:Washed hands	1:CDK used	1:Gloves used	0:No sheet	1:Thread used	0:Not cut with a new blade			1:Appropriate cord care	0:Not wiped	0:Not wrapped or put on skin	0:No skin contact	0:No Breastfeeding	1:Not bathed in 6 hrs	0:Not just breast milk	2007	1: Second 12 months of trial	1:Institutional or Home SBA delivery
A932	3. keonjhar	34. suakati	1:Wrapped in Clean Cloth	1:First food given was breastmilk	0:Home non-SBA	0:Not washed hands	0:No CDK	0:No gloves	0:No sheet	1:Thread used	1:New blade	1:New instrument	0:Not boiled thread	1:Appropriate cord care	0:Not wiped	0:Not wrapped or put on skin	0:No skin contact	0:No Breastfeeding	1:Not bathed in 6 hrs	1:Only breast milk	2007	1: Second 12 months of trial	0:Home non-SBA
A933	3. keonjhar	34. suakati	1:Wrapped in Clean Cloth	1:First food given was breastmilk	0:Home non-SBA	0:Not washed hands	0:No CDK	0:No gloves	0:No sheet	1:Thread used	1:New blade	1:New instrument	0:Not boiled thread	1:Appropriate cord care	0:Not wiped	0:Not wrapped or put on skin	0:No skin contact	0:No Breastfeeding	1:Not bathed in 6 hrs	1:Only breast milk	2007	1: Second 12 months of trial	0:Home non-SBA
A934	3. keonjhar	34. suakati	1:Wrapped in Clean Cloth	1:First food given was breastmilk	0:Home non-SBA	0:Not washed hands	0:No CDK	0:No gloves	0:No sheet	1:Thread used	1:New blade	1:New instrument	0:Not boiled thread	1:Appropriate cord care	0:Not wiped	0:Not wrapped or put on skin	0:No skin contact	0:No Breastfeeding	1:Not bathed in 6 hrs	1:Only breast milk	2007	1: Second 12 months of trial	0:Home non-SBA
A935	3. keonjhar	34. suakati	1:Wrapped in Clean Cloth	1:First food given was breastmilk	0:Home non-SBA	0:Not washed hands	0:No CDK	0:No gloves	0:No sheet	1:Thread used	1:New blade	1:New instrument	0:Not boiled thread	1:Appropriate cord care	0:Not wiped	0:Not wrapped or put on skin	0:No skin contact	0:No Breastfeeding	1:Not bathed in 6 hrs	1:Only breast milk	2007	1: Second 12 months of trial	0:Home non-SBA
A936	3. keonjhar	34. suakati	1:Wrapped in Clean Cloth	0:First food given to baby not breastmilk	0:Home non-SBA	1:Washed hands	0:No CDK	0:No gloves	0:No sheet	1:Thread used	1:New blade	1:New instrument	1:Boiled thread	1:Appropriate cord care	0:Not wiped	0:Not wrapped or put on skin	0:No skin contact	0:No Breastfeeding	0:Bathed in 6 hrs	0:Not just breast milk	2007	1: Second 12 months of trial	0:Home non-SBA
A937	3. keonjhar	30. madhyapur	1:Wrapped in Clean Cloth	1:First food given was breastmilk	0:Home non-SBA	0:Not washed hands	0:No CDK	0:No gloves	0:No sheet	1:Thread used	1:New blade	1:New instrument	0:Not boiled thread	1:Appropriate cord care	1:Wiped	0:Not wrapped or put on skin	0:No skin contact	0:No Breastfeeding	1:Not bathed in 6 hrs	1:Only breast milk	2007	1: Second 12 months of trial	0:Home non-SBA
A938	3. keonjhar	30. madhyapur	1:Wrapped in Clean Cloth	0:First food given to baby not breastmilk	2:Institutional delivery	1:Washed hands	1:CDK used	1:Gloves used	0:No sheet	1:Thread used	1:New blade	1:New instrument	1:Boiled thread	1:Appropriate cord care	1:Wiped	0:Not wrapped or put on skin	0:No skin contact	0:No Breastfeeding	1:Not bathed in 6 hrs	0:Not just breast milk	2007	1: Second 12 months of trial	1:Institutional or Home SBA delivery
A939	3. keonjhar	30. madhyapur	1:Wrapped in Clean Cloth	1:First food given was breastmilk	2:Institutional delivery	1:Washed hands	1:CDK used	1:Gloves used	0:No sheet	1:Thread used	1:New blade	1:New instrument	1:Boiled thread	1:Appropriate cord care	1:Wiped	0:Not wrapped or put on skin	0:No skin contact	0:No Breastfeeding	1:Not bathed in 6 hrs	1:Only breast milk	2007	1: Second 12 months of trial	1:Institutional or Home SBA delivery
A940	3. keonjhar	30. madhyapur	1:Wrapped in Clean Cloth	0:First food given to baby not breastmilk	2:Institutional delivery	1:Washed hands	1:CDK used	1:Gloves used	0:No sheet	1:Thread used	0:Not cut with a new blade		1:Boiled thread	1:Appropriate cord care	1:Wiped	0:Not wrapped or put on skin	0:No skin contact	0:No Breastfeeding	1:Not bathed in 6 hrs	0:Not just breast milk	2007	1: Second 12 months of trial	1:Institutional or Home SBA delivery
A941	3. keonjhar	30. madhyapur	1:Wrapped in Clean Cloth	0:First food given to baby not breastmilk	2:Institutional delivery	1:Washed hands	1:CDK used	1:Gloves used	0:No sheet	1:Thread used	1:New blade	1:New instrument	1:Boiled thread	1:Appropriate cord care	1:Wiped	0:Not wrapped or put on skin	0:No skin contact	0:No Breastfeeding	1:Not bathed in 6 hrs	0:Not just breast milk	2007	1: Second 12 months of trial	1:Institutional or Home SBA delivery
A942	3. keonjhar	30. madhyapur	1:Wrapped in Clean Cloth	1:First food given was breastmilk	2:Institutional delivery		1:CDK used	1:Gloves used	0:No sheet	1:Thread used	0:Not cut with a new blade		1:Boiled thread	1:Appropriate cord care	1:Wiped	0:Not wrapped or put on skin	0:No skin contact	0:No Breastfeeding	1:Not bathed in 6 hrs	1:Only breast milk	2007	1: Second 12 months of trial	1:Institutional or Home SBA delivery
A943	3. keonjhar	30. madhyapur	1:Wrapped in Clean Cloth	0:First food given to baby not breastmilk	2:Institutional delivery	1:Washed hands	1:CDK used	1:Gloves used	0:No sheet	1:Thread used	0:Not cut with a new blade		1:Boiled thread	1:Appropriate cord care	1:Wiped	0:Not wrapped or put on skin	0:No skin contact	0:No Breastfeeding	1:Not bathed in 6 hrs	0:Not just breast milk	2007	1: Second 12 months of trial	1:Institutional or Home SBA delivery
A944	3. keonjhar	30. madhyapur	1:Wrapped in Clean Cloth	0:First food given to baby not breastmilk	0:Home non-SBA	1:Washed hands	0:No CDK	0:No gloves	0:No sheet	1:Thread used	1:New blade	1:New instrument	0:Not boiled thread	1:Appropriate cord care	1:Wiped	0:Not wrapped or put on skin	0:No skin contact	0:No Breastfeeding	1:Not bathed in 6 hrs	0:Not just breast milk	2007	1: Second 12 months of trial	0:Home non-SBA
A945	3. keonjhar	30. madhyapur	1:Wrapped in Clean Cloth	1:First food given was breastmilk	2:Institutional delivery	1:Washed hands	1:CDK used	1:Gloves used	0:No sheet	1:Thread used	0:Not cut with a new blade		1:Boiled thread	1:Appropriate cord care	1:Wiped	0:Not wrapped or put on skin	0:No skin contact	0:No Breastfeeding	1:Not bathed in 6 hrs	1:Only breast milk	2007	1: Second 12 months of trial	1:Institutional or Home SBA delivery
A946	3. keonjhar	30. madhyapur	1:Wrapped in Clean Cloth	0:First food given to baby not breastmilk	0:Home non-SBA	1:Washed hands	0:No CDK	0:No gloves	0:No sheet	1:Thread used	1:New blade	1:New instrument	1:Boiled thread	0:Inappropriate cord care	1:Wiped	0:Not wrapped or put on skin	0:No skin contact	0:No Breastfeeding	1:Not bathed in 6 hrs	0:Not just breast milk	2007	1: Second 12 months of trial	0:Home non-SBA
A947	3. keonjhar	30. madhyapur	1:Wrapped in Clean Cloth	1:First food given was breastmilk	0:Home non-SBA	0:Not washed hands	0:No CDK	0:No gloves	0:No sheet	1:Thread used	1:New blade	1:New instrument	0:Not boiled thread	1:Appropriate cord care	1:Wiped	0:Not wrapped or put on skin	0:No skin contact	0:No Breastfeeding	0:Bathed in 6 hrs	1:Only breast milk	2007	1: Second 12 months of trial	0:Home non-SBA
A948	3. keonjhar	30. madhyapur	1:Wrapped in Clean Cloth	1:First food given was breastmilk	2:Institutional delivery	1:Washed hands	1:CDK used	1:Gloves used	0:No sheet	1:Thread used	0:Not cut with a new blade		1:Boiled thread	1:Appropriate cord care	1:Wiped	0:Not wrapped or put on skin	0:No skin contact	0:No Breastfeeding	1:Not bathed in 6 hrs	1:Only breast milk	2007	1: Second 12 months of trial	1:Institutional or Home SBA delivery
A949	3. keonjhar	30. madhyapur	1:Wrapped in Clean Cloth	0:First food given to baby not breastmilk	2:Institutional delivery	1:Washed hands	1:CDK used	1:Gloves used	0:No sheet	1:Thread used	0:Not cut with a new blade		1:Boiled thread	1:Appropriate cord care	1:Wiped	0:Not wrapped or put on skin	0:No skin contact	0:No Breastfeeding	1:Not bathed in 6 hrs	0:Not just breast milk	2007	1: Second 12 months of trial	1:Institutional or Home SBA delivery
A950	3. keonjhar	30. madhyapur	1:Wrapped in Clean Cloth	1:First food given was breastmilk	2:Institutional delivery	1:Washed hands	1:CDK used	1:Gloves used	0:No sheet	1:Thread used	1:New blade	1:New instrument	1:Boiled thread	1:Appropriate cord care	1:Wiped	0:Not wrapped or put on skin	0:No skin contact	0:No Breastfeeding	1:Not bathed in 6 hrs	1:Only breast milk	2007	1: Second 12 months of trial	1:Institutional or Home SBA delivery
A951	3. keonjhar	30. madhyapur	1:Wrapped in Clean Cloth	1:First food given was breastmilk	0:Home non-SBA	0:Not washed hands	0:No CDK	0:No gloves	0:No sheet	1:Thread used	1:New blade	1:New instrument	0:Not boiled thread	1:Appropriate cord care	1:Wiped	0:Not wrapped or put on skin	0:No skin contact	0:No Breastfeeding	1:Not bathed in 6 hrs	1:Only breast milk	2007	1: Second 12 months of trial	0:Home non-SBA
A952	3. keonjhar	33. ninihan	1:Wrapped in Clean Cloth	1:First food given was breastmilk	2:Institutional delivery	0:Not washed hands	0:No CDK	1:Gloves used	0:No sheet	1:Thread used	0:Not cut with a new blade			1:Appropriate cord care	0:Not wiped	0:Not wrapped or put on skin	0:No skin contact	1:Breastfeeding	1:Not bathed in 6 hrs	1:Only breast milk	2007	1: Second 12 months of trial	1:Institutional or Home SBA delivery
A953	3. keonjhar	33. ninihan	1:Wrapped in Clean Cloth	1:First food given was breastmilk	2:Institutional delivery		1:CDK used	1:Gloves used	0:No sheet	1:Thread used				1:Appropriate cord care	0:Not wiped	0:Not wrapped or put on skin	0:No skin contact	1:Breastfeeding	1:Not bathed in 6 hrs	1:Only breast milk	2007	1: Second 12 months of trial	1:Institutional or Home SBA delivery
A954	3. keonjhar	33. ninihan	1:Wrapped in Clean Cloth	1:First food given was breastmilk	1:Home SBA	1:Washed hands	1:CDK used	1:Gloves used	1:Sheet used	1:Thread used	0:Not cut with a new blade	0:Not new instrument	0:Not boiled thread	1:Appropriate cord care	0:Not wiped	0:Not wrapped or put on skin	0:No skin contact	1:Breastfeeding	1:Not bathed in 6 hrs	1:Only breast milk	2007	1: Second 12 months of trial	1:Institutional or Home SBA delivery
A955	3. keonjhar	30. madhyapur	1:Wrapped in Clean Cloth	1:First food given was breastmilk	0:Home non-SBA	1:Washed hands	0:No CDK	0:No gloves	0:No sheet	1:Thread used	0:Not cut with a new blade	0:Not new instrument	0:Not boiled thread	1:Appropriate cord care	1:Wiped	0:Not wrapped or put on skin	0:No skin contact	0:No Breastfeeding	1:Not bathed in 6 hrs	1:Only breast milk	2007	1: Second 12 months of trial	0:Home non-SBA
A956	3. keonjhar	30. madhyapur	1:Wrapped in Clean Cloth	1:First food given was breastmilk	0:Home non-SBA	0:Not washed hands	0:No CDK	0:No gloves	0:No sheet	1:Thread used	0:Not cut with a new blade	0:Not new instrument	0:Not boiled thread	1:Appropriate cord care	0:Not wiped	0:Not wrapped or put on skin	0:No skin contact	0:No Breastfeeding	0:Bathed in 6 hrs	1:Only breast milk	2007	1: Second 12 months of trial	0:Home non-SBA
A957	3. keonjhar	30. madhyapur	1:Wrapped in Clean Cloth	0:First food given to baby not breastmilk	2:Institutional delivery	1:Washed hands	1:CDK used	1:Gloves used	0:No sheet	1:Thread used	0:Not cut with a new blade		1:Boiled thread	1:Appropriate cord care	1:Wiped	0:Not wrapped or put on skin	0:No skin contact	0:No Breastfeeding	1:Not bathed in 6 hrs	0:Not just breast milk	2007	1: Second 12 months of trial	1:Institutional or Home SBA delivery
A958	3. keonjhar	30. madhyapur	1:Wrapped in Clean Cloth	1:First food given was breastmilk	2:Institutional delivery	1:Washed hands	1:CDK used	1:Gloves used	0:No sheet	1:Thread used	0:Not cut with a new blade		1:Boiled thread	1:Appropriate cord care	1:Wiped	0:Not wrapped or put on skin	0:No skin contact	0:No Breastfeeding	1:Not bathed in 6 hrs	1:Only breast milk	2007	1: Second 12 months of trial	1:Institutional or Home SBA delivery
A959	3. keonjhar	30. madhyapur	1:Wrapped in Clean Cloth	1:First food given was breastmilk	0:Home non-SBA	1:Washed hands	0:No CDK	0:No gloves	0:No sheet	1:Thread used	1:New blade	1:New instrument	0:Not boiled thread	1:Appropriate cord care	1:Wiped	0:Not wrapped or put on skin	0:No skin contact	0:No Breastfeeding	1:Not bathed in 6 hrs	1:Only breast milk	2007	1: Second 12 months of trial	0:Home non-SBA
A960	3. keonjhar	30. madhyapur	1:Wrapped in Clean Cloth	1:First food given was breastmilk	2:Institutional delivery	1:Washed hands	1:CDK used	1:Gloves used	0:No sheet	1:Thread used	0:Not cut with a new blade		1:Boiled thread	1:Appropriate cord care	1:Wiped	0:Not wrapped or put on skin	0:No skin contact	0:No Breastfeeding	1:Not bathed in 6 hrs	1:Only breast milk	2007	1: Second 12 months of trial	1:Institutional or Home SBA delivery
[truncated: 8,018 more rows]
