# Supplementary material for: Generating Insights from Trends in Newborn Care Practices from Prospective Population-Based Studies: Examples from India, Bangladesh and Nepal
Source: PLoS One. 2015 Jul 15;10(7):e0127893. doi: 10.1371/journal.pone.0127893 (PMC4503724; doi:10.1371/journal.pone.0127893)
Supplement: S2 File — (XLSX) [file pone.0127893.s002.xlsx]

## Sheet: Sheet1
AnonRecordID	District	TrialCluster	CleanCloth	BreastMilkFirst	DeliveryType	Washhands	CDK	Gloves	Sheet	Thread	CordCut	CordCutNewOnly	BoiledThread	CordCare	Wiping	BabyWarm	Skin	Breast	Bathing	OnlyBreastMilk	InstitutionOrHomeSBA	Year	TrialYear
Anonymised record ID	Trial district	Trial cluster	Baby Wrapped in Clean Cloth	First food given to baby was breastmilk	Delivery type	Attendant handwashing	Clean delivery kit usage	Glove usage during delivery	Plastic sheet usage during delivery	Thread/clamp usage during delivery	Cord cut with new and unused or else sterile (boiled) instrument	Cord cut with new and unused instrument	Thread used to tie cord is boiled	Appropriate cord care (nothing applied)	Baby wiped within 10 minutes	Baby wrapped or put on the skin within 10 minutes	Baby placed on mother's skin within 30 minutes	Breastfeeding initiated within 1 hour	Baby bathing in first 6 hours	Only breast milk in first day	Place of delivery is either institution or at home with an SBA	Year of birth (calendar)	Trial period in years
B1	1. Bogra	1. Bhatgram	1:Wrapped in Clean Cloth	1:First food given was breastmilk	0:Home non-SBA	1:Washed hands	0:No CDK	1:Gloves used	0:No sheet	1:Thread used	1:New or sterile instrument	1:New instrument	0:Not boiled thread	0:Inappropriate cord care	0:Not wiped	0:Not wrapped or put on skin	0:No skin contact	0:No Breastfeeding	1:Not bathed in 6 hrs	1:Only breast milk	0:Home non-SBA	2006	1: Second 12 months of trial
B2	2. Faridpur	8. Charbishnupur	1:Wrapped in Clean Cloth	1:First food given was breastmilk	0:Home non-SBA	0:Not washed hands	0:No CDK	0:No gloves	0:No sheet	1:Thread used	1:New or sterile instrument	1:New instrument	0:Not boiled thread	0:Inappropriate cord care	1:Wiped	0:Not wrapped or put on skin	0:No skin contact	1:Breastfeeding	0:Bathed in 6 hrs	1:Only breast milk	0:Home non-SBA	2007	2: Third 12 months of trial
B3	1. Bogra	6. Jorgachha	1:Wrapped in Clean Cloth	0:First food given to baby not breastmilk	0:Home non-SBA	1:Washed hands	1:CDK used	1:Gloves used	1:Sheet used	1:Thread used	1:New or sterile instrument	1:New instrument	1:Boiled thread	1:Appropriate cord care	1:Wiped	1:Wrapped or put on skin	0:No skin contact	0:No Breastfeeding	1:Not bathed in 6 hrs	0:Not just breast milk	0:Home non-SBA	2008	3: Fourth 12 months of trial
B4	3. Moulvi Bazar	13. Madhabpur	1:Wrapped in Clean Cloth	0:First food given to baby not breastmilk	0:Home non-SBA	1:Washed hands	0:No CDK	0:No gloves	0:No sheet	1:Thread used	1:New or sterile instrument	1:New instrument	1:Boiled thread	1:Appropriate cord care	0:Not wiped	0:Not wrapped or put on skin	0:No skin contact	1:Breastfeeding	0:Bathed in 6 hrs	1:Only breast milk	0:Home non-SBA	2005	0: First 12 months of trial
B5	3. Moulvi Bazar	13. Madhabpur	1:Wrapped in Clean Cloth	1:First food given was breastmilk	0:Home non-SBA	1:Washed hands	1:CDK used	0:No gloves	1:Sheet used	1:Thread used	1:New or sterile instrument	1:New instrument	1:Boiled thread	1:Appropriate cord care	1:Wiped	1:Wrapped or put on skin	0:No skin contact	0:No Breastfeeding	1:Not bathed in 6 hrs	1:Only breast milk	0:Home non-SBA	2009	4: Fifth 12 months of trial
B6	1. Bogra	1. Bhatgram	1:Wrapped in Clean Cloth	1:First food given was breastmilk	0:Home non-SBA	1:Washed hands	0:No CDK	0:No gloves	0:No sheet	1:Thread used	1:New or sterile instrument	1:New instrument	1:Boiled thread	1:Appropriate cord care	0:Not wiped	0:Not wrapped or put on skin	0:No skin contact	1:Breastfeeding	1:Not bathed in 6 hrs	1:Only breast milk	0:Home non-SBA	2009	4: Fifth 12 months of trial
B7	2. Faridpur	8. Charbishnupur	1:Wrapped in Clean Cloth	1:First food given was breastmilk	0:Home non-SBA	1:Washed hands	0:No CDK	0:No gloves	0:No sheet	1:Thread used	1:New or sterile instrument	1:New instrument	1:Boiled thread	1:Appropriate cord care	1:Wiped	1:Wrapped or put on skin	1:Skin contact	1:Breastfeeding	0:Bathed in 6 hrs	1:Only breast milk	0:Home non-SBA	2006	1: Second 12 months of trial
B8	3. Moulvi Bazar	15. Rahimpur	1:Wrapped in Clean Cloth	1:First food given was breastmilk	0:Home non-SBA	0:Not washed hands	0:No CDK	0:No gloves	0:No sheet	1:Thread used	1:New or sterile instrument	1:New instrument	0:Not boiled thread	1:Appropriate cord care	0:Not wiped	0:Not wrapped or put on skin	0:No skin contact	0:No Breastfeeding	0:Bathed in 6 hrs	1:Only breast milk	0:Home non-SBA	2007	2: Third 12 months of trial
B9	3. Moulvi Bazar	15. Rahimpur	1:Wrapped in Clean Cloth	1:First food given was breastmilk	0:Home non-SBA	1:Washed hands	0:No CDK	0:No gloves	0:No sheet	1:Thread used	1:New or sterile instrument	1:New instrument	1:Boiled thread	1:Appropriate cord care	0:Not wiped	0:Not wrapped or put on skin	0:No skin contact	1:Breastfeeding	1:Not bathed in 6 hrs	1:Only breast milk	0:Home non-SBA	2007	2: Third 12 months of trial
B10	3. Moulvi Bazar	18. Tengra		1:First food given was breastmilk	0:Home non-SBA	0:Not washed hands	0:No CDK	0:No gloves	0:No sheet	1:Thread used	1:New or sterile instrument	1:New instrument	0:Not boiled thread	1:Appropriate cord care	0:Not wiped	0:Not wrapped or put on skin	0:No skin contact	0:No Breastfeeding	0:Bathed in 6 hrs	1:Only breast milk	0:Home non-SBA	2005	0: First 12 months of trial
B11	2. Faridpur	11. Aliabad	1:Wrapped in Clean Cloth	1:First food given was breastmilk	0:Home non-SBA		0:No CDK	0:No gloves	1:Sheet used	1:Thread used	1:New or sterile instrument	1:New instrument	0:Not boiled thread	0:Inappropriate cord care	0:Not wiped	0:Not wrapped or put on skin	0:No skin contact	1:Breastfeeding	0:Bathed in 6 hrs	1:Only breast milk	0:Home non-SBA	2008	3: Fourth 12 months of trial
B12	3. Moulvi Bazar	15. Rahimpur	1:Wrapped in Clean Cloth	1:First food given was breastmilk	0:Home non-SBA	1:Washed hands	0:No CDK	0:No gloves	0:No sheet	1:Thread used	1:New or sterile instrument	1:New instrument	1:Boiled thread	0:Inappropriate cord care	0:Not wiped	0:Not wrapped or put on skin	1:Skin contact	1:Breastfeeding	1:Not bathed in 6 hrs	1:Only breast milk	0:Home non-SBA	2007	2: Third 12 months of trial
B13	2. Faridpur	9. Krishnapur	1:Wrapped in Clean Cloth	1:First food given was breastmilk	0:Home non-SBA	1:Washed hands	1:CDK used	0:No gloves	1:Sheet used	1:Thread used	1:New or sterile instrument	1:New instrument	1:Boiled thread	0:Inappropriate cord care	1:Wiped	0:Not wrapped or put on skin	1:Skin contact	1:Breastfeeding	1:Not bathed in 6 hrs	1:Only breast milk	0:Home non-SBA	2009	4: Fifth 12 months of trial
B14	1. Bogra	4. Balua	1:Wrapped in Clean Cloth	1:First food given was breastmilk	0:Home non-SBA	1:Washed hands	1:CDK used	0:No gloves	1:Sheet used	1:Thread used	1:New or sterile instrument	1:New instrument	0:Not boiled thread	1:Appropriate cord care	0:Not wiped	0:Not wrapped or put on skin	0:No skin contact	1:Breastfeeding	1:Not bathed in 6 hrs	1:Only breast milk	0:Home non-SBA	2006	1: Second 12 months of trial
B15	1. Bogra	1. Bhatgram	1:Wrapped in Clean Cloth	1:First food given was breastmilk	0:Home non-SBA	1:Washed hands	0:No CDK	0:No gloves	1:Sheet used	1:Thread used	1:New or sterile instrument	1:New instrument		0:Inappropriate cord care	0:Not wiped	0:Not wrapped or put on skin	0:No skin contact	1:Breastfeeding	1:Not bathed in 6 hrs	1:Only breast milk	0:Home non-SBA	2008	3: Fourth 12 months of trial
B16	3. Moulvi Bazar	18. Tengra	1:Wrapped in Clean Cloth	1:First food given was breastmilk	0:Home non-SBA	0:Not washed hands	0:No CDK	0:No gloves	0:No sheet	1:Thread used	1:New or sterile instrument	1:New instrument	1:Boiled thread	1:Appropriate cord care	1:Wiped	1:Wrapped or put on skin	1:Skin contact	1:Breastfeeding	1:Not bathed in 6 hrs	1:Only breast milk	0:Home non-SBA	2009	4: Fifth 12 months of trial
B17	2. Faridpur	8. Charbishnupur	1:Wrapped in Clean Cloth	0:First food given to baby not breastmilk	0:Home non-SBA		0:No CDK	0:No gloves	0:No sheet	1:Thread used	1:New or sterile instrument	1:New instrument	1:Boiled thread	1:Appropriate cord care	1:Wiped	1:Wrapped or put on skin	0:No skin contact	0:No Breastfeeding	1:Not bathed in 6 hrs	1:Only breast milk	0:Home non-SBA	2007	2: Third 12 months of trial
B18	1. Bogra	4. Balua	1:Wrapped in Clean Cloth	0:First food given to baby not breastmilk	0:Home non-SBA		0:No CDK	0:No gloves	0:No sheet	1:Thread used	1:New or sterile instrument	1:New instrument	0:Not boiled thread	0:Inappropriate cord care	0:Not wiped	0:Not wrapped or put on skin	0:No skin contact	0:No Breastfeeding	1:Not bathed in 6 hrs	1:Only breast milk	0:Home non-SBA	2006	1: Second 12 months of trial
B19	3. Moulvi Bazar	13. Madhabpur	1:Wrapped in Clean Cloth	1:First food given was breastmilk	0:Home non-SBA	0:Not washed hands	0:No CDK	0:No gloves	0:No sheet	1:Thread used	1:New or sterile instrument	1:New instrument	0:Not boiled thread	1:Appropriate cord care	0:Not wiped	0:Not wrapped or put on skin	0:No skin contact	0:No Breastfeeding	0:Bathed in 6 hrs	1:Only breast milk	0:Home non-SBA	2006	1: Second 12 months of trial
B20	3. Moulvi Bazar	13. Madhabpur	1:Wrapped in Clean Cloth	1:First food given was breastmilk	0:Home non-SBA	0:Not washed hands	1:CDK used	0:No gloves	1:Sheet used	1:Thread used	1:New or sterile instrument	1:New instrument	1:Boiled thread	1:Appropriate cord care	0:Not wiped	0:Not wrapped or put on skin	0:No skin contact	0:No Breastfeeding	0:Bathed in 6 hrs	1:Only breast milk	0:Home non-SBA	2005	0: First 12 months of trial
B21	1. Bogra	6. Jorgachha	1:Wrapped in Clean Cloth	1:First food given was breastmilk	0:Home non-SBA	1:Washed hands	0:No CDK	0:No gloves	0:No sheet	1:Thread used	1:New or sterile instrument	1:New instrument	0:Not boiled thread	1:Appropriate cord care	1:Wiped	0:Not wrapped or put on skin	1:Skin contact	0:No Breastfeeding	0:Bathed in 6 hrs	0:Not just breast milk	0:Home non-SBA	2006	1: Second 12 months of trial
B22	1. Bogra	6. Jorgachha	1:Wrapped in Clean Cloth	1:First food given was breastmilk	0:Home non-SBA	1:Washed hands	0:No CDK	1:Gloves used	1:Sheet used	1:Thread used	1:New or sterile instrument	1:New instrument	0:Not boiled thread	0:Inappropriate cord care	0:Not wiped	0:Not wrapped or put on skin	0:No skin contact	1:Breastfeeding	1:Not bathed in 6 hrs	1:Only breast milk	0:Home non-SBA	2007	2: Third 12 months of trial
B23	3. Moulvi Bazar	18. Tengra	1:Wrapped in Clean Cloth	1:First food given was breastmilk	0:Home non-SBA	0:Not washed hands	0:No CDK	0:No gloves	1:Sheet used	1:Thread used	1:New or sterile instrument	1:New instrument	1:Boiled thread	1:Appropriate cord care	1:Wiped	1:Wrapped or put on skin	1:Skin contact	1:Breastfeeding	1:Not bathed in 6 hrs	1:Only breast milk	0:Home non-SBA	2008	3: Fourth 12 months of trial
B24	3. Moulvi Bazar	13. Madhabpur	1:Wrapped in Clean Cloth	1:First food given was breastmilk	0:Home non-SBA		0:No CDK	0:No gloves	0:No sheet	1:Thread used	1:New or sterile instrument	1:New instrument	1:Boiled thread	1:Appropriate cord care	0:Not wiped	0:Not wrapped or put on skin	0:No skin contact	1:Breastfeeding	1:Not bathed in 6 hrs	1:Only breast milk	0:Home non-SBA	2008	3: Fourth 12 months of trial
B25	1. Bogra	1. Bhatgram	1:Wrapped in Clean Cloth	1:First food given was breastmilk	0:Home non-SBA	1:Washed hands	0:No CDK	1:Gloves used	1:Sheet used	1:Thread used	1:New or sterile instrument	1:New instrument	1:Boiled thread	0:Inappropriate cord care	0:Not wiped	0:Not wrapped or put on skin	0:No skin contact	1:Breastfeeding	1:Not bathed in 6 hrs	0:Not just breast milk	0:Home non-SBA	2008	3: Fourth 12 months of trial
B26	1. Bogra	1. Bhatgram	1:Wrapped in Clean Cloth	1:First food given was breastmilk	0:Home non-SBA	1:Washed hands	1:CDK used	1:Gloves used	1:Sheet used	1:Thread used	1:New or sterile instrument	1:New instrument	1:Boiled thread	1:Appropriate cord care	0:Not wiped	0:Not wrapped or put on skin	1:Skin contact	1:Breastfeeding	1:Not bathed in 6 hrs	1:Only breast milk	0:Home non-SBA	2005	0: First 12 months of trial
B27	3. Moulvi Bazar	13. Madhabpur	1:Wrapped in Clean Cloth	1:First food given was breastmilk	0:Home non-SBA	1:Washed hands	0:No CDK	0:No gloves	0:No sheet	1:Thread used	1:New or sterile instrument	1:New instrument	1:Boiled thread	0:Inappropriate cord care	1:Wiped	1:Wrapped or put on skin	0:No skin contact	1:Breastfeeding	1:Not bathed in 6 hrs	1:Only breast milk	0:Home non-SBA	2008	3: Fourth 12 months of trial
B28	1. Bogra	1. Bhatgram	1:Wrapped in Clean Cloth	1:First food given was breastmilk	0:Home non-SBA	1:Washed hands	0:No CDK	0:No gloves	1:Sheet used	1:Thread used	1:New or sterile instrument	1:New instrument	0:Not boiled thread	1:Appropriate cord care	0:Not wiped	0:Not wrapped or put on skin	0:No skin contact	1:Breastfeeding	0:Bathed in 6 hrs	1:Only breast milk	0:Home non-SBA	2005	0: First 12 months of trial
B29	1. Bogra	6. Jorgachha	1:Wrapped in Clean Cloth	1:First food given was breastmilk	0:Home non-SBA	0:Not washed hands	0:No CDK	0:No gloves	0:No sheet	1:Thread used	1:New or sterile instrument	1:New instrument	0:Not boiled thread	1:Appropriate cord care	0:Not wiped	0:Not wrapped or put on skin	0:No skin contact	0:No Breastfeeding	1:Not bathed in 6 hrs	1:Only breast milk	0:Home non-SBA	2008	3: Fourth 12 months of trial
B30	2. Faridpur	9. Krishnapur	1:Wrapped in Clean Cloth	1:First food given was breastmilk	0:Home non-SBA	1:Washed hands	0:No CDK	0:No gloves	0:No sheet	1:Thread used	1:New or sterile instrument	1:New instrument	1:Boiled thread	1:Appropriate cord care	1:Wiped	0:Not wrapped or put on skin	0:No skin contact	1:Breastfeeding	0:Bathed in 6 hrs	1:Only breast milk	0:Home non-SBA	2006	1: Second 12 months of trial
B31	3. Moulvi Bazar	15. Rahimpur	1:Wrapped in Clean Cloth	1:First food given was breastmilk	0:Home non-SBA	0:Not washed hands	0:No CDK	0:No gloves	0:No sheet	1:Thread used	1:New or sterile instrument	1:New instrument	1:Boiled thread	1:Appropriate cord care	0:Not wiped	0:Not wrapped or put on skin	1:Skin contact	1:Breastfeeding	1:Not bathed in 6 hrs	0:Not just breast milk	0:Home non-SBA	2006	1: Second 12 months of trial
B32	2. Faridpur	11. Aliabad	1:Wrapped in Clean Cloth	1:First food given was breastmilk	0:Home non-SBA	1:Washed hands	0:No CDK	0:No gloves	0:No sheet	1:Thread used	1:New or sterile instrument	1:New instrument	0:Not boiled thread	1:Appropriate cord care	0:Not wiped	0:Not wrapped or put on skin	0:No skin contact	1:Breastfeeding	1:Not bathed in 6 hrs	1:Only breast milk	0:Home non-SBA	2005	0: First 12 months of trial
B33	1. Bogra	6. Jorgachha	1:Wrapped in Clean Cloth	1:First food given was breastmilk	0:Home non-SBA		0:No CDK	0:No gloves	1:Sheet used	1:Thread used	1:New or sterile instrument	1:New instrument	0:Not boiled thread	1:Appropriate cord care	0:Not wiped	0:Not wrapped or put on skin	0:No skin contact	0:No Breastfeeding	1:Not bathed in 6 hrs	1:Only breast milk	0:Home non-SBA	2006	1: Second 12 months of trial
B34	1. Bogra	1. Bhatgram	0:Wrapped in Dirty Cloth	1:First food given was breastmilk	0:Home non-SBA	1:Washed hands	0:No CDK	0:No gloves	0:No sheet	1:Thread used	1:New or sterile instrument	1:New instrument	1:Boiled thread	0:Inappropriate cord care	0:Not wiped	0:Not wrapped or put on skin	0:No skin contact	1:Breastfeeding	1:Not bathed in 6 hrs	1:Only breast milk	0:Home non-SBA	2005	0: First 12 months of trial
B35	1. Bogra	6. Jorgachha	1:Wrapped in Clean Cloth	0:First food given to baby not breastmilk	0:Home non-SBA	1:Washed hands	0:No CDK	0:No gloves	0:No sheet	1:Thread used	1:New or sterile instrument	1:New instrument	0:Not boiled thread	0:Inappropriate cord care	0:Not wiped	0:Not wrapped or put on skin	0:No skin contact	0:No Breastfeeding	1:Not bathed in 6 hrs	1:Only breast milk	0:Home non-SBA	2008	3: Fourth 12 months of trial
B36	2. Faridpur	11. Aliabad	1:Wrapped in Clean Cloth	0:First food given to baby not breastmilk	0:Home non-SBA	0:Not washed hands	0:No CDK	0:No gloves	0:No sheet	1:Thread used	1:New or sterile instrument	1:New instrument	0:Not boiled thread	1:Appropriate cord care	0:Not wiped	0:Not wrapped or put on skin	0:No skin contact	0:No Breastfeeding	0:Bathed in 6 hrs	0:Not just breast milk	0:Home non-SBA	2005	0: First 12 months of trial
B37	1. Bogra	1. Bhatgram	1:Wrapped in Clean Cloth	1:First food given was breastmilk	0:Home non-SBA	1:Washed hands	0:No CDK	0:No gloves	0:No sheet	1:Thread used	1:New or sterile instrument	1:New instrument	1:Boiled thread	1:Appropriate cord care	0:Not wiped	0:Not wrapped or put on skin	0:No skin contact	1:Breastfeeding	1:Not bathed in 6 hrs	1:Only breast milk	0:Home non-SBA	2005	0: First 12 months of trial
B38	2. Faridpur	11. Aliabad	1:Wrapped in Clean Cloth	0:First food given to baby not breastmilk	0:Home non-SBA	0:Not washed hands	0:No CDK	0:No gloves	0:No sheet	1:Thread used	1:New or sterile instrument	1:New instrument	0:Not boiled thread	1:Appropriate cord care	0:Not wiped	0:Not wrapped or put on skin	0:No skin contact	1:Breastfeeding	0:Bathed in 6 hrs	0:Not just breast milk	0:Home non-SBA	2006	1: Second 12 months of trial
B39	1. Bogra	1. Bhatgram	1:Wrapped in Clean Cloth	0:First food given to baby not breastmilk	0:Home non-SBA	1:Washed hands	0:No CDK	0:No gloves	1:Sheet used	1:Thread used	1:New or sterile instrument	1:New instrument	0:Not boiled thread	0:Inappropriate cord care	0:Not wiped	0:Not wrapped or put on skin	0:No skin contact	0:No Breastfeeding	1:Not bathed in 6 hrs	1:Only breast milk	0:Home non-SBA	2007	2: Third 12 months of trial
B40	2. Faridpur	8. Charbishnupur	1:Wrapped in Clean Cloth	1:First food given was breastmilk	0:Home non-SBA	1:Washed hands	0:No CDK	0:No gloves	0:No sheet	1:Thread used	1:New or sterile instrument	1:New instrument	1:Boiled thread	1:Appropriate cord care	1:Wiped	1:Wrapped or put on skin	1:Skin contact	1:Breastfeeding	1:Not bathed in 6 hrs	1:Only breast milk	0:Home non-SBA	2006	1: Second 12 months of trial
B41	3. Moulvi Bazar	18. Tengra	1:Wrapped in Clean Cloth	1:First food given was breastmilk	0:Home non-SBA	1:Washed hands	1:CDK used	0:No gloves	1:Sheet used	1:Thread used	1:New or sterile instrument	1:New instrument	1:Boiled thread	1:Appropriate cord care	0:Not wiped	0:Not wrapped or put on skin	0:No skin contact	1:Breastfeeding	1:Not bathed in 6 hrs	1:Only breast milk	0:Home non-SBA	2006	1: Second 12 months of trial
B42	3. Moulvi Bazar	15. Rahimpur	1:Wrapped in Clean Cloth	1:First food given was breastmilk	0:Home non-SBA	1:Washed hands	0:No CDK	0:No gloves	0:No sheet	1:Thread used	1:New or sterile instrument	1:New instrument	0:Not boiled thread	0:Inappropriate cord care	0:Not wiped	0:Not wrapped or put on skin	0:No skin contact	1:Breastfeeding	1:Not bathed in 6 hrs	1:Only breast milk	0:Home non-SBA	2008	3: Fourth 12 months of trial
B43	1. Bogra	1. Bhatgram	1:Wrapped in Clean Cloth	1:First food given was breastmilk	0:Home non-SBA	1:Washed hands	0:No CDK	0:No gloves	1:Sheet used	1:Thread used	1:New or sterile instrument	1:New instrument	1:Boiled thread	1:Appropriate cord care	0:Not wiped	0:Not wrapped or put on skin	1:Skin contact	1:Breastfeeding	1:Not bathed in 6 hrs	1:Only breast milk	0:Home non-SBA	2006	1: Second 12 months of trial
B44	3. Moulvi Bazar	13. Madhabpur	1:Wrapped in Clean Cloth	1:First food given was breastmilk	0:Home non-SBA	1:Washed hands	0:No CDK	0:No gloves	1:Sheet used	1:Thread used	1:New or sterile instrument	1:New instrument	1:Boiled thread	1:Appropriate cord care	0:Not wiped	0:Not wrapped or put on skin	0:No skin contact	0:No Breastfeeding	0:Bathed in 6 hrs	1:Only breast milk	0:Home non-SBA	2007	2: Third 12 months of trial
B45	1. Bogra	1. Bhatgram	1:Wrapped in Clean Cloth	1:First food given was breastmilk	0:Home non-SBA	1:Washed hands	1:CDK used	1:Gloves used	1:Sheet used	1:Thread used	1:New or sterile instrument	1:New instrument	0:Not boiled thread	1:Appropriate cord care	0:Not wiped	0:Not wrapped or put on skin	1:Skin contact	1:Breastfeeding	1:Not bathed in 6 hrs	1:Only breast milk	0:Home non-SBA	2006	1: Second 12 months of trial
B46	1. Bogra	4. Balua	1:Wrapped in Clean Cloth	0:First food given to baby not breastmilk	0:Home non-SBA	1:Washed hands	0:No CDK	0:No gloves	1:Sheet used	1:Thread used	1:New or sterile instrument	1:New instrument	0:Not boiled thread	1:Appropriate cord care	0:Not wiped	0:Not wrapped or put on skin	0:No skin contact	0:No Breastfeeding	1:Not bathed in 6 hrs	0:Not just breast milk	0:Home non-SBA	2008	3: Fourth 12 months of trial
B47	2. Faridpur	9. Krishnapur	1:Wrapped in Clean Cloth	1:First food given was breastmilk	0:Home non-SBA	1:Washed hands	1:CDK used	0:No gloves	1:Sheet used	1:Thread used	1:New or sterile instrument	1:New instrument	1:Boiled thread	1:Appropriate cord care	1:Wiped	1:Wrapped or put on skin	0:No skin contact		1:Not bathed in 6 hrs	1:Only breast milk	0:Home non-SBA	2007	2: Third 12 months of trial
B48	2. Faridpur	8. Charbishnupur	1:Wrapped in Clean Cloth	1:First food given was breastmilk	0:Home non-SBA		0:No CDK	0:No gloves	0:No sheet	1:Thread used	1:New or sterile instrument	1:New instrument	1:Boiled thread	1:Appropriate cord care	1:Wiped	1:Wrapped or put on skin	1:Skin contact	1:Breastfeeding	1:Not bathed in 6 hrs	1:Only breast milk	0:Home non-SBA	2006	1: Second 12 months of trial
B49	3. Moulvi Bazar	15. Rahimpur	1:Wrapped in Clean Cloth	1:First food given was breastmilk	0:Home non-SBA	1:Washed hands	0:No CDK	0:No gloves	1:Sheet used	1:Thread used	1:New or sterile instrument	1:New instrument	1:Boiled thread	1:Appropriate cord care	1:Wiped	1:Wrapped or put on skin	1:Skin contact	1:Breastfeeding	1:Not bathed in 6 hrs	1:Only breast milk	0:Home non-SBA	2008	3: Fourth 12 months of trial
B50	1. Bogra	1. Bhatgram	1:Wrapped in Clean Cloth	1:First food given was breastmilk	0:Home non-SBA	1:Washed hands	1:CDK used	0:No gloves	1:Sheet used	1:Thread used	1:New or sterile instrument	1:New instrument	1:Boiled thread	1:Appropriate cord care	0:Not wiped	0:Not wrapped or put on skin	0:No skin contact	1:Breastfeeding	1:Not bathed in 6 hrs	1:Only breast milk	0:Home non-SBA	2009	4: Fifth 12 months of trial
B51	3. Moulvi Bazar	15. Rahimpur	1:Wrapped in Clean Cloth	1:First food given was breastmilk	0:Home non-SBA	0:Not washed hands	0:No CDK	0:No gloves	0:No sheet	1:Thread used	1:New or sterile instrument	1:New instrument	1:Boiled thread	1:Appropriate cord care	0:Not wiped	0:Not wrapped or put on skin	1:Skin contact	1:Breastfeeding	1:Not bathed in 6 hrs	1:Only breast milk	0:Home non-SBA	2006	1: Second 12 months of trial
B52	1. Bogra	4. Balua	1:Wrapped in Clean Cloth	1:First food given was breastmilk	0:Home non-SBA	1:Washed hands	1:CDK used	0:No gloves	1:Sheet used	1:Thread used	1:New or sterile instrument	1:New instrument	1:Boiled thread	1:Appropriate cord care	1:Wiped	1:Wrapped or put on skin	0:No skin contact	0:No Breastfeeding	1:Not bathed in 6 hrs	1:Only breast milk	0:Home non-SBA	2006	1: Second 12 months of trial
B53	1. Bogra	6. Jorgachha	1:Wrapped in Clean Cloth	1:First food given was breastmilk	0:Home non-SBA	1:Washed hands	1:CDK used	0:No gloves	1:Sheet used	1:Thread used	1:New or sterile instrument	1:New instrument	1:Boiled thread	1:Appropriate cord care	1:Wiped	1:Wrapped or put on skin	0:No skin contact	0:No Breastfeeding	1:Not bathed in 6 hrs	1:Only breast milk	0:Home non-SBA	2008	3: Fourth 12 months of trial
B54	2. Faridpur	11. Aliabad	1:Wrapped in Clean Cloth	1:First food given was breastmilk	0:Home non-SBA	1:Washed hands	1:CDK used	1:Gloves used	1:Sheet used	1:Thread used	1:New or sterile instrument	1:New instrument	1:Boiled thread	1:Appropriate cord care	0:Not wiped	0:Not wrapped or put on skin	1:Skin contact	1:Breastfeeding	1:Not bathed in 6 hrs	1:Only breast milk	0:Home non-SBA	2005	0: First 12 months of trial
B55	2. Faridpur	9. Krishnapur	1:Wrapped in Clean Cloth	1:First food given was breastmilk	0:Home non-SBA	1:Washed hands	0:No CDK	0:No gloves	1:Sheet used	1:Thread used	1:New or sterile instrument	1:New instrument	1:Boiled thread	1:Appropriate cord care	1:Wiped	0:Not wrapped or put on skin	1:Skin contact	1:Breastfeeding	0:Bathed in 6 hrs	0:Not just breast milk	0:Home non-SBA	2008	3: Fourth 12 months of trial
B56	2. Faridpur	11. Aliabad	1:Wrapped in Clean Cloth	1:First food given was breastmilk	0:Home non-SBA	1:Washed hands	0:No CDK	0:No gloves	0:No sheet	1:Thread used	1:New or sterile instrument	1:New instrument	1:Boiled thread	1:Appropriate cord care	0:Not wiped	0:Not wrapped or put on skin	0:No skin contact	1:Breastfeeding	1:Not bathed in 6 hrs	1:Only breast milk	0:Home non-SBA	2005	0: First 12 months of trial
B57	2. Faridpur	8. Charbishnupur	1:Wrapped in Clean Cloth	1:First food given was breastmilk	0:Home non-SBA	1:Washed hands	0:No CDK	0:No gloves	0:No sheet	1:Thread used	1:New or sterile instrument	1:New instrument	1:Boiled thread	0:Inappropriate cord care	1:Wiped	1:Wrapped or put on skin	0:No skin contact	1:Breastfeeding	1:Not bathed in 6 hrs	1:Only breast milk	0:Home non-SBA	2007	2: Third 12 months of trial
B58	2. Faridpur	8. Charbishnupur	1:Wrapped in Clean Cloth	1:First food given was breastmilk	0:Home non-SBA	1:Washed hands	0:No CDK	0:No gloves	0:No sheet	1:Thread used	1:New or sterile instrument	1:New instrument	0:Not boiled thread	1:Appropriate cord care	1:Wiped	1:Wrapped or put on skin	1:Skin contact	1:Breastfeeding	0:Bathed in 6 hrs	1:Only breast milk	0:Home non-SBA	2006	1: Second 12 months of trial
B59	1. Bogra	4. Balua	1:Wrapped in Clean Cloth	1:First food given was breastmilk	0:Home non-SBA		0:No CDK	0:No gloves	1:Sheet used	1:Thread used	1:New or sterile instrument	1:New instrument	0:Not boiled thread	0:Inappropriate cord care	1:Wiped	1:Wrapped or put on skin	0:No skin contact	1:Breastfeeding	1:Not bathed in 6 hrs	0:Not just breast milk	0:Home non-SBA	2007	2: Third 12 months of trial
B60	1. Bogra	6. Jorgachha	1:Wrapped in Clean Cloth	0:First food given to baby not breastmilk	0:Home non-SBA	1:Washed hands	0:No CDK	0:No gloves	1:Sheet used	1:Thread used	1:New or sterile instrument	1:New instrument	1:Boiled thread	1:Appropriate cord care	0:Not wiped	0:Not wrapped or put on skin	0:No skin contact	0:No Breastfeeding	1:Not bathed in 6 hrs	0:Not just breast milk	0:Home non-SBA	2005	0: First 12 months of trial
B61	2. Faridpur	8. Charbishnupur	1:Wrapped in Clean Cloth	1:First food given was breastmilk	0:Home non-SBA	1:Washed hands	0:No CDK	0:No gloves	1:Sheet used	1:Thread used	1:New or sterile instrument	1:New instrument	1:Boiled thread	1:Appropriate cord care	1:Wiped	1:Wrapped or put on skin	0:No skin contact	1:Breastfeeding	1:Not bathed in 6 hrs	1:Only breast milk	0:Home non-SBA	2007	2: Third 12 months of trial
B62	1. Bogra	1. Bhatgram	1:Wrapped in Clean Cloth	1:First food given was breastmilk	0:Home non-SBA	1:Washed hands	1:CDK used	0:No gloves	1:Sheet used	1:Thread used	1:New or sterile instrument	1:New instrument	1:Boiled thread	0:Inappropriate cord care	0:Not wiped	0:Not wrapped or put on skin	0:No skin contact	1:Breastfeeding	1:Not bathed in 6 hrs	1:Only breast milk	0:Home non-SBA	2007	2: Third 12 months of trial
B63	1. Bogra	1. Bhatgram	1:Wrapped in Clean Cloth	1:First food given was breastmilk	0:Home non-SBA	1:Washed hands	0:No CDK	0:No gloves	1:Sheet used	1:Thread used	1:New or sterile instrument	1:New instrument	0:Not boiled thread	1:Appropriate cord care	0:Not wiped	0:Not wrapped or put on skin	0:No skin contact	1:Breastfeeding	1:Not bathed in 6 hrs	1:Only breast milk	0:Home non-SBA	2008	3: Fourth 12 months of trial
B64	3. Moulvi Bazar	18. Tengra	1:Wrapped in Clean Cloth	1:First food given was breastmilk	0:Home non-SBA	1:Washed hands	0:No CDK	0:No gloves	0:No sheet	1:Thread used	1:New or sterile instrument	1:New instrument	1:Boiled thread	1:Appropriate cord care	1:Wiped	1:Wrapped or put on skin	1:Skin contact	1:Breastfeeding	1:Not bathed in 6 hrs	1:Only breast milk	0:Home non-SBA	2009	4: Fifth 12 months of trial
B65	1. Bogra	4. Balua	1:Wrapped in Clean Cloth	1:First food given was breastmilk	0:Home non-SBA	1:Washed hands	0:No CDK	0:No gloves	0:No sheet	1:Thread used	1:New or sterile instrument	1:New instrument		1:Appropriate cord care	0:Not wiped	0:Not wrapped or put on skin	0:No skin contact	1:Breastfeeding	0:Bathed in 6 hrs	1:Only breast milk	0:Home non-SBA	2007	2: Third 12 months of trial
B66	3. Moulvi Bazar	18. Tengra	0:Wrapped in Dirty Cloth	1:First food given was breastmilk	0:Home non-SBA		1:CDK used	0:No gloves	1:Sheet used	1:Thread used	1:New or sterile instrument	1:New instrument	1:Boiled thread	0:Inappropriate cord care	0:Not wiped	0:Not wrapped or put on skin	0:No skin contact	1:Breastfeeding	1:Not bathed in 6 hrs	0:Not just breast milk	0:Home non-SBA	2005	0: First 12 months of trial
B67	2. Faridpur	8. Charbishnupur	1:Wrapped in Clean Cloth	0:First food given to baby not breastmilk	0:Home non-SBA		0:No CDK	0:No gloves	0:No sheet	1:Thread used	1:New or sterile instrument	1:New instrument	1:Boiled thread	1:Appropriate cord care	0:Not wiped	0:Not wrapped or put on skin	1:Skin contact	0:No Breastfeeding	0:Bathed in 6 hrs	0:Not just breast milk	0:Home non-SBA	2004
B68	3. Moulvi Bazar	13. Madhabpur	1:Wrapped in Clean Cloth	0:First food given to baby not breastmilk	0:Home non-SBA	1:Washed hands	0:No CDK	1:Gloves used	0:No sheet	1:Thread used	1:New or sterile instrument	1:New instrument	0:Not boiled thread	0:Inappropriate cord care	0:Not wiped	0:Not wrapped or put on skin	0:No skin contact	0:No Breastfeeding	0:Bathed in 6 hrs	1:Only breast milk	0:Home non-SBA	2009	4: Fifth 12 months of trial
B69	2. Faridpur	8. Charbishnupur	1:Wrapped in Clean Cloth	1:First food given was breastmilk	0:Home non-SBA	1:Washed hands	0:No CDK	0:No gloves	0:No sheet	1:Thread used	1:New or sterile instrument	1:New instrument	0:Not boiled thread	1:Appropriate cord care	1:Wiped	1:Wrapped or put on skin	1:Skin contact	1:Breastfeeding	1:Not bathed in 6 hrs	0:Not just breast milk	0:Home non-SBA	2007	2: Third 12 months of trial
B70	3. Moulvi Bazar	18. Tengra		0:First food given to baby not breastmilk	0:Home non-SBA		0:No CDK	0:No gloves	0:No sheet	1:Thread used	1:New or sterile instrument	1:New instrument	1:Boiled thread	0:Inappropriate cord care	0:Not wiped	0:Not wrapped or put on skin	0:No skin contact	0:No Breastfeeding	0:Bathed in 6 hrs	1:Only breast milk	0:Home non-SBA	2006	1: Second 12 months of trial
B71	2. Faridpur	9. Krishnapur	1:Wrapped in Clean Cloth	1:First food given was breastmilk	0:Home non-SBA	1:Washed hands	0:No CDK	0:No gloves	0:No sheet	1:Thread used	1:New or sterile instrument	1:New instrument	0:Not boiled thread	0:Inappropriate cord care	0:Not wiped	0:Not wrapped or put on skin	0:No skin contact	0:No Breastfeeding	1:Not bathed in 6 hrs	1:Only breast milk	0:Home non-SBA	2006	1: Second 12 months of trial
B72	1. Bogra	1. Bhatgram	1:Wrapped in Clean Cloth	1:First food given was breastmilk	0:Home non-SBA	1:Washed hands	0:No CDK	0:No gloves	0:No sheet	1:Thread used	1:New or sterile instrument	1:New instrument	0:Not boiled thread	1:Appropriate cord care	0:Not wiped	0:Not wrapped or put on skin	0:No skin contact	0:No Breastfeeding	1:Not bathed in 6 hrs	1:Only breast milk	0:Home non-SBA	2006	1: Second 12 months of trial
B73	1. Bogra	6. Jorgachha	1:Wrapped in Clean Cloth	0:First food given to baby not breastmilk	0:Home non-SBA		0:No CDK	0:No gloves	1:Sheet used	1:Thread used	1:New or sterile instrument	1:New instrument	1:Boiled thread	1:Appropriate cord care	1:Wiped	1:Wrapped or put on skin	0:No skin contact	0:No Breastfeeding	1:Not bathed in 6 hrs	1:Only breast milk	0:Home non-SBA	2008	3: Fourth 12 months of trial
B74	1. Bogra	4. Balua	1:Wrapped in Clean Cloth	1:First food given was breastmilk	0:Home non-SBA	1:Washed hands	0:No CDK	1:Gloves used	1:Sheet used	1:Thread used	1:New or sterile instrument	1:New instrument	0:Not boiled thread	1:Appropriate cord care	0:Not wiped	0:Not wrapped or put on skin	0:No skin contact	0:No Breastfeeding	1:Not bathed in 6 hrs	0:Not just breast milk	0:Home non-SBA	2007	2: Third 12 months of trial
B75	2. Faridpur	11. Aliabad	1:Wrapped in Clean Cloth	1:First food given was breastmilk	0:Home non-SBA	0:Not washed hands	0:No CDK	0:No gloves	0:No sheet	1:Thread used	1:New or sterile instrument	1:New instrument	1:Boiled thread	1:Appropriate cord care	0:Not wiped	0:Not wrapped or put on skin	1:Skin contact	1:Breastfeeding	1:Not bathed in 6 hrs	1:Only breast milk	0:Home non-SBA	2005	0: First 12 months of trial
B76	2. Faridpur	11. Aliabad	1:Wrapped in Clean Cloth	1:First food given was breastmilk	0:Home non-SBA	1:Washed hands	0:No CDK	0:No gloves	1:Sheet used	1:Thread used	1:New or sterile instrument	1:New instrument	0:Not boiled thread	0:Inappropriate cord care	1:Wiped	0:Not wrapped or put on skin	0:No skin contact	0:No Breastfeeding	1:Not bathed in 6 hrs	1:Only breast milk	0:Home non-SBA	2009	4: Fifth 12 months of trial
B77	1. Bogra	1. Bhatgram	1:Wrapped in Clean Cloth	1:First food given was breastmilk	0:Home non-SBA	1:Washed hands	0:No CDK	0:No gloves	1:Sheet used	1:Thread used	1:New or sterile instrument	1:New instrument	0:Not boiled thread	1:Appropriate cord care	0:Not wiped	0:Not wrapped or put on skin	0:No skin contact	1:Breastfeeding	1:Not bathed in 6 hrs	1:Only breast milk	0:Home non-SBA	2009	4: Fifth 12 months of trial
B78	2. Faridpur	11. Aliabad	1:Wrapped in Clean Cloth	1:First food given was breastmilk	0:Home non-SBA	1:Washed hands	0:No CDK	0:No gloves	1:Sheet used	1:Thread used	1:New or sterile instrument	1:New instrument	1:Boiled thread	0:Inappropriate cord care	1:Wiped	0:Not wrapped or put on skin	1:Skin contact	1:Breastfeeding	1:Not bathed in 6 hrs	1:Only breast milk	0:Home non-SBA	2009	4: Fifth 12 months of trial
B79	3. Moulvi Bazar	18. Tengra	1:Wrapped in Clean Cloth	1:First food given was breastmilk	0:Home non-SBA	0:Not washed hands	0:No CDK	0:No gloves	0:No sheet	1:Thread used	1:New or sterile instrument	1:New instrument	1:Boiled thread	0:Inappropriate cord care	0:Not wiped	0:Not wrapped or put on skin	0:No skin contact	0:No Breastfeeding	0:Bathed in 6 hrs	1:Only breast milk	0:Home non-SBA	2008	3: Fourth 12 months of trial
B80	3. Moulvi Bazar	15. Rahimpur	1:Wrapped in Clean Cloth	1:First food given was breastmilk	0:Home non-SBA	1:Washed hands	0:No CDK	0:No gloves	0:No sheet	1:Thread used	1:New or sterile instrument	1:New instrument	1:Boiled thread	1:Appropriate cord care	0:Not wiped	0:Not wrapped or put on skin	0:No skin contact	1:Breastfeeding	0:Bathed in 6 hrs	1:Only breast milk	0:Home non-SBA	2007	2: Third 12 months of trial
B81	2. Faridpur	9. Krishnapur	1:Wrapped in Clean Cloth	1:First food given was breastmilk	0:Home non-SBA	1:Washed hands	0:No CDK	0:No gloves	0:No sheet	1:Thread used	1:New or sterile instrument	1:New instrument	1:Boiled thread	1:Appropriate cord care	0:Not wiped	0:Not wrapped or put on skin	1:Skin contact	1:Breastfeeding	1:Not bathed in 6 hrs	1:Only breast milk	0:Home non-SBA	2005	0: First 12 months of trial
B82	3. Moulvi Bazar	15. Rahimpur	1:Wrapped in Clean Cloth	0:First food given to baby not breastmilk	0:Home non-SBA	1:Washed hands	0:No CDK	1:Gloves used	0:No sheet	1:Thread used	1:New or sterile instrument	1:New instrument	1:Boiled thread	1:Appropriate cord care	0:Not wiped	0:Not wrapped or put on skin	0:No skin contact	0:No Breastfeeding	1:Not bathed in 6 hrs	0:Not just breast milk	0:Home non-SBA	2007	2: Third 12 months of trial
B83	1. Bogra	4. Balua	1:Wrapped in Clean Cloth	0:First food given to baby not breastmilk	0:Home non-SBA	1:Washed hands	0:No CDK	0:No gloves	1:Sheet used	1:Thread used	1:New or sterile instrument	1:New instrument		1:Appropriate cord care	0:Not wiped	0:Not wrapped or put on skin	0:No skin contact	0:No Breastfeeding	1:Not bathed in 6 hrs	0:Not just breast milk	0:Home non-SBA	2007	2: Third 12 months of trial
B84	1. Bogra	6. Jorgachha	1:Wrapped in Clean Cloth	0:First food given to baby not breastmilk	0:Home non-SBA	0:Not washed hands	0:No CDK	0:No gloves	1:Sheet used	1:Thread used	1:New or sterile instrument	1:New instrument	1:Boiled thread	1:Appropriate cord care	0:Not wiped	0:Not wrapped or put on skin	0:No skin contact	1:Breastfeeding	1:Not bathed in 6 hrs	0:Not just breast milk	0:Home non-SBA	2005	0: First 12 months of trial
B85	1. Bogra	6. Jorgachha	1:Wrapped in Clean Cloth	1:First food given was breastmilk	0:Home non-SBA	1:Washed hands	0:No CDK	0:No gloves	0:No sheet	1:Thread used	1:New or sterile instrument	1:New instrument	0:Not boiled thread	0:Inappropriate cord care	0:Not wiped	0:Not wrapped or put on skin	0:No skin contact	1:Breastfeeding	1:Not bathed in 6 hrs	0:Not just breast milk	0:Home non-SBA	2007	2: Third 12 months of trial
B86	1. Bogra	1. Bhatgram	1:Wrapped in Clean Cloth	1:First food given was breastmilk	0:Home non-SBA	1:Washed hands	0:No CDK	1:Gloves used	1:Sheet used	1:Thread used	1:New or sterile instrument	1:New instrument	1:Boiled thread	0:Inappropriate cord care	0:Not wiped	0:Not wrapped or put on skin	0:No skin contact	0:No Breastfeeding	1:Not bathed in 6 hrs	0:Not just breast milk	0:Home non-SBA	2008	3: Fourth 12 months of trial
B87	2. Faridpur	9. Krishnapur	1:Wrapped in Clean Cloth	1:First food given was breastmilk	0:Home non-SBA	1:Washed hands	0:No CDK	0:No gloves	0:No sheet	1:Thread used	1:New or sterile instrument	1:New instrument	1:Boiled thread	0:Inappropriate cord care	1:Wiped	0:Not wrapped or put on skin	1:Skin contact	1:Breastfeeding	1:Not bathed in 6 hrs	1:Only breast milk	0:Home non-SBA	2008	3: Fourth 12 months of trial
B88	3. Moulvi Bazar	18. Tengra		0:First food given to baby not breastmilk	0:Home non-SBA	0:Not washed hands	0:No CDK	0:No gloves	0:No sheet	1:Thread used	1:New or sterile instrument	1:New instrument	1:Boiled thread	0:Inappropriate cord care	0:Not wiped	0:Not wrapped or put on skin	0:No skin contact	0:No Breastfeeding	0:Bathed in 6 hrs	1:Only breast milk	0:Home non-SBA	2006	1: Second 12 months of trial
B89	3. Moulvi Bazar	13. Madhabpur	1:Wrapped in Clean Cloth	1:First food given was breastmilk	0:Home non-SBA	1:Washed hands	0:No CDK	0:No gloves	0:No sheet	1:Thread used	1:New or sterile instrument	1:New instrument	0:Not boiled thread	1:Appropriate cord care	0:Not wiped	0:Not wrapped or put on skin	0:No skin contact	1:Breastfeeding	1:Not bathed in 6 hrs	1:Only breast milk	0:Home non-SBA	2009	4: Fifth 12 months of trial
B90	2. Faridpur	9. Krishnapur	1:Wrapped in Clean Cloth	1:First food given was breastmilk	0:Home non-SBA	1:Washed hands	1:CDK used	0:No gloves	1:Sheet used	1:Thread used	1:New or sterile instrument	1:New instrument	1:Boiled thread	1:Appropriate cord care	1:Wiped	1:Wrapped or put on skin	1:Skin contact	1:Breastfeeding	1:Not bathed in 6 hrs	1:Only breast milk	0:Home non-SBA	2006	1: Second 12 months of trial
B91	2. Faridpur	9. Krishnapur	1:Wrapped in Clean Cloth	1:First food given was breastmilk	0:Home non-SBA	1:Washed hands	0:No CDK	0:No gloves	1:Sheet used	1:Thread used	1:New or sterile instrument	1:New instrument	0:Not boiled thread	0:Inappropriate cord care	0:Not wiped	0:Not wrapped or put on skin	1:Skin contact	1:Breastfeeding	1:Not bathed in 6 hrs	1:Only breast milk	0:Home non-SBA	2007	2: Third 12 months of trial
B92	2. Faridpur	9. Krishnapur	1:Wrapped in Clean Cloth	1:First food given was breastmilk	0:Home non-SBA	0:Not washed hands	0:No CDK	0:No gloves	0:No sheet	1:Thread used	0:Not new or sterile instrument	0:Not new instrument	0:Not boiled thread	1:Appropriate cord care	1:Wiped	1:Wrapped or put on skin	1:Skin contact	1:Breastfeeding	1:Not bathed in 6 hrs	1:Only breast milk	0:Home non-SBA	2006	1: Second 12 months of trial
B93	1. Bogra	4. Balua	1:Wrapped in Clean Cloth	0:First food given to baby not breastmilk	0:Home non-SBA	1:Washed hands	1:CDK used	0:No gloves	1:Sheet used	1:Thread used	1:New or sterile instrument	1:New instrument	0:Not boiled thread	1:Appropriate cord care	0:Not wiped	0:Not wrapped or put on skin	0:No skin contact	0:No Breastfeeding	0:Bathed in 6 hrs	0:Not just breast milk	0:Home non-SBA	2008	3: Fourth 12 months of trial
B94	1. Bogra	6. Jorgachha	1:Wrapped in Clean Cloth	1:First food given was breastmilk	0:Home non-SBA		0:No CDK	0:No gloves	1:Sheet used	1:Thread used	1:New or sterile instrument	1:New instrument	0:Not boiled thread	1:Appropriate cord care	0:Not wiped	0:Not wrapped or put on skin	0:No skin contact	0:No Breastfeeding	0:Bathed in 6 hrs	1:Only breast milk	0:Home non-SBA	2008	3: Fourth 12 months of trial
B95	1. Bogra	6. Jorgachha	1:Wrapped in Clean Cloth	1:First food given was breastmilk	0:Home non-SBA		0:No CDK	0:No gloves	1:Sheet used	1:Thread used	1:New or sterile instrument	1:New instrument		1:Appropriate cord care	0:Not wiped	0:Not wrapped or put on skin	0:No skin contact	1:Breastfeeding	1:Not bathed in 6 hrs	1:Only breast milk	0:Home non-SBA	2007	2: Third 12 months of trial
B96	3. Moulvi Bazar	15. Rahimpur	1:Wrapped in Clean Cloth	1:First food given was breastmilk	0:Home non-SBA	1:Washed hands	0:No CDK	0:No gloves	1:Sheet used	1:Thread used	1:New or sterile instrument	1:New instrument	1:Boiled thread	0:Inappropriate cord care	1:Wiped	1:Wrapped or put on skin	1:Skin contact	1:Breastfeeding	0:Bathed in 6 hrs	1:Only breast milk	0:Home non-SBA	2009	4: Fifth 12 months of trial
B97	1. Bogra	6. Jorgachha	1:Wrapped in Clean Cloth	1:First food given was breastmilk	0:Home non-SBA	0:Not washed hands	0:No CDK	0:No gloves	1:Sheet used	1:Thread used	1:New or sterile instrument	1:New instrument	0:Not boiled thread	0:Inappropriate cord care	0:Not wiped	0:Not wrapped or put on skin	0:No skin contact	1:Breastfeeding	0:Bathed in 6 hrs	1:Only breast milk	0:Home non-SBA	2007	2: Third 12 months of trial
B98	1. Bogra	6. Jorgachha	1:Wrapped in Clean Cloth	0:First food given to baby not breastmilk	0:Home non-SBA		0:No CDK	0:No gloves	0:No sheet	1:Thread used	1:New or sterile instrument	1:New instrument	1:Boiled thread	1:Appropriate cord care	0:Not wiped	0:Not wrapped or put on skin	0:No skin contact	0:No Breastfeeding	0:Bathed in 6 hrs	0:Not just breast milk	0:Home non-SBA	2005	0: First 12 months of trial
B99	2. Faridpur	8. Charbishnupur	1:Wrapped in Clean Cloth	1:First food given was breastmilk	0:Home non-SBA	1:Washed hands	0:No CDK	0:No gloves	0:No sheet	1:Thread used	1:New or sterile instrument	1:New instrument	0:Not boiled thread	0:Inappropriate cord care	0:Not wiped	0:Not wrapped or put on skin	1:Skin contact	1:Breastfeeding	1:Not bathed in 6 hrs	1:Only breast milk	0:Home non-SBA	2005	0: First 12 months of trial
B100	2. Faridpur	8. Charbishnupur	1:Wrapped in Clean Cloth	1:First food given was breastmilk	0:Home non-SBA	1:Washed hands	0:No CDK	0:No gloves	0:No sheet	1:Thread used	1:New or sterile instrument	1:New instrument	1:Boiled thread	1:Appropriate cord care	1:Wiped	1:Wrapped or put on skin	1:Skin contact	1:Breastfeeding	1:Not bathed in 6 hrs	1:Only breast milk	0:Home non-SBA	2005	0: First 12 months of trial
B101	1. Bogra	6. Jorgachha	1:Wrapped in Clean Cloth	1:First food given was breastmilk	0:Home non-SBA	1:Washed hands	0:No CDK	0:No gloves	0:No sheet	1:Thread used	1:New or sterile instrument	1:New instrument	1:Boiled thread	1:Appropriate cord care	0:Not wiped	0:Not wrapped or put on skin	0:No skin contact	0:No Breastfeeding	0:Bathed in 6 hrs	1:Only breast milk	0:Home non-SBA	2007	2: Third 12 months of trial
B102	3. Moulvi Bazar	15. Rahimpur	1:Wrapped in Clean Cloth	1:First food given was breastmilk	0:Home non-SBA	1:Washed hands		0:No gloves	1:Sheet used	1:Thread used	1:New or sterile instrument	1:New instrument	1:Boiled thread	1:Appropriate cord care	0:Not wiped	0:Not wrapped or put on skin	0:No skin contact	1:Breastfeeding	1:Not bathed in 6 hrs	1:Only breast milk	0:Home non-SBA	2005	0: First 12 months of trial
B103	2. Faridpur	8. Charbishnupur	1:Wrapped in Clean Cloth	1:First food given was breastmilk	0:Home non-SBA	0:Not washed hands	0:No CDK	0:No gloves	0:No sheet	1:Thread used	1:New or sterile instrument	1:New instrument	0:Not boiled thread	0:Inappropriate cord care	1:Wiped	1:Wrapped or put on skin	1:Skin contact	1:Breastfeeding	1:Not bathed in 6 hrs	0:Not just breast milk	0:Home non-SBA	2007	2: Third 12 months of trial
B104	3. Moulvi Bazar	18. Tengra	1:Wrapped in Clean Cloth	1:First food given was breastmilk	0:Home non-SBA	1:Washed hands	0:No CDK	0:No gloves	0:No sheet	1:Thread used	1:New or sterile instrument	1:New instrument	0:Not boiled thread	0:Inappropriate cord care	0:Not wiped	0:Not wrapped or put on skin	0:No skin contact	0:No Breastfeeding	1:Not bathed in 6 hrs	1:Only breast milk	0:Home non-SBA	2008	3: Fourth 12 months of trial
B105	1. Bogra	1. Bhatgram	1:Wrapped in Clean Cloth	0:First food given to baby not breastmilk	0:Home non-SBA	0:Not washed hands	0:No CDK	0:No gloves	0:No sheet	1:Thread used	1:New or sterile instrument	1:New instrument	0:Not boiled thread	0:Inappropriate cord care	0:Not wiped	0:Not wrapped or put on skin	0:No skin contact	0:No Breastfeeding	1:Not bathed in 6 hrs	0:Not just breast milk	0:Home non-SBA	2008	3: Fourth 12 months of trial
B106	2. Faridpur	8. Charbishnupur			0:Home non-SBA	1:Washed hands	0:No CDK	0:No gloves	1:Sheet used	1:Thread used											0:Home non-SBA	2008	3: Fourth 12 months of trial
B107	2. Faridpur	11. Aliabad	1:Wrapped in Clean Cloth	1:First food given was breastmilk	0:Home non-SBA		0:No CDK	0:No gloves	0:No sheet	0:No thread	1:New or sterile instrument	1:New instrument	1:Boiled thread	1:Appropriate cord care	0:Not wiped	0:Not wrapped or put on skin	1:Skin contact	1:Breastfeeding	1:Not bathed in 6 hrs	0:Not just breast milk	0:Home non-SBA	2005	0: First 12 months of trial
B108	2. Faridpur	8. Charbishnupur		1:First food given was breastmilk	0:Home non-SBA	1:Washed hands	0:No CDK	0:No gloves	0:No sheet	1:Thread used	1:New or sterile instrument	1:New instrument	0:Not boiled thread	1:Appropriate cord care	0:Not wiped	0:Not wrapped or put on skin	1:Skin contact	1:Breastfeeding	0:Bathed in 6 hrs	1:Only breast milk	0:Home non-SBA	2005	0: First 12 months of trial
B109	3. Moulvi Bazar	18. Tengra	1:Wrapped in Clean Cloth	0:First food given to baby not breastmilk	0:Home non-SBA	1:Washed hands	0:No CDK	1:Gloves used	1:Sheet used	1:Thread used	1:New or sterile instrument	1:New instrument	1:Boiled thread	0:Inappropriate cord care	0:Not wiped	0:Not wrapped or put on skin	0:No skin contact	0:No Breastfeeding	0:Bathed in 6 hrs	1:Only breast milk	0:Home non-SBA	2009	4: Fifth 12 months of trial
B110	1. Bogra	6. Jorgachha	1:Wrapped in Clean Cloth	1:First food given was breastmilk	0:Home non-SBA	1:Washed hands	0:No CDK	0:No gloves	0:No sheet	1:Thread used	1:New or sterile instrument	1:New instrument	1:Boiled thread	0:Inappropriate cord care	0:Not wiped	0:Not wrapped or put on skin	0:No skin contact	0:No Breastfeeding	1:Not bathed in 6 hrs	1:Only breast milk	0:Home non-SBA	2008	3: Fourth 12 months of trial
B111	1. Bogra	4. Balua	1:Wrapped in Clean Cloth	1:First food given was breastmilk	0:Home non-SBA	1:Washed hands	0:No CDK	0:No gloves	1:Sheet used	1:Thread used	1:New or sterile instrument	1:New instrument	1:Boiled thread	1:Appropriate cord care	1:Wiped	1:Wrapped or put on skin	0:No skin contact	1:Breastfeeding	1:Not bathed in 6 hrs	1:Only breast milk	0:Home non-SBA	2005	0: First 12 months of trial
B112	2. Faridpur	11. Aliabad	1:Wrapped in Clean Cloth	0:First food given to baby not breastmilk	0:Home non-SBA	1:Washed hands	0:No CDK	0:No gloves	0:No sheet	1:Thread used	1:New or sterile instrument	1:New instrument	1:Boiled thread	0:Inappropriate cord care	0:Not wiped	0:Not wrapped or put on skin	0:No skin contact	0:No Breastfeeding	0:Bathed in 6 hrs	1:Only breast milk	0:Home non-SBA	2005	0: First 12 months of trial
B113	3. Moulvi Bazar	13. Madhabpur		0:First food given to baby not breastmilk	0:Home non-SBA	1:Washed hands	1:CDK used	0:No gloves	0:No sheet	1:Thread used	1:New or sterile instrument	1:New instrument	1:Boiled thread	1:Appropriate cord care	0:Not wiped	0:Not wrapped or put on skin	0:No skin contact	0:No Breastfeeding	1:Not bathed in 6 hrs	1:Only breast milk	0:Home non-SBA	2005	0: First 12 months of trial
B114	3. Moulvi Bazar	15. Rahimpur	1:Wrapped in Clean Cloth	1:First food given was breastmilk	0:Home non-SBA	1:Washed hands	1:CDK used	0:No gloves	1:Sheet used	1:Thread used	1:New or sterile instrument	1:New instrument	1:Boiled thread	1:Appropriate cord care	0:Not wiped	0:Not wrapped or put on skin	1:Skin contact	1:Breastfeeding	1:Not bathed in 6 hrs	1:Only breast milk	0:Home non-SBA	2005	0: First 12 months of trial
B115	1. Bogra	4. Balua	1:Wrapped in Clean Cloth	1:First food given was breastmilk	0:Home non-SBA	1:Washed hands	0:No CDK	0:No gloves	0:No sheet	1:Thread used	1:New or sterile instrument	1:New instrument	1:Boiled thread	1:Appropriate cord care	1:Wiped	1:Wrapped or put on skin	0:No skin contact	1:Breastfeeding	1:Not bathed in 6 hrs	1:Only breast milk	0:Home non-SBA	2006	1: Second 12 months of trial
B116	1. Bogra	1. Bhatgram	1:Wrapped in Clean Cloth	1:First food given was breastmilk	0:Home non-SBA		0:No CDK	0:No gloves	1:Sheet used	1:Thread used	1:New or sterile instrument	1:New instrument	0:Not boiled thread	0:Inappropriate cord care	0:Not wiped	0:Not wrapped or put on skin	0:No skin contact	1:Breastfeeding	1:Not bathed in 6 hrs	1:Only breast milk	0:Home non-SBA	2008	3: Fourth 12 months of trial
B117	2. Faridpur	8. Charbishnupur	1:Wrapped in Clean Cloth	1:First food given was breastmilk	0:Home non-SBA	0:Not washed hands	0:No CDK	0:No gloves	0:No sheet	1:Thread used	1:New or sterile instrument	1:New instrument	0:Not boiled thread	0:Inappropriate cord care	0:Not wiped	1:Wrapped or put on skin	0:No skin contact	1:Breastfeeding	1:Not bathed in 6 hrs	0:Not just breast milk	0:Home non-SBA	2007	2: Third 12 months of trial
B118	1. Bogra	6. Jorgachha	1:Wrapped in Clean Cloth	1:First food given was breastmilk	0:Home non-SBA	1:Washed hands	1:CDK used	0:No gloves	1:Sheet used	1:Thread used	1:New or sterile instrument	1:New instrument	1:Boiled thread	1:Appropriate cord care	1:Wiped	1:Wrapped or put on skin	0:No skin contact	1:Breastfeeding	0:Bathed in 6 hrs	1:Only breast milk	0:Home non-SBA	2009	4: Fifth 12 months of trial
B119	2. Faridpur	9. Krishnapur	1:Wrapped in Clean Cloth	1:First food given was breastmilk	0:Home non-SBA	1:Washed hands	0:No CDK	0:No gloves	0:No sheet	1:Thread used	1:New or sterile instrument	1:New instrument	1:Boiled thread	1:Appropriate cord care	0:Not wiped	0:Not wrapped or put on skin	0:No skin contact	1:Breastfeeding	1:Not bathed in 6 hrs	1:Only breast milk	0:Home non-SBA	2006	1: Second 12 months of trial
B120	2. Faridpur	11. Aliabad	1:Wrapped in Clean Cloth	1:First food given was breastmilk	0:Home non-SBA	1:Washed hands		0:No gloves	0:No sheet	1:Thread used	1:New or sterile instrument	1:New instrument	1:Boiled thread	0:Inappropriate cord care	1:Wiped	0:Not wrapped or put on skin	1:Skin contact	1:Breastfeeding	1:Not bathed in 6 hrs	1:Only breast milk	0:Home non-SBA	2009	4: Fifth 12 months of trial
B121	1. Bogra	4. Balua	1:Wrapped in Clean Cloth	1:First food given was breastmilk	0:Home non-SBA	1:Washed hands	1:CDK used	0:No gloves	1:Sheet used	1:Thread used	1:New or sterile instrument	1:New instrument	1:Boiled thread	1:Appropriate cord care	1:Wiped	1:Wrapped or put on skin	0:No skin contact	1:Breastfeeding	1:Not bathed in 6 hrs	1:Only breast milk	0:Home non-SBA	2005	0: First 12 months of trial
B122	1. Bogra	1. Bhatgram	1:Wrapped in Clean Cloth	1:First food given was breastmilk	0:Home non-SBA	1:Washed hands	1:CDK used	0:No gloves	1:Sheet used	1:Thread used	1:New or sterile instrument	1:New instrument	1:Boiled thread	1:Appropriate cord care	0:Not wiped	0:Not wrapped or put on skin	0:No skin contact	1:Breastfeeding	1:Not bathed in 6 hrs	1:Only breast milk	0:Home non-SBA	2006	1: Second 12 months of trial
B123	2. Faridpur	8. Charbishnupur	1:Wrapped in Clean Cloth	1:First food given was breastmilk	0:Home non-SBA	1:Washed hands	0:No CDK	0:No gloves	0:No sheet	1:Thread used	1:New or sterile instrument	1:New instrument	0:Not boiled thread	0:Inappropriate cord care	0:Not wiped	0:Not wrapped or put on skin	1:Skin contact	1:Breastfeeding	0:Bathed in 6 hrs	1:Only breast milk	0:Home non-SBA	2007	2: Third 12 months of trial
B124	1. Bogra	6. Jorgachha	1:Wrapped in Clean Cloth	1:First food given was breastmilk	0:Home non-SBA	1:Washed hands	0:No CDK	0:No gloves	1:Sheet used	1:Thread used	1:New or sterile instrument	1:New instrument	1:Boiled thread	0:Inappropriate cord care	0:Not wiped	0:Not wrapped or put on skin	0:No skin contact	0:No Breastfeeding	0:Bathed in 6 hrs	1:Only breast milk	0:Home non-SBA	2008	3: Fourth 12 months of trial
B125	1. Bogra	1. Bhatgram	1:Wrapped in Clean Cloth	0:First food given to baby not breastmilk	0:Home non-SBA	1:Washed hands	0:No CDK	0:No gloves	0:No sheet	1:Thread used	1:New or sterile instrument	1:New instrument	0:Not boiled thread	1:Appropriate cord care	0:Not wiped	0:Not wrapped or put on skin	0:No skin contact	0:No Breastfeeding	1:Not bathed in 6 hrs	0:Not just breast milk	0:Home non-SBA	2005	0: First 12 months of trial
B126	3. Moulvi Bazar	13. Madhabpur	1:Wrapped in Clean Cloth	1:First food given was breastmilk	0:Home non-SBA	1:Washed hands	0:No CDK	0:No gloves	0:No sheet	1:Thread used	1:New or sterile instrument	1:New instrument	0:Not boiled thread	1:Appropriate cord care	0:Not wiped	0:Not wrapped or put on skin	0:No skin contact	1:Breastfeeding	1:Not bathed in 6 hrs	1:Only breast milk	0:Home non-SBA	2009	4: Fifth 12 months of trial
B127	2. Faridpur	9. Krishnapur	1:Wrapped in Clean Cloth	1:First food given was breastmilk	0:Home non-SBA		0:No CDK	0:No gloves	0:No sheet	1:Thread used	1:New or sterile instrument	1:New instrument	0:Not boiled thread	0:Inappropriate cord care	0:Not wiped	0:Not wrapped or put on skin	0:No skin contact	1:Breastfeeding	1:Not bathed in 6 hrs	1:Only breast milk	0:Home non-SBA	2008	3: Fourth 12 months of trial
B128	2. Faridpur	8. Charbishnupur	1:Wrapped in Clean Cloth	1:First food given was breastmilk	0:Home non-SBA	1:Washed hands	0:No CDK	0:No gloves	0:No sheet	1:Thread used	1:New or sterile instrument	1:New instrument	1:Boiled thread	1:Appropriate cord care	1:Wiped	1:Wrapped or put on skin	1:Skin contact	1:Breastfeeding	1:Not bathed in 6 hrs	1:Only breast milk	0:Home non-SBA	2005	0: First 12 months of trial
B129	3. Moulvi Bazar	15. Rahimpur	1:Wrapped in Clean Cloth	1:First food given was breastmilk	0:Home non-SBA	1:Washed hands	1:CDK used	0:No gloves	1:Sheet used	1:Thread used	1:New or sterile instrument	1:New instrument	1:Boiled thread	1:Appropriate cord care	0:Not wiped	0:Not wrapped or put on skin	0:No skin contact	1:Breastfeeding	1:Not bathed in 6 hrs	1:Only breast milk	0:Home non-SBA	2008	3: Fourth 12 months of trial
B130	2. Faridpur	11. Aliabad	1:Wrapped in Clean Cloth	1:First food given was breastmilk	0:Home non-SBA		0:No CDK	0:No gloves	1:Sheet used	1:Thread used	1:New or sterile instrument	1:New instrument	0:Not boiled thread		0:Not wiped	0:Not wrapped or put on skin	0:No skin contact	0:No Breastfeeding	1:Not bathed in 6 hrs	1:Only breast milk	0:Home non-SBA	2007	2: Third 12 months of trial
B131	1. Bogra	1. Bhatgram	1:Wrapped in Clean Cloth	0:First food given to baby not breastmilk	0:Home non-SBA	1:Washed hands	0:No CDK	0:No gloves	0:No sheet	1:Thread used	1:New or sterile instrument	1:New instrument	0:Not boiled thread	1:Appropriate cord care	0:Not wiped	0:Not wrapped or put on skin	0:No skin contact	0:No Breastfeeding		0:Not just breast milk	0:Home non-SBA	2006	1: Second 12 months of trial
B132	1. Bogra	6. Jorgachha	1:Wrapped in Clean Cloth	1:First food given was breastmilk	0:Home non-SBA	1:Washed hands	0:No CDK	0:No gloves	1:Sheet used	1:Thread used	1:New or sterile instrument	1:New instrument	0:Not boiled thread	0:Inappropriate cord care	0:Not wiped	0:Not wrapped or put on skin	0:No skin contact	0:No Breastfeeding	1:Not bathed in 6 hrs	1:Only breast milk	0:Home non-SBA	2008	3: Fourth 12 months of trial
B133	2. Faridpur	8. Charbishnupur	1:Wrapped in Clean Cloth	1:First food given was breastmilk	0:Home non-SBA	1:Washed hands	0:No CDK	0:No gloves	0:No sheet	1:Thread used	1:New or sterile instrument	1:New instrument	0:Not boiled thread	0:Inappropriate cord care	1:Wiped	1:Wrapped or put on skin	1:Skin contact	1:Breastfeeding	1:Not bathed in 6 hrs	1:Only breast milk	0:Home non-SBA	2009	4: Fifth 12 months of trial
B134	2. Faridpur	9. Krishnapur	1:Wrapped in Clean Cloth	1:First food given was breastmilk	0:Home non-SBA	1:Washed hands	0:No CDK	0:No gloves	0:No sheet	1:Thread used	1:New or sterile instrument	1:New instrument	1:Boiled thread	0:Inappropriate cord care	1:Wiped	0:Not wrapped or put on skin	1:Skin contact	1:Breastfeeding	1:Not bathed in 6 hrs	1:Only breast milk	0:Home non-SBA	2008	3: Fourth 12 months of trial
B135	3. Moulvi Bazar	18. Tengra			0:Home non-SBA	1:Washed hands	0:No CDK	0:No gloves	0:No sheet	0:No thread											0:Home non-SBA	2008	3: Fourth 12 months of trial
B136	2. Faridpur	8. Charbishnupur	1:Wrapped in Clean Cloth	1:First food given was breastmilk	0:Home non-SBA	1:Washed hands	0:No CDK	0:No gloves	0:No sheet	1:Thread used	1:New or sterile instrument	1:New instrument	1:Boiled thread	1:Appropriate cord care	1:Wiped	1:Wrapped or put on skin	1:Skin contact	1:Breastfeeding	0:Bathed in 6 hrs	1:Only breast milk	0:Home non-SBA	2006	1: Second 12 months of trial
B137	3. Moulvi Bazar	18. Tengra	0:Wrapped in Dirty Cloth	1:First food given was breastmilk	0:Home non-SBA	0:Not washed hands	0:No CDK	0:No gloves	0:No sheet	1:Thread used	1:New or sterile instrument	1:New instrument	0:Not boiled thread	0:Inappropriate cord care	1:Wiped	1:Wrapped or put on skin	1:Skin contact	1:Breastfeeding	1:Not bathed in 6 hrs	1:Only breast milk	0:Home non-SBA	2007	2: Third 12 months of trial
B138	3. Moulvi Bazar	15. Rahimpur	1:Wrapped in Clean Cloth	1:First food given was breastmilk	0:Home non-SBA	1:Washed hands	0:No CDK	0:No gloves	0:No sheet	1:Thread used	1:New or sterile instrument	1:New instrument	1:Boiled thread	0:Inappropriate cord care	0:Not wiped	0:Not wrapped or put on skin	0:No skin contact	1:Breastfeeding	1:Not bathed in 6 hrs	1:Only breast milk	0:Home non-SBA	2007	2: Third 12 months of trial
B139	2. Faridpur	8. Charbishnupur	1:Wrapped in Clean Cloth	1:First food given was breastmilk	0:Home non-SBA		0:No CDK	0:No gloves	1:Sheet used	1:Thread used	1:New or sterile instrument	1:New instrument		1:Appropriate cord care	1:Wiped	1:Wrapped or put on skin	1:Skin contact	1:Breastfeeding	1:Not bathed in 6 hrs	1:Only breast milk	0:Home non-SBA	2006	1: Second 12 months of trial
B140	1. Bogra	6. Jorgachha	1:Wrapped in Clean Cloth	0:First food given to baby not breastmilk	0:Home non-SBA	0:Not washed hands	1:CDK used	0:No gloves	1:Sheet used	1:Thread used	1:New or sterile instrument	1:New instrument	1:Boiled thread	0:Inappropriate cord care	0:Not wiped	0:Not wrapped or put on skin	0:No skin contact	0:No Breastfeeding	1:Not bathed in 6 hrs	0:Not just breast milk	0:Home non-SBA	2009	4: Fifth 12 months of trial
B141	1. Bogra	4. Balua	1:Wrapped in Clean Cloth	0:First food given to baby not breastmilk	0:Home non-SBA		0:No CDK	0:No gloves	1:Sheet used	1:Thread used	1:New or sterile instrument	1:New instrument	0:Not boiled thread	1:Appropriate cord care	0:Not wiped	0:Not wrapped or put on skin	0:No skin contact	0:No Breastfeeding	1:Not bathed in 6 hrs	0:Not just breast milk	0:Home non-SBA	2006	1: Second 12 months of trial
B142	1. Bogra	1. Bhatgram	1:Wrapped in Clean Cloth	1:First food given was breastmilk	0:Home non-SBA	1:Washed hands	0:No CDK	0:No gloves	1:Sheet used	1:Thread used	1:New or sterile instrument	1:New instrument	0:Not boiled thread	0:Inappropriate cord care	0:Not wiped	0:Not wrapped or put on skin	0:No skin contact	1:Breastfeeding	1:Not bathed in 6 hrs	1:Only breast milk	0:Home non-SBA	2008	3: Fourth 12 months of trial
B143	3. Moulvi Bazar	18. Tengra			0:Home non-SBA		0:No CDK	0:No gloves	0:No sheet	1:Thread used											0:Home non-SBA	2006	1: Second 12 months of trial
B144	2. Faridpur	8. Charbishnupur	1:Wrapped in Clean Cloth	1:First food given was breastmilk	0:Home non-SBA	1:Washed hands	0:No CDK	0:No gloves	0:No sheet	1:Thread used	1:New or sterile instrument	1:New instrument	1:Boiled thread	0:Inappropriate cord care	1:Wiped	1:Wrapped or put on skin	1:Skin contact	1:Breastfeeding	1:Not bathed in 6 hrs	1:Only breast milk	0:Home non-SBA	2007	2: Third 12 months of trial
B145	3. Moulvi Bazar	18. Tengra	1:Wrapped in Clean Cloth	1:First food given was breastmilk	0:Home non-SBA	1:Washed hands	0:No CDK	0:No gloves	0:No sheet	1:Thread used	1:New or sterile instrument	1:New instrument	1:Boiled thread	1:Appropriate cord care	1:Wiped	1:Wrapped or put on skin	1:Skin contact	1:Breastfeeding	1:Not bathed in 6 hrs	1:Only breast milk	0:Home non-SBA	2007	2: Third 12 months of trial
B146	3. Moulvi Bazar	18. Tengra		0:First food given to baby not breastmilk	0:Home non-SBA	0:Not washed hands	0:No CDK	0:No gloves	0:No sheet	1:Thread used	1:New or sterile instrument	1:New instrument	0:Not boiled thread	0:Inappropriate cord care	0:Not wiped	0:Not wrapped or put on skin	0:No skin contact	0:No Breastfeeding	0:Bathed in 6 hrs	0:Not just breast milk	0:Home non-SBA	2005	0: First 12 months of trial
B147	1. Bogra	1. Bhatgram	1:Wrapped in Clean Cloth	0:First food given to baby not breastmilk	0:Home non-SBA	1:Washed hands	0:No CDK	0:No gloves	1:Sheet used	1:Thread used	1:New or sterile instrument	1:New instrument	1:Boiled thread	0:Inappropriate cord care	0:Not wiped	0:Not wrapped or put on skin	0:No skin contact	0:No Breastfeeding	1:Not bathed in 6 hrs	0:Not just breast milk	0:Home non-SBA	2005	0: First 12 months of trial
B148	1. Bogra	6. Jorgachha	1:Wrapped in Clean Cloth	1:First food given was breastmilk	0:Home non-SBA	1:Washed hands	0:No CDK	0:No gloves	1:Sheet used	1:Thread used	1:New or sterile instrument	1:New instrument	0:Not boiled thread	0:Inappropriate cord care	0:Not wiped	0:Not wrapped or put on skin	0:No skin contact	1:Breastfeeding	1:Not bathed in 6 hrs	1:Only breast milk	0:Home non-SBA	2009	4: Fifth 12 months of trial
B149	3. Moulvi Bazar	13. Madhabpur	1:Wrapped in Clean Cloth	1:First food given was breastmilk	0:Home non-SBA	1:Washed hands	0:No CDK	0:No gloves	0:No sheet	1:Thread used	1:New or sterile instrument	1:New instrument	1:Boiled thread	1:Appropriate cord care	0:Not wiped	0:Not wrapped or put on skin	0:No skin contact	0:No Breastfeeding	0:Bathed in 6 hrs	0:Not just breast milk	0:Home non-SBA	2008	3: Fourth 12 months of trial
B150	2. Faridpur	11. Aliabad	1:Wrapped in Clean Cloth	1:First food given was breastmilk	0:Home non-SBA	1:Washed hands	0:No CDK	0:No gloves	1:Sheet used	1:Thread used	1:New or sterile instrument	1:New instrument	1:Boiled thread	0:Inappropriate cord care	0:Not wiped	0:Not wrapped or put on skin	0:No skin contact	1:Breastfeeding	1:Not bathed in 6 hrs	1:Only breast milk	0:Home non-SBA	2007	2: Third 12 months of trial
B151	1. Bogra	1. Bhatgram	1:Wrapped in Clean Cloth	1:First food given was breastmilk	0:Home non-SBA	1:Washed hands	0:No CDK	0:No gloves	0:No sheet	1:Thread used	1:New or sterile instrument	1:New instrument	0:Not boiled thread	1:Appropriate cord care	0:Not wiped	0:Not wrapped or put on skin	1:Skin contact	1:Breastfeeding	1:Not bathed in 6 hrs	1:Only breast milk	0:Home non-SBA	2006	1: Second 12 months of trial
B152	1. Bogra	6. Jorgachha	1:Wrapped in Clean Cloth	1:First food given was breastmilk	0:Home non-SBA	0:Not washed hands	0:No CDK	0:No gloves	0:No sheet	1:Thread used	1:New or sterile instrument	1:New instrument	1:Boiled thread	1:Appropriate cord care	0:Not wiped	0:Not wrapped or put on skin	0:No skin contact	1:Breastfeeding	1:Not bathed in 6 hrs	1:Only breast milk	0:Home non-SBA	2008	3: Fourth 12 months of trial
B153	2. Faridpur	11. Aliabad	1:Wrapped in Clean Cloth	1:First food given was breastmilk	0:Home non-SBA	1:Washed hands		1:Gloves used	1:Sheet used	1:Thread used	1:New or sterile instrument	1:New instrument	1:Boiled thread	0:Inappropriate cord care	1:Wiped	1:Wrapped or put on skin	1:Skin contact	1:Breastfeeding	1:Not bathed in 6 hrs	0:Not just breast milk	0:Home non-SBA	2007	2: Third 12 months of trial
B154	1. Bogra	1. Bhatgram	1:Wrapped in Clean Cloth	0:First food given to baby not breastmilk	0:Home non-SBA	1:Washed hands	0:No CDK	0:No gloves	1:Sheet used	1:Thread used	1:New or sterile instrument	1:New instrument	0:Not boiled thread	0:Inappropriate cord care	0:Not wiped	0:Not wrapped or put on skin	0:No skin contact	1:Breastfeeding	0:Bathed in 6 hrs	1:Only breast milk	0:Home non-SBA	2009	4: Fifth 12 months of trial
B155	3. Moulvi Bazar	15. Rahimpur	1:Wrapped in Clean Cloth	1:First food given was breastmilk	0:Home non-SBA			0:No gloves	1:Sheet used	1:Thread used	1:New or sterile instrument	1:New instrument	1:Boiled thread	1:Appropriate cord care	0:Not wiped	0:Not wrapped or put on skin	0:No skin contact	1:Breastfeeding	0:Bathed in 6 hrs	1:Only breast milk	0:Home non-SBA	2006	1: Second 12 months of trial
B156	2. Faridpur	8. Charbishnupur	1:Wrapped in Clean Cloth	1:First food given was breastmilk	0:Home non-SBA	1:Washed hands	0:No CDK	0:No gloves	0:No sheet	1:Thread used	1:New or sterile instrument	1:New instrument	1:Boiled thread	1:Appropriate cord care	1:Wiped	1:Wrapped or put on skin	1:Skin contact	1:Breastfeeding	0:Bathed in 6 hrs	1:Only breast milk	0:Home non-SBA	2007	2: Third 12 months of trial
B157	3. Moulvi Bazar	15. Rahimpur	1:Wrapped in Clean Cloth	1:First food given was breastmilk	0:Home non-SBA	1:Washed hands	0:No CDK	0:No gloves	1:Sheet used	1:Thread used	1:New or sterile instrument	1:New instrument	1:Boiled thread	0:Inappropriate cord care	0:Not wiped	0:Not wrapped or put on skin	0:No skin contact	0:No Breastfeeding	0:Bathed in 6 hrs	0:Not just breast milk	0:Home non-SBA	2009	4: Fifth 12 months of trial
B158	2. Faridpur	9. Krishnapur	1:Wrapped in Clean Cloth	1:First food given was breastmilk	0:Home non-SBA	1:Washed hands	0:No CDK	0:No gloves	0:No sheet	1:Thread used	1:New or sterile instrument	1:New instrument	1:Boiled thread	0:Inappropriate cord care	1:Wiped	1:Wrapped or put on skin	1:Skin contact	1:Breastfeeding	1:Not bathed in 6 hrs	1:Only breast milk	0:Home non-SBA	2007	2: Third 12 months of trial
B159	2. Faridpur	11. Aliabad	1:Wrapped in Clean Cloth	1:First food given was breastmilk	0:Home non-SBA	1:Washed hands	0:No CDK	1:Gloves used	0:No sheet	1:Thread used	1:New or sterile instrument	0:Not new instrument		0:Inappropriate cord care	1:Wiped	1:Wrapped or put on skin	0:No skin contact	0:No Breastfeeding	1:Not bathed in 6 hrs	1:Only breast milk	0:Home non-SBA	2008	3: Fourth 12 months of trial
B160	2. Faridpur	8. Charbishnupur	1:Wrapped in Clean Cloth	1:First food given was breastmilk	0:Home non-SBA	1:Washed hands	0:No CDK	0:No gloves	0:No sheet	1:Thread used	1:New or sterile instrument	1:New instrument	0:Not boiled thread	0:Inappropriate cord care	1:Wiped	1:Wrapped or put on skin	0:No skin contact	1:Breastfeeding	0:Bathed in 6 hrs	1:Only breast milk	0:Home non-SBA	2008	3: Fourth 12 months of trial
B161	1. Bogra	6. Jorgachha	1:Wrapped in Clean Cloth	1:First food given was breastmilk	0:Home non-SBA		0:No CDK	0:No gloves	1:Sheet used	1:Thread used	1:New or sterile instrument	1:New instrument	0:Not boiled thread	0:Inappropriate cord care	0:Not wiped	0:Not wrapped or put on skin	0:No skin contact	1:Breastfeeding	1:Not bathed in 6 hrs	1:Only breast milk	0:Home non-SBA	2007	2: Third 12 months of trial
B162	3. Moulvi Bazar	15. Rahimpur	1:Wrapped in Clean Cloth	1:First food given was breastmilk	0:Home non-SBA	1:Washed hands	1:CDK used	0:No gloves	0:No sheet	1:Thread used	1:New or sterile instrument	1:New instrument	1:Boiled thread	0:Inappropriate cord care	0:Not wiped	0:Not wrapped or put on skin	0:No skin contact	1:Breastfeeding	1:Not bathed in 6 hrs	1:Only breast milk	0:Home non-SBA	2007	2: Third 12 months of trial
B163	1. Bogra	6. Jorgachha	1:Wrapped in Clean Cloth	1:First food given was breastmilk	0:Home non-SBA	1:Washed hands	1:CDK used	0:No gloves	1:Sheet used	1:Thread used	1:New or sterile instrument	1:New instrument	0:Not boiled thread	0:Inappropriate cord care	0:Not wiped	0:Not wrapped or put on skin	0:No skin contact	1:Breastfeeding	1:Not bathed in 6 hrs	1:Only breast milk	0:Home non-SBA	2007	2: Third 12 months of trial
B164	2. Faridpur	9. Krishnapur	1:Wrapped in Clean Cloth	1:First food given was breastmilk	0:Home non-SBA		0:No CDK	0:No gloves	1:Sheet used	1:Thread used	1:New or sterile instrument	1:New instrument	1:Boiled thread	0:Inappropriate cord care	0:Not wiped	0:Not wrapped or put on skin	0:No skin contact	1:Breastfeeding	1:Not bathed in 6 hrs	0:Not just breast milk	0:Home non-SBA	2009	4: Fifth 12 months of trial
B165	3. Moulvi Bazar	15. Rahimpur	1:Wrapped in Clean Cloth	1:First food given was breastmilk	0:Home non-SBA	1:Washed hands	0:No CDK	0:No gloves	0:No sheet	1:Thread used	1:New or sterile instrument	1:New instrument	0:Not boiled thread	0:Inappropriate cord care	0:Not wiped	0:Not wrapped or put on skin	0:No skin contact	0:No Breastfeeding	1:Not bathed in 6 hrs	1:Only breast milk	0:Home non-SBA	2008	3: Fourth 12 months of trial
B166	2. Faridpur	8. Charbishnupur	1:Wrapped in Clean Cloth	1:First food given was breastmilk	0:Home non-SBA	1:Washed hands	0:No CDK	0:No gloves	0:No sheet	1:Thread used	1:New or sterile instrument	1:New instrument	0:Not boiled thread	1:Appropriate cord care	1:Wiped	1:Wrapped or put on skin	1:Skin contact	1:Breastfeeding	1:Not bathed in 6 hrs	0:Not just breast milk	0:Home non-SBA	2007	2: Third 12 months of trial
B167	1. Bogra	6. Jorgachha	1:Wrapped in Clean Cloth	0:First food given to baby not breastmilk	0:Home non-SBA	1:Washed hands	0:No CDK	0:No gloves	1:Sheet used	1:Thread used	1:New or sterile instrument	1:New instrument	0:Not boiled thread	1:Appropriate cord care	0:Not wiped	0:Not wrapped or put on skin	0:No skin contact	0:No Breastfeeding	0:Bathed in 6 hrs	0:Not just breast milk	0:Home non-SBA	2008	3: Fourth 12 months of trial
B168	3. Moulvi Bazar	18. Tengra	0:Wrapped in Dirty Cloth	1:First food given was breastmilk	0:Home non-SBA	0:Not washed hands	0:No CDK	0:No gloves	0:No sheet	1:Thread used	1:New or sterile instrument	1:New instrument	0:Not boiled thread	0:Inappropriate cord care	0:Not wiped	0:Not wrapped or put on skin	1:Skin contact	1:Breastfeeding	0:Bathed in 6 hrs	1:Only breast milk	0:Home non-SBA	2008	3: Fourth 12 months of trial
B169	3. Moulvi Bazar	18. Tengra	1:Wrapped in Clean Cloth	1:First food given was breastmilk	0:Home non-SBA	1:Washed hands	1:CDK used	0:No gloves	1:Sheet used	1:Thread used	1:New or sterile instrument	1:New instrument	1:Boiled thread	1:Appropriate cord care	0:Not wiped	0:Not wrapped or put on skin	0:No skin contact	1:Breastfeeding	1:Not bathed in 6 hrs	1:Only breast milk	0:Home non-SBA	2006	1: Second 12 months of trial
B170	3. Moulvi Bazar	18. Tengra	1:Wrapped in Clean Cloth	1:First food given was breastmilk	0:Home non-SBA	1:Washed hands	0:No CDK	0:No gloves	1:Sheet used	1:Thread used	1:New or sterile instrument	1:New instrument	1:Boiled thread	0:Inappropriate cord care	0:Not wiped	0:Not wrapped or put on skin	0:No skin contact	0:No Breastfeeding	1:Not bathed in 6 hrs	1:Only breast milk	0:Home non-SBA	2009	4: Fifth 12 months of trial
B171	1. Bogra	6. Jorgachha	1:Wrapped in Clean Cloth	1:First food given was breastmilk	0:Home non-SBA	1:Washed hands	1:CDK used	0:No gloves	1:Sheet used	1:Thread used	1:New or sterile instrument	1:New instrument	0:Not boiled thread	0:Inappropriate cord care	1:Wiped	1:Wrapped or put on skin	0:No skin contact	1:Breastfeeding	1:Not bathed in 6 hrs	1:Only breast milk	0:Home non-SBA	2009	4: Fifth 12 months of trial
B172	1. Bogra	6. Jorgachha	1:Wrapped in Clean Cloth	1:First food given was breastmilk	0:Home non-SBA	1:Washed hands	0:No CDK	0:No gloves	1:Sheet used	1:Thread used	1:New or sterile instrument	1:New instrument	0:Not boiled thread	1:Appropriate cord care	1:Wiped	1:Wrapped or put on skin	0:No skin contact	1:Breastfeeding	1:Not bathed in 6 hrs	1:Only breast milk	0:Home non-SBA	2009	4: Fifth 12 months of trial
B173	1. Bogra	1. Bhatgram	1:Wrapped in Clean Cloth	0:First food given to baby not breastmilk	0:Home non-SBA	1:Washed hands	1:CDK used	0:No gloves	1:Sheet used	1:Thread used	1:New or sterile instrument	1:New instrument		0:Inappropriate cord care	0:Not wiped	0:Not wrapped or put on skin	0:No skin contact	0:No Breastfeeding	1:Not bathed in 6 hrs	0:Not just breast milk	0:Home non-SBA	2009	4: Fifth 12 months of trial
B174	1. Bogra	1. Bhatgram	1:Wrapped in Clean Cloth	1:First food given was breastmilk	0:Home non-SBA	1:Washed hands	1:CDK used	0:No gloves	1:Sheet used	1:Thread used	1:New or sterile instrument	1:New instrument	1:Boiled thread	0:Inappropriate cord care	0:Not wiped	0:Not wrapped or put on skin	0:No skin contact	1:Breastfeeding	1:Not bathed in 6 hrs	0:Not just breast milk	0:Home non-SBA	2008	3: Fourth 12 months of trial
B175	2. Faridpur	8. Charbishnupur	1:Wrapped in Clean Cloth	0:First food given to baby not breastmilk	0:Home non-SBA		0:No CDK	0:No gloves	0:No sheet	1:Thread used	1:New or sterile instrument	1:New instrument	0:Not boiled thread	1:Appropriate cord care	0:Not wiped	1:Wrapped or put on skin	1:Skin contact	1:Breastfeeding	0:Bathed in 6 hrs	0:Not just breast milk	0:Home non-SBA	2006	1: Second 12 months of trial
B176	1. Bogra	6. Jorgachha	1:Wrapped in Clean Cloth	1:First food given was breastmilk	0:Home non-SBA	1:Washed hands	1:CDK used	0:No gloves	1:Sheet used	1:Thread used	1:New or sterile instrument	1:New instrument	0:Not boiled thread	0:Inappropriate cord care	1:Wiped	1:Wrapped or put on skin	0:No skin contact	0:No Breastfeeding	1:Not bathed in 6 hrs	1:Only breast milk	0:Home non-SBA	2009	4: Fifth 12 months of trial
B177	3. Moulvi Bazar	15. Rahimpur	1:Wrapped in Clean Cloth	1:First food given was breastmilk	0:Home non-SBA	0:Not washed hands	0:No CDK	0:No gloves	0:No sheet	1:Thread used	1:New or sterile instrument	1:New instrument	1:Boiled thread	1:Appropriate cord care	0:Not wiped	0:Not wrapped or put on skin	0:No skin contact	1:Breastfeeding	0:Bathed in 6 hrs	1:Only breast milk	0:Home non-SBA	2006	1: Second 12 months of trial
B178	1. Bogra	4. Balua	1:Wrapped in Clean Cloth	0:First food given to baby not breastmilk	0:Home non-SBA	1:Washed hands	0:No CDK	0:No gloves	1:Sheet used	1:Thread used	1:New or sterile instrument	1:New instrument	0:Not boiled thread	0:Inappropriate cord care	0:Not wiped	0:Not wrapped or put on skin	0:No skin contact	0:No Breastfeeding	1:Not bathed in 6 hrs	0:Not just breast milk	0:Home non-SBA	2009	4: Fifth 12 months of trial
B179	3. Moulvi Bazar	15. Rahimpur	1:Wrapped in Clean Cloth	1:First food given was breastmilk	0:Home non-SBA	1:Washed hands	0:No CDK	0:No gloves	0:No sheet	1:Thread used			0:Not boiled thread	0:Inappropriate cord care	0:Not wiped	0:Not wrapped or put on skin	0:No skin contact	1:Breastfeeding	0:Bathed in 6 hrs	1:Only breast milk	0:Home non-SBA	2007	2: Third 12 months of trial
B180	2. Faridpur	11. Aliabad	1:Wrapped in Clean Cloth	1:First food given was breastmilk	0:Home non-SBA	1:Washed hands	0:No CDK	1:Gloves used	0:No sheet	0:No thread	1:New or sterile instrument	1:New instrument	1:Boiled thread	1:Appropriate cord care	0:Not wiped	0:Not wrapped or put on skin	0:No skin contact	1:Breastfeeding	1:Not bathed in 6 hrs	1:Only breast milk	0:Home non-SBA	2005	0: First 12 months of trial
B181	3. Moulvi Bazar	18. Tengra	1:Wrapped in Clean Cloth	1:First food given was breastmilk	0:Home non-SBA	1:Washed hands	0:No CDK	0:No gloves	1:Sheet used	1:Thread used	1:New or sterile instrument	1:New instrument	1:Boiled thread	0:Inappropriate cord care	0:Not wiped	0:Not wrapped or put on skin	0:No skin contact	0:No Breastfeeding	1:Not bathed in 6 hrs	1:Only breast milk	0:Home non-SBA	2008	3: Fourth 12 months of trial
B182	3. Moulvi Bazar	18. Tengra	1:Wrapped in Clean Cloth	1:First food given was breastmilk	0:Home non-SBA	1:Washed hands	1:CDK used	0:No gloves	1:Sheet used	1:Thread used	1:New or sterile instrument	1:New instrument	0:Not boiled thread	0:Inappropriate cord care	0:Not wiped	0:Not wrapped or put on skin	0:No skin contact	0:No Breastfeeding	1:Not bathed in 6 hrs	1:Only breast milk	0:Home non-SBA	2008	3: Fourth 12 months of trial
B183	1. Bogra	1. Bhatgram	1:Wrapped in Clean Cloth	1:First food given was breastmilk	0:Home non-SBA	0:Not washed hands	0:No CDK	0:No gloves	0:No sheet	1:Thread used	1:New or sterile instrument	1:New instrument	0:Not boiled thread	0:Inappropriate cord care	0:Not wiped	0:Not wrapped or put on skin	0:No skin contact	0:No Breastfeeding	0:Bathed in 6 hrs	1:Only breast milk	0:Home non-SBA	2007	2: Third 12 months of trial
B184	2. Faridpur	11. Aliabad	1:Wrapped in Clean Cloth	1:First food given was breastmilk	0:Home non-SBA	1:Washed hands	0:No CDK	0:No gloves	1:Sheet used	1:Thread used	1:New or sterile instrument	1:New instrument	1:Boiled thread	1:Appropriate cord care	1:Wiped	1:Wrapped or put on skin	1:Skin contact	1:Breastfeeding	1:Not bathed in 6 hrs	1:Only breast milk	0:Home non-SBA	2006	1: Second 12 months of trial
B185	1. Bogra	6. Jorgachha	1:Wrapped in Clean Cloth	1:First food given was breastmilk	0:Home non-SBA	1:Washed hands	0:No CDK	0:No gloves	1:Sheet used	1:Thread used	1:New or sterile instrument	1:New instrument	1:Boiled thread	0:Inappropriate cord care	0:Not wiped	0:Not wrapped or put on skin	0:No skin contact	0:No Breastfeeding	0:Bathed in 6 hrs	0:Not just breast milk	0:Home non-SBA	2007	2: Third 12 months of trial
B186	1. Bogra	1. Bhatgram	1:Wrapped in Clean Cloth	1:First food given was breastmilk	0:Home non-SBA	1:Washed hands	0:No CDK	0:No gloves	1:Sheet used	1:Thread used	1:New or sterile instrument	1:New instrument	1:Boiled thread	0:Inappropriate cord care	0:Not wiped	0:Not wrapped or put on skin	0:No skin contact	1:Breastfeeding	1:Not bathed in 6 hrs	1:Only breast milk	0:Home non-SBA	2008	3: Fourth 12 months of trial
B187	3. Moulvi Bazar	15. Rahimpur			0:Home non-SBA	1:Washed hands	0:No CDK	0:No gloves	1:Sheet used	1:Thread used											0:Home non-SBA	2009	4: Fifth 12 months of trial
B188	3. Moulvi Bazar	15. Rahimpur	1:Wrapped in Clean Cloth	1:First food given was breastmilk	0:Home non-SBA	1:Washed hands	0:No CDK	0:No gloves	0:No sheet	1:Thread used	1:New or sterile instrument	1:New instrument	0:Not boiled thread	0:Inappropriate cord care	0:Not wiped	0:Not wrapped or put on skin	0:No skin contact	0:No Breastfeeding	0:Bathed in 6 hrs	1:Only breast milk	0:Home non-SBA	2009	4: Fifth 12 months of trial
B189	2. Faridpur	11. Aliabad	1:Wrapped in Clean Cloth	1:First food given was breastmilk	0:Home non-SBA	1:Washed hands	0:No CDK	1:Gloves used	1:Sheet used	1:Thread used			1:Boiled thread		0:Not wiped	0:Not wrapped or put on skin	1:Skin contact	1:Breastfeeding	1:Not bathed in 6 hrs	1:Only breast milk	0:Home non-SBA	2009	4: Fifth 12 months of trial
B190	1. Bogra	1. Bhatgram	1:Wrapped in Clean Cloth	1:First food given was breastmilk	0:Home non-SBA	1:Washed hands	0:No CDK	0:No gloves	1:Sheet used	1:Thread used	1:New or sterile instrument	1:New instrument	1:Boiled thread	1:Appropriate cord care	0:Not wiped	0:Not wrapped or put on skin	0:No skin contact	1:Breastfeeding	1:Not bathed in 6 hrs	1:Only breast milk	0:Home non-SBA	2008	3: Fourth 12 months of trial
B191	1. Bogra	4. Balua	1:Wrapped in Clean Cloth	0:First food given to baby not breastmilk	0:Home non-SBA	1:Washed hands	0:No CDK	0:No gloves	1:Sheet used	1:Thread used	1:New or sterile instrument	1:New instrument	0:Not boiled thread	0:Inappropriate cord care	0:Not wiped	0:Not wrapped or put on skin	0:No skin contact	0:No Breastfeeding	1:Not bathed in 6 hrs	0:Not just breast milk	0:Home non-SBA	2009	4: Fifth 12 months of trial
B192	2. Faridpur	9. Krishnapur	1:Wrapped in Clean Cloth	1:First food given was breastmilk	0:Home non-SBA	1:Washed hands	0:No CDK	0:No gloves	1:Sheet used	1:Thread used	1:New or sterile instrument	1:New instrument	0:Not boiled thread	0:Inappropriate cord care	1:Wiped	0:Not wrapped or put on skin	1:Skin contact	1:Breastfeeding	1:Not bathed in 6 hrs	0:Not just breast milk	0:Home non-SBA	2009	4: Fifth 12 months of trial
B193	3. Moulvi Bazar	18. Tengra		0:First food given to baby not breastmilk	0:Home non-SBA	0:Not washed hands	0:No CDK	0:No gloves	0:No sheet	1:Thread used	1:New or sterile instrument	1:New instrument	0:Not boiled thread	0:Inappropriate cord care	0:Not wiped	0:Not wrapped or put on skin	0:No skin contact	0:No Breastfeeding	0:Bathed in 6 hrs	0:Not just breast milk	0:Home non-SBA	2005	0: First 12 months of trial
B194	3. Moulvi Bazar	18. Tengra		0:First food given to baby not breastmilk	0:Home non-SBA	0:Not washed hands	0:No CDK	0:No gloves	0:No sheet	0:No thread	1:New or sterile instrument	1:New instrument	0:Not boiled thread	0:Inappropriate cord care	0:Not wiped	0:Not wrapped or put on skin	0:No skin contact	0:No Breastfeeding	0:Bathed in 6 hrs	1:Only breast milk	0:Home non-SBA	2005	0: First 12 months of trial
B195	3. Moulvi Bazar	15. Rahimpur	1:Wrapped in Clean Cloth	1:First food given was breastmilk	0:Home non-SBA	1:Washed hands	0:No CDK	1:Gloves used	1:Sheet used	1:Thread used	1:New or sterile instrument	1:New instrument	1:Boiled thread	1:Appropriate cord care	0:Not wiped	1:Wrapped or put on skin	0:No skin contact	1:Breastfeeding	1:Not bathed in 6 hrs	1:Only breast milk	0:Home non-SBA	2005	0: First 12 months of trial
B196	1. Bogra	6. Jorgachha	1:Wrapped in Clean Cloth	1:First food given was breastmilk	0:Home non-SBA	0:Not washed hands	1:CDK used	0:No gloves	1:Sheet used	1:Thread used	1:New or sterile instrument	1:New instrument	1:Boiled thread	1:Appropriate cord care	0:Not wiped	0:Not wrapped or put on skin	0:No skin contact	1:Breastfeeding	1:Not bathed in 6 hrs	1:Only breast milk	0:Home non-SBA	2005	0: First 12 months of trial
B197	3. Moulvi Bazar	15. Rahimpur	1:Wrapped in Clean Cloth	1:First food given was breastmilk	0:Home non-SBA	1:Washed hands	0:No CDK	0:No gloves	0:No sheet	1:Thread used	1:New or sterile instrument	1:New instrument		0:Inappropriate cord care	0:Not wiped	0:Not wrapped or put on skin	0:No skin contact	1:Breastfeeding	1:Not bathed in 6 hrs	1:Only breast milk	0:Home non-SBA	2008	3: Fourth 12 months of trial
B198	2. Faridpur	11. Aliabad	1:Wrapped in Clean Cloth	1:First food given was breastmilk	0:Home non-SBA	1:Washed hands	0:No CDK	1:Gloves used	1:Sheet used	1:Thread used	1:New or sterile instrument	1:New instrument	1:Boiled thread	0:Inappropriate cord care	0:Not wiped	0:Not wrapped or put on skin	0:No skin contact	1:Breastfeeding	1:Not bathed in 6 hrs	1:Only breast milk	0:Home non-SBA	2007	2: Third 12 months of trial
B199	1. Bogra	1. Bhatgram	1:Wrapped in Clean Cloth	0:First food given to baby not breastmilk	0:Home non-SBA	1:Washed hands	0:No CDK	0:No gloves	1:Sheet used	1:Thread used	1:New or sterile instrument	1:New instrument	0:Not boiled thread	0:Inappropriate cord care	0:Not wiped	0:Not wrapped or put on skin	0:No skin contact	1:Breastfeeding	1:Not bathed in 6 hrs	1:Only breast milk	0:Home non-SBA	2009	4: Fifth 12 months of trial
B200	3. Moulvi Bazar	15. Rahimpur	1:Wrapped in Clean Cloth	1:First food given was breastmilk	0:Home non-SBA	1:Washed hands	1:CDK used	0:No gloves	0:No sheet	1:Thread used	1:New or sterile instrument	1:New instrument	0:Not boiled thread	0:Inappropriate cord care	1:Wiped	1:Wrapped or put on skin	0:No skin contact	1:Breastfeeding	1:Not bathed in 6 hrs	1:Only breast milk	0:Home non-SBA	2008	3: Fourth 12 months of trial
B201	1. Bogra	6. Jorgachha	1:Wrapped in Clean Cloth	1:First food given was breastmilk	0:Home non-SBA	0:Not washed hands	0:No CDK	1:Gloves used	0:No sheet	1:Thread used	1:New or sterile instrument	1:New instrument	0:Not boiled thread	1:Appropriate cord care	0:Not wiped	0:Not wrapped or put on skin	1:Skin contact	1:Breastfeeding	1:Not bathed in 6 hrs	1:Only breast milk	0:Home non-SBA	2007	2: Third 12 months of trial
B202	3. Moulvi Bazar	15. Rahimpur	1:Wrapped in Clean Cloth	1:First food given was breastmilk	0:Home non-SBA	1:Washed hands	0:No CDK	0:No gloves	0:No sheet	1:Thread used	1:New or sterile instrument	1:New instrument	1:Boiled thread	0:Inappropriate cord care	0:Not wiped	0:Not wrapped or put on skin	1:Skin contact	1:Breastfeeding	1:Not bathed in 6 hrs	1:Only breast milk	0:Home non-SBA	2008	3: Fourth 12 months of trial
B203	3. Moulvi Bazar	13. Madhabpur	1:Wrapped in Clean Cloth	1:First food given was breastmilk	0:Home non-SBA	0:Not washed hands	0:No CDK	0:No gloves	0:No sheet	1:Thread used	1:New or sterile instrument	1:New instrument	1:Boiled thread	1:Appropriate cord care	0:Not wiped	0:Not wrapped or put on skin	0:No skin contact	0:No Breastfeeding	1:Not bathed in 6 hrs	1:Only breast milk	0:Home non-SBA	2007	2: Third 12 months of trial
B204	3. Moulvi Bazar	13. Madhabpur		0:First food given to baby not breastmilk	0:Home non-SBA	0:Not washed hands		0:No gloves	0:No sheet	1:Thread used				1:Appropriate cord care		0:Not wrapped or put on skin	0:No skin contact	1:Breastfeeding		0:Not just breast milk	0:Home non-SBA	2007	2: Third 12 months of trial
B205	1. Bogra	1. Bhatgram	1:Wrapped in Clean Cloth	1:First food given was breastmilk	0:Home non-SBA	1:Washed hands	1:CDK used	0:No gloves	1:Sheet used	1:Thread used	1:New or sterile instrument	1:New instrument	1:Boiled thread	0:Inappropriate cord care	0:Not wiped	0:Not wrapped or put on skin	1:Skin contact	1:Breastfeeding	1:Not bathed in 6 hrs	1:Only breast milk	0:Home non-SBA	2005	0: First 12 months of trial
B206	3. Moulvi Bazar	13. Madhabpur	1:Wrapped in Clean Cloth	1:First food given was breastmilk	0:Home non-SBA	1:Washed hands	0:No CDK	1:Gloves used	0:No sheet	1:Thread used	1:New or sterile instrument	1:New instrument	1:Boiled thread	1:Appropriate cord care	0:Not wiped	0:Not wrapped or put on skin	0:No skin contact	1:Breastfeeding	1:Not bathed in 6 hrs	1:Only breast milk	0:Home non-SBA	2007	2: Third 12 months of trial
B207	2. Faridpur	9. Krishnapur	1:Wrapped in Clean Cloth	1:First food given was breastmilk	0:Home non-SBA	0:Not washed hands	0:No CDK	0:No gloves	1:Sheet used	1:Thread used	1:New or sterile instrument	1:New instrument	0:Not boiled thread	1:Appropriate cord care	0:Not wiped	0:Not wrapped or put on skin	0:No skin contact	1:Breastfeeding	1:Not bathed in 6 hrs	1:Only breast milk	0:Home non-SBA	2005	0: First 12 months of trial
B208	2. Faridpur	11. Aliabad	1:Wrapped in Clean Cloth	1:First food given was breastmilk	0:Home non-SBA	1:Washed hands	0:No CDK	0:No gloves	1:Sheet used	1:Thread used	1:New or sterile instrument	1:New instrument	1:Boiled thread	0:Inappropriate cord care	0:Not wiped	0:Not wrapped or put on skin	1:Skin contact	1:Breastfeeding	1:Not bathed in 6 hrs	1:Only breast milk	0:Home non-SBA	2008	3: Fourth 12 months of trial
B209	1. Bogra	6. Jorgachha	1:Wrapped in Clean Cloth	0:First food given to baby not breastmilk	0:Home non-SBA		0:No CDK	0:No gloves	0:No sheet	1:Thread used	1:New or sterile instrument	1:New instrument	0:Not boiled thread	1:Appropriate cord care	0:Not wiped	0:Not wrapped or put on skin	0:No skin contact	0:No Breastfeeding	1:Not bathed in 6 hrs	1:Only breast milk	0:Home non-SBA	2008	3: Fourth 12 months of trial
B210	3. Moulvi Bazar	18. Tengra	1:Wrapped in Clean Cloth	0:First food given to baby not breastmilk	0:Home non-SBA	1:Washed hands	0:No CDK	0:No gloves	0:No sheet	1:Thread used	1:New or sterile instrument	1:New instrument	0:Not boiled thread	0:Inappropriate cord care	0:Not wiped	0:Not wrapped or put on skin	0:No skin contact	0:No Breastfeeding	1:Not bathed in 6 hrs	1:Only breast milk	0:Home non-SBA	2007	2: Third 12 months of trial
B211	3. Moulvi Bazar	13. Madhabpur	1:Wrapped in Clean Cloth	1:First food given was breastmilk	0:Home non-SBA		0:No CDK	0:No gloves	0:No sheet	1:Thread used				0:Inappropriate cord care	0:Not wiped	0:Not wrapped or put on skin	0:No skin contact	0:No Breastfeeding	0:Bathed in 6 hrs	1:Only breast milk	0:Home non-SBA	2009	4: Fifth 12 months of trial
B212	1. Bogra	1. Bhatgram	1:Wrapped in Clean Cloth	1:First food given was breastmilk	0:Home non-SBA	1:Washed hands	0:No CDK	0:No gloves	0:No sheet	1:Thread used	1:New or sterile instrument	1:New instrument	1:Boiled thread	1:Appropriate cord care	0:Not wiped	0:Not wrapped or put on skin	0:No skin contact	0:No Breastfeeding	0:Bathed in 6 hrs	1:Only breast milk	0:Home non-SBA	2005	0: First 12 months of trial
B213	2. Faridpur	9. Krishnapur	1:Wrapped in Clean Cloth	0:First food given to baby not breastmilk	0:Home non-SBA	0:Not washed hands	0:No CDK	0:No gloves	0:No sheet	1:Thread used	1:New or sterile instrument	1:New instrument	0:Not boiled thread	1:Appropriate cord care	1:Wiped	0:Not wrapped or put on skin	1:Skin contact	1:Breastfeeding	0:Bathed in 6 hrs	0:Not just breast milk	0:Home non-SBA	2006	1: Second 12 months of trial
B214	1. Bogra	1. Bhatgram	1:Wrapped in Clean Cloth	1:First food given was breastmilk	0:Home non-SBA	1:Washed hands	0:No CDK	0:No gloves	1:Sheet used	1:Thread used	1:New or sterile instrument	1:New instrument	1:Boiled thread	0:Inappropriate cord care	0:Not wiped	0:Not wrapped or put on skin	0:No skin contact	1:Breastfeeding	1:Not bathed in 6 hrs	1:Only breast milk	0:Home non-SBA	2008	3: Fourth 12 months of trial
B215	1. Bogra	6. Jorgachha	1:Wrapped in Clean Cloth	1:First food given was breastmilk	0:Home non-SBA		1:CDK used	0:No gloves	1:Sheet used	1:Thread used	1:New or sterile instrument	1:New instrument		0:Inappropriate cord care	1:Wiped	1:Wrapped or put on skin	0:No skin contact	1:Breastfeeding	1:Not bathed in 6 hrs	1:Only breast milk	0:Home non-SBA	2008	3: Fourth 12 months of trial
B216	3. Moulvi Bazar	15. Rahimpur	1:Wrapped in Clean Cloth	0:First food given to baby not breastmilk	0:Home non-SBA	1:Washed hands	0:No CDK	0:No gloves	1:Sheet used	1:Thread used	1:New or sterile instrument	1:New instrument	0:Not boiled thread	0:Inappropriate cord care	0:Not wiped	0:Not wrapped or put on skin	1:Skin contact	0:No Breastfeeding	0:Bathed in 6 hrs	1:Only breast milk	0:Home non-SBA	2007	2: Third 12 months of trial
B217	1. Bogra	6. Jorgachha	1:Wrapped in Clean Cloth	1:First food given was breastmilk	0:Home non-SBA	1:Washed hands	0:No CDK	0:No gloves	1:Sheet used	1:Thread used	1:New or sterile instrument	1:New instrument	1:Boiled thread	0:Inappropriate cord care	0:Not wiped	0:Not wrapped or put on skin	0:No skin contact	1:Breastfeeding	1:Not bathed in 6 hrs	0:Not just breast milk	0:Home non-SBA	2007	2: Third 12 months of trial
B218	1. Bogra	6. Jorgachha	1:Wrapped in Clean Cloth	0:First food given to baby not breastmilk	0:Home non-SBA	1:Washed hands	0:No CDK	0:No gloves	1:Sheet used	1:Thread used	1:New or sterile instrument	1:New instrument	0:Not boiled thread	0:Inappropriate cord care	0:Not wiped	0:Not wrapped or put on skin	0:No skin contact	0:No Breastfeeding	0:Bathed in 6 hrs	0:Not just breast milk	0:Home non-SBA	2009	4: Fifth 12 months of trial
B219	3. Moulvi Bazar	15. Rahimpur	1:Wrapped in Clean Cloth	1:First food given was breastmilk	0:Home non-SBA	1:Washed hands	0:No CDK	1:Gloves used	0:No sheet	1:Thread used	1:New or sterile instrument	1:New instrument	0:Not boiled thread	0:Inappropriate cord care	0:Not wiped	0:Not wrapped or put on skin	1:Skin contact	1:Breastfeeding	1:Not bathed in 6 hrs	1:Only breast milk	0:Home non-SBA	2008	3: Fourth 12 months of trial
B220	2. Faridpur	9. Krishnapur	1:Wrapped in Clean Cloth	1:First food given was breastmilk	0:Home non-SBA	1:Washed hands	0:No CDK	0:No gloves	0:No sheet	1:Thread used	1:New or sterile instrument	1:New instrument	0:Not boiled thread	1:Appropriate cord care	0:Not wiped	0:Not wrapped or put on skin	1:Skin contact	1:Breastfeeding	0:Bathed in 6 hrs	1:Only breast milk	0:Home non-SBA	2005	0: First 12 months of trial
B221	2. Faridpur	9. Krishnapur	1:Wrapped in Clean Cloth	1:First food given was breastmilk	0:Home non-SBA	0:Not washed hands	0:No CDK	0:No gloves	1:Sheet used	1:Thread used	1:New or sterile instrument	1:New instrument	0:Not boiled thread	1:Appropriate cord care	0:Not wiped	0:Not wrapped or put on skin	1:Skin contact	1:Breastfeeding	0:Bathed in 6 hrs	1:Only breast milk	0:Home non-SBA	2006	1: Second 12 months of trial
B222	3. Moulvi Bazar	18. Tengra	1:Wrapped in Clean Cloth	1:First food given was breastmilk	0:Home non-SBA	1:Washed hands	0:No CDK	0:No gloves	0:No sheet	1:Thread used	1:New or sterile instrument	1:New instrument	0:Not boiled thread	0:Inappropriate cord care	0:Not wiped	0:Not wrapped or put on skin	0:No skin contact	0:No Breastfeeding	1:Not bathed in 6 hrs	1:Only breast milk	0:Home non-SBA	2005	0: First 12 months of trial
B223	1. Bogra	4. Balua	1:Wrapped in Clean Cloth	1:First food given was breastmilk	0:Home non-SBA		0:No CDK	1:Gloves used	1:Sheet used	1:Thread used			0:Not boiled thread	1:Appropriate cord care	0:Not wiped	0:Not wrapped or put on skin	0:No skin contact	0:No Breastfeeding	1:Not bathed in 6 hrs	1:Only breast milk	0:Home non-SBA	2006	1: Second 12 months of trial
B224	2. Faridpur	8. Charbishnupur	1:Wrapped in Clean Cloth	1:First food given was breastmilk	0:Home non-SBA	1:Washed hands	0:No CDK	0:No gloves	0:No sheet	1:Thread used	1:New or sterile instrument	1:New instrument	0:Not boiled thread	0:Inappropriate cord care	0:Not wiped	1:Wrapped or put on skin	1:Skin contact	1:Breastfeeding	0:Bathed in 6 hrs	1:Only breast milk	0:Home non-SBA	2008	3: Fourth 12 months of trial
B225	1. Bogra	6. Jorgachha	1:Wrapped in Clean Cloth	0:First food given to baby not breastmilk	0:Home non-SBA	1:Washed hands	0:No CDK	1:Gloves used	0:No sheet	1:Thread used	1:New or sterile instrument	1:New instrument	0:Not boiled thread	0:Inappropriate cord care	0:Not wiped	0:Not wrapped or put on skin	0:No skin contact	0:No Breastfeeding	1:Not bathed in 6 hrs	1:Only breast milk	0:Home non-SBA	2007	2: Third 12 months of trial
B226	2. Faridpur	8. Charbishnupur	1:Wrapped in Clean Cloth	1:First food given was breastmilk	0:Home non-SBA	0:Not washed hands	0:No CDK	0:No gloves	0:No sheet	1:Thread used	1:New or sterile instrument	1:New instrument	1:Boiled thread	0:Inappropriate cord care	0:Not wiped	1:Wrapped or put on skin	1:Skin contact	1:Breastfeeding	0:Bathed in 6 hrs	1:Only breast milk	0:Home non-SBA	2009	4: Fifth 12 months of trial
B227	3. Moulvi Bazar	15. Rahimpur	1:Wrapped in Clean Cloth	1:First food given was breastmilk	0:Home non-SBA	1:Washed hands	0:No CDK	0:No gloves	0:No sheet	1:Thread used	1:New or sterile instrument	1:New instrument	0:Not boiled thread	1:Appropriate cord care	0:Not wiped	0:Not wrapped or put on skin	0:No skin contact	1:Breastfeeding	0:Bathed in 6 hrs	1:Only breast milk	0:Home non-SBA	2008	3: Fourth 12 months of trial
B228	1. Bogra	1. Bhatgram	1:Wrapped in Clean Cloth	1:First food given was breastmilk	0:Home non-SBA	1:Washed hands	0:No CDK	0:No gloves	1:Sheet used	1:Thread used	1:New or sterile instrument	1:New instrument	1:Boiled thread	0:Inappropriate cord care	0:Not wiped	0:Not wrapped or put on skin	0:No skin contact	1:Breastfeeding	1:Not bathed in 6 hrs	1:Only breast milk	0:Home non-SBA	2009	4: Fifth 12 months of trial
B229	1. Bogra	1. Bhatgram	1:Wrapped in Clean Cloth	1:First food given was breastmilk	0:Home non-SBA	1:Washed hands	1:CDK used	1:Gloves used	1:Sheet used	1:Thread used	1:New or sterile instrument	1:New instrument	1:Boiled thread	1:Appropriate cord care	0:Not wiped	0:Not wrapped or put on skin	1:Skin contact	1:Breastfeeding	1:Not bathed in 6 hrs	1:Only breast milk	0:Home non-SBA	2006	1: Second 12 months of trial
B230	3. Moulvi Bazar	15. Rahimpur	1:Wrapped in Clean Cloth	1:First food given was breastmilk	0:Home non-SBA	1:Washed hands	0:No CDK	0:No gloves	0:No sheet	1:Thread used	1:New or sterile instrument	1:New instrument	0:Not boiled thread	0:Inappropriate cord care	0:Not wiped	0:Not wrapped or put on skin	1:Skin contact	1:Breastfeeding	0:Bathed in 6 hrs	1:Only breast milk	0:Home non-SBA	2007	2: Third 12 months of trial
B231	3. Moulvi Bazar	13. Madhabpur	1:Wrapped in Clean Cloth	0:First food given to baby not breastmilk	0:Home non-SBA	1:Washed hands	0:No CDK	0:No gloves	0:No sheet	1:Thread used	1:New or sterile instrument	1:New instrument	1:Boiled thread	1:Appropriate cord care	0:Not wiped	0:Not wrapped or put on skin	0:No skin contact	0:No Breastfeeding	1:Not bathed in 6 hrs	1:Only breast milk	0:Home non-SBA	2005	0: First 12 months of trial
B232	3. Moulvi Bazar	15. Rahimpur	1:Wrapped in Clean Cloth	1:First food given was breastmilk	0:Home non-SBA	1:Washed hands	0:No CDK	0:No gloves	0:No sheet	1:Thread used	1:New or sterile instrument	1:New instrument	1:Boiled thread	0:Inappropriate cord care	0:Not wiped	0:Not wrapped or put on skin	1:Skin contact	1:Breastfeeding	1:Not bathed in 6 hrs	1:Only breast milk	0:Home non-SBA	2009	4: Fifth 12 months of trial
B233	1. Bogra	1. Bhatgram		0:First food given to baby not breastmilk	0:Home non-SBA	1:Washed hands	0:No CDK	0:No gloves	0:No sheet	1:Thread used	1:New or sterile instrument	1:New instrument	0:Not boiled thread	1:Appropriate cord care	0:Not wiped	0:Not wrapped or put on skin	0:No skin contact	0:No Breastfeeding	1:Not bathed in 6 hrs	0:Not just breast milk	0:Home non-SBA	2005	0: First 12 months of trial
B234	1. Bogra	6. Jorgachha	1:Wrapped in Clean Cloth	1:First food given was breastmilk	0:Home non-SBA	1:Washed hands	0:No CDK	0:No gloves	0:No sheet	1:Thread used	1:New or sterile instrument	1:New instrument	0:Not boiled thread	0:Inappropriate cord care	0:Not wiped	0:Not wrapped or put on skin	0:No skin contact	0:No Breastfeeding	0:Bathed in 6 hrs	0:Not just breast milk	0:Home non-SBA	2007	2: Third 12 months of trial
B235	2. Faridpur	8. Charbishnupur	1:Wrapped in Clean Cloth	1:First food given was breastmilk	0:Home non-SBA	1:Washed hands	0:No CDK	0:No gloves	0:No sheet	1:Thread used	1:New or sterile instrument	1:New instrument	1:Boiled thread	1:Appropriate cord care	1:Wiped	1:Wrapped or put on skin	1:Skin contact	1:Breastfeeding	0:Bathed in 6 hrs	1:Only breast milk	0:Home non-SBA	2006	1: Second 12 months of trial
B236	2. Faridpur	11. Aliabad	1:Wrapped in Clean Cloth	1:First food given was breastmilk	0:Home non-SBA	1:Washed hands	1:CDK used	1:Gloves used	1:Sheet used	1:Thread used	1:New or sterile instrument	1:New instrument	1:Boiled thread	1:Appropriate cord care	0:Not wiped	0:Not wrapped or put on skin	1:Skin contact	1:Breastfeeding	1:Not bathed in 6 hrs	1:Only breast milk	0:Home non-SBA	2005	0: First 12 months of trial
B237	2. Faridpur	8. Charbishnupur	1:Wrapped in Clean Cloth	1:First food given was breastmilk	0:Home non-SBA	1:Washed hands	0:No CDK	0:No gloves	0:No sheet	1:Thread used	1:New or sterile instrument	1:New instrument	1:Boiled thread	1:Appropriate cord care	1:Wiped	1:Wrapped or put on skin	1:Skin contact	1:Breastfeeding	1:Not bathed in 6 hrs	1:Only breast milk	0:Home non-SBA	2005	0: First 12 months of trial
B238	3. Moulvi Bazar	18. Tengra	1:Wrapped in Clean Cloth	1:First food given was breastmilk	0:Home non-SBA		1:CDK used	0:No gloves	1:Sheet used	1:Thread used	1:New or sterile instrument	1:New instrument	1:Boiled thread	1:Appropriate cord care	1:Wiped	1:Wrapped or put on skin	0:No skin contact	1:Breastfeeding	1:Not bathed in 6 hrs	1:Only breast milk	0:Home non-SBA	2006	1: Second 12 months of trial
B239	3. Moulvi Bazar	13. Madhabpur			0:Home non-SBA	1:Washed hands		0:No gloves	0:No sheet	1:Thread used											0:Home non-SBA	2005	0: First 12 months of trial
B240	2. Faridpur	9. Krishnapur	1:Wrapped in Clean Cloth	1:First food given was breastmilk	0:Home non-SBA	1:Washed hands	1:CDK used	0:No gloves	1:Sheet used	1:Thread used	1:New or sterile instrument	1:New instrument	1:Boiled thread	0:Inappropriate cord care	0:Not wiped	0:Not wrapped or put on skin	0:No skin contact	0:No Breastfeeding	0:Bathed in 6 hrs	1:Only breast milk	0:Home non-SBA	2009	4: Fifth 12 months of trial
B241	1. Bogra	4. Balua	1:Wrapped in Clean Cloth	1:First food given was breastmilk	0:Home non-SBA	1:Washed hands	0:No CDK	0:No gloves	1:Sheet used	1:Thread used	1:New or sterile instrument	1:New instrument	1:Boiled thread	1:Appropriate cord care	1:Wiped	0:Not wrapped or put on skin	0:No skin contact	0:No Breastfeeding	1:Not bathed in 6 hrs	1:Only breast milk	0:Home non-SBA	2005	0: First 12 months of trial
B242	1. Bogra	1. Bhatgram	1:Wrapped in Clean Cloth	1:First food given was breastmilk	0:Home non-SBA	1:Washed hands	0:No CDK	0:No gloves	1:Sheet used	1:Thread used	1:New or sterile instrument	1:New instrument	0:Not boiled thread	0:Inappropriate cord care	0:Not wiped	0:Not wrapped or put on skin	0:No skin contact	1:Breastfeeding	1:Not bathed in 6 hrs	1:Only breast milk	0:Home non-SBA	2009	4: Fifth 12 months of trial
B243	3. Moulvi Bazar	18. Tengra		1:First food given was breastmilk	0:Home non-SBA	1:Washed hands	0:No CDK	0:No gloves	1:Sheet used	1:Thread used	1:New or sterile instrument	1:New instrument	1:Boiled thread	0:Inappropriate cord care	0:Not wiped	0:Not wrapped or put on skin	0:No skin contact	0:No Breastfeeding	0:Bathed in 6 hrs	1:Only breast milk	0:Home non-SBA	2005	0: First 12 months of trial
B244	2. Faridpur	8. Charbishnupur	1:Wrapped in Clean Cloth	1:First food given was breastmilk	0:Home non-SBA	1:Washed hands	0:No CDK	0:No gloves	0:No sheet	1:Thread used	1:New or sterile instrument	1:New instrument	0:Not boiled thread	0:Inappropriate cord care	1:Wiped	0:Not wrapped or put on skin	1:Skin contact	1:Breastfeeding	1:Not bathed in 6 hrs	1:Only breast milk	0:Home non-SBA	2007	2: Third 12 months of trial
B245	1. Bogra	1. Bhatgram	1:Wrapped in Clean Cloth	0:First food given to baby not breastmilk	0:Home non-SBA	1:Washed hands	0:No CDK	0:No gloves	0:No sheet	1:Thread used	1:New or sterile instrument	1:New instrument	0:Not boiled thread	0:Inappropriate cord care	0:Not wiped	0:Not wrapped or put on skin	0:No skin contact	0:No Breastfeeding	1:Not bathed in 6 hrs	1:Only breast milk	0:Home non-SBA	2008	3: Fourth 12 months of trial
B246	2. Faridpur	8. Charbishnupur	1:Wrapped in Clean Cloth	1:First food given was breastmilk	0:Home non-SBA	1:Washed hands	0:No CDK	0:No gloves	0:No sheet	1:Thread used	1:New or sterile instrument	1:New instrument	1:Boiled thread	1:Appropriate cord care	0:Not wiped	0:Not wrapped or put on skin	1:Skin contact	1:Breastfeeding	1:Not bathed in 6 hrs	1:Only breast milk	0:Home non-SBA	2005	0: First 12 months of trial
B247	2. Faridpur	8. Charbishnupur	1:Wrapped in Clean Cloth	1:First food given was breastmilk	0:Home non-SBA	0:Not washed hands	0:No CDK	0:No gloves	1:Sheet used	1:Thread used	1:New or sterile instrument	1:New instrument	0:Not boiled thread	1:Appropriate cord care	1:Wiped	1:Wrapped or put on skin	1:Skin contact	0:No Breastfeeding	1:Not bathed in 6 hrs	0:Not just breast milk	0:Home non-SBA	2007	2: Third 12 months of trial
B248	3. Moulvi Bazar	18. Tengra	1:Wrapped in Clean Cloth	1:First food given was breastmilk	0:Home non-SBA		0:No CDK	0:No gloves	0:No sheet	1:Thread used	1:New or sterile instrument	1:New instrument	0:Not boiled thread	0:Inappropriate cord care	1:Wiped	1:Wrapped or put on skin	1:Skin contact	1:Breastfeeding	1:Not bathed in 6 hrs	1:Only breast milk	0:Home non-SBA	2007	2: Third 12 months of trial
B249	2. Faridpur	9. Krishnapur	1:Wrapped in Clean Cloth	1:First food given was breastmilk	0:Home non-SBA	1:Washed hands	0:No CDK	0:No gloves	0:No sheet	1:Thread used	1:New or sterile instrument	1:New instrument	1:Boiled thread	1:Appropriate cord care	0:Not wiped	0:Not wrapped or put on skin	0:No skin contact	1:Breastfeeding	1:Not bathed in 6 hrs	1:Only breast milk	0:Home non-SBA	2005	0: First 12 months of trial
B250	3. Moulvi Bazar	18. Tengra	1:Wrapped in Clean Cloth	1:First food given was breastmilk	0:Home non-SBA	1:Washed hands	0:No CDK	0:No gloves	0:No sheet	1:Thread used	1:New or sterile instrument	1:New instrument	0:Not boiled thread	1:Appropriate cord care	0:Not wiped	0:Not wrapped or put on skin	0:No skin contact	0:No Breastfeeding	1:Not bathed in 6 hrs	1:Only breast milk	0:Home non-SBA	2008	3: Fourth 12 months of trial
B251	3. Moulvi Bazar	13. Madhabpur	1:Wrapped in Clean Cloth	1:First food given was breastmilk	0:Home non-SBA	1:Washed hands	0:No CDK	0:No gloves	0:No sheet	1:Thread used	1:New or sterile instrument	1:New instrument	1:Boiled thread	1:Appropriate cord care	1:Wiped	0:Not wrapped or put on skin	0:No skin contact	1:Breastfeeding	1:Not bathed in 6 hrs	1:Only breast milk	0:Home non-SBA	2009	4: Fifth 12 months of trial
B252	1. Bogra	1. Bhatgram	1:Wrapped in Clean Cloth	0:First food given to baby not breastmilk	0:Home non-SBA	1:Washed hands	1:CDK used	0:No gloves	1:Sheet used	1:Thread used	1:New or sterile instrument	1:New instrument	1:Boiled thread	1:Appropriate cord care	0:Not wiped	0:Not wrapped or put on skin	0:No skin contact	0:No Breastfeeding	1:Not bathed in 6 hrs	1:Only breast milk	0:Home non-SBA	2006	1: Second 12 months of trial
B253	3. Moulvi Bazar	15. Rahimpur			0:Home non-SBA	1:Washed hands	0:No CDK	0:No gloves	0:No sheet	1:Thread used											0:Home non-SBA	2008	3: Fourth 12 months of trial
B254	2. Faridpur	9. Krishnapur	1:Wrapped in Clean Cloth	1:First food given was breastmilk	0:Home non-SBA	1:Washed hands	0:No CDK	0:No gloves	0:No sheet	1:Thread used	1:New or sterile instrument	1:New instrument	0:Not boiled thread	0:Inappropriate cord care	1:Wiped	0:Not wrapped or put on skin	1:Skin contact	1:Breastfeeding	1:Not bathed in 6 hrs	1:Only breast milk	0:Home non-SBA	2008	3: Fourth 12 months of trial
B255	1. Bogra	6. Jorgachha	1:Wrapped in Clean Cloth	0:First food given to baby not breastmilk	0:Home non-SBA	0:Not washed hands	0:No CDK	0:No gloves	1:Sheet used	1:Thread used	1:New or sterile instrument	1:New instrument	0:Not boiled thread	1:Appropriate cord care	0:Not wiped	0:Not wrapped or put on skin	0:No skin contact	0:No Breastfeeding	1:Not bathed in 6 hrs	0:Not just breast milk	0:Home non-SBA	2005	0: First 12 months of trial
B256	3. Moulvi Bazar	18. Tengra	1:Wrapped in Clean Cloth	0:First food given to baby not breastmilk	0:Home non-SBA	0:Not washed hands	0:No CDK	0:No gloves	0:No sheet	1:Thread used	1:New or sterile instrument	1:New instrument	1:Boiled thread	0:Inappropriate cord care	0:Not wiped	0:Not wrapped or put on skin	0:No skin contact	0:No Breastfeeding	1:Not bathed in 6 hrs	0:Not just breast milk	0:Home non-SBA	2009	4: Fifth 12 months of trial
B257	3. Moulvi Bazar	13. Madhabpur			0:Home non-SBA	0:Not washed hands	0:No CDK	0:No gloves	0:No sheet	1:Thread used											0:Home non-SBA	2009	4: Fifth 12 months of trial
B258	1. Bogra	6. Jorgachha			0:Home non-SBA		0:No CDK	1:Gloves used	1:Sheet used	1:Thread used											0:Home non-SBA	2007	2: Third 12 months of trial
B259	2. Faridpur	9. Krishnapur	1:Wrapped in Clean Cloth	1:First food given was breastmilk	0:Home non-SBA	1:Washed hands	0:No CDK	0:No gloves	0:No sheet	1:Thread used	1:New or sterile instrument	1:New instrument		0:Inappropriate cord care	1:Wiped	0:Not wrapped or put on skin	0:No skin contact	0:No Breastfeeding	0:Bathed in 6 hrs	1:Only breast milk	0:Home non-SBA	2008	3: Fourth 12 months of trial
B260	3. Moulvi Bazar	13. Madhabpur	1:Wrapped in Clean Cloth	1:First food given was breastmilk	0:Home non-SBA	1:Washed hands	0:No CDK	0:No gloves	0:No sheet	1:Thread used	1:New or sterile instrument	1:New instrument	1:Boiled thread	0:Inappropriate cord care	0:Not wiped	0:Not wrapped or put on skin	0:No skin contact	0:No Breastfeeding	1:Not bathed in 6 hrs	1:Only breast milk	0:Home non-SBA	2006	1: Second 12 months of trial
B261	1. Bogra	4. Balua	1:Wrapped in Clean Cloth	1:First food given was breastmilk	0:Home non-SBA	1:Washed hands	1:CDK used	0:No gloves	1:Sheet used	1:Thread used	1:New or sterile instrument	1:New instrument	0:Not boiled thread		1:Wiped	1:Wrapped or put on skin	0:No skin contact	1:Breastfeeding	1:Not bathed in 6 hrs	1:Only breast milk	0:Home non-SBA	2007	2: Third 12 months of trial
B262	3. Moulvi Bazar	15. Rahimpur	1:Wrapped in Clean Cloth	1:First food given was breastmilk	0:Home non-SBA	1:Washed hands	0:No CDK	1:Gloves used	1:Sheet used	1:Thread used	1:New or sterile instrument	1:New instrument	1:Boiled thread	0:Inappropriate cord care	0:Not wiped	0:Not wrapped or put on skin	0:No skin contact	0:No Breastfeeding	0:Bathed in 6 hrs	1:Only breast milk	0:Home non-SBA	2005	0: First 12 months of trial
B263	1. Bogra	6. Jorgachha	1:Wrapped in Clean Cloth	1:First food given was breastmilk	0:Home non-SBA	1:Washed hands	0:No CDK	0:No gloves	1:Sheet used	1:Thread used	1:New or sterile instrument	1:New instrument	1:Boiled thread	1:Appropriate cord care	0:Not wiped	0:Not wrapped or put on skin	0:No skin contact	0:No Breastfeeding	0:Bathed in 6 hrs	1:Only breast milk	0:Home non-SBA	2006	1: Second 12 months of trial
B264	1. Bogra	6. Jorgachha	1:Wrapped in Clean Cloth	0:First food given to baby not breastmilk	0:Home non-SBA	1:Washed hands	0:No CDK	0:No gloves	1:Sheet used	1:Thread used	1:New or sterile instrument	1:New instrument	1:Boiled thread	1:Appropriate cord care	0:Not wiped	0:Not wrapped or put on skin	1:Skin contact	0:No Breastfeeding	1:Not bathed in 6 hrs	0:Not just breast milk	0:Home non-SBA	2005	0: First 12 months of trial
B265	3. Moulvi Bazar	15. Rahimpur	1:Wrapped in Clean Cloth	1:First food given was breastmilk	0:Home non-SBA	1:Washed hands	0:No CDK	0:No gloves	0:No sheet	1:Thread used	1:New or sterile instrument	1:New instrument	0:Not boiled thread	0:Inappropriate cord care	0:Not wiped	0:Not wrapped or put on skin	0:No skin contact	1:Breastfeeding	1:Not bathed in 6 hrs	1:Only breast milk	0:Home non-SBA	2009	4: Fifth 12 months of trial
B266	3. Moulvi Bazar	15. Rahimpur	1:Wrapped in Clean Cloth	1:First food given was breastmilk	0:Home non-SBA		0:No CDK	1:Gloves used	0:No sheet	1:Thread used	1:New or sterile instrument	1:New instrument	1:Boiled thread	1:Appropriate cord care	1:Wiped	1:Wrapped or put on skin	0:No skin contact	1:Breastfeeding	1:Not bathed in 6 hrs	1:Only breast milk	0:Home non-SBA	2007	2: Third 12 months of trial
B267	2. Faridpur	11. Aliabad	1:Wrapped in Clean Cloth	1:First food given was breastmilk	0:Home non-SBA	0:Not washed hands	0:No CDK	0:No gloves	0:No sheet	1:Thread used	1:New or sterile instrument	1:New instrument	1:Boiled thread	1:Appropriate cord care	1:Wiped	1:Wrapped or put on skin	1:Skin contact	1:Breastfeeding	1:Not bathed in 6 hrs	1:Only breast milk	0:Home non-SBA	2006	1: Second 12 months of trial
B268	2. Faridpur	11. Aliabad	1:Wrapped in Clean Cloth	1:First food given was breastmilk	0:Home non-SBA	1:Washed hands	0:No CDK	0:No gloves	0:No sheet	1:Thread used	1:New or sterile instrument	1:New instrument	0:Not boiled thread	1:Appropriate cord care	0:Not wiped	0:Not wrapped or put on skin	0:No skin contact	1:Breastfeeding	1:Not bathed in 6 hrs	1:Only breast milk	0:Home non-SBA	2005	0: First 12 months of trial
B269	3. Moulvi Bazar	18. Tengra	1:Wrapped in Clean Cloth	1:First food given was breastmilk	0:Home non-SBA	0:Not washed hands	0:No CDK	0:No gloves	0:No sheet	1:Thread used	1:New or sterile instrument	1:New instrument	1:Boiled thread	0:Inappropriate cord care	1:Wiped	1:Wrapped or put on skin	1:Skin contact	1:Breastfeeding	1:Not bathed in 6 hrs	1:Only breast milk	0:Home non-SBA	2007	2: Third 12 months of trial
B270	3. Moulvi Bazar	18. Tengra	1:Wrapped in Clean Cloth	0:First food given to baby not breastmilk	0:Home non-SBA	0:Not washed hands	0:No CDK	0:No gloves	0:No sheet	1:Thread used	1:New or sterile instrument	1:New instrument	0:Not boiled thread	1:Appropriate cord care	0:Not wiped	0:Not wrapped or put on skin	0:No skin contact	1:Breastfeeding	0:Bathed in 6 hrs	0:Not just breast milk	0:Home non-SBA	2008	3: Fourth 12 months of trial
B271	2. Faridpur	11. Aliabad	1:Wrapped in Clean Cloth	1:First food given was breastmilk	0:Home non-SBA	1:Washed hands	0:No CDK	0:No gloves	1:Sheet used	1:Thread used	1:New or sterile instrument	1:New instrument	1:Boiled thread	0:Inappropriate cord care	0:Not wiped	1:Wrapped or put on skin	0:No skin contact	0:No Breastfeeding	0:Bathed in 6 hrs	1:Only breast milk	0:Home non-SBA	2008	3: Fourth 12 months of trial
B272	2. Faridpur	9. Krishnapur	1:Wrapped in Clean Cloth	1:First food given was breastmilk	0:Home non-SBA		0:No CDK	0:No gloves	0:No sheet	1:Thread used	1:New or sterile instrument	1:New instrument		0:Inappropriate cord care	1:Wiped	0:Not wrapped or put on skin	1:Skin contact	1:Breastfeeding	1:Not bathed in 6 hrs	1:Only breast milk	0:Home non-SBA	2007	2: Third 12 months of trial
B273	2. Faridpur	9. Krishnapur	1:Wrapped in Clean Cloth	1:First food given was breastmilk	0:Home non-SBA	0:Not washed hands	0:No CDK	0:No gloves	0:No sheet	1:Thread used	1:New or sterile instrument	1:New instrument	1:Boiled thread	0:Inappropriate cord care	0:Not wiped	0:Not wrapped or put on skin	0:No skin contact	0:No Breastfeeding	1:Not bathed in 6 hrs	0:Not just breast milk	0:Home non-SBA	2008	3: Fourth 12 months of trial
B274	3. Moulvi Bazar	13. Madhabpur	1:Wrapped in Clean Cloth	1:First food given was breastmilk	0:Home non-SBA	1:Washed hands	0:No CDK	0:No gloves	0:No sheet	1:Thread used	1:New or sterile instrument	1:New instrument	1:Boiled thread	1:Appropriate cord care	0:Not wiped	0:Not wrapped or put on skin	0:No skin contact	0:No Breastfeeding	1:Not bathed in 6 hrs	1:Only breast milk	0:Home non-SBA	2007	2: Third 12 months of trial
B275	2. Faridpur	9. Krishnapur	1:Wrapped in Clean Cloth	1:First food given was breastmilk	0:Home non-SBA	1:Washed hands	0:No CDK	0:No gloves	1:Sheet used	1:Thread used	1:New or sterile instrument	1:New instrument	0:Not boiled thread	0:Inappropriate cord care	1:Wiped	0:Not wrapped or put on skin	0:No skin contact	1:Breastfeeding	0:Bathed in 6 hrs	1:Only breast milk	0:Home non-SBA	2008	3: Fourth 12 months of trial
B276	1. Bogra	1. Bhatgram	1:Wrapped in Clean Cloth	1:First food given was breastmilk	0:Home non-SBA	1:Washed hands	0:No CDK	0:No gloves	1:Sheet used	1:Thread used	1:New or sterile instrument	1:New instrument	1:Boiled thread	1:Appropriate cord care	0:Not wiped	0:Not wrapped or put on skin	0:No skin contact	1:Breastfeeding	1:Not bathed in 6 hrs	1:Only breast milk	0:Home non-SBA	2006	1: Second 12 months of trial
B277	1. Bogra	1. Bhatgram	1:Wrapped in Clean Cloth	1:First food given was breastmilk	0:Home non-SBA	1:Washed hands	1:CDK used	0:No gloves	1:Sheet used	1:Thread used	1:New or sterile instrument	1:New instrument	1:Boiled thread	0:Inappropriate cord care	0:Not wiped	0:Not wrapped or put on skin	0:No skin contact	0:No Breastfeeding	1:Not bathed in 6 hrs	1:Only breast milk	0:Home non-SBA	2007	2: Third 12 months of trial
B278	1. Bogra	6. Jorgachha	1:Wrapped in Clean Cloth	0:First food given to baby not breastmilk	0:Home non-SBA		0:No CDK	0:No gloves	0:No sheet	1:Thread used	1:New or sterile instrument	1:New instrument		0:Inappropriate cord care		0:Not wrapped or put on skin	0:No skin contact	0:No Breastfeeding	1:Not bathed in 6 hrs	1:Only breast milk	0:Home non-SBA	2007	2: Third 12 months of trial
B279	2. Faridpur	8. Charbishnupur	1:Wrapped in Clean Cloth	1:First food given was breastmilk	0:Home non-SBA		0:No CDK	0:No gloves	0:No sheet	1:Thread used	1:New or sterile instrument	1:New instrument	0:Not boiled thread	0:Inappropriate cord care	1:Wiped	0:Not wrapped or put on skin	0:No skin contact	1:Breastfeeding	0:Bathed in 6 hrs	1:Only breast milk	0:Home non-SBA	2008	3: Fourth 12 months of trial
B280	3. Moulvi Bazar	18. Tengra	1:Wrapped in Clean Cloth	1:First food given was breastmilk	0:Home non-SBA			0:No gloves	0:No sheet	1:Thread used	1:New or sterile instrument	1:New instrument	1:Boiled thread	0:Inappropriate cord care	0:Not wiped	0:Not wrapped or put on skin	0:No skin contact	0:No Breastfeeding	1:Not bathed in 6 hrs	1:Only breast milk	0:Home non-SBA	2006	1: Second 12 months of trial
B281	1. Bogra	1. Bhatgram	1:Wrapped in Clean Cloth	1:First food given was breastmilk	0:Home non-SBA	1:Washed hands	1:CDK used	0:No gloves	1:Sheet used	1:Thread used	1:New or sterile instrument	1:New instrument	0:Not boiled thread	0:Inappropriate cord care	0:Not wiped	0:Not wrapped or put on skin	0:No skin contact	0:No Breastfeeding	1:Not bathed in 6 hrs	1:Only breast milk	0:Home non-SBA	2007	2: Third 12 months of trial
B282	1. Bogra	1. Bhatgram	1:Wrapped in Clean Cloth	1:First food given was breastmilk	0:Home non-SBA	1:Washed hands	0:No CDK	1:Gloves used	1:Sheet used	1:Thread used	1:New or sterile instrument	1:New instrument	1:Boiled thread	1:Appropriate cord care	1:Wiped	1:Wrapped or put on skin	0:No skin contact	1:Breastfeeding	1:Not bathed in 6 hrs	1:Only breast milk	0:Home non-SBA	2008	3: Fourth 12 months of trial
B283	2. Faridpur	9. Krishnapur	1:Wrapped in Clean Cloth	1:First food given was breastmilk	0:Home non-SBA	1:Washed hands	1:CDK used	0:No gloves	1:Sheet used	1:Thread used	1:New or sterile instrument	0:Not new instrument		0:Inappropriate cord care	1:Wiped	1:Wrapped or put on skin	0:No skin contact	0:No Breastfeeding	1:Not bathed in 6 hrs	1:Only breast milk	0:Home non-SBA	2007	2: Third 12 months of trial
B284	2. Faridpur	9. Krishnapur	1:Wrapped in Clean Cloth	1:First food given was breastmilk	0:Home non-SBA	1:Washed hands	0:No CDK	0:No gloves	0:No sheet	1:Thread used	1:New or sterile instrument	1:New instrument	0:Not boiled thread	1:Appropriate cord care	1:Wiped	0:Not wrapped or put on skin	1:Skin contact	1:Breastfeeding	0:Bathed in 6 hrs	1:Only breast milk	0:Home non-SBA	2006	1: Second 12 months of trial
B285	3. Moulvi Bazar	15. Rahimpur	1:Wrapped in Clean Cloth	1:First food given was breastmilk	0:Home non-SBA	1:Washed hands	0:No CDK	0:No gloves	1:Sheet used	1:Thread used	1:New or sterile instrument	1:New instrument	1:Boiled thread	1:Appropriate cord care	1:Wiped	1:Wrapped or put on skin	0:No skin contact	1:Breastfeeding	1:Not bathed in 6 hrs	1:Only breast milk	0:Home non-SBA	2005	0: First 12 months of trial
B286	2. Faridpur	11. Aliabad	1:Wrapped in Clean Cloth	0:First food given to baby not breastmilk	0:Home non-SBA	0:Not washed hands	0:No CDK	0:No gloves	0:No sheet	1:Thread used	1:New or sterile instrument	1:New instrument	0:Not boiled thread	1:Appropriate cord care	0:Not wiped	0:Not wrapped or put on skin	0:No skin contact	0:No Breastfeeding	1:Not bathed in 6 hrs	1:Only breast milk	0:Home non-SBA	2005	0: First 12 months of trial
B287	3. Moulvi Bazar	15. Rahimpur	1:Wrapped in Clean Cloth	1:First food given was breastmilk	0:Home non-SBA	1:Washed hands	1:CDK used	0:No gloves	0:No sheet	1:Thread used	1:New or sterile instrument	1:New instrument	0:Not boiled thread	1:Appropriate cord care	0:Not wiped	1:Wrapped or put on skin	1:Skin contact	1:Breastfeeding	0:Bathed in 6 hrs	1:Only breast milk	0:Home non-SBA	2005	0: First 12 months of trial
B288	2. Faridpur	9. Krishnapur	1:Wrapped in Clean Cloth	1:First food given was breastmilk	0:Home non-SBA	1:Washed hands	0:No CDK	0:No gloves	0:No sheet	1:Thread used	1:New or sterile instrument	1:New instrument	1:Boiled thread	1:Appropriate cord care	0:Not wiped	0:Not wrapped or put on skin	1:Skin contact	1:Breastfeeding	0:Bathed in 6 hrs	1:Only breast milk	0:Home non-SBA	2005	0: First 12 months of trial
B289	1. Bogra	6. Jorgachha	1:Wrapped in Clean Cloth	0:First food given to baby not breastmilk	0:Home non-SBA		0:No CDK	0:No gloves	0:No sheet	1:Thread used	1:New or sterile instrument	1:New instrument	0:Not boiled thread	1:Appropriate cord care	0:Not wiped	0:Not wrapped or put on skin	0:No skin contact	0:No Breastfeeding	0:Bathed in 6 hrs	1:Only breast milk	0:Home non-SBA	2006	1: Second 12 months of trial
B290	3. Moulvi Bazar	18. Tengra	1:Wrapped in Clean Cloth	1:First food given was breastmilk	0:Home non-SBA	1:Washed hands	0:No CDK	0:No gloves	0:No sheet	1:Thread used	1:New or sterile instrument	1:New instrument	0:Not boiled thread	1:Appropriate cord care	1:Wiped	1:Wrapped or put on skin	1:Skin contact	1:Breastfeeding	1:Not bathed in 6 hrs	1:Only breast milk	0:Home non-SBA	2009	4: Fifth 12 months of trial
B291	2. Faridpur	9. Krishnapur	1:Wrapped in Clean Cloth	0:First food given to baby not breastmilk	0:Home non-SBA	1:Washed hands	0:No CDK	0:No gloves	0:No sheet	1:Thread used	1:New or sterile instrument	1:New instrument	0:Not boiled thread	1:Appropriate cord care	0:Not wiped	0:Not wrapped or put on skin	0:No skin contact	0:No Breastfeeding	1:Not bathed in 6 hrs	1:Only breast milk	0:Home non-SBA	2005	0: First 12 months of trial
B292	3. Moulvi Bazar	13. Madhabpur			0:Home non-SBA	1:Washed hands	1:CDK used	0:No gloves	0:No sheet	1:Thread used											0:Home non-SBA	2006	1: Second 12 months of trial
B293	2. Faridpur	11. Aliabad	1:Wrapped in Clean Cloth	0:First food given to baby not breastmilk	0:Home non-SBA	1:Washed hands	0:No CDK	0:No gloves	1:Sheet used	1:Thread used	1:New or sterile instrument	1:New instrument	1:Boiled thread	0:Inappropriate cord care	0:Not wiped	0:Not wrapped or put on skin	0:No skin contact	0:No Breastfeeding	1:Not bathed in 6 hrs	0:Not just breast milk	0:Home non-SBA	2005	0: First 12 months of trial
B294	1. Bogra	1. Bhatgram	1:Wrapped in Clean Cloth	1:First food given was breastmilk	0:Home non-SBA		0:No CDK	0:No gloves	0:No sheet	1:Thread used	1:New or sterile instrument	1:New instrument	1:Boiled thread	1:Appropriate cord care	0:Not wiped	0:Not wrapped or put on skin	0:No skin contact	0:No Breastfeeding	1:Not bathed in 6 hrs	1:Only breast milk	0:Home non-SBA	2006	1: Second 12 months of trial
B295	2. Faridpur	9. Krishnapur	1:Wrapped in Clean Cloth	0:First food given to baby not breastmilk	0:Home non-SBA	1:Washed hands	0:No CDK	0:No gloves	0:No sheet	1:Thread used	1:New or sterile instrument	1:New instrument	1:Boiled thread	1:Appropriate cord care	0:Not wiped	1:Wrapped or put on skin	1:Skin contact	0:No Breastfeeding	1:Not bathed in 6 hrs	1:Only breast milk	0:Home non-SBA	2007	2: Third 12 months of trial
B296	2. Faridpur	8. Charbishnupur	1:Wrapped in Clean Cloth	1:First food given was breastmilk	0:Home non-SBA	1:Washed hands	0:No CDK	0:No gloves	0:No sheet	1:Thread used	1:New or sterile instrument	1:New instrument	1:Boiled thread	1:Appropriate cord care	0:Not wiped	0:Not wrapped or put on skin	1:Skin contact	1:Breastfeeding	0:Bathed in 6 hrs	1:Only breast milk	0:Home non-SBA	2006	1: Second 12 months of trial
B297	1. Bogra	6. Jorgachha	1:Wrapped in Clean Cloth	1:First food given was breastmilk	0:Home non-SBA		0:No CDK	0:No gloves	1:Sheet used	1:Thread used	1:New or sterile instrument	1:New instrument	0:Not boiled thread	1:Appropriate cord care	0:Not wiped	0:Not wrapped or put on skin	0:No skin contact	1:Breastfeeding	1:Not bathed in 6 hrs	0:Not just breast milk	0:Home non-SBA	2005	0: First 12 months of trial
B298	3. Moulvi Bazar	15. Rahimpur	1:Wrapped in Clean Cloth	1:First food given was breastmilk	0:Home non-SBA	1:Washed hands	0:No CDK	1:Gloves used	1:Sheet used	1:Thread used	1:New or sterile instrument	1:New instrument	0:Not boiled thread	1:Appropriate cord care	0:Not wiped	0:Not wrapped or put on skin	0:No skin contact	0:No Breastfeeding	1:Not bathed in 6 hrs	1:Only breast milk	0:Home non-SBA	2005	0: First 12 months of trial
B299	3. Moulvi Bazar	13. Madhabpur	1:Wrapped in Clean Cloth	1:First food given was breastmilk	0:Home non-SBA	1:Washed hands	1:CDK used	0:No gloves	1:Sheet used	1:Thread used	1:New or sterile instrument	1:New instrument	1:Boiled thread	1:Appropriate cord care	0:Not wiped	0:Not wrapped or put on skin	0:No skin contact	0:No Breastfeeding	0:Bathed in 6 hrs	1:Only breast milk	0:Home non-SBA	2005	0: First 12 months of trial
B300	2. Faridpur	11. Aliabad	1:Wrapped in Clean Cloth	1:First food given was breastmilk	0:Home non-SBA	1:Washed hands	0:No CDK	0:No gloves	0:No sheet	1:Thread used	1:New or sterile instrument	1:New instrument			0:Not wiped	0:Not wrapped or put on skin	0:No skin contact	1:Breastfeeding	1:Not bathed in 6 hrs	1:Only breast milk	0:Home non-SBA	2007	2: Third 12 months of trial
B301	1. Bogra	1. Bhatgram	1:Wrapped in Clean Cloth	1:First food given was breastmilk	0:Home non-SBA	1:Washed hands	0:No CDK	0:No gloves	1:Sheet used	1:Thread used	1:New or sterile instrument	1:New instrument	1:Boiled thread	0:Inappropriate cord care	0:Not wiped	0:Not wrapped or put on skin	0:No skin contact	0:No Breastfeeding	1:Not bathed in 6 hrs	1:Only breast milk	0:Home non-SBA	2007	2: Third 12 months of trial
B302	2. Faridpur	8. Charbishnupur	1:Wrapped in Clean Cloth	1:First food given was breastmilk	0:Home non-SBA	1:Washed hands	0:No CDK	0:No gloves	0:No sheet	1:Thread used	1:New or sterile instrument	1:New instrument	0:Not boiled thread	0:Inappropriate cord care	1:Wiped	1:Wrapped or put on skin	1:Skin contact	1:Breastfeeding	1:Not bathed in 6 hrs	1:Only breast milk	0:Home non-SBA	2008	3: Fourth 12 months of trial
B303	1. Bogra	6. Jorgachha	1:Wrapped in Clean Cloth	1:First food given was breastmilk	0:Home non-SBA	1:Washed hands	0:No CDK	0:No gloves	1:Sheet used	1:Thread used	1:New or sterile instrument	1:New instrument	0:Not boiled thread	1:Appropriate cord care	0:Not wiped	0:Not wrapped or put on skin	0:No skin contact	1:Breastfeeding	0:Bathed in 6 hrs	1:Only breast milk	0:Home non-SBA	2007	2: Third 12 months of trial
B304	2. Faridpur	11. Aliabad	1:Wrapped in Clean Cloth	1:First food given was breastmilk	0:Home non-SBA		0:No CDK	0:No gloves	1:Sheet used	1:Thread used	1:New or sterile instrument	1:New instrument			0:Not wiped	0:Not wrapped or put on skin	1:Skin contact	1:Breastfeeding	1:Not bathed in 6 hrs	1:Only breast milk	0:Home non-SBA	2009	4: Fifth 12 months of trial
B305	2. Faridpur	9. Krishnapur	1:Wrapped in Clean Cloth	0:First food given to baby not breastmilk	0:Home non-SBA		0:No CDK	0:No gloves	0:No sheet	1:Thread used	1:New or sterile instrument	1:New instrument	0:Not boiled thread	0:Inappropriate cord care	1:Wiped	1:Wrapped or put on skin	1:Skin contact	0:No Breastfeeding	0:Bathed in 6 hrs	0:Not just breast milk	0:Home non-SBA	2006	1: Second 12 months of trial
B306	3. Moulvi Bazar	13. Madhabpur	1:Wrapped in Clean Cloth	0:First food given to baby not breastmilk	0:Home non-SBA	0:Not washed hands	0:No CDK	0:No gloves	0:No sheet	1:Thread used	1:New or sterile instrument	1:New instrument	0:Not boiled thread	1:Appropriate cord care	0:Not wiped	0:Not wrapped or put on skin	0:No skin contact	1:Breastfeeding	1:Not bathed in 6 hrs	0:Not just breast milk	0:Home non-SBA	2006	1: Second 12 months of trial
B307	1. Bogra	6. Jorgachha	1:Wrapped in Clean Cloth	1:First food given was breastmilk	0:Home non-SBA	1:Washed hands	0:No CDK	0:No gloves	1:Sheet used	1:Thread used	1:New or sterile instrument	1:New instrument	1:Boiled thread	1:Appropriate cord care	0:Not wiped	0:Not wrapped or put on skin	0:No skin contact	1:Breastfeeding	1:Not bathed in 6 hrs	1:Only breast milk	0:Home non-SBA	2008	3: Fourth 12 months of trial
B308	3. Moulvi Bazar	18. Tengra	1:Wrapped in Clean Cloth	1:First food given was breastmilk	0:Home non-SBA	0:Not washed hands	0:No CDK	0:No gloves	0:No sheet	1:Thread used	1:New or sterile instrument	1:New instrument	0:Not boiled thread	1:Appropriate cord care	1:Wiped	1:Wrapped or put on skin	1:Skin contact	1:Breastfeeding	1:Not bathed in 6 hrs	1:Only breast milk	0:Home non-SBA	2008	3: Fourth 12 months of trial
B309	1. Bogra	6. Jorgachha	1:Wrapped in Clean Cloth	0:First food given to baby not breastmilk	0:Home non-SBA		0:No CDK	0:No gloves	0:No sheet	1:Thread used	1:New or sterile instrument	1:New instrument	0:Not boiled thread	0:Inappropriate cord care	0:Not wiped	0:Not wrapped or put on skin		0:No Breastfeeding	1:Not bathed in 6 hrs	0:Not just breast milk	0:Home non-SBA	2007	2: Third 12 months of trial
B310	3. Moulvi Bazar	15. Rahimpur		1:First food given was breastmilk	0:Home non-SBA	1:Washed hands	0:No CDK	0:No gloves	0:No sheet	1:Thread used	1:New or sterile instrument	1:New instrument	0:Not boiled thread	0:Inappropriate cord care	0:Not wiped	0:Not wrapped or put on skin	1:Skin contact	1:Breastfeeding	0:Bathed in 6 hrs	0:Not just breast milk	0:Home non-SBA	2007	2: Third 12 months of trial
B311	1. Bogra	6. Jorgachha	1:Wrapped in Clean Cloth	1:First food given was breastmilk	0:Home non-SBA	0:Not washed hands	0:No CDK	0:No gloves	1:Sheet used	1:Thread used	1:New or sterile instrument	1:New instrument	0:Not boiled thread	0:Inappropriate cord care	0:Not wiped	0:Not wrapped or put on skin	0:No skin contact	0:No Breastfeeding	1:Not bathed in 6 hrs	1:Only breast milk	0:Home non-SBA	2009	4: Fifth 12 months of trial
B312	2. Faridpur	9. Krishnapur	1:Wrapped in Clean Cloth	1:First food given was breastmilk	0:Home non-SBA	1:Washed hands	0:No CDK	0:No gloves	1:Sheet used	1:Thread used	1:New or sterile instrument	1:New instrument	1:Boiled thread	0:Inappropriate cord care	0:Not wiped	1:Wrapped or put on skin	0:No skin contact	1:Breastfeeding	1:Not bathed in 6 hrs	1:Only breast milk	0:Home non-SBA	2007	2: Third 12 months of trial
B313	3. Moulvi Bazar	18. Tengra		0:First food given to baby not breastmilk	0:Home non-SBA			0:No gloves	0:No sheet	1:Thread used	1:New or sterile instrument	1:New instrument	0:Not boiled thread	0:Inappropriate cord care	0:Not wiped	0:Not wrapped or put on skin	0:No skin contact	0:No Breastfeeding	0:Bathed in 6 hrs	1:Only breast milk	0:Home non-SBA	2005	0: First 12 months of trial
B314	3. Moulvi Bazar	15. Rahimpur	1:Wrapped in Clean Cloth	1:First food given was breastmilk	0:Home non-SBA	1:Washed hands	0:No CDK	0:No gloves	0:No sheet	1:Thread used	1:New or sterile instrument	1:New instrument	1:Boiled thread	0:Inappropriate cord care	0:Not wiped	0:Not wrapped or put on skin	0:No skin contact	1:Breastfeeding	0:Bathed in 6 hrs	1:Only breast milk	0:Home non-SBA	2009	4: Fifth 12 months of trial
B315	3. Moulvi Bazar	18. Tengra		1:First food given was breastmilk	0:Home non-SBA		0:No CDK	0:No gloves	0:No sheet	1:Thread used			0:Not boiled thread	0:Inappropriate cord care	0:Not wiped	0:Not wrapped or put on skin	0:No skin contact	1:Breastfeeding	0:Bathed in 6 hrs	1:Only breast milk	0:Home non-SBA	2006	1: Second 12 months of trial
B316	1. Bogra	1. Bhatgram	1:Wrapped in Clean Cloth	1:First food given was breastmilk	0:Home non-SBA	0:Not washed hands	0:No CDK	0:No gloves	0:No sheet	1:Thread used	1:New or sterile instrument	1:New instrument	0:Not boiled thread	1:Appropriate cord care	0:Not wiped	0:Not wrapped or put on skin	0:No skin contact	0:No Breastfeeding	1:Not bathed in 6 hrs	1:Only breast milk	0:Home non-SBA	2007	2: Third 12 months of trial
B317	1. Bogra	4. Balua	1:Wrapped in Clean Cloth	1:First food given was breastmilk	0:Home non-SBA	0:Not washed hands	1:CDK used	0:No gloves	1:Sheet used	1:Thread used	1:New or sterile instrument	1:New instrument	0:Not boiled thread	0:Inappropriate cord care	1:Wiped	1:Wrapped or put on skin	0:No skin contact	1:Breastfeeding	1:Not bathed in 6 hrs	1:Only breast milk	0:Home non-SBA	2007	2: Third 12 months of trial
B318	2. Faridpur	8. Charbishnupur	1:Wrapped in Clean Cloth	0:First food given to baby not breastmilk	0:Home non-SBA	1:Washed hands	0:No CDK	0:No gloves	0:No sheet	1:Thread used	1:New or sterile instrument	1:New instrument	0:Not boiled thread	1:Appropriate cord care	0:Not wiped	0:Not wrapped or put on skin	1:Skin contact	1:Breastfeeding	0:Bathed in 6 hrs	1:Only breast milk	0:Home non-SBA	2006	1: Second 12 months of trial
B319	3. Moulvi Bazar	13. Madhabpur	1:Wrapped in Clean Cloth	1:First food given was breastmilk	0:Home non-SBA	1:Washed hands	0:No CDK	0:No gloves	0:No sheet	1:Thread used	1:New or sterile instrument	1:New instrument	1:Boiled thread	1:Appropriate cord care	0:Not wiped	0:Not wrapped or put on skin	0:No skin contact	1:Breastfeeding	1:Not bathed in 6 hrs	1:Only breast milk	0:Home non-SBA	2007	2: Third 12 months of trial
B320	2. Faridpur	11. Aliabad	1:Wrapped in Clean Cloth	1:First food given was breastmilk	0:Home non-SBA	1:Washed hands	0:No CDK	1:Gloves used	1:Sheet used	1:Thread used	1:New or sterile instrument	1:New instrument	1:Boiled thread	0:Inappropriate cord care	1:Wiped	0:Not wrapped or put on skin	0:No skin contact	1:Breastfeeding	1:Not bathed in 6 hrs	1:Only breast milk	0:Home non-SBA	2009	4: Fifth 12 months of trial
B321	3. Moulvi Bazar	13. Madhabpur	1:Wrapped in Clean Cloth	1:First food given was breastmilk	0:Home non-SBA		0:No CDK	0:No gloves	0:No sheet	1:Thread used	1:New or sterile instrument	1:New instrument		0:Inappropriate cord care	0:Not wiped	0:Not wrapped or put on skin	0:No skin contact	0:No Breastfeeding	0:Bathed in 6 hrs	0:Not just breast milk	0:Home non-SBA	2009	4: Fifth 12 months of trial
B322	2. Faridpur	11. Aliabad	1:Wrapped in Clean Cloth	1:First food given was breastmilk	0:Home non-SBA	1:Washed hands	0:No CDK	0:No gloves	1:Sheet used	1:Thread used	1:New or sterile instrument	1:New instrument	0:Not boiled thread	0:Inappropriate cord care	0:Not wiped	0:Not wrapped or put on skin	1:Skin contact	1:Breastfeeding	1:Not bathed in 6 hrs	1:Only breast milk	0:Home non-SBA	2009	4: Fifth 12 months of trial
B323	3. Moulvi Bazar	15. Rahimpur	1:Wrapped in Clean Cloth	1:First food given was breastmilk	0:Home non-SBA	0:Not washed hands	0:No CDK	0:No gloves	0:No sheet	1:Thread used	1:New or sterile instrument	1:New instrument	1:Boiled thread	1:Appropriate cord care	0:Not wiped	0:Not wrapped or put on skin	0:No skin contact	1:Breastfeeding	0:Bathed in 6 hrs	1:Only breast milk	0:Home non-SBA	2006	1: Second 12 months of trial
B324	1. Bogra	1. Bhatgram	1:Wrapped in Clean Cloth	1:First food given was breastmilk	0:Home non-SBA	1:Washed hands	1:CDK used	1:Gloves used	1:Sheet used	1:Thread used	1:New or sterile instrument	1:New instrument	1:Boiled thread	0:Inappropriate cord care	0:Not wiped	0:Not wrapped or put on skin	0:No skin contact	1:Breastfeeding	1:Not bathed in 6 hrs	1:Only breast milk	0:Home non-SBA	2007	2: Third 12 months of trial
B325	3. Moulvi Bazar	15. Rahimpur	1:Wrapped in Clean Cloth	1:First food given was breastmilk	0:Home non-SBA		0:No CDK	0:No gloves	0:No sheet	1:Thread used	1:New or sterile instrument	1:New instrument	0:Not boiled thread	1:Appropriate cord care	0:Not wiped	0:Not wrapped or put on skin	0:No skin contact	0:No Breastfeeding	0:Bathed in 6 hrs	1:Only breast milk	0:Home non-SBA	2008	3: Fourth 12 months of trial
B326	3. Moulvi Bazar	18. Tengra	1:Wrapped in Clean Cloth	1:First food given was breastmilk	0:Home non-SBA	1:Washed hands	0:No CDK	0:No gloves	1:Sheet used	1:Thread used	1:New or sterile instrument	1:New instrument	1:Boiled thread	0:Inappropriate cord care	0:Not wiped	0:Not wrapped or put on skin	0:No skin contact	0:No Breastfeeding	1:Not bathed in 6 hrs	1:Only breast milk	0:Home non-SBA	2009	4: Fifth 12 months of trial
B327	1. Bogra	6. Jorgachha	1:Wrapped in Clean Cloth	1:First food given was breastmilk	0:Home non-SBA		0:No CDK	0:No gloves	1:Sheet used	1:Thread used	1:New or sterile instrument	1:New instrument		1:Appropriate cord care	0:Not wiped	0:Not wrapped or put on skin	0:No skin contact	1:Breastfeeding	1:Not bathed in 6 hrs	1:Only breast milk	0:Home non-SBA	2006	1: Second 12 months of trial
B328	3. Moulvi Bazar	15. Rahimpur	1:Wrapped in Clean Cloth	1:First food given was breastmilk	0:Home non-SBA		0:No CDK	0:No gloves	1:Sheet used	1:Thread used	1:New or sterile instrument	1:New instrument	0:Not boiled thread	1:Appropriate cord care	1:Wiped	1:Wrapped or put on skin	0:No skin contact	0:No Breastfeeding	0:Bathed in 6 hrs	1:Only breast milk	0:Home non-SBA	2007	2: Third 12 months of trial
B329	2. Faridpur	8. Charbishnupur	1:Wrapped in Clean Cloth	1:First food given was breastmilk	0:Home non-SBA	1:Washed hands	0:No CDK	0:No gloves	0:No sheet	1:Thread used	1:New or sterile instrument	1:New instrument	0:Not boiled thread	1:Appropriate cord care	0:Not wiped	0:Not wrapped or put on skin	1:Skin contact	1:Breastfeeding	1:Not bathed in 6 hrs	1:Only breast milk	0:Home non-SBA	2005	0: First 12 months of trial
B330	1. Bogra	4. Balua	1:Wrapped in Clean Cloth	0:First food given to baby not breastmilk	0:Home non-SBA	1:Washed hands	0:No CDK	0:No gloves	1:Sheet used	1:Thread used	1:New or sterile instrument	1:New instrument	0:Not boiled thread	0:Inappropriate cord care	0:Not wiped	0:Not wrapped or put on skin	0:No skin contact	0:No Breastfeeding	1:Not bathed in 6 hrs	0:Not just breast milk	0:Home non-SBA	2008	3: Fourth 12 months of trial
B331	3. Moulvi Bazar	13. Madhabpur	1:Wrapped in Clean Cloth	1:First food given was breastmilk	0:Home non-SBA	0:Not washed hands	0:No CDK	0:No gloves	0:No sheet	1:Thread used	1:New or sterile instrument	1:New instrument	1:Boiled thread	1:Appropriate cord care	1:Wiped	1:Wrapped or put on skin	1:Skin contact	1:Breastfeeding	1:Not bathed in 6 hrs	1:Only breast milk	0:Home non-SBA	2008	3: Fourth 12 months of trial
B332	2. Faridpur	11. Aliabad	1:Wrapped in Clean Cloth	1:First food given was breastmilk	0:Home non-SBA			0:No gloves	1:Sheet used	1:Thread used	1:New or sterile instrument	1:New instrument	1:Boiled thread	0:Inappropriate cord care	1:Wiped	0:Not wrapped or put on skin	0:No skin contact	0:No Breastfeeding	1:Not bathed in 6 hrs	1:Only breast milk	0:Home non-SBA	2009	4: Fifth 12 months of trial
B333	1. Bogra	1. Bhatgram	1:Wrapped in Clean Cloth	1:First food given was breastmilk	0:Home non-SBA	1:Washed hands	1:CDK used	0:No gloves	1:Sheet used	1:Thread used	1:New or sterile instrument	1:New instrument	1:Boiled thread	0:Inappropriate cord care	0:Not wiped	0:Not wrapped or put on skin	0:No skin contact	1:Breastfeeding	1:Not bathed in 6 hrs	1:Only breast milk	0:Home non-SBA	2008	3: Fourth 12 months of trial
B334	3. Moulvi Bazar	18. Tengra		1:First food given was breastmilk	0:Home non-SBA	1:Washed hands	0:No CDK	1:Gloves used	1:Sheet used	0:No thread	1:New or sterile instrument	1:New instrument	1:Boiled thread	1:Appropriate cord care	0:Not wiped	0:Not wrapped or put on skin	0:No skin contact	1:Breastfeeding	0:Bathed in 6 hrs	1:Only breast milk	0:Home non-SBA	2005	0: First 12 months of trial
B335	1. Bogra	1. Bhatgram	1:Wrapped in Clean Cloth	1:First food given was breastmilk	0:Home non-SBA	1:Washed hands	1:CDK used	1:Gloves used	1:Sheet used	1:Thread used	1:New or sterile instrument	1:New instrument	0:Not boiled thread	1:Appropriate cord care	0:Not wiped	0:Not wrapped or put on skin	0:No skin contact	0:No Breastfeeding	1:Not bathed in 6 hrs	1:Only breast milk	0:Home non-SBA	2007	2: Third 12 months of trial
B336	1. Bogra	1. Bhatgram	1:Wrapped in Clean Cloth	1:First food given was breastmilk	0:Home non-SBA	1:Washed hands	0:No CDK	0:No gloves	1:Sheet used	1:Thread used	1:New or sterile instrument	1:New instrument	1:Boiled thread	1:Appropriate cord care	0:Not wiped	0:Not wrapped or put on skin	0:No skin contact	0:No Breastfeeding	1:Not bathed in 6 hrs	1:Only breast milk	0:Home non-SBA	2007	2: Third 12 months of trial
B337	1. Bogra	4. Balua	1:Wrapped in Clean Cloth	1:First food given was breastmilk	0:Home non-SBA	0:Not washed hands	0:No CDK	0:No gloves	0:No sheet	1:Thread used	0:Not new or sterile instrument	0:Not new instrument	0:Not boiled thread	0:Inappropriate cord care	0:Not wiped	0:Not wrapped or put on skin	0:No skin contact	0:No Breastfeeding	0:Bathed in 6 hrs	0:Not just breast milk	0:Home non-SBA	2009	4: Fifth 12 months of trial
B338	3. Moulvi Bazar	13. Madhabpur	1:Wrapped in Clean Cloth	1:First food given was breastmilk	0:Home non-SBA	0:Not washed hands	0:No CDK	0:No gloves	0:No sheet	1:Thread used	1:New or sterile instrument	1:New instrument	0:Not boiled thread	1:Appropriate cord care	0:Not wiped	0:Not wrapped or put on skin	0:No skin contact	0:No Breastfeeding	0:Bathed in 6 hrs	1:Only breast milk	0:Home non-SBA	2005	0: First 12 months of trial
B339	1. Bogra	6. Jorgachha	1:Wrapped in Clean Cloth	1:First food given was breastmilk	0:Home non-SBA		0:No CDK	0:No gloves	1:Sheet used	1:Thread used	1:New or sterile instrument	1:New instrument	0:Not boiled thread	0:Inappropriate cord care	1:Wiped	1:Wrapped or put on skin	0:No skin contact	0:No Breastfeeding	1:Not bathed in 6 hrs	1:Only breast milk	0:Home non-SBA	2009	4: Fifth 12 months of trial
B340	2. Faridpur	11. Aliabad	1:Wrapped in Clean Cloth	1:First food given was breastmilk	0:Home non-SBA		0:No CDK	0:No gloves	0:No sheet	1:Thread used	1:New or sterile instrument	1:New instrument	0:Not boiled thread	0:Inappropriate cord care	1:Wiped	1:Wrapped or put on skin	0:No skin contact	0:No Breastfeeding	1:Not bathed in 6 hrs	0:Not just breast milk	0:Home non-SBA	2007	2: Third 12 months of trial
B341	3. Moulvi Bazar	15. Rahimpur	1:Wrapped in Clean Cloth	1:First food given was breastmilk	0:Home non-SBA	1:Washed hands	0:No CDK	0:No gloves	0:No sheet	1:Thread used				1:Appropriate cord care	0:Not wiped	0:Not wrapped or put on skin	0:No skin contact	0:No Breastfeeding	1:Not bathed in 6 hrs	1:Only breast milk	0:Home non-SBA	2009	4: Fifth 12 months of trial
B342	2. Faridpur	11. Aliabad	1:Wrapped in Clean Cloth	1:First food given was breastmilk	0:Home non-SBA	1:Washed hands	1:CDK used	0:No gloves	1:Sheet used	1:Thread used	1:New or sterile instrument	1:New instrument	1:Boiled thread	1:Appropriate cord care	0:Not wiped	0:Not wrapped or put on skin	1:Skin contact	1:Breastfeeding	1:Not bathed in 6 hrs	1:Only breast milk	0:Home non-SBA	2005	0: First 12 months of trial
B343	3. Moulvi Bazar	15. Rahimpur	1:Wrapped in Clean Cloth	1:First food given was breastmilk	0:Home non-SBA	1:Washed hands	0:No CDK	0:No gloves	0:No sheet	1:Thread used	1:New or sterile instrument	1:New instrument	1:Boiled thread	0:Inappropriate cord care	0:Not wiped	0:Not wrapped or put on skin	1:Skin contact	1:Breastfeeding	1:Not bathed in 6 hrs	1:Only breast milk	0:Home non-SBA	2008	3: Fourth 12 months of trial
B344	3. Moulvi Bazar	15. Rahimpur	1:Wrapped in Clean Cloth	1:First food given was breastmilk	0:Home non-SBA	1:Washed hands	0:No CDK	0:No gloves	0:No sheet	1:Thread used	1:New or sterile instrument	1:New instrument	1:Boiled thread	1:Appropriate cord care	0:Not wiped	0:Not wrapped or put on skin	0:No skin contact	1:Breastfeeding	0:Bathed in 6 hrs	0:Not just breast milk	0:Home non-SBA	2009	4: Fifth 12 months of trial
B345	1. Bogra	6. Jorgachha	1:Wrapped in Clean Cloth	0:First food given to baby not breastmilk	0:Home non-SBA	0:Not washed hands	0:No CDK	0:No gloves	1:Sheet used	1:Thread used	1:New or sterile instrument	1:New instrument	1:Boiled thread	1:Appropriate cord care	0:Not wiped	0:Not wrapped or put on skin	0:No skin contact	1:Breastfeeding	1:Not bathed in 6 hrs	0:Not just breast milk	0:Home non-SBA	2005	0: First 12 months of trial
B346	1. Bogra	4. Balua	1:Wrapped in Clean Cloth	1:First food given was breastmilk	0:Home non-SBA	1:Washed hands	1:CDK used	0:No gloves	1:Sheet used	1:Thread used	1:New or sterile instrument	1:New instrument	1:Boiled thread	1:Appropriate cord care	1:Wiped	1:Wrapped or put on skin	0:No skin contact	0:No Breastfeeding	1:Not bathed in 6 hrs	1:Only breast milk	0:Home non-SBA	2005	0: First 12 months of trial
B347	1. Bogra	1. Bhatgram	1:Wrapped in Clean Cloth	1:First food given was breastmilk	0:Home non-SBA		0:No CDK	0:No gloves	1:Sheet used	1:Thread used	1:New or sterile instrument	1:New instrument		0:Inappropriate cord care	0:Not wiped	0:Not wrapped or put on skin		1:Breastfeeding	1:Not bathed in 6 hrs	1:Only breast milk	0:Home non-SBA	2007	2: Third 12 months of trial
B348	3. Moulvi Bazar	18. Tengra	1:Wrapped in Clean Cloth	1:First food given was breastmilk	0:Home non-SBA	1:Washed hands	0:No CDK	0:No gloves	0:No sheet	1:Thread used	1:New or sterile instrument	1:New instrument	1:Boiled thread	0:Inappropriate cord care	0:Not wiped	0:Not wrapped or put on skin	0:No skin contact	0:No Breastfeeding	1:Not bathed in 6 hrs	1:Only breast milk	0:Home non-SBA	2008	3: Fourth 12 months of trial
B349	2. Faridpur	8. Charbishnupur	1:Wrapped in Clean Cloth	1:First food given was breastmilk	0:Home non-SBA	1:Washed hands	0:No CDK	0:No gloves	0:No sheet	1:Thread used	1:New or sterile instrument	1:New instrument	1:Boiled thread	1:Appropriate cord care	1:Wiped	1:Wrapped or put on skin	1:Skin contact	1:Breastfeeding	0:Bathed in 6 hrs	1:Only breast milk	0:Home non-SBA	2005	0: First 12 months of trial
B350	1. Bogra	1. Bhatgram			0:Home non-SBA	1:Washed hands	1:CDK used	0:No gloves	1:Sheet used	1:Thread used											0:Home non-SBA	2007	2: Third 12 months of trial
B351	1. Bogra	1. Bhatgram	1:Wrapped in Clean Cloth	0:First food given to baby not breastmilk	0:Home non-SBA	1:Washed hands	0:No CDK	0:No gloves	1:Sheet used	1:Thread used	1:New or sterile instrument	1:New instrument		0:Inappropriate cord care	0:Not wiped	0:Not wrapped or put on skin	0:No skin contact	1:Breastfeeding	1:Not bathed in 6 hrs	1:Only breast milk	0:Home non-SBA	2008	3: Fourth 12 months of trial
B352	1. Bogra	1. Bhatgram	1:Wrapped in Clean Cloth	0:First food given to baby not breastmilk	0:Home non-SBA		0:No CDK	0:No gloves	0:No sheet	1:Thread used	1:New or sterile instrument	1:New instrument		0:Inappropriate cord care	0:Not wiped	0:Not wrapped or put on skin	0:No skin contact	0:No Breastfeeding	0:Bathed in 6 hrs	1:Only breast milk	0:Home non-SBA	2008	3: Fourth 12 months of trial
B353	1. Bogra	1. Bhatgram	1:Wrapped in Clean Cloth	1:First food given was breastmilk	0:Home non-SBA	1:Washed hands	0:No CDK	0:No gloves	0:No sheet	1:Thread used	1:New or sterile instrument	1:New instrument	0:Not boiled thread	1:Appropriate cord care	0:Not wiped	0:Not wrapped or put on skin	0:No skin contact	0:No Breastfeeding	1:Not bathed in 6 hrs	0:Not just breast milk	0:Home non-SBA	2006	1: Second 12 months of trial
B354	1. Bogra	1. Bhatgram	1:Wrapped in Clean Cloth	1:First food given was breastmilk	0:Home non-SBA	1:Washed hands	0:No CDK	0:No gloves	1:Sheet used	1:Thread used	1:New or sterile instrument	1:New instrument	1:Boiled thread	0:Inappropriate cord care	0:Not wiped	0:Not wrapped or put on skin	0:No skin contact	1:Breastfeeding	1:Not bathed in 6 hrs	1:Only breast milk	0:Home non-SBA	2008	3: Fourth 12 months of trial
B355	2. Faridpur	9. Krishnapur	1:Wrapped in Clean Cloth	1:First food given was breastmilk	0:Home non-SBA	1:Washed hands	0:No CDK	0:No gloves	1:Sheet used	1:Thread used	1:New or sterile instrument	1:New instrument	1:Boiled thread	0:Inappropriate cord care	0:Not wiped	1:Wrapped or put on skin	0:No skin contact	1:Breastfeeding	0:Bathed in 6 hrs	1:Only breast milk	0:Home non-SBA	2007	2: Third 12 months of trial
B356	1. Bogra	1. Bhatgram	1:Wrapped in Clean Cloth	1:First food given was breastmilk	0:Home non-SBA		1:CDK used	0:No gloves	1:Sheet used	1:Thread used	1:New or sterile instrument	1:New instrument	0:Not boiled thread	0:Inappropriate cord care	0:Not wiped	0:Not wrapped or put on skin	0:No skin contact	1:Breastfeeding	1:Not bathed in 6 hrs	1:Only breast milk	0:Home non-SBA	2007	2: Third 12 months of trial
B357	3. Moulvi Bazar	13. Madhabpur	1:Wrapped in Clean Cloth	1:First food given was breastmilk	0:Home non-SBA	1:Washed hands	1:CDK used	0:No gloves	1:Sheet used	1:Thread used	1:New or sterile instrument	1:New instrument	1:Boiled thread	1:Appropriate cord care	0:Not wiped	0:Not wrapped or put on skin	0:No skin contact	1:Breastfeeding	1:Not bathed in 6 hrs	1:Only breast milk	0:Home non-SBA	2008	3: Fourth 12 months of trial
B358	2. Faridpur	9. Krishnapur	1:Wrapped in Clean Cloth	1:First food given was breastmilk	0:Home non-SBA	0:Not washed hands	0:No CDK	0:No gloves	0:No sheet	1:Thread used	1:New or sterile instrument	1:New instrument	0:Not boiled thread	0:Inappropriate cord care	0:Not wiped	0:Not wrapped or put on skin	0:No skin contact	1:Breastfeeding	0:Bathed in 6 hrs	1:Only breast milk	0:Home non-SBA	2008	3: Fourth 12 months of trial
B359	3. Moulvi Bazar	15. Rahimpur	1:Wrapped in Clean Cloth	1:First food given was breastmilk	0:Home non-SBA	1:Washed hands	0:No CDK	1:Gloves used	1:Sheet used	1:Thread used	1:New or sterile instrument	1:New instrument	1:Boiled thread	1:Appropriate cord care	0:Not wiped	0:Not wrapped or put on skin	0:No skin contact	1:Breastfeeding	1:Not bathed in 6 hrs	1:Only breast milk	0:Home non-SBA	2006	1: Second 12 months of trial
B360	2. Faridpur	9. Krishnapur	1:Wrapped in Clean Cloth	1:First food given was breastmilk	0:Home non-SBA	1:Washed hands	0:No CDK	0:No gloves	0:No sheet	1:Thread used	1:New or sterile instrument	1:New instrument	1:Boiled thread	1:Appropriate cord care	0:Not wiped	0:Not wrapped or put on skin	0:No skin contact	1:Breastfeeding	1:Not bathed in 6 hrs	1:Only breast milk	0:Home non-SBA	2006	1: Second 12 months of trial
B361	2. Faridpur	11. Aliabad	1:Wrapped in Clean Cloth	1:First food given was breastmilk	0:Home non-SBA	1:Washed hands	0:No CDK	0:No gloves	1:Sheet used	1:Thread used	1:New or sterile instrument	1:New instrument	1:Boiled thread	0:Inappropriate cord care	1:Wiped	1:Wrapped or put on skin	0:No skin contact	1:Breastfeeding	1:Not bathed in 6 hrs	1:Only breast milk	0:Home non-SBA	2007	2: Third 12 months of trial
B362	1. Bogra	1. Bhatgram	1:Wrapped in Clean Cloth	1:First food given was breastmilk	0:Home non-SBA	1:Washed hands	0:No CDK	0:No gloves	0:No sheet	1:Thread used	1:New or sterile instrument	1:New instrument	0:Not boiled thread	1:Appropriate cord care	0:Not wiped	0:Not wrapped or put on skin	0:No skin contact	0:No Breastfeeding	0:Bathed in 6 hrs	1:Only breast milk	0:Home non-SBA	2005	0: First 12 months of trial
B363	1. Bogra	1. Bhatgram	1:Wrapped in Clean Cloth	1:First food given was breastmilk	0:Home non-SBA	1:Washed hands	0:No CDK	0:No gloves	0:No sheet	1:Thread used	1:New or sterile instrument	1:New instrument	0:Not boiled thread	0:Inappropriate cord care	0:Not wiped	0:Not wrapped or put on skin	0:No skin contact	1:Breastfeeding	1:Not bathed in 6 hrs	1:Only breast milk	0:Home non-SBA	2008	3: Fourth 12 months of trial
B364	3. Moulvi Bazar	13. Madhabpur	1:Wrapped in Clean Cloth	1:First food given was breastmilk	0:Home non-SBA	1:Washed hands	1:CDK used	0:No gloves	0:No sheet	1:Thread used	1:New or sterile instrument	1:New instrument	1:Boiled thread	1:Appropriate cord care	0:Not wiped	0:Not wrapped or put on skin	0:No skin contact	1:Breastfeeding	1:Not bathed in 6 hrs	1:Only breast milk	0:Home non-SBA	2009	4: Fifth 12 months of trial
B365	2. Faridpur	8. Charbishnupur	1:Wrapped in Clean Cloth	0:First food given to baby not breastmilk	0:Home non-SBA	1:Washed hands	0:No CDK	0:No gloves	0:No sheet	1:Thread used	1:New or sterile instrument	1:New instrument	0:Not boiled thread	0:Inappropriate cord care	1:Wiped	1:Wrapped or put on skin	0:No skin contact	0:No Breastfeeding	1:Not bathed in 6 hrs	0:Not just breast milk	0:Home non-SBA	2009	4: Fifth 12 months of trial
B366	1. Bogra	6. Jorgachha	1:Wrapped in Clean Cloth	1:First food given was breastmilk	0:Home non-SBA	1:Washed hands	0:No CDK	0:No gloves	1:Sheet used	1:Thread used	1:New or sterile instrument	1:New instrument	1:Boiled thread	0:Inappropriate cord care	1:Wiped	1:Wrapped or put on skin	0:No skin contact	1:Breastfeeding	1:Not bathed in 6 hrs	1:Only breast milk	0:Home non-SBA	2009	4: Fifth 12 months of trial
B367	1. Bogra	4. Balua	1:Wrapped in Clean Cloth	1:First food given was breastmilk	0:Home non-SBA	1:Washed hands	1:CDK used	0:No gloves	1:Sheet used	1:Thread used	1:New or sterile instrument	1:New instrument	1:Boiled thread	1:Appropriate cord care	1:Wiped	1:Wrapped or put on skin	1:Skin contact	1:Breastfeeding	1:Not bathed in 6 hrs	1:Only breast milk	0:Home non-SBA	2005	0: First 12 months of trial
B368	3. Moulvi Bazar	18. Tengra	1:Wrapped in Clean Cloth	1:First food given was breastmilk	0:Home non-SBA	0:Not washed hands	0:No CDK	0:No gloves	0:No sheet	1:Thread used	1:New or sterile instrument	1:New instrument	0:Not boiled thread	1:Appropriate cord care	0:Not wiped	0:Not wrapped or put on skin	0:No skin contact	1:Breastfeeding	0:Bathed in 6 hrs	1:Only breast milk	0:Home non-SBA	2009	4: Fifth 12 months of trial
B369	2. Faridpur	11. Aliabad	1:Wrapped in Clean Cloth	1:First food given was breastmilk	0:Home non-SBA		0:No CDK	0:No gloves	0:No sheet	1:Thread used	1:New or sterile instrument	1:New instrument	0:Not boiled thread		1:Wiped	1:Wrapped or put on skin	0:No skin contact	1:Breastfeeding	1:Not bathed in 6 hrs	1:Only breast milk	0:Home non-SBA	2007	2: Third 12 months of trial
B370	3. Moulvi Bazar	15. Rahimpur	1:Wrapped in Clean Cloth	1:First food given was breastmilk	0:Home non-SBA	1:Washed hands	0:No CDK	0:No gloves	0:No sheet	1:Thread used	1:New or sterile instrument	1:New instrument	1:Boiled thread	0:Inappropriate cord care	1:Wiped	1:Wrapped or put on skin	0:No skin contact	1:Breastfeeding	1:Not bathed in 6 hrs	1:Only breast milk	0:Home non-SBA	2008	3: Fourth 12 months of trial
B371	2. Faridpur	9. Krishnapur	1:Wrapped in Clean Cloth	1:First food given was breastmilk	0:Home non-SBA	1:Washed hands	0:No CDK	0:No gloves	0:No sheet	1:Thread used	1:New or sterile instrument	1:New instrument	1:Boiled thread	0:Inappropriate cord care	0:Not wiped	0:Not wrapped or put on skin	0:No skin contact	1:Breastfeeding	1:Not bathed in 6 hrs	1:Only breast milk	0:Home non-SBA	2005	0: First 12 months of trial
B372	2. Faridpur	11. Aliabad	1:Wrapped in Clean Cloth	0:First food given to baby not breastmilk	0:Home non-SBA	1:Washed hands	0:No CDK	0:No gloves	0:No sheet	1:Thread used	1:New or sterile instrument	1:New instrument	1:Boiled thread	1:Appropriate cord care	0:Not wiped	0:Not wrapped or put on skin	0:No skin contact	1:Breastfeeding	1:Not bathed in 6 hrs	0:Not just breast milk	0:Home non-SBA	2006	1: Second 12 months of trial
B373	2. Faridpur	8. Charbishnupur	1:Wrapped in Clean Cloth	1:First food given was breastmilk	0:Home non-SBA	1:Washed hands	0:No CDK	0:No gloves	0:No sheet	1:Thread used	1:New or sterile instrument	1:New instrument	1:Boiled thread	1:Appropriate cord care	1:Wiped	1:Wrapped or put on skin	1:Skin contact	1:Breastfeeding	1:Not bathed in 6 hrs	1:Only breast milk	0:Home non-SBA	2006	1: Second 12 months of trial
B374	1. Bogra	1. Bhatgram	1:Wrapped in Clean Cloth	1:First food given was breastmilk	0:Home non-SBA		0:No CDK	0:No gloves	0:No sheet	1:Thread used	1:New or sterile instrument	1:New instrument	0:Not boiled thread	1:Appropriate cord care	0:Not wiped	0:Not wrapped or put on skin	1:Skin contact	1:Breastfeeding	1:Not bathed in 6 hrs	1:Only breast milk	0:Home non-SBA	2006	1: Second 12 months of trial
B375	3. Moulvi Bazar	13. Madhabpur		1:First food given was breastmilk	0:Home non-SBA		0:No CDK	0:No gloves	0:No sheet	1:Thread used	1:New or sterile instrument	1:New instrument	0:Not boiled thread	1:Appropriate cord care	0:Not wiped	0:Not wrapped or put on skin	0:No skin contact	1:Breastfeeding	0:Bathed in 6 hrs	1:Only breast milk	0:Home non-SBA	2006	1: Second 12 months of trial
B376	2. Faridpur	9. Krishnapur	1:Wrapped in Clean Cloth	0:First food given to baby not breastmilk	0:Home non-SBA	1:Washed hands	0:No CDK	0:No gloves	0:No sheet	1:Thread used	1:New or sterile instrument	1:New instrument	0:Not boiled thread	1:Appropriate cord care	0:Not wiped	0:Not wrapped or put on skin	0:No skin contact	1:Breastfeeding	1:Not bathed in 6 hrs	1:Only breast milk	0:Home non-SBA	2005	0: First 12 months of trial
B377	2. Faridpur	9. Krishnapur	1:Wrapped in Clean Cloth	1:First food given was breastmilk	0:Home non-SBA	1:Washed hands	0:No CDK	0:No gloves	0:No sheet	1:Thread used	1:New or sterile instrument	1:New instrument		1:Appropriate cord care	1:Wiped	0:Not wrapped or put on skin	1:Skin contact	1:Breastfeeding	1:Not bathed in 6 hrs	1:Only breast milk	0:Home non-SBA	2006	1: Second 12 months of trial
B378	1. Bogra	1. Bhatgram	1:Wrapped in Clean Cloth	1:First food given was breastmilk	0:Home non-SBA	1:Washed hands	0:No CDK	0:No gloves	1:Sheet used	1:Thread used	1:New or sterile instrument	1:New instrument		0:Inappropriate cord care	0:Not wiped	0:Not wrapped or put on skin	0:No skin contact	0:No Breastfeeding	1:Not bathed in 6 hrs	1:Only breast milk	0:Home non-SBA	2007	2: Third 12 months of trial
B379	1. Bogra	4. Balua	1:Wrapped in Clean Cloth	1:First food given was breastmilk	0:Home non-SBA	1:Washed hands	0:No CDK	1:Gloves used	1:Sheet used	1:Thread used	1:New or sterile instrument	1:New instrument	0:Not boiled thread	1:Appropriate cord care	0:Not wiped	0:Not wrapped or put on skin	0:No skin contact	0:No Breastfeeding	1:Not bathed in 6 hrs	0:Not just breast milk	0:Home non-SBA	2008	3: Fourth 12 months of trial
B380	3. Moulvi Bazar	15. Rahimpur	1:Wrapped in Clean Cloth	1:First food given was breastmilk	0:Home non-SBA	0:Not washed hands	0:No CDK	0:No gloves	0:No sheet	0:No thread	1:New or sterile instrument	1:New instrument	0:Not boiled thread	0:Inappropriate cord care	0:Not wiped	0:Not wrapped or put on skin	0:No skin contact	0:No Breastfeeding	0:Bathed in 6 hrs	1:Only breast milk	0:Home non-SBA	2006	1: Second 12 months of trial
B381	3. Moulvi Bazar	15. Rahimpur	1:Wrapped in Clean Cloth	1:First food given was breastmilk	0:Home non-SBA	1:Washed hands	0:No CDK	0:No gloves	0:No sheet	1:Thread used	1:New or sterile instrument	1:New instrument	1:Boiled thread	0:Inappropriate cord care	0:Not wiped	0:Not wrapped or put on skin	0:No skin contact	1:Breastfeeding	0:Bathed in 6 hrs	1:Only breast milk	0:Home non-SBA	2008	3: Fourth 12 months of trial
B382	1. Bogra	1. Bhatgram	1:Wrapped in Clean Cloth	1:First food given was breastmilk	0:Home non-SBA	1:Washed hands	1:CDK used	0:No gloves	1:Sheet used	1:Thread used	1:New or sterile instrument	1:New instrument	0:Not boiled thread	0:Inappropriate cord care	0:Not wiped	0:Not wrapped or put on skin	0:No skin contact	1:Breastfeeding	1:Not bathed in 6 hrs	1:Only breast milk	0:Home non-SBA	2009	4: Fifth 12 months of trial
B383	1. Bogra	4. Balua	1:Wrapped in Clean Cloth	1:First food given was breastmilk	0:Home non-SBA	1:Washed hands	0:No CDK	0:No gloves	1:Sheet used	1:Thread used	1:New or sterile instrument	1:New instrument	0:Not boiled thread	1:Appropriate cord care	1:Wiped	0:Not wrapped or put on skin	0:No skin contact	0:No Breastfeeding	1:Not bathed in 6 hrs	1:Only breast milk	0:Home non-SBA	2007	2: Third 12 months of trial
B384	3. Moulvi Bazar	18. Tengra		0:First food given to baby not breastmilk	0:Home non-SBA	1:Washed hands	0:No CDK	0:No gloves	0:No sheet	1:Thread used	1:New or sterile instrument	1:New instrument	1:Boiled thread	0:Inappropriate cord care	0:Not wiped	0:Not wrapped or put on skin	0:No skin contact	0:No Breastfeeding	0:Bathed in 6 hrs	0:Not just breast milk	0:Home non-SBA	2006	1: Second 12 months of trial
B385	2. Faridpur	11. Aliabad	1:Wrapped in Clean Cloth	1:First food given was breastmilk	0:Home non-SBA	0:Not washed hands	0:No CDK	0:No gloves	0:No sheet	1:Thread used	1:New or sterile instrument	1:New instrument	0:Not boiled thread	1:Appropriate cord care	0:Not wiped	0:Not wrapped or put on skin	1:Skin contact	1:Breastfeeding	1:Not bathed in 6 hrs	1:Only breast milk	0:Home non-SBA	2005	0: First 12 months of trial
B386	3. Moulvi Bazar	15. Rahimpur	1:Wrapped in Clean Cloth	1:First food given was breastmilk	0:Home non-SBA	1:Washed hands	0:No CDK	0:No gloves	1:Sheet used	1:Thread used	1:New or sterile instrument	1:New instrument	0:Not boiled thread	1:Appropriate cord care	0:Not wiped	0:Not wrapped or put on skin	0:No skin contact	1:Breastfeeding	0:Bathed in 6 hrs	1:Only breast milk	0:Home non-SBA	2007	2: Third 12 months of trial
B387	2. Faridpur	11. Aliabad	1:Wrapped in Clean Cloth	1:First food given was breastmilk	0:Home non-SBA	1:Washed hands	0:No CDK	0:No gloves	1:Sheet used	1:Thread used	1:New or sterile instrument	1:New instrument	1:Boiled thread	0:Inappropriate cord care	0:Not wiped	0:Not wrapped or put on skin	0:No skin contact	0:No Breastfeeding	1:Not bathed in 6 hrs	1:Only breast milk	0:Home non-SBA	2008	3: Fourth 12 months of trial
B388	3. Moulvi Bazar	18. Tengra	1:Wrapped in Clean Cloth	1:First food given was breastmilk	0:Home non-SBA	1:Washed hands	0:No CDK	0:No gloves	0:No sheet	1:Thread used	1:New or sterile instrument	1:New instrument	1:Boiled thread	1:Appropriate cord care	1:Wiped	1:Wrapped or put on skin	1:Skin contact	1:Breastfeeding	1:Not bathed in 6 hrs	1:Only breast milk	0:Home non-SBA	2009	4: Fifth 12 months of trial
B389	3. Moulvi Bazar	15. Rahimpur	1:Wrapped in Clean Cloth	0:First food given to baby not breastmilk	0:Home non-SBA	1:Washed hands	0:No CDK	0:No gloves	1:Sheet used	1:Thread used	1:New or sterile instrument	1:New instrument	1:Boiled thread	1:Appropriate cord care	1:Wiped	1:Wrapped or put on skin	1:Skin contact	1:Breastfeeding	1:Not bathed in 6 hrs	1:Only breast milk	0:Home non-SBA	2008	3: Fourth 12 months of trial
B390	1. Bogra	6. Jorgachha	1:Wrapped in Clean Cloth	1:First food given was breastmilk	0:Home non-SBA	1:Washed hands	0:No CDK	0:No gloves	1:Sheet used	1:Thread used	1:New or sterile instrument	1:New instrument	1:Boiled thread	0:Inappropriate cord care	0:Not wiped	0:Not wrapped or put on skin	0:No skin contact	0:No Breastfeeding	1:Not bathed in 6 hrs	0:Not just breast milk	0:Home non-SBA	2007	2: Third 12 months of trial
B391	2. Faridpur	8. Charbishnupur	1:Wrapped in Clean Cloth	1:First food given was breastmilk	0:Home non-SBA	1:Washed hands	0:No CDK	0:No gloves	0:No sheet	1:Thread used	1:New or sterile instrument	1:New instrument	0:Not boiled thread	0:Inappropriate cord care	1:Wiped	0:Not wrapped or put on skin	1:Skin contact	1:Breastfeeding	1:Not bathed in 6 hrs	1:Only breast milk	0:Home non-SBA	2007	2: Third 12 months of trial
B392	3. Moulvi Bazar	13. Madhabpur	1:Wrapped in Clean Cloth	1:First food given was breastmilk	0:Home non-SBA	1:Washed hands	0:No CDK	0:No gloves	0:No sheet	1:Thread used	1:New or sterile instrument	1:New instrument	0:Not boiled thread	1:Appropriate cord care	0:Not wiped	0:Not wrapped or put on skin	0:No skin contact	1:Breastfeeding	0:Bathed in 6 hrs	0:Not just breast milk	0:Home non-SBA	2007	2: Third 12 months of trial
B393	2. Faridpur	9. Krishnapur	1:Wrapped in Clean Cloth	1:First food given was breastmilk	0:Home non-SBA	1:Washed hands	0:No CDK	0:No gloves	0:No sheet	1:Thread used	1:New or sterile instrument	1:New instrument	0:Not boiled thread	0:Inappropriate cord care	0:Not wiped	0:Not wrapped or put on skin	1:Skin contact	1:Breastfeeding	0:Bathed in 6 hrs	1:Only breast milk	0:Home non-SBA	2006	1: Second 12 months of trial
B394	3. Moulvi Bazar	15. Rahimpur	1:Wrapped in Clean Cloth	1:First food given was breastmilk	0:Home non-SBA	0:Not washed hands	0:No CDK	0:No gloves	0:No sheet	1:Thread used	1:New or sterile instrument	1:New instrument	1:Boiled thread	1:Appropriate cord care	1:Wiped	1:Wrapped or put on skin	0:No skin contact	0:No Breastfeeding	1:Not bathed in 6 hrs	1:Only breast milk	0:Home non-SBA	2007	2: Third 12 months of trial
B395	1. Bogra	6. Jorgachha	1:Wrapped in Clean Cloth	1:First food given was breastmilk	0:Home non-SBA	1:Washed hands	0:No CDK	0:No gloves	0:No sheet	1:Thread used	1:New or sterile instrument	1:New instrument	1:Boiled thread	1:Appropriate cord care	0:Not wiped	0:Not wrapped or put on skin	0:No skin contact	0:No Breastfeeding	1:Not bathed in 6 hrs	1:Only breast milk	0:Home non-SBA	2005	0: First 12 months of trial
B396	3. Moulvi Bazar	18. Tengra	1:Wrapped in Clean Cloth	1:First food given was breastmilk	0:Home non-SBA	1:Washed hands	0:No CDK	0:No gloves	0:No sheet	1:Thread used	1:New or sterile instrument	1:New instrument	1:Boiled thread	1:Appropriate cord care	1:Wiped	1:Wrapped or put on skin	1:Skin contact	1:Breastfeeding	1:Not bathed in 6 hrs	1:Only breast milk	0:Home non-SBA	2007	2: Third 12 months of trial
B397	3. Moulvi Bazar	18. Tengra	1:Wrapped in Clean Cloth	1:First food given was breastmilk	0:Home non-SBA	1:Washed hands	0:No CDK	0:No gloves	1:Sheet used	1:Thread used	1:New or sterile instrument	1:New instrument	0:Not boiled thread	1:Appropriate cord care	1:Wiped	1:Wrapped or put on skin	0:No skin contact	1:Breastfeeding	1:Not bathed in 6 hrs	1:Only breast milk	0:Home non-SBA	2005	0: First 12 months of trial
B398	1. Bogra	6. Jorgachha	1:Wrapped in Clean Cloth	0:First food given to baby not breastmilk	0:Home non-SBA	0:Not washed hands	0:No CDK	0:No gloves	0:No sheet	1:Thread used	1:New or sterile instrument	1:New instrument	0:Not boiled thread	1:Appropriate cord care	0:Not wiped	0:Not wrapped or put on skin	0:No skin contact	0:No Breastfeeding	1:Not bathed in 6 hrs	0:Not just breast milk	0:Home non-SBA	2005	0: First 12 months of trial
B399	1. Bogra	1. Bhatgram	1:Wrapped in Clean Cloth	1:First food given was breastmilk	0:Home non-SBA	1:Washed hands	0:No CDK	0:No gloves	1:Sheet used	1:Thread used	1:New or sterile instrument	1:New instrument	0:Not boiled thread	0:Inappropriate cord care	0:Not wiped	0:Not wrapped or put on skin	0:No skin contact	1:Breastfeeding	1:Not bathed in 6 hrs	0:Not just breast milk	0:Home non-SBA	2009	4: Fifth 12 months of trial
B400	2. Faridpur	9. Krishnapur	1:Wrapped in Clean Cloth	0:First food given to baby not breastmilk	0:Home non-SBA	0:Not washed hands	0:No CDK	0:No gloves	0:No sheet	1:Thread used	1:New or sterile instrument	0:Not new instrument	1:Boiled thread	1:Appropriate cord care	1:Wiped	0:Not wrapped or put on skin	0:No skin contact	0:No Breastfeeding	1:Not bathed in 6 hrs	0:Not just breast milk	0:Home non-SBA	2007	2: Third 12 months of trial
B401	2. Faridpur	11. Aliabad	1:Wrapped in Clean Cloth	1:First food given was breastmilk	0:Home non-SBA	1:Washed hands	0:No CDK	0:No gloves	0:No sheet	1:Thread used	1:New or sterile instrument	0:Not new instrument	0:Not boiled thread	0:Inappropriate cord care	0:Not wiped	0:Not wrapped or put on skin	1:Skin contact	1:Breastfeeding	1:Not bathed in 6 hrs	1:Only breast milk	0:Home non-SBA	2008	3: Fourth 12 months of trial
B402	3. Moulvi Bazar	15. Rahimpur	1:Wrapped in Clean Cloth	1:First food given was breastmilk	0:Home non-SBA	1:Washed hands	0:No CDK	0:No gloves	0:No sheet	1:Thread used	0:Not new or sterile instrument	0:Not new instrument	0:Not boiled thread	0:Inappropriate cord care	0:Not wiped	0:Not wrapped or put on skin	0:No skin contact	1:Breastfeeding	0:Bathed in 6 hrs	1:Only breast milk	0:Home non-SBA	2009	4: Fifth 12 months of trial
B403	2. Faridpur	8. Charbishnupur	1:Wrapped in Clean Cloth	1:First food given was breastmilk	0:Home non-SBA	1:Washed hands	0:No CDK	0:No gloves	0:No sheet	1:Thread used	1:New or sterile instrument	1:New instrument	1:Boiled thread	1:Appropriate cord care	1:Wiped	1:Wrapped or put on skin	1:Skin contact	1:Breastfeeding	1:Not bathed in 6 hrs	1:Only breast milk	0:Home non-SBA	2005	0: First 12 months of trial
B404	3. Moulvi Bazar	15. Rahimpur	1:Wrapped in Clean Cloth	1:First food given was breastmilk	0:Home non-SBA	0:Not washed hands	0:No CDK	0:No gloves	0:No sheet	1:Thread used	1:New or sterile instrument	1:New instrument	0:Not boiled thread	1:Appropriate cord care	0:Not wiped	0:Not wrapped or put on skin	0:No skin contact	1:Breastfeeding	1:Not bathed in 6 hrs	1:Only breast milk	0:Home non-SBA	2007	2: Third 12 months of trial
B405	1. Bogra	6. Jorgachha	1:Wrapped in Clean Cloth	0:First food given to baby not breastmilk	0:Home non-SBA	0:Not washed hands	0:No CDK	0:No gloves	1:Sheet used	1:Thread used	1:New or sterile instrument	1:New instrument	0:Not boiled thread	1:Appropriate cord care	0:Not wiped	0:Not wrapped or put on skin	0:No skin contact	0:No Breastfeeding	1:Not bathed in 6 hrs	0:Not just breast milk	0:Home non-SBA	2008	3: Fourth 12 months of trial
B406	1. Bogra	6. Jorgachha	1:Wrapped in Clean Cloth	0:First food given to baby not breastmilk	0:Home non-SBA	0:Not washed hands	0:No CDK	0:No gloves	0:No sheet	1:Thread used	1:New or sterile instrument	1:New instrument	0:Not boiled thread	1:Appropriate cord care	0:Not wiped	0:Not wrapped or put on skin	0:No skin contact	0:No Breastfeeding	1:Not bathed in 6 hrs	1:Only breast milk	0:Home non-SBA	2005	0: First 12 months of trial
B407	2. Faridpur	9. Krishnapur	1:Wrapped in Clean Cloth	0:First food given to baby not breastmilk	0:Home non-SBA	1:Washed hands	0:No CDK	0:No gloves	0:No sheet	1:Thread used	1:New or sterile instrument	1:New instrument	1:Boiled thread	1:Appropriate cord care	0:Not wiped	0:Not wrapped or put on skin	0:No skin contact	0:No Breastfeeding	1:Not bathed in 6 hrs	1:Only breast milk	0:Home non-SBA	2005	0: First 12 months of trial
B408	2. Faridpur	11. Aliabad	1:Wrapped in Clean Cloth	1:First food given was breastmilk	0:Home non-SBA	0:Not washed hands	0:No CDK	0:No gloves	0:No sheet	1:Thread used	1:New or sterile instrument	1:New instrument	0:Not boiled thread	0:Inappropriate cord care	0:Not wiped	0:Not wrapped or put on skin	1:Skin contact	1:Breastfeeding	1:Not bathed in 6 hrs	1:Only breast milk	0:Home non-SBA	2008	3: Fourth 12 months of trial
B409	2. Faridpur	9. Krishnapur	1:Wrapped in Clean Cloth	1:First food given was breastmilk	0:Home non-SBA		0:No CDK	0:No gloves	0:No sheet	1:Thread used	1:New or sterile instrument	1:New instrument	1:Boiled thread	1:Appropriate cord care	1:Wiped	0:Not wrapped or put on skin	1:Skin contact	1:Breastfeeding	1:Not bathed in 6 hrs	1:Only breast milk	0:Home non-SBA	2006	1: Second 12 months of trial
B410	2. Faridpur	8. Charbishnupur	1:Wrapped in Clean Cloth	1:First food given was breastmilk	0:Home non-SBA	1:Washed hands	0:No CDK	0:No gloves	0:No sheet	1:Thread used	1:New or sterile instrument	1:New instrument	1:Boiled thread		0:Not wiped	0:Not wrapped or put on skin	1:Skin contact	1:Breastfeeding	0:Bathed in 6 hrs	1:Only breast milk	0:Home non-SBA	2007	2: Third 12 months of trial
B411	3. Moulvi Bazar	15. Rahimpur	1:Wrapped in Clean Cloth	1:First food given was breastmilk	0:Home non-SBA	1:Washed hands	0:No CDK	0:No gloves	1:Sheet used	1:Thread used	1:New or sterile instrument	1:New instrument	1:Boiled thread	0:Inappropriate cord care	0:Not wiped	0:Not wrapped or put on skin	0:No skin contact	0:No Breastfeeding	1:Not bathed in 6 hrs	1:Only breast milk	0:Home non-SBA	2009	4: Fifth 12 months of trial
B412	2. Faridpur	9. Krishnapur	1:Wrapped in Clean Cloth	1:First food given was breastmilk	0:Home non-SBA	1:Washed hands	0:No CDK	0:No gloves	0:No sheet	1:Thread used	1:New or sterile instrument	1:New instrument	0:Not boiled thread		1:Wiped	0:Not wrapped or put on skin	1:Skin contact	1:Breastfeeding	1:Not bathed in 6 hrs	1:Only breast milk	0:Home non-SBA	2009	4: Fifth 12 months of trial
B413	1. Bogra	6. Jorgachha	1:Wrapped in Clean Cloth	0:First food given to baby not breastmilk	0:Home non-SBA	0:Not washed hands	0:No CDK	0:No gloves	0:No sheet	1:Thread used	1:New or sterile instrument	1:New instrument	1:Boiled thread	1:Appropriate cord care	0:Not wiped	0:Not wrapped or put on skin	0:No skin contact	0:No Breastfeeding	1:Not bathed in 6 hrs	0:Not just breast milk	0:Home non-SBA	2006	1: Second 12 months of trial
B414	1. Bogra	1. Bhatgram	1:Wrapped in Clean Cloth	1:First food given was breastmilk	0:Home non-SBA	1:Washed hands	1:CDK used	0:No gloves	1:Sheet used	1:Thread used	1:New or sterile instrument	1:New instrument	0:Not boiled thread	0:Inappropriate cord care	0:Not wiped	0:Not wrapped or put on skin	0:No skin contact	1:Breastfeeding	1:Not bathed in 6 hrs	1:Only breast milk	0:Home non-SBA	2009	4: Fifth 12 months of trial
B415	1. Bogra	4. Balua	1:Wrapped in Clean Cloth	1:First food given was breastmilk	0:Home non-SBA	1:Washed hands	0:No CDK	0:No gloves	1:Sheet used	1:Thread used	1:New or sterile instrument	1:New instrument	1:Boiled thread	1:Appropriate cord care	1:Wiped	0:Not wrapped or put on skin	0:No skin contact	0:No Breastfeeding	1:Not bathed in 6 hrs	1:Only breast milk	0:Home non-SBA	2006	1: Second 12 months of trial
B416	1. Bogra	1. Bhatgram			0:Home non-SBA		0:No CDK	1:Gloves used	1:Sheet used	1:Thread used											0:Home non-SBA	2008	3: Fourth 12 months of trial
B417	1. Bogra	6. Jorgachha		0:First food given to baby not breastmilk	0:Home non-SBA	0:Not washed hands	0:No CDK	0:No gloves	1:Sheet used	1:Thread used	1:New or sterile instrument	1:New instrument	0:Not boiled thread	1:Appropriate cord care	0:Not wiped	0:Not wrapped or put on skin	0:No skin contact	0:No Breastfeeding	1:Not bathed in 6 hrs	0:Not just breast milk	0:Home non-SBA	2005	0: First 12 months of trial
B418	1. Bogra	6. Jorgachha	1:Wrapped in Clean Cloth	0:First food given to baby not breastmilk	0:Home non-SBA		0:No CDK	0:No gloves	0:No sheet	1:Thread used	1:New or sterile instrument	1:New instrument		1:Appropriate cord care	0:Not wiped	0:Not wrapped or put on skin	0:No skin contact	0:No Breastfeeding	0:Bathed in 6 hrs	1:Only breast milk	0:Home non-SBA	2006	1: Second 12 months of trial
B419	2. Faridpur	11. Aliabad	1:Wrapped in Clean Cloth	1:First food given was breastmilk	0:Home non-SBA	1:Washed hands	0:No CDK	0:No gloves	0:No sheet	1:Thread used	1:New or sterile instrument	1:New instrument	1:Boiled thread	1:Appropriate cord care	0:Not wiped	0:Not wrapped or put on skin	1:Skin contact	1:Breastfeeding	1:Not bathed in 6 hrs	1:Only breast milk	0:Home non-SBA	2005	0: First 12 months of trial
B420	1. Bogra	4. Balua	1:Wrapped in Clean Cloth	1:First food given was breastmilk	0:Home non-SBA		0:No CDK	0:No gloves	1:Sheet used	1:Thread used	1:New or sterile instrument	1:New instrument	1:Boiled thread	1:Appropriate cord care	0:Not wiped	0:Not wrapped or put on skin	0:No skin contact	0:No Breastfeeding	1:Not bathed in 6 hrs	1:Only breast milk	0:Home non-SBA	2005	0: First 12 months of trial
B421	2. Faridpur	11. Aliabad	1:Wrapped in Clean Cloth	1:First food given was breastmilk	0:Home non-SBA	1:Washed hands	0:No CDK	0:No gloves	1:Sheet used	1:Thread used	1:New or sterile instrument	1:New instrument	1:Boiled thread	0:Inappropriate cord care	1:Wiped	1:Wrapped or put on skin	0:No skin contact	0:No Breastfeeding	1:Not bathed in 6 hrs	1:Only breast milk	0:Home non-SBA	2007	2: Third 12 months of trial
B422	2. Faridpur	8. Charbishnupur	1:Wrapped in Clean Cloth	1:First food given was breastmilk	0:Home non-SBA	0:Not washed hands	0:No CDK	0:No gloves	0:No sheet	1:Thread used	1:New or sterile instrument	1:New instrument	1:Boiled thread	0:Inappropriate cord care	1:Wiped	0:Not wrapped or put on skin	1:Skin contact	1:Breastfeeding	1:Not bathed in 6 hrs	1:Only breast milk	0:Home non-SBA	2007	2: Third 12 months of trial
B423	1. Bogra	6. Jorgachha	1:Wrapped in Clean Cloth	0:First food given to baby not breastmilk	0:Home non-SBA		0:No CDK	0:No gloves	1:Sheet used	1:Thread used	1:New or sterile instrument	1:New instrument	1:Boiled thread	1:Appropriate cord care	0:Not wiped	0:Not wrapped or put on skin	0:No skin contact	0:No Breastfeeding	0:Bathed in 6 hrs	1:Only breast milk	0:Home non-SBA	2006	1: Second 12 months of trial
B424	3. Moulvi Bazar	15. Rahimpur	1:Wrapped in Clean Cloth	0:First food given to baby not breastmilk	0:Home non-SBA	1:Washed hands	0:No CDK	0:No gloves	0:No sheet	1:Thread used	1:New or sterile instrument	1:New instrument	1:Boiled thread	0:Inappropriate cord care	0:Not wiped	0:Not wrapped or put on skin	1:Skin contact	1:Breastfeeding	0:Bathed in 6 hrs	1:Only breast milk	0:Home non-SBA	2007	2: Third 12 months of trial
B425	2. Faridpur	11. Aliabad	1:Wrapped in Clean Cloth	1:First food given was breastmilk	0:Home non-SBA	1:Washed hands	0:No CDK	1:Gloves used	1:Sheet used	1:Thread used	1:New or sterile instrument	1:New instrument	1:Boiled thread	0:Inappropriate cord care	1:Wiped	0:Not wrapped or put on skin	0:No skin contact	0:No Breastfeeding	1:Not bathed in 6 hrs	1:Only breast milk	0:Home non-SBA	2009	4: Fifth 12 months of trial
B426	3. Moulvi Bazar	15. Rahimpur	1:Wrapped in Clean Cloth	1:First food given was breastmilk	0:Home non-SBA	1:Washed hands	0:No CDK	0:No gloves	0:No sheet	1:Thread used	1:New or sterile instrument	1:New instrument	1:Boiled thread	0:Inappropriate cord care	0:Not wiped	0:Not wrapped or put on skin	0:No skin contact	1:Breastfeeding	1:Not bathed in 6 hrs	1:Only breast milk	0:Home non-SBA	2005	0: First 12 months of trial
B427	2. Faridpur	9. Krishnapur	1:Wrapped in Clean Cloth	1:First food given was breastmilk	0:Home non-SBA	1:Washed hands	0:No CDK	0:No gloves	0:No sheet	1:Thread used	1:New or sterile instrument	1:New instrument	0:Not boiled thread	0:Inappropriate cord care	1:Wiped	1:Wrapped or put on skin	0:No skin contact	1:Breastfeeding	1:Not bathed in 6 hrs	1:Only breast milk	0:Home non-SBA	2008	3: Fourth 12 months of trial
B428	3. Moulvi Bazar	18. Tengra	1:Wrapped in Clean Cloth	1:First food given was breastmilk	0:Home non-SBA	1:Washed hands	0:No CDK	0:No gloves	1:Sheet used	1:Thread used	1:New or sterile instrument	1:New instrument	1:Boiled thread	1:Appropriate cord care	0:Not wiped	0:Not wrapped or put on skin	0:No skin contact	1:Breastfeeding	1:Not bathed in 6 hrs	1:Only breast milk	0:Home non-SBA	2009	4: Fifth 12 months of trial
B429	1. Bogra	6. Jorgachha	1:Wrapped in Clean Cloth	1:First food given was breastmilk	0:Home non-SBA	1:Washed hands	0:No CDK	0:No gloves	1:Sheet used	1:Thread used	1:New or sterile instrument	1:New instrument	0:Not boiled thread	0:Inappropriate cord care	0:Not wiped	0:Not wrapped or put on skin	0:No skin contact	1:Breastfeeding	1:Not bathed in 6 hrs	1:Only breast milk	0:Home non-SBA	2009	4: Fifth 12 months of trial
B430	3. Moulvi Bazar	15. Rahimpur	1:Wrapped in Clean Cloth	1:First food given was breastmilk	0:Home non-SBA	1:Washed hands	0:No CDK	0:No gloves	0:No sheet	1:Thread used	1:New or sterile instrument	1:New instrument	1:Boiled thread	0:Inappropriate cord care	1:Wiped	0:Not wrapped or put on skin	1:Skin contact	1:Breastfeeding	1:Not bathed in 6 hrs	1:Only breast milk	0:Home non-SBA	2007	2: Third 12 months of trial
B431	1. Bogra	6. Jorgachha	1:Wrapped in Clean Cloth	1:First food given was breastmilk	0:Home non-SBA	0:Not washed hands	0:No CDK	0:No gloves	1:Sheet used	1:Thread used	1:New or sterile instrument	1:New instrument	0:Not boiled thread	1:Appropriate cord care	0:Not wiped	1:Wrapped or put on skin	0:No skin contact	1:Breastfeeding	0:Bathed in 6 hrs	1:Only breast milk	0:Home non-SBA	2009	4: Fifth 12 months of trial
B432	1. Bogra	4. Balua	1:Wrapped in Clean Cloth	1:First food given was breastmilk	0:Home non-SBA		0:No CDK	0:No gloves	0:No sheet	1:Thread used	1:New or sterile instrument	1:New instrument	1:Boiled thread	1:Appropriate cord care	1:Wiped	1:Wrapped or put on skin	0:No skin contact	0:No Breastfeeding	1:Not bathed in 6 hrs	1:Only breast milk	0:Home non-SBA	2005	0: First 12 months of trial
B433	1. Bogra	4. Balua	1:Wrapped in Clean Cloth	1:First food given was breastmilk	0:Home non-SBA	1:Washed hands	1:CDK used	0:No gloves	1:Sheet used	1:Thread used	1:New or sterile instrument	1:New instrument		0:Inappropriate cord care	0:Not wiped	0:Not wrapped or put on skin	0:No skin contact	0:No Breastfeeding	1:Not bathed in 6 hrs	1:Only breast milk	0:Home non-SBA	2009	4: Fifth 12 months of trial
B434	1. Bogra	6. Jorgachha	1:Wrapped in Clean Cloth	1:First food given was breastmilk	0:Home non-SBA	1:Washed hands	0:No CDK	0:No gloves	1:Sheet used	1:Thread used	1:New or sterile instrument	1:New instrument	1:Boiled thread	1:Appropriate cord care	0:Not wiped	0:Not wrapped or put on skin	0:No skin contact	1:Breastfeeding	1:Not bathed in 6 hrs	0:Not just breast milk	0:Home non-SBA	2005	0: First 12 months of trial
B435	1. Bogra	1. Bhatgram	1:Wrapped in Clean Cloth	1:First food given was breastmilk	0:Home non-SBA	1:Washed hands	0:No CDK	0:No gloves	0:No sheet	1:Thread used	1:New or sterile instrument	1:New instrument	0:Not boiled thread	0:Inappropriate cord care	0:Not wiped	0:Not wrapped or put on skin	0:No skin contact	1:Breastfeeding	1:Not bathed in 6 hrs	1:Only breast milk	0:Home non-SBA	2009	4: Fifth 12 months of trial
B436	2. Faridpur	8. Charbishnupur	1:Wrapped in Clean Cloth	1:First food given was breastmilk	0:Home non-SBA	1:Washed hands	0:No CDK	0:No gloves	0:No sheet	1:Thread used	1:New or sterile instrument	1:New instrument	0:Not boiled thread	0:Inappropriate cord care	1:Wiped	1:Wrapped or put on skin	1:Skin contact	1:Breastfeeding	1:Not bathed in 6 hrs	1:Only breast milk	0:Home non-SBA	2009	4: Fifth 12 months of trial
B437	2. Faridpur	9. Krishnapur	1:Wrapped in Clean Cloth	0:First food given to baby not breastmilk	0:Home non-SBA	1:Washed hands	0:No CDK	0:No gloves	1:Sheet used	1:Thread used	1:New or sterile instrument	1:New instrument	1:Boiled thread	1:Appropriate cord care	0:Not wiped	0:Not wrapped or put on skin	0:No skin contact	0:No Breastfeeding	1:Not bathed in 6 hrs	1:Only breast milk	0:Home non-SBA	2007	2: Third 12 months of trial
B438	1. Bogra	6. Jorgachha	0:Wrapped in Dirty Cloth	0:First food given to baby not breastmilk	0:Home non-SBA		0:No CDK	0:No gloves	1:Sheet used	1:Thread used	1:New or sterile instrument	1:New instrument	1:Boiled thread	1:Appropriate cord care	0:Not wiped	0:Not wrapped or put on skin	0:No skin contact	0:No Breastfeeding	1:Not bathed in 6 hrs	0:Not just breast milk	0:Home non-SBA	2005	0: First 12 months of trial
B439	1. Bogra	6. Jorgachha	1:Wrapped in Clean Cloth	0:First food given to baby not breastmilk	0:Home non-SBA		0:No CDK	0:No gloves	0:No sheet	1:Thread used	1:New or sterile instrument	1:New instrument		1:Appropriate cord care	1:Wiped	1:Wrapped or put on skin	0:No skin contact	0:No Breastfeeding	0:Bathed in 6 hrs	0:Not just breast milk	0:Home non-SBA	2008	3: Fourth 12 months of trial
B440	3. Moulvi Bazar	13. Madhabpur	1:Wrapped in Clean Cloth	1:First food given was breastmilk	0:Home non-SBA	1:Washed hands	1:CDK used	0:No gloves	1:Sheet used	1:Thread used	1:New or sterile instrument	1:New instrument	0:Not boiled thread	1:Appropriate cord care	0:Not wiped	0:Not wrapped or put on skin	1:Skin contact	1:Breastfeeding	0:Bathed in 6 hrs	1:Only breast milk	0:Home non-SBA	2008	3: Fourth 12 months of trial
B441	2. Faridpur	9. Krishnapur	1:Wrapped in Clean Cloth	0:First food given to baby not breastmilk	0:Home non-SBA			0:No gloves	1:Sheet used	1:Thread used	1:New or sterile instrument	1:New instrument	0:Not boiled thread	0:Inappropriate cord care	0:Not wiped	0:Not wrapped or put on skin	0:No skin contact	0:No Breastfeeding	0:Bathed in 6 hrs	1:Only breast milk	0:Home non-SBA	2007	2: Third 12 months of trial
B442	2. Faridpur	11. Aliabad	1:Wrapped in Clean Cloth	1:First food given was breastmilk	0:Home non-SBA		0:No CDK	0:No gloves	0:No sheet	1:Thread used	1:New or sterile instrument	1:New instrument		0:Inappropriate cord care	1:Wiped	0:Not wrapped or put on skin	1:Skin contact	1:Breastfeeding	1:Not bathed in 6 hrs	1:Only breast milk	0:Home non-SBA	2009	4: Fifth 12 months of trial
B443	3. Moulvi Bazar	13. Madhabpur	1:Wrapped in Clean Cloth	1:First food given was breastmilk	0:Home non-SBA	1:Washed hands	0:No CDK	0:No gloves	0:No sheet	1:Thread used	1:New or sterile instrument	1:New instrument	1:Boiled thread	1:Appropriate cord care	0:Not wiped	0:Not wrapped or put on skin	0:No skin contact	1:Breastfeeding	1:Not bathed in 6 hrs	1:Only breast milk	0:Home non-SBA	2008	3: Fourth 12 months of trial
B444	3. Moulvi Bazar	15. Rahimpur	1:Wrapped in Clean Cloth	0:First food given to baby not breastmilk	0:Home non-SBA	1:Washed hands	0:No CDK	0:No gloves	0:No sheet	1:Thread used	1:New or sterile instrument	1:New instrument	0:Not boiled thread	1:Appropriate cord care	0:Not wiped	0:Not wrapped or put on skin	0:No skin contact	0:No Breastfeeding	0:Bathed in 6 hrs	1:Only breast milk	0:Home non-SBA	2009	4: Fifth 12 months of trial
B445	3. Moulvi Bazar	18. Tengra	1:Wrapped in Clean Cloth	1:First food given was breastmilk	0:Home non-SBA	0:Not washed hands	0:No CDK	0:No gloves	0:No sheet	1:Thread used	1:New or sterile instrument	1:New instrument	0:Not boiled thread	0:Inappropriate cord care	0:Not wiped	0:Not wrapped or put on skin	0:No skin contact	1:Breastfeeding	0:Bathed in 6 hrs	1:Only breast milk	0:Home non-SBA	2007	2: Third 12 months of trial
B446	1. Bogra	6. Jorgachha	1:Wrapped in Clean Cloth	1:First food given was breastmilk	0:Home non-SBA	1:Washed hands	1:CDK used	0:No gloves	1:Sheet used	1:Thread used	1:New or sterile instrument	1:New instrument	0:Not boiled thread	0:Inappropriate cord care	0:Not wiped	0:Not wrapped or put on skin	0:No skin contact	1:Breastfeeding	1:Not bathed in 6 hrs	0:Not just breast milk	0:Home non-SBA	2009	4: Fifth 12 months of trial
B447	3. Moulvi Bazar	15. Rahimpur	1:Wrapped in Clean Cloth	1:First food given was breastmilk	0:Home non-SBA	1:Washed hands	1:CDK used	0:No gloves	1:Sheet used	1:Thread used	1:New or sterile instrument	1:New instrument	1:Boiled thread	0:Inappropriate cord care	1:Wiped	1:Wrapped or put on skin	1:Skin contact	1:Breastfeeding	1:Not bathed in 6 hrs	1:Only breast milk	0:Home non-SBA	2007	2: Third 12 months of trial
B448	2. Faridpur	8. Charbishnupur	1:Wrapped in Clean Cloth	0:First food given to baby not breastmilk	0:Home non-SBA	1:Washed hands	0:No CDK	0:No gloves	0:No sheet	1:Thread used	0:Not new or sterile instrument	0:Not new instrument	0:Not boiled thread	1:Appropriate cord care	1:Wiped	1:Wrapped or put on skin	0:No skin contact		1:Not bathed in 6 hrs	1:Only breast milk	0:Home non-SBA	2005	0: First 12 months of trial
B449	2. Faridpur	8. Charbishnupur	1:Wrapped in Clean Cloth	0:First food given to baby not breastmilk	0:Home non-SBA	1:Washed hands	0:No CDK	0:No gloves	0:No sheet	1:Thread used	1:New or sterile instrument	1:New instrument	1:Boiled thread	1:Appropriate cord care	1:Wiped	1:Wrapped or put on skin	1:Skin contact	1:Breastfeeding	0:Bathed in 6 hrs	1:Only breast milk	0:Home non-SBA	2006	1: Second 12 months of trial
B450	2. Faridpur	9. Krishnapur	1:Wrapped in Clean Cloth	1:First food given was breastmilk	0:Home non-SBA	1:Washed hands	0:No CDK	0:No gloves	0:No sheet	1:Thread used	1:New or sterile instrument	1:New instrument	0:Not boiled thread	0:Inappropriate cord care	0:Not wiped	0:Not wrapped or put on skin	1:Skin contact	1:Breastfeeding	1:Not bathed in 6 hrs	0:Not just breast milk	0:Home non-SBA	2008	3: Fourth 12 months of trial
B451	3. Moulvi Bazar	15. Rahimpur	1:Wrapped in Clean Cloth	1:First food given was breastmilk	0:Home non-SBA	1:Washed hands	0:No CDK	0:No gloves	0:No sheet	1:Thread used	1:New or sterile instrument	1:New instrument	1:Boiled thread	0:Inappropriate cord care	0:Not wiped	0:Not wrapped or put on skin	0:No skin contact	1:Breastfeeding	0:Bathed in 6 hrs	1:Only breast milk	0:Home non-SBA	2008	3: Fourth 12 months of trial
B452	2. Faridpur	9. Krishnapur	1:Wrapped in Clean Cloth	1:First food given was breastmilk	0:Home non-SBA	1:Washed hands	1:CDK used	0:No gloves	0:No sheet	1:Thread used	1:New or sterile instrument	1:New instrument	1:Boiled thread	1:Appropriate cord care	0:Not wiped	0:Not wrapped or put on skin	0:No skin contact	1:Breastfeeding	1:Not bathed in 6 hrs	1:Only breast milk	0:Home non-SBA	2005	0: First 12 months of trial
B453	3. Moulvi Bazar	15. Rahimpur	1:Wrapped in Clean Cloth	1:First food given was breastmilk	0:Home non-SBA	0:Not washed hands	0:No CDK	0:No gloves	0:No sheet	1:Thread used	1:New or sterile instrument	1:New instrument	1:Boiled thread	0:Inappropriate cord care	0:Not wiped	0:Not wrapped or put on skin	0:No skin contact	0:No Breastfeeding	0:Bathed in 6 hrs	1:Only breast milk	0:Home non-SBA	2006	1: Second 12 months of trial
B454	3. Moulvi Bazar	15. Rahimpur	1:Wrapped in Clean Cloth	1:First food given was breastmilk	0:Home non-SBA	1:Washed hands	1:CDK used	0:No gloves	1:Sheet used	1:Thread used	1:New or sterile instrument	1:New instrument	1:Boiled thread	1:Appropriate cord care	0:Not wiped	0:Not wrapped or put on skin	0:No skin contact	1:Breastfeeding	0:Bathed in 6 hrs	1:Only breast milk	0:Home non-SBA	2006	1: Second 12 months of trial
B455	1. Bogra	6. Jorgachha	1:Wrapped in Clean Cloth	1:First food given was breastmilk	0:Home non-SBA	0:Not washed hands	0:No CDK	0:No gloves	1:Sheet used	1:Thread used	1:New or sterile instrument	1:New instrument	0:Not boiled thread	0:Inappropriate cord care	0:Not wiped	0:Not wrapped or put on skin	0:No skin contact	0:No Breastfeeding	1:Not bathed in 6 hrs	1:Only breast milk	0:Home non-SBA	2007	2: Third 12 months of trial
B456	3. Moulvi Bazar	15. Rahimpur	1:Wrapped in Clean Cloth	1:First food given was breastmilk	0:Home non-SBA	1:Washed hands	0:No CDK	0:No gloves	0:No sheet	1:Thread used	1:New or sterile instrument	1:New instrument	1:Boiled thread	0:Inappropriate cord care	0:Not wiped	0:Not wrapped or put on skin	0:No skin contact	1:Breastfeeding	1:Not bathed in 6 hrs	1:Only breast milk	0:Home non-SBA	2009	4: Fifth 12 months of trial
B457	1. Bogra	4. Balua	1:Wrapped in Clean Cloth	1:First food given was breastmilk	0:Home non-SBA	1:Washed hands	0:No CDK	1:Gloves used	1:Sheet used	1:Thread used	1:New or sterile instrument	1:New instrument	0:Not boiled thread	1:Appropriate cord care	1:Wiped	1:Wrapped or put on skin	1:Skin contact	1:Breastfeeding	1:Not bathed in 6 hrs	1:Only breast milk	0:Home non-SBA	2007	2: Third 12 months of trial
B458	1. Bogra	6. Jorgachha			0:Home non-SBA	1:Washed hands	0:No CDK	1:Gloves used	1:Sheet used	1:Thread used											0:Home non-SBA	2007	2: Third 12 months of trial
B459	3. Moulvi Bazar	13. Madhabpur	1:Wrapped in Clean Cloth	1:First food given was breastmilk	0:Home non-SBA	1:Washed hands	0:No CDK	0:No gloves	0:No sheet	1:Thread used	1:New or sterile instrument	1:New instrument	1:Boiled thread	1:Appropriate cord care	0:Not wiped	0:Not wrapped or put on skin	1:Skin contact	1:Breastfeeding	1:Not bathed in 6 hrs	1:Only breast milk	0:Home non-SBA	2008	3: Fourth 12 months of trial
B460	3. Moulvi Bazar	18. Tengra	1:Wrapped in Clean Cloth	1:First food given was breastmilk	0:Home non-SBA	1:Washed hands	0:No CDK	0:No gloves	0:No sheet	1:Thread used	1:New or sterile instrument	1:New instrument	1:Boiled thread	1:Appropriate cord care	1:Wiped	1:Wrapped or put on skin	1:Skin contact	1:Breastfeeding	1:Not bathed in 6 hrs	1:Only breast milk	0:Home non-SBA	2009	4: Fifth 12 months of trial
B461	1. Bogra	1. Bhatgram	1:Wrapped in Clean Cloth	1:First food given was breastmilk	0:Home non-SBA		0:No CDK	0:No gloves	1:Sheet used	1:Thread used	1:New or sterile instrument	1:New instrument	1:Boiled thread	1:Appropriate cord care	0:Not wiped	0:Not wrapped or put on skin	0:No skin contact	1:Breastfeeding	1:Not bathed in 6 hrs	1:Only breast milk	0:Home non-SBA	2007	2: Third 12 months of trial
B462	1. Bogra	4. Balua	1:Wrapped in Clean Cloth	0:First food given to baby not breastmilk	0:Home non-SBA	1:Washed hands	1:CDK used	0:No gloves	0:No sheet	1:Thread used	1:New or sterile instrument	1:New instrument	0:Not boiled thread	1:Appropriate cord care	0:Not wiped	0:Not wrapped or put on skin	0:No skin contact	0:No Breastfeeding	1:Not bathed in 6 hrs	1:Only breast milk	0:Home non-SBA	2006	1: Second 12 months of trial
B463	3. Moulvi Bazar	15. Rahimpur			0:Home non-SBA	1:Washed hands	0:No CDK	0:No gloves	0:No sheet	1:Thread used											0:Home non-SBA	2009	4: Fifth 12 months of trial
B464	3. Moulvi Bazar	15. Rahimpur	1:Wrapped in Clean Cloth	1:First food given was breastmilk	0:Home non-SBA	0:Not washed hands	0:No CDK	0:No gloves	0:No sheet	1:Thread used	1:New or sterile instrument	1:New instrument	0:Not boiled thread	0:Inappropriate cord care	0:Not wiped	0:Not wrapped or put on skin	1:Skin contact	1:Breastfeeding	1:Not bathed in 6 hrs	1:Only breast milk	0:Home non-SBA	2008	3: Fourth 12 months of trial
B465	1. Bogra	1. Bhatgram	1:Wrapped in Clean Cloth	1:First food given was breastmilk	0:Home non-SBA	1:Washed hands	0:No CDK	0:No gloves	1:Sheet used	1:Thread used	1:New or sterile instrument	1:New instrument	0:Not boiled thread	0:Inappropriate cord care	0:Not wiped	0:Not wrapped or put on skin	1:Skin contact	1:Breastfeeding	1:Not bathed in 6 hrs	1:Only breast milk	0:Home non-SBA	2007	2: Third 12 months of trial
B466	2. Faridpur	9. Krishnapur	1:Wrapped in Clean Cloth	0:First food given to baby not breastmilk	0:Home non-SBA	0:Not washed hands	0:No CDK	0:No gloves	1:Sheet used	1:Thread used	1:New or sterile instrument	1:New instrument	0:Not boiled thread	0:Inappropriate cord care	0:Not wiped	1:Wrapped or put on skin	0:No skin contact	0:No Breastfeeding	1:Not bathed in 6 hrs	0:Not just breast milk	0:Home non-SBA	2007	2: Third 12 months of trial
B467	3. Moulvi Bazar	15. Rahimpur	1:Wrapped in Clean Cloth	1:First food given was breastmilk	0:Home non-SBA	1:Washed hands	0:No CDK	0:No gloves	0:No sheet	1:Thread used	1:New or sterile instrument	1:New instrument	0:Not boiled thread	1:Appropriate cord care	0:Not wiped	0:Not wrapped or put on skin	0:No skin contact	1:Breastfeeding	0:Bathed in 6 hrs	1:Only breast milk	0:Home non-SBA	2008	3: Fourth 12 months of trial
B468	3. Moulvi Bazar	18. Tengra	1:Wrapped in Clean Cloth	1:First food given was breastmilk	0:Home non-SBA		0:No CDK	0:No gloves	0:No sheet	1:Thread used				0:Inappropriate cord care	0:Not wiped	0:Not wrapped or put on skin	0:No skin contact	0:No Breastfeeding	1:Not bathed in 6 hrs	1:Only breast milk	0:Home non-SBA	2007	2: Third 12 months of trial
B469	1. Bogra	4. Balua	1:Wrapped in Clean Cloth	1:First food given was breastmilk	0:Home non-SBA	1:Washed hands	1:CDK used	0:No gloves	1:Sheet used	1:Thread used	1:New or sterile instrument	1:New instrument	1:Boiled thread	1:Appropriate cord care	0:Not wiped	0:Not wrapped or put on skin	0:No skin contact	1:Breastfeeding	1:Not bathed in 6 hrs	1:Only breast milk	0:Home non-SBA	2008	3: Fourth 12 months of trial
B470	2. Faridpur	8. Charbishnupur	1:Wrapped in Clean Cloth	1:First food given was breastmilk	0:Home non-SBA	1:Washed hands	0:No CDK	0:No gloves	0:No sheet	1:Thread used	1:New or sterile instrument	1:New instrument	0:Not boiled thread	0:Inappropriate cord care	0:Not wiped	0:Not wrapped or put on skin	1:Skin contact	1:Breastfeeding	0:Bathed in 6 hrs	1:Only breast milk	0:Home non-SBA	2008	3: Fourth 12 months of trial
B471	3. Moulvi Bazar	18. Tengra	1:Wrapped in Clean Cloth	1:First food given was breastmilk	0:Home non-SBA	0:Not washed hands	0:No CDK	0:No gloves	0:No sheet	1:Thread used	1:New or sterile instrument	1:New instrument	0:Not boiled thread	1:Appropriate cord care	0:Not wiped	0:Not wrapped or put on skin	0:No skin contact	0:No Breastfeeding	1:Not bathed in 6 hrs	1:Only breast milk	0:Home non-SBA	2007	2: Third 12 months of trial
B472	1. Bogra	4. Balua	1:Wrapped in Clean Cloth	1:First food given was breastmilk	0:Home non-SBA	1:Washed hands	1:CDK used	0:No gloves	1:Sheet used	1:Thread used	1:New or sterile instrument	1:New instrument	1:Boiled thread	0:Inappropriate cord care	0:Not wiped	0:Not wrapped or put on skin	0:No skin contact	0:No Breastfeeding	1:Not bathed in 6 hrs	0:Not just breast milk	0:Home non-SBA	2009	4: Fifth 12 months of trial
B473	1. Bogra	6. Jorgachha	1:Wrapped in Clean Cloth	0:First food given to baby not breastmilk	0:Home non-SBA	1:Washed hands	1:CDK used	0:No gloves	1:Sheet used	1:Thread used	1:New or sterile instrument	1:New instrument	1:Boiled thread	0:Inappropriate cord care	1:Wiped	1:Wrapped or put on skin	0:No skin contact	0:No Breastfeeding	0:Bathed in 6 hrs	1:Only breast milk	0:Home non-SBA	2008	3: Fourth 12 months of trial
B474	2. Faridpur	9. Krishnapur	1:Wrapped in Clean Cloth	1:First food given was breastmilk	0:Home non-SBA	0:Not washed hands	0:No CDK	0:No gloves	1:Sheet used	1:Thread used	1:New or sterile instrument	1:New instrument	1:Boiled thread	0:Inappropriate cord care	0:Not wiped	0:Not wrapped or put on skin	0:No skin contact	0:No Breastfeeding	1:Not bathed in 6 hrs	1:Only breast milk	0:Home non-SBA	2009	4: Fifth 12 months of trial
B475	2. Faridpur	8. Charbishnupur	1:Wrapped in Clean Cloth	1:First food given was breastmilk	0:Home non-SBA	1:Washed hands	0:No CDK	0:No gloves	0:No sheet	1:Thread used	1:New or sterile instrument	1:New instrument	0:Not boiled thread	1:Appropriate cord care	0:Not wiped	0:Not wrapped or put on skin	1:Skin contact	1:Breastfeeding	0:Bathed in 6 hrs	1:Only breast milk	0:Home non-SBA	2005	0: First 12 months of trial
B476	2. Faridpur	9. Krishnapur	1:Wrapped in Clean Cloth	1:First food given was breastmilk	0:Home non-SBA	1:Washed hands		0:No gloves	1:Sheet used	1:Thread used	1:New or sterile instrument	1:New instrument	1:Boiled thread	0:Inappropriate cord care	0:Not wiped	1:Wrapped or put on skin	1:Skin contact	1:Breastfeeding	1:Not bathed in 6 hrs	1:Only breast milk	0:Home non-SBA	2007	2: Third 12 months of trial
B477	3. Moulvi Bazar	13. Madhabpur	1:Wrapped in Clean Cloth	1:First food given was breastmilk	0:Home non-SBA	1:Washed hands	0:No CDK	0:No gloves	0:No sheet	1:Thread used	1:New or sterile instrument	1:New instrument	0:Not boiled thread	1:Appropriate cord care	0:Not wiped	0:Not wrapped or put on skin	0:No skin contact	1:Breastfeeding	1:Not bathed in 6 hrs	1:Only breast milk	0:Home non-SBA	2007	2: Third 12 months of trial
B478	3. Moulvi Bazar	15. Rahimpur	1:Wrapped in Clean Cloth	1:First food given was breastmilk	0:Home non-SBA	0:Not washed hands	0:No CDK	0:No gloves	1:Sheet used	1:Thread used	1:New or sterile instrument	1:New instrument	0:Not boiled thread	0:Inappropriate cord care	0:Not wiped	0:Not wrapped or put on skin	0:No skin contact	1:Breastfeeding	0:Bathed in 6 hrs	1:Only breast milk	0:Home non-SBA	2009	4: Fifth 12 months of trial
B479	3. Moulvi Bazar	15. Rahimpur	1:Wrapped in Clean Cloth	1:First food given was breastmilk	0:Home non-SBA	1:Washed hands	0:No CDK	0:No gloves	0:No sheet	1:Thread used	1:New or sterile instrument	1:New instrument	1:Boiled thread	0:Inappropriate cord care	0:Not wiped	0:Not wrapped or put on skin	0:No skin contact	0:No Breastfeeding	1:Not bathed in 6 hrs	1:Only breast milk	0:Home non-SBA	2009	4: Fifth 12 months of trial
B480	1. Bogra	1. Bhatgram	1:Wrapped in Clean Cloth	1:First food given was breastmilk	0:Home non-SBA	1:Washed hands	0:No CDK	0:No gloves	1:Sheet used	1:Thread used	1:New or sterile instrument	1:New instrument	1:Boiled thread	1:Appropriate cord care	0:Not wiped	0:Not wrapped or put on skin	1:Skin contact	1:Breastfeeding	1:Not bathed in 6 hrs	1:Only breast milk	0:Home non-SBA	2005	0: First 12 months of trial
B481	2. Faridpur	8. Charbishnupur	1:Wrapped in Clean Cloth	0:First food given to baby not breastmilk	0:Home non-SBA	1:Washed hands	0:No CDK	0:No gloves	1:Sheet used	1:Thread used	1:New or sterile instrument	1:New instrument	0:Not boiled thread	0:Inappropriate cord care	0:Not wiped	0:Not wrapped or put on skin	0:No skin contact	0:No Breastfeeding	0:Bathed in 6 hrs	0:Not just breast milk	0:Home non-SBA	2007	2: Third 12 months of trial
B482	2. Faridpur	11. Aliabad	1:Wrapped in Clean Cloth	1:First food given was breastmilk	0:Home non-SBA	1:Washed hands	0:No CDK	0:No gloves	1:Sheet used	1:Thread used	1:New or sterile instrument	1:New instrument	0:Not boiled thread	0:Inappropriate cord care	0:Not wiped	0:Not wrapped or put on skin	1:Skin contact	1:Breastfeeding	0:Bathed in 6 hrs	1:Only breast milk	0:Home non-SBA	2007	2: Third 12 months of trial
B483	1. Bogra	1. Bhatgram	1:Wrapped in Clean Cloth	0:First food given to baby not breastmilk	0:Home non-SBA	1:Washed hands	0:No CDK	0:No gloves	0:No sheet	1:Thread used	1:New or sterile instrument	1:New instrument	0:Not boiled thread	1:Appropriate cord care	0:Not wiped	0:Not wrapped or put on skin	0:No skin contact	0:No Breastfeeding	1:Not bathed in 6 hrs	0:Not just breast milk	0:Home non-SBA	2005	0: First 12 months of trial
B484	2. Faridpur	9. Krishnapur	1:Wrapped in Clean Cloth	1:First food given was breastmilk	0:Home non-SBA	1:Washed hands	0:No CDK	0:No gloves	0:No sheet	1:Thread used	1:New or sterile instrument	1:New instrument	0:Not boiled thread	1:Appropriate cord care	0:Not wiped	0:Not wrapped or put on skin	0:No skin contact	1:Breastfeeding	1:Not bathed in 6 hrs	1:Only breast milk	0:Home non-SBA	2006	1: Second 12 months of trial
B485	1. Bogra	6. Jorgachha	1:Wrapped in Clean Cloth	0:First food given to baby not breastmilk	0:Home non-SBA	0:Not washed hands	0:No CDK	0:No gloves	1:Sheet used	1:Thread used	1:New or sterile instrument	1:New instrument	0:Not boiled thread	1:Appropriate cord care	0:Not wiped	0:Not wrapped or put on skin	0:No skin contact	0:No Breastfeeding	0:Bathed in 6 hrs	1:Only breast milk	0:Home non-SBA	2006	1: Second 12 months of trial
B486	3. Moulvi Bazar	18. Tengra	1:Wrapped in Clean Cloth	1:First food given was breastmilk	0:Home non-SBA	0:Not washed hands	0:No CDK	0:No gloves	0:No sheet	1:Thread used	1:New or sterile instrument	1:New instrument	1:Boiled thread	0:Inappropriate cord care	0:Not wiped	0:Not wrapped or put on skin	0:No skin contact	0:No Breastfeeding	1:Not bathed in 6 hrs	1:Only breast milk	0:Home non-SBA	2008	3: Fourth 12 months of trial
B487	2. Faridpur	11. Aliabad	1:Wrapped in Clean Cloth	0:First food given to baby not breastmilk	0:Home non-SBA	1:Washed hands	0:No CDK	0:No gloves	0:No sheet	1:Thread used	1:New or sterile instrument	1:New instrument	0:Not boiled thread	1:Appropriate cord care	1:Wiped	1:Wrapped or put on skin	1:Skin contact	0:No Breastfeeding	1:Not bathed in 6 hrs	0:Not just breast milk	0:Home non-SBA	2006	1: Second 12 months of trial
B488	2. Faridpur	8. Charbishnupur	1:Wrapped in Clean Cloth	1:First food given was breastmilk	0:Home non-SBA	0:Not washed hands	0:No CDK	0:No gloves	1:Sheet used	1:Thread used	1:New or sterile instrument	1:New instrument	1:Boiled thread		1:Wiped	1:Wrapped or put on skin	1:Skin contact	1:Breastfeeding	1:Not bathed in 6 hrs	1:Only breast milk	0:Home non-SBA	2009	4: Fifth 12 months of trial
B489	1. Bogra	6. Jorgachha	1:Wrapped in Clean Cloth	1:First food given was breastmilk	0:Home non-SBA	0:Not washed hands	0:No CDK	0:No gloves	0:No sheet	1:Thread used	1:New or sterile instrument	1:New instrument	0:Not boiled thread	1:Appropriate cord care	0:Not wiped	0:Not wrapped or put on skin	0:No skin contact	0:No Breastfeeding	1:Not bathed in 6 hrs	1:Only breast milk	0:Home non-SBA	2005	0: First 12 months of trial
B490	3. Moulvi Bazar	15. Rahimpur	1:Wrapped in Clean Cloth	1:First food given was breastmilk	0:Home non-SBA	0:Not washed hands	0:No CDK	0:No gloves	0:No sheet	1:Thread used	1:New or sterile instrument	1:New instrument	1:Boiled thread	0:Inappropriate cord care	0:Not wiped	0:Not wrapped or put on skin	0:No skin contact	1:Breastfeeding	0:Bathed in 6 hrs	0:Not just breast milk	0:Home non-SBA	2005	0: First 12 months of trial
B491	1. Bogra	6. Jorgachha	1:Wrapped in Clean Cloth	1:First food given was breastmilk	0:Home non-SBA	1:Washed hands	0:No CDK	1:Gloves used	1:Sheet used	1:Thread used	1:New or sterile instrument	1:New instrument	1:Boiled thread	1:Appropriate cord care	0:Not wiped	0:Not wrapped or put on skin	0:No skin contact	1:Breastfeeding	1:Not bathed in 6 hrs	1:Only breast milk	0:Home non-SBA	2006	1: Second 12 months of trial
B492	1. Bogra	4. Balua	1:Wrapped in Clean Cloth	1:First food given was breastmilk	0:Home non-SBA	1:Washed hands	0:No CDK	0:No gloves	1:Sheet used	1:Thread used	1:New or sterile instrument	1:New instrument	1:Boiled thread	0:Inappropriate cord care	0:Not wiped	0:Not wrapped or put on skin	0:No skin contact	1:Breastfeeding	1:Not bathed in 6 hrs	1:Only breast milk	0:Home non-SBA	2008	3: Fourth 12 months of trial
B493	3. Moulvi Bazar	15. Rahimpur	1:Wrapped in Clean Cloth	1:First food given was breastmilk	0:Home non-SBA	0:Not washed hands	0:No CDK	0:No gloves	0:No sheet	0:No thread	1:New or sterile instrument	1:New instrument	1:Boiled thread	1:Appropriate cord care	0:Not wiped	0:Not wrapped or put on skin	0:No skin contact	1:Breastfeeding	0:Bathed in 6 hrs	1:Only breast milk	0:Home non-SBA	2005	0: First 12 months of trial
B494	1. Bogra	6. Jorgachha	1:Wrapped in Clean Cloth	1:First food given was breastmilk	0:Home non-SBA	1:Washed hands	0:No CDK	0:No gloves	1:Sheet used	1:Thread used	1:New or sterile instrument	1:New instrument	1:Boiled thread	0:Inappropriate cord care	0:Not wiped	1:Wrapped or put on skin	0:No skin contact	0:No Breastfeeding	0:Bathed in 6 hrs	1:Only breast milk	0:Home non-SBA	2009	4: Fifth 12 months of trial
B495	2. Faridpur	8. Charbishnupur	1:Wrapped in Clean Cloth	1:First food given was breastmilk	0:Home non-SBA	1:Washed hands	0:No CDK	0:No gloves	0:No sheet	1:Thread used	1:New or sterile instrument	1:New instrument	0:Not boiled thread	1:Appropriate cord care	1:Wiped	0:Not wrapped or put on skin	1:Skin contact	1:Breastfeeding	1:Not bathed in 6 hrs	1:Only breast milk	0:Home non-SBA	2007	2: Third 12 months of trial
B496	3. Moulvi Bazar	18. Tengra	1:Wrapped in Clean Cloth	1:First food given was breastmilk	0:Home non-SBA		0:No CDK	0:No gloves	0:No sheet	1:Thread used	1:New or sterile instrument	1:New instrument	0:Not boiled thread	1:Appropriate cord care	0:Not wiped	0:Not wrapped or put on skin	0:No skin contact	0:No Breastfeeding	1:Not bathed in 6 hrs	0:Not just breast milk	0:Home non-SBA	2006	1: Second 12 months of trial
B497	1. Bogra	6. Jorgachha	1:Wrapped in Clean Cloth	0:First food given to baby not breastmilk	0:Home non-SBA		0:No CDK	0:No gloves	0:No sheet	1:Thread used	1:New or sterile instrument	1:New instrument	0:Not boiled thread	0:Inappropriate cord care	0:Not wiped	0:Not wrapped or put on skin	0:No skin contact	0:No Breastfeeding	0:Bathed in 6 hrs	0:Not just breast milk	0:Home non-SBA	2008	3: Fourth 12 months of trial
B498	2. Faridpur	11. Aliabad	1:Wrapped in Clean Cloth	1:First food given was breastmilk	0:Home non-SBA	1:Washed hands	0:No CDK	0:No gloves	0:No sheet	1:Thread used	1:New or sterile instrument	1:New instrument	1:Boiled thread	1:Appropriate cord care	0:Not wiped	0:Not wrapped or put on skin	0:No skin contact	1:Breastfeeding	0:Bathed in 6 hrs	0:Not just breast milk	0:Home non-SBA	2006	1: Second 12 months of trial
B499	3. Moulvi Bazar	13. Madhabpur	1:Wrapped in Clean Cloth	1:First food given was breastmilk	0:Home non-SBA	0:Not washed hands	0:No CDK	0:No gloves	0:No sheet	1:Thread used	1:New or sterile instrument	1:New instrument	0:Not boiled thread	1:Appropriate cord care	0:Not wiped	0:Not wrapped or put on skin	0:No skin contact	1:Breastfeeding	0:Bathed in 6 hrs	1:Only breast milk	0:Home non-SBA	2008	3: Fourth 12 months of trial
B500	2. Faridpur	11. Aliabad	1:Wrapped in Clean Cloth	0:First food given to baby not breastmilk	0:Home non-SBA	1:Washed hands	0:No CDK	0:No gloves	1:Sheet used	1:Thread used	1:New or sterile instrument	1:New instrument	0:Not boiled thread	1:Appropriate cord care	1:Wiped	1:Wrapped or put on skin	0:No skin contact	0:No Breastfeeding	1:Not bathed in 6 hrs	0:Not just breast milk	0:Home non-SBA	2008	3: Fourth 12 months of trial
B501	2. Faridpur	9. Krishnapur	1:Wrapped in Clean Cloth	1:First food given was breastmilk	0:Home non-SBA	1:Washed hands	0:No CDK	0:No gloves	1:Sheet used	1:Thread used	1:New or sterile instrument	1:New instrument	1:Boiled thread	0:Inappropriate cord care	0:Not wiped	0:Not wrapped or put on skin	0:No skin contact	1:Breastfeeding	1:Not bathed in 6 hrs	0:Not just breast milk	0:Home non-SBA	2009	4: Fifth 12 months of trial
B502	3. Moulvi Bazar	18. Tengra	1:Wrapped in Clean Cloth	1:First food given was breastmilk	0:Home non-SBA	1:Washed hands	0:No CDK	0:No gloves	0:No sheet	1:Thread used	1:New or sterile instrument	1:New instrument	1:Boiled thread	1:Appropriate cord care	1:Wiped	1:Wrapped or put on skin	1:Skin contact	1:Breastfeeding	1:Not bathed in 6 hrs	1:Only breast milk	0:Home non-SBA	2006	1: Second 12 months of trial
B503	2. Faridpur	9. Krishnapur	1:Wrapped in Clean Cloth	1:First food given was breastmilk	0:Home non-SBA	1:Washed hands	0:No CDK	1:Gloves used	0:No sheet	1:Thread used	1:New or sterile instrument	1:New instrument	1:Boiled thread	0:Inappropriate cord care	0:Not wiped	0:Not wrapped or put on skin	0:No skin contact	0:No Breastfeeding	1:Not bathed in 6 hrs	1:Only breast milk	0:Home non-SBA	2006	1: Second 12 months of trial
B504	3. Moulvi Bazar	15. Rahimpur	1:Wrapped in Clean Cloth	1:First food given was breastmilk	0:Home non-SBA	0:Not washed hands	0:No CDK	0:No gloves	0:No sheet	0:No thread	1:New or sterile instrument	1:New instrument	0:Not boiled thread	0:Inappropriate cord care	0:Not wiped	0:Not wrapped or put on skin	0:No skin contact	1:Breastfeeding	0:Bathed in 6 hrs	1:Only breast milk	0:Home non-SBA	2005	0: First 12 months of trial
B505	3. Moulvi Bazar	15. Rahimpur	1:Wrapped in Clean Cloth	1:First food given was breastmilk	0:Home non-SBA	1:Washed hands	0:No CDK	0:No gloves	0:No sheet	1:Thread used	1:New or sterile instrument	1:New instrument		0:Inappropriate cord care	0:Not wiped	0:Not wrapped or put on skin	0:No skin contact	1:Breastfeeding	0:Bathed in 6 hrs	1:Only breast milk	0:Home non-SBA	2008	3: Fourth 12 months of trial
B506	2. Faridpur	8. Charbishnupur	1:Wrapped in Clean Cloth	1:First food given was breastmilk	0:Home non-SBA	1:Washed hands	1:CDK used	0:No gloves	1:Sheet used	1:Thread used	1:New or sterile instrument	1:New instrument	1:Boiled thread	1:Appropriate cord care	1:Wiped	1:Wrapped or put on skin	0:No skin contact	0:No Breastfeeding	1:Not bathed in 6 hrs	1:Only breast milk	0:Home non-SBA	2006	1: Second 12 months of trial
B507	3. Moulvi Bazar	13. Madhabpur	1:Wrapped in Clean Cloth	0:First food given to baby not breastmilk	0:Home non-SBA	1:Washed hands	0:No CDK	0:No gloves	0:No sheet	1:Thread used	1:New or sterile instrument	1:New instrument	1:Boiled thread	1:Appropriate cord care	0:Not wiped	0:Not wrapped or put on skin	0:No skin contact	0:No Breastfeeding	1:Not bathed in 6 hrs	0:Not just breast milk	0:Home non-SBA	2006	1: Second 12 months of trial
B508	1. Bogra	4. Balua	1:Wrapped in Clean Cloth	1:First food given was breastmilk	0:Home non-SBA	1:Washed hands	0:No CDK	0:No gloves	0:No sheet	1:Thread used	1:New or sterile instrument	1:New instrument	0:Not boiled thread	0:Inappropriate cord care	1:Wiped	1:Wrapped or put on skin	0:No skin contact	0:No Breastfeeding	1:Not bathed in 6 hrs	1:Only breast milk	0:Home non-SBA	2008	3: Fourth 12 months of trial
B509	1. Bogra	4. Balua	1:Wrapped in Clean Cloth	1:First food given was breastmilk	0:Home non-SBA	1:Washed hands	0:No CDK	0:No gloves	1:Sheet used	1:Thread used	1:New or sterile instrument	1:New instrument	1:Boiled thread	1:Appropriate cord care	0:Not wiped	0:Not wrapped or put on skin	0:No skin contact	1:Breastfeeding	1:Not bathed in 6 hrs	1:Only breast milk	0:Home non-SBA	2007	2: Third 12 months of trial
B510	3. Moulvi Bazar	15. Rahimpur	1:Wrapped in Clean Cloth	1:First food given was breastmilk	0:Home non-SBA	1:Washed hands	0:No CDK	0:No gloves	0:No sheet	1:Thread used	1:New or sterile instrument	1:New instrument	1:Boiled thread		0:Not wiped	0:Not wrapped or put on skin	1:Skin contact	1:Breastfeeding	0:Bathed in 6 hrs	1:Only breast milk	0:Home non-SBA	2007	2: Third 12 months of trial
B511	3. Moulvi Bazar	13. Madhabpur	1:Wrapped in Clean Cloth	0:First food given to baby not breastmilk	0:Home non-SBA	1:Washed hands	0:No CDK	0:No gloves	0:No sheet	1:Thread used	1:New or sterile instrument	1:New instrument	1:Boiled thread	0:Inappropriate cord care	1:Wiped	0:Not wrapped or put on skin	0:No skin contact	0:No Breastfeeding	1:Not bathed in 6 hrs	1:Only breast milk	0:Home non-SBA	2006	1: Second 12 months of trial
B512	2. Faridpur	9. Krishnapur	1:Wrapped in Clean Cloth	0:First food given to baby not breastmilk	0:Home non-SBA		0:No CDK	0:No gloves	0:No sheet	1:Thread used	1:New or sterile instrument	1:New instrument	1:Boiled thread	1:Appropriate cord care		0:Not wrapped or put on skin	0:No skin contact	0:No Breastfeeding	1:Not bathed in 6 hrs	1:Only breast milk	0:Home non-SBA	2006	1: Second 12 months of trial
B513	2. Faridpur	9. Krishnapur	1:Wrapped in Clean Cloth	1:First food given was breastmilk	0:Home non-SBA	1:Washed hands	0:No CDK	0:No gloves	0:No sheet	1:Thread used	1:New or sterile instrument	1:New instrument	0:Not boiled thread	0:Inappropriate cord care	1:Wiped	0:Not wrapped or put on skin	1:Skin contact	1:Breastfeeding	1:Not bathed in 6 hrs	1:Only breast milk	0:Home non-SBA	2009	4: Fifth 12 months of trial
B514	1. Bogra	1. Bhatgram	1:Wrapped in Clean Cloth	1:First food given was breastmilk	0:Home non-SBA	1:Washed hands	0:No CDK	0:No gloves	0:No sheet	1:Thread used	1:New or sterile instrument	1:New instrument	0:Not boiled thread	1:Appropriate cord care	0:Not wiped	0:Not wrapped or put on skin	0:No skin contact	0:No Breastfeeding	1:Not bathed in 6 hrs	1:Only breast milk	0:Home non-SBA	2005	0: First 12 months of trial
B515	2. Faridpur	9. Krishnapur	1:Wrapped in Clean Cloth	1:First food given was breastmilk	0:Home non-SBA	1:Washed hands	0:No CDK	0:No gloves	0:No sheet	1:Thread used	1:New or sterile instrument	1:New instrument	1:Boiled thread	1:Appropriate cord care	0:Not wiped	0:Not wrapped or put on skin	0:No skin contact	1:Breastfeeding	1:Not bathed in 6 hrs	1:Only breast milk	0:Home non-SBA	2006	1: Second 12 months of trial
B516	2. Faridpur	9. Krishnapur	1:Wrapped in Clean Cloth	1:First food given was breastmilk	0:Home non-SBA	1:Washed hands	0:No CDK	0:No gloves	0:No sheet	1:Thread used	1:New or sterile instrument	1:New instrument	0:Not boiled thread	1:Appropriate cord care	0:Not wiped	0:Not wrapped or put on skin	0:No skin contact	0:No Breastfeeding	1:Not bathed in 6 hrs	0:Not just breast milk	0:Home non-SBA	2006	1: Second 12 months of trial
B517	2. Faridpur	8. Charbishnupur	1:Wrapped in Clean Cloth	1:First food given was breastmilk	0:Home non-SBA	1:Washed hands	0:No CDK	0:No gloves	0:No sheet	1:Thread used	1:New or sterile instrument	1:New instrument	1:Boiled thread	1:Appropriate cord care	1:Wiped	1:Wrapped or put on skin	1:Skin contact	1:Breastfeeding	1:Not bathed in 6 hrs	1:Only breast milk	0:Home non-SBA	2006	1: Second 12 months of trial
B518	1. Bogra	1. Bhatgram	1:Wrapped in Clean Cloth	1:First food given was breastmilk	0:Home non-SBA		0:No CDK	0:No gloves	1:Sheet used	1:Thread used	1:New or sterile instrument	1:New instrument	1:Boiled thread	0:Inappropriate cord care	0:Not wiped	0:Not wrapped or put on skin	0:No skin contact	1:Breastfeeding	1:Not bathed in 6 hrs	1:Only breast milk	0:Home non-SBA	2009	4: Fifth 12 months of trial
B519	2. Faridpur	9. Krishnapur	1:Wrapped in Clean Cloth	1:First food given was breastmilk	0:Home non-SBA		0:No CDK	0:No gloves	0:No sheet	1:Thread used	1:New or sterile instrument	1:New instrument	1:Boiled thread	1:Appropriate cord care	1:Wiped	1:Wrapped or put on skin	1:Skin contact	1:Breastfeeding	0:Bathed in 6 hrs	1:Only breast milk	0:Home non-SBA	2007	2: Third 12 months of trial
B520	2. Faridpur	8. Charbishnupur	1:Wrapped in Clean Cloth	1:First food given was breastmilk	0:Home non-SBA		0:No CDK	0:No gloves	0:No sheet	1:Thread used	1:New or sterile instrument	1:New instrument	0:Not boiled thread	0:Inappropriate cord care	1:Wiped	0:Not wrapped or put on skin	1:Skin contact	1:Breastfeeding	1:Not bathed in 6 hrs	1:Only breast milk	0:Home non-SBA	2008	3: Fourth 12 months of trial
B521	2. Faridpur	11. Aliabad	1:Wrapped in Clean Cloth	1:First food given was breastmilk	0:Home non-SBA	1:Washed hands	1:CDK used	1:Gloves used	1:Sheet used	0:No thread	1:New or sterile instrument	1:New instrument		0:Inappropriate cord care	1:Wiped	0:Not wrapped or put on skin	0:No skin contact	0:No Breastfeeding	1:Not bathed in 6 hrs	1:Only breast milk	0:Home non-SBA	2009	4: Fifth 12 months of trial
B522	3. Moulvi Bazar	18. Tengra		0:First food given to baby not breastmilk	0:Home non-SBA	1:Washed hands	0:No CDK	0:No gloves	0:No sheet	1:Thread used	1:New or sterile instrument	1:New instrument	1:Boiled thread	0:Inappropriate cord care	0:Not wiped	0:Not wrapped or put on skin	0:No skin contact	0:No Breastfeeding	0:Bathed in 6 hrs	0:Not just breast milk	0:Home non-SBA	2006	1: Second 12 months of trial
B523	3. Moulvi Bazar	18. Tengra	1:Wrapped in Clean Cloth	1:First food given was breastmilk	0:Home non-SBA	0:Not washed hands	0:No CDK	0:No gloves	0:No sheet	1:Thread used	1:New or sterile instrument	1:New instrument	0:Not boiled thread	0:Inappropriate cord care	0:Not wiped	0:Not wrapped or put on skin	0:No skin contact	0:No Breastfeeding	1:Not bathed in 6 hrs	1:Only breast milk	0:Home non-SBA	2007	2: Third 12 months of trial
B524	1. Bogra	1. Bhatgram	1:Wrapped in Clean Cloth	0:First food given to baby not breastmilk	0:Home non-SBA		0:No CDK	0:No gloves	0:No sheet	1:Thread used	1:New or sterile instrument	1:New instrument	0:Not boiled thread	1:Appropriate cord care	0:Not wiped	0:Not wrapped or put on skin	0:No skin contact	1:Breastfeeding	1:Not bathed in 6 hrs	0:Not just breast milk	0:Home non-SBA	2006	1: Second 12 months of trial
B525	3. Moulvi Bazar	15. Rahimpur	1:Wrapped in Clean Cloth	1:First food given was breastmilk	0:Home non-SBA	1:Washed hands	0:No CDK	1:Gloves used	1:Sheet used	1:Thread used	1:New or sterile instrument	1:New instrument	1:Boiled thread	1:Appropriate cord care	0:Not wiped	0:Not wrapped or put on skin	0:No skin contact	1:Breastfeeding	1:Not bathed in 6 hrs	1:Only breast milk	0:Home non-SBA	2005	0: First 12 months of trial
B526	2. Faridpur	11. Aliabad	1:Wrapped in Clean Cloth	1:First food given was breastmilk	0:Home non-SBA	1:Washed hands	1:CDK used	0:No gloves	1:Sheet used	1:Thread used	1:New or sterile instrument	1:New instrument	1:Boiled thread	1:Appropriate cord care	1:Wiped	1:Wrapped or put on skin	1:Skin contact	1:Breastfeeding	1:Not bathed in 6 hrs	1:Only breast milk	0:Home non-SBA	2007	2: Third 12 months of trial
B527	1. Bogra	6. Jorgachha	1:Wrapped in Clean Cloth	1:First food given was breastmilk	0:Home non-SBA		0:No CDK	0:No gloves	1:Sheet used	1:Thread used	1:New or sterile instrument	1:New instrument	1:Boiled thread	1:Appropriate cord care	0:Not wiped	0:Not wrapped or put on skin	0:No skin contact	1:Breastfeeding	1:Not bathed in 6 hrs	1:Only breast milk	0:Home non-SBA	2005	0: First 12 months of trial
B528	1. Bogra	4. Balua	1:Wrapped in Clean Cloth	1:First food given was breastmilk	0:Home non-SBA	1:Washed hands	0:No CDK	0:No gloves	1:Sheet used	1:Thread used	1:New or sterile instrument	1:New instrument	1:Boiled thread	1:Appropriate cord care	0:Not wiped	0:Not wrapped or put on skin	0:No skin contact	0:No Breastfeeding	1:Not bathed in 6 hrs	1:Only breast milk	0:Home non-SBA	2005	0: First 12 months of trial
B529	3. Moulvi Bazar	13. Madhabpur	1:Wrapped in Clean Cloth	1:First food given was breastmilk	0:Home non-SBA	1:Washed hands	1:CDK used	1:Gloves used	1:Sheet used	1:Thread used	1:New or sterile instrument	1:New instrument	0:Not boiled thread	1:Appropriate cord care	0:Not wiped	0:Not wrapped or put on skin	0:No skin contact	0:No Breastfeeding	0:Bathed in 6 hrs	1:Only breast milk	0:Home non-SBA	2006	1: Second 12 months of trial
B530	1. Bogra	1. Bhatgram	1:Wrapped in Clean Cloth	0:First food given to baby not breastmilk	0:Home non-SBA		0:No CDK	0:No gloves	1:Sheet used	1:Thread used	1:New or sterile instrument	1:New instrument	0:Not boiled thread	0:Inappropriate cord care	0:Not wiped	0:Not wrapped or put on skin	0:No skin contact	0:No Breastfeeding	1:Not bathed in 6 hrs	1:Only breast milk	0:Home non-SBA	2005	0: First 12 months of trial
B531	2. Faridpur	9. Krishnapur	1:Wrapped in Clean Cloth	1:First food given was breastmilk	0:Home non-SBA	1:Washed hands	1:CDK used	1:Gloves used	1:Sheet used	1:Thread used	1:New or sterile instrument	1:New instrument	1:Boiled thread	0:Inappropriate cord care	1:Wiped	0:Not wrapped or put on skin	1:Skin contact	1:Breastfeeding	1:Not bathed in 6 hrs	1:Only breast milk	0:Home non-SBA	2009	4: Fifth 12 months of trial
B532	3. Moulvi Bazar	15. Rahimpur	1:Wrapped in Clean Cloth	1:First food given was breastmilk	0:Home non-SBA	1:Washed hands	0:No CDK	0:No gloves	0:No sheet	1:Thread used	1:New or sterile instrument	1:New instrument	1:Boiled thread	0:Inappropriate cord care	0:Not wiped	0:Not wrapped or put on skin	1:Skin contact	1:Breastfeeding	1:Not bathed in 6 hrs	1:Only breast milk	0:Home non-SBA	2007	2: Third 12 months of trial
B533	1. Bogra	1. Bhatgram	1:Wrapped in Clean Cloth	0:First food given to baby not breastmilk	0:Home non-SBA	0:Not washed hands	0:No CDK	0:No gloves	0:No sheet	1:Thread used	1:New or sterile instrument	1:New instrument	0:Not boiled thread	1:Appropriate cord care	0:Not wiped	0:Not wrapped or put on skin	1:Skin contact	0:No Breastfeeding		1:Only breast milk	0:Home non-SBA	2006	1: Second 12 months of trial
B534	3. Moulvi Bazar	15. Rahimpur	1:Wrapped in Clean Cloth	1:First food given was breastmilk	0:Home non-SBA	1:Washed hands	0:No CDK	0:No gloves	0:No sheet	1:Thread used	1:New or sterile instrument	1:New instrument	1:Boiled thread	0:Inappropriate cord care	0:Not wiped	0:Not wrapped or put on skin	0:No skin contact	1:Breastfeeding	0:Bathed in 6 hrs	1:Only breast milk	0:Home non-SBA	2007	2: Third 12 months of trial
B535	2. Faridpur	9. Krishnapur	1:Wrapped in Clean Cloth	1:First food given was breastmilk	0:Home non-SBA	1:Washed hands	0:No CDK	0:No gloves	0:No sheet	1:Thread used	1:New or sterile instrument	1:New instrument	0:Not boiled thread	0:Inappropriate cord care	1:Wiped	0:Not wrapped or put on skin	1:Skin contact	1:Breastfeeding	1:Not bathed in 6 hrs	1:Only breast milk	0:Home non-SBA	2009	4: Fifth 12 months of trial
B536	1. Bogra	6. Jorgachha	1:Wrapped in Clean Cloth	1:First food given was breastmilk	0:Home non-SBA	1:Washed hands	0:No CDK	0:No gloves	0:No sheet	1:Thread used	1:New or sterile instrument	1:New instrument	0:Not boiled thread	0:Inappropriate cord care	0:Not wiped	0:Not wrapped or put on skin	0:No skin contact	1:Breastfeeding	1:Not bathed in 6 hrs	1:Only breast milk	0:Home non-SBA	2008	3: Fourth 12 months of trial
B537	2. Faridpur	11. Aliabad	1:Wrapped in Clean Cloth	1:First food given was breastmilk	0:Home non-SBA		0:No CDK	0:No gloves	1:Sheet used	1:Thread used	1:New or sterile instrument	1:New instrument	0:Not boiled thread	0:Inappropriate cord care	0:Not wiped	0:Not wrapped or put on skin	0:No skin contact	1:Breastfeeding	0:Bathed in 6 hrs	1:Only breast milk	0:Home non-SBA	2008	3: Fourth 12 months of trial
B538	2. Faridpur	9. Krishnapur	1:Wrapped in Clean Cloth	1:First food given was breastmilk	0:Home non-SBA	1:Washed hands	0:No CDK	0:No gloves	1:Sheet used	1:Thread used	1:New or sterile instrument	1:New instrument	1:Boiled thread		0:Not wiped	0:Not wrapped or put on skin	1:Skin contact	1:Breastfeeding	1:Not bathed in 6 hrs	1:Only breast milk	0:Home non-SBA	2009	4: Fifth 12 months of trial
B539	1. Bogra	4. Balua	1:Wrapped in Clean Cloth	1:First food given was breastmilk	0:Home non-SBA	1:Washed hands	0:No CDK	0:No gloves	0:No sheet	1:Thread used	1:New or sterile instrument	1:New instrument	0:Not boiled thread	1:Appropriate cord care	0:Not wiped	0:Not wrapped or put on skin	0:No skin contact	1:Breastfeeding	1:Not bathed in 6 hrs	1:Only breast milk	0:Home non-SBA	2009	4: Fifth 12 months of trial
B540	2. Faridpur	9. Krishnapur	1:Wrapped in Clean Cloth	1:First food given was breastmilk	0:Home non-SBA	0:Not washed hands	0:No CDK	0:No gloves	0:No sheet	1:Thread used	1:New or sterile instrument	1:New instrument	0:Not boiled thread	1:Appropriate cord care	0:Not wiped	0:Not wrapped or put on skin	1:Skin contact	1:Breastfeeding	1:Not bathed in 6 hrs	1:Only breast milk	0:Home non-SBA	2005	0: First 12 months of trial
B541	2. Faridpur	11. Aliabad	1:Wrapped in Clean Cloth	1:First food given was breastmilk	0:Home non-SBA	1:Washed hands	0:No CDK	0:No gloves	0:No sheet	1:Thread used	1:New or sterile instrument	1:New instrument	1:Boiled thread	1:Appropriate cord care	0:Not wiped	0:Not wrapped or put on skin	1:Skin contact	1:Breastfeeding	0:Bathed in 6 hrs	1:Only breast milk	0:Home non-SBA	2006	1: Second 12 months of trial
B542	3. Moulvi Bazar	15. Rahimpur	1:Wrapped in Clean Cloth	1:First food given was breastmilk	0:Home non-SBA	1:Washed hands	0:No CDK	0:No gloves	0:No sheet	1:Thread used	1:New or sterile instrument	1:New instrument	1:Boiled thread	1:Appropriate cord care	0:Not wiped	0:Not wrapped or put on skin	0:No skin contact	1:Breastfeeding	1:Not bathed in 6 hrs	1:Only breast milk	0:Home non-SBA	2005	0: First 12 months of trial
B543	2. Faridpur	9. Krishnapur	1:Wrapped in Clean Cloth	0:First food given to baby not breastmilk	0:Home non-SBA	1:Washed hands	0:No CDK	0:No gloves	0:No sheet	1:Thread used	1:New or sterile instrument	1:New instrument	0:Not boiled thread	1:Appropriate cord care	0:Not wiped	0:Not wrapped or put on skin	0:No skin contact	0:No Breastfeeding	1:Not bathed in 6 hrs	1:Only breast milk	0:Home non-SBA	2006	1: Second 12 months of trial
B544	1. Bogra	4. Balua	1:Wrapped in Clean Cloth	1:First food given was breastmilk	0:Home non-SBA	1:Washed hands	0:No CDK	0:No gloves	0:No sheet	1:Thread used	1:New or sterile instrument	1:New instrument	0:Not boiled thread	0:Inappropriate cord care	0:Not wiped	0:Not wrapped or put on skin	0:No skin contact	0:No Breastfeeding	1:Not bathed in 6 hrs	1:Only breast milk	0:Home non-SBA	2008	3: Fourth 12 months of trial
B545	3. Moulvi Bazar	15. Rahimpur	1:Wrapped in Clean Cloth	1:First food given was breastmilk	0:Home non-SBA	1:Washed hands	0:No CDK	0:No gloves	0:No sheet	1:Thread used	1:New or sterile instrument	1:New instrument	1:Boiled thread	1:Appropriate cord care	0:Not wiped	0:Not wrapped or put on skin	1:Skin contact	1:Breastfeeding	1:Not bathed in 6 hrs	1:Only breast milk	0:Home non-SBA	2008	3: Fourth 12 months of trial
B546	3. Moulvi Bazar	15. Rahimpur	1:Wrapped in Clean Cloth	1:First food given was breastmilk	0:Home non-SBA	1:Washed hands	0:No CDK	0:No gloves	0:No sheet	1:Thread used	1:New or sterile instrument	1:New instrument	0:Not boiled thread	0:Inappropriate cord care	0:Not wiped	0:Not wrapped or put on skin	1:Skin contact	1:Breastfeeding	0:Bathed in 6 hrs	1:Only breast milk	0:Home non-SBA	2008	3: Fourth 12 months of trial
B547	1. Bogra	1. Bhatgram	1:Wrapped in Clean Cloth	1:First food given was breastmilk	0:Home non-SBA	1:Washed hands	1:CDK used	0:No gloves	0:No sheet	1:Thread used	1:New or sterile instrument	1:New instrument	0:Not boiled thread	1:Appropriate cord care	0:Not wiped	0:Not wrapped or put on skin	0:No skin contact	1:Breastfeeding	0:Bathed in 6 hrs	1:Only breast milk	0:Home non-SBA	2008	3: Fourth 12 months of trial
B548	2. Faridpur	11. Aliabad		1:First food given was breastmilk	0:Home non-SBA	1:Washed hands	0:No CDK	0:No gloves	0:No sheet	1:Thread used	1:New or sterile instrument	1:New instrument	0:Not boiled thread	0:Inappropriate cord care	0:Not wiped	0:Not wrapped or put on skin	0:No skin contact	1:Breastfeeding	0:Bathed in 6 hrs	1:Only breast milk	0:Home non-SBA	2008	3: Fourth 12 months of trial
B549	1. Bogra	1. Bhatgram	1:Wrapped in Clean Cloth	1:First food given was breastmilk	0:Home non-SBA	1:Washed hands	1:CDK used	0:No gloves	1:Sheet used	1:Thread used	1:New or sterile instrument	1:New instrument	0:Not boiled thread	0:Inappropriate cord care	0:Not wiped	0:Not wrapped or put on skin	0:No skin contact	1:Breastfeeding	1:Not bathed in 6 hrs	1:Only breast milk	0:Home non-SBA	2009	4: Fifth 12 months of trial
B550	3. Moulvi Bazar	15. Rahimpur	1:Wrapped in Clean Cloth	1:First food given was breastmilk	0:Home non-SBA	1:Washed hands	1:CDK used	1:Gloves used	1:Sheet used	1:Thread used	1:New or sterile instrument	1:New instrument		1:Appropriate cord care	1:Wiped	1:Wrapped or put on skin	0:No skin contact	1:Breastfeeding	1:Not bathed in 6 hrs	1:Only breast milk	0:Home non-SBA	2006	1: Second 12 months of trial
B551	1. Bogra	1. Bhatgram	1:Wrapped in Clean Cloth	1:First food given was breastmilk	0:Home non-SBA		0:No CDK	0:No gloves	1:Sheet used	1:Thread used	1:New or sterile instrument	1:New instrument	1:Boiled thread	0:Inappropriate cord care	0:Not wiped	0:Not wrapped or put on skin	0:No skin contact	1:Breastfeeding	1:Not bathed in 6 hrs	1:Only breast milk	0:Home non-SBA	2008	3: Fourth 12 months of trial
B552	2. Faridpur	11. Aliabad	1:Wrapped in Clean Cloth	1:First food given was breastmilk	0:Home non-SBA	1:Washed hands	1:CDK used	1:Gloves used	1:Sheet used	1:Thread used	1:New or sterile instrument	1:New instrument	1:Boiled thread	1:Appropriate cord care	0:Not wiped	0:Not wrapped or put on skin	0:No skin contact	1:Breastfeeding	1:Not bathed in 6 hrs	0:Not just breast milk	0:Home non-SBA	2005	0: First 12 months of trial
B553	1. Bogra	6. Jorgachha	1:Wrapped in Clean Cloth	0:First food given to baby not breastmilk	0:Home non-SBA	1:Washed hands	0:No CDK	0:No gloves	0:No sheet	1:Thread used	1:New or sterile instrument	1:New instrument	1:Boiled thread	1:Appropriate cord care	0:Not wiped	0:Not wrapped or put on skin	0:No skin contact	1:Breastfeeding	1:Not bathed in 6 hrs	1:Only breast milk	0:Home non-SBA	2006	1: Second 12 months of trial
B554	2. Faridpur	8. Charbishnupur	1:Wrapped in Clean Cloth	1:First food given was breastmilk	0:Home non-SBA	1:Washed hands	0:No CDK	0:No gloves	0:No sheet	1:Thread used	1:New or sterile instrument	1:New instrument	1:Boiled thread	1:Appropriate cord care	1:Wiped	1:Wrapped or put on skin	1:Skin contact	1:Breastfeeding	0:Bathed in 6 hrs	1:Only breast milk	0:Home non-SBA	2005	0: First 12 months of trial
B555	3. Moulvi Bazar	15. Rahimpur	1:Wrapped in Clean Cloth	1:First food given was breastmilk	0:Home non-SBA		1:CDK used	0:No gloves	0:No sheet	1:Thread used	1:New or sterile instrument	1:New instrument	0:Not boiled thread	0:Inappropriate cord care	0:Not wiped	0:Not wrapped or put on skin	0:No skin contact	1:Breastfeeding	0:Bathed in 6 hrs	1:Only breast milk	0:Home non-SBA	2009	4: Fifth 12 months of trial
B556	3. Moulvi Bazar	13. Madhabpur	1:Wrapped in Clean Cloth	1:First food given was breastmilk	0:Home non-SBA		0:No CDK	0:No gloves	0:No sheet	1:Thread used	1:New or sterile instrument	1:New instrument		1:Appropriate cord care	0:Not wiped	0:Not wrapped or put on skin	0:No skin contact	1:Breastfeeding	0:Bathed in 6 hrs	1:Only breast milk	0:Home non-SBA	2006	1: Second 12 months of trial
B557	1. Bogra	6. Jorgachha	1:Wrapped in Clean Cloth	0:First food given to baby not breastmilk	0:Home non-SBA		0:No CDK	0:No gloves	0:No sheet	1:Thread used	1:New or sterile instrument	1:New instrument	0:Not boiled thread	1:Appropriate cord care	0:Not wiped	0:Not wrapped or put on skin	0:No skin contact	0:No Breastfeeding	1:Not bathed in 6 hrs	0:Not just breast milk	0:Home non-SBA	2009	4: Fifth 12 months of trial
B558	1. Bogra	6. Jorgachha	1:Wrapped in Clean Cloth	1:First food given was breastmilk	0:Home non-SBA	0:Not washed hands	0:No CDK	0:No gloves	0:No sheet	1:Thread used	1:New or sterile instrument	1:New instrument		0:Inappropriate cord care	0:Not wiped	0:Not wrapped or put on skin	0:No skin contact	1:Breastfeeding	1:Not bathed in 6 hrs	1:Only breast milk	0:Home non-SBA	2008	3: Fourth 12 months of trial
B559	2. Faridpur	9. Krishnapur	1:Wrapped in Clean Cloth	1:First food given was breastmilk	0:Home non-SBA	1:Washed hands	0:No CDK	0:No gloves	1:Sheet used	1:Thread used	1:New or sterile instrument	1:New instrument	1:Boiled thread	1:Appropriate cord care	1:Wiped	0:Not wrapped or put on skin	1:Skin contact	1:Breastfeeding	1:Not bathed in 6 hrs	1:Only breast milk	0:Home non-SBA	2008	3: Fourth 12 months of trial
B560	3. Moulvi Bazar	18. Tengra		0:First food given to baby not breastmilk	0:Home non-SBA	1:Washed hands	0:No CDK	0:No gloves	0:No sheet	1:Thread used	1:New or sterile instrument	1:New instrument	1:Boiled thread	0:Inappropriate cord care	0:Not wiped	0:Not wrapped or put on skin	0:No skin contact	0:No Breastfeeding	0:Bathed in 6 hrs	0:Not just breast milk	0:Home non-SBA	2007	2: Third 12 months of trial
B561	3. Moulvi Bazar	18. Tengra	1:Wrapped in Clean Cloth	1:First food given was breastmilk	0:Home non-SBA	1:Washed hands	0:No CDK	0:No gloves	1:Sheet used	1:Thread used	1:New or sterile instrument	1:New instrument	1:Boiled thread	1:Appropriate cord care	0:Not wiped	0:Not wrapped or put on skin	0:No skin contact	0:No Breastfeeding	1:Not bathed in 6 hrs	1:Only breast milk	0:Home non-SBA	2009	4: Fifth 12 months of trial
B562	2. Faridpur	11. Aliabad	1:Wrapped in Clean Cloth	1:First food given was breastmilk	0:Home non-SBA	1:Washed hands	0:No CDK	0:No gloves	0:No sheet	1:Thread used	1:New or sterile instrument	1:New instrument	1:Boiled thread	1:Appropriate cord care	0:Not wiped	0:Not wrapped or put on skin	0:No skin contact	1:Breastfeeding	1:Not bathed in 6 hrs	1:Only breast milk	0:Home non-SBA	2006	1: Second 12 months of trial
B563	3. Moulvi Bazar	18. Tengra	1:Wrapped in Clean Cloth	1:First food given was breastmilk	0:Home non-SBA	1:Washed hands	0:No CDK	0:No gloves	0:No sheet	1:Thread used	1:New or sterile instrument	1:New instrument	0:Not boiled thread	1:Appropriate cord care	0:Not wiped	0:Not wrapped or put on skin	0:No skin contact	0:No Breastfeeding	1:Not bathed in 6 hrs	0:Not just breast milk	0:Home non-SBA	2008	3: Fourth 12 months of trial
B564	3. Moulvi Bazar	15. Rahimpur	1:Wrapped in Clean Cloth	1:First food given was breastmilk	0:Home non-SBA		0:No CDK	0:No gloves	0:No sheet	1:Thread used	1:New or sterile instrument	1:New instrument	1:Boiled thread	0:Inappropriate cord care	0:Not wiped	0:Not wrapped or put on skin	0:No skin contact	0:No Breastfeeding	1:Not bathed in 6 hrs	1:Only breast milk	0:Home non-SBA	2009	4: Fifth 12 months of trial
B565	1. Bogra	4. Balua	1:Wrapped in Clean Cloth	1:First food given was breastmilk	0:Home non-SBA	1:Washed hands	1:CDK used	0:No gloves	1:Sheet used	1:Thread used	1:New or sterile instrument	1:New instrument	1:Boiled thread	0:Inappropriate cord care	0:Not wiped	0:Not wrapped or put on skin	0:No skin contact	0:No Breastfeeding	1:Not bathed in 6 hrs	1:Only breast milk	0:Home non-SBA	2009	4: Fifth 12 months of trial
B566	1. Bogra	6. Jorgachha	1:Wrapped in Clean Cloth	1:First food given was breastmilk	0:Home non-SBA	1:Washed hands	1:CDK used	0:No gloves	1:Sheet used	1:Thread used	1:New or sterile instrument	1:New instrument	0:Not boiled thread	0:Inappropriate cord care	1:Wiped	1:Wrapped or put on skin	0:No skin contact	1:Breastfeeding	1:Not bathed in 6 hrs	1:Only breast milk	0:Home non-SBA	2009	4: Fifth 12 months of trial
B567	1. Bogra	1. Bhatgram	1:Wrapped in Clean Cloth	1:First food given was breastmilk	0:Home non-SBA	1:Washed hands	1:CDK used	0:No gloves	1:Sheet used	1:Thread used	1:New or sterile instrument	1:New instrument	0:Not boiled thread	0:Inappropriate cord care	0:Not wiped	0:Not wrapped or put on skin	1:Skin contact	1:Breastfeeding	1:Not bathed in 6 hrs	1:Only breast milk	0:Home non-SBA	2007	2: Third 12 months of trial
B568	1. Bogra	4. Balua	1:Wrapped in Clean Cloth	0:First food given to baby not breastmilk	0:Home non-SBA	1:Washed hands	1:CDK used	0:No gloves	1:Sheet used	1:Thread used	1:New or sterile instrument	1:New instrument	0:Not boiled thread	1:Appropriate cord care	1:Wiped	1:Wrapped or put on skin	0:No skin contact	0:No Breastfeeding	1:Not bathed in 6 hrs	1:Only breast milk	0:Home non-SBA	2009	4: Fifth 12 months of trial
B569	2. Faridpur	8. Charbishnupur	1:Wrapped in Clean Cloth	1:First food given was breastmilk	0:Home non-SBA	0:Not washed hands	0:No CDK	0:No gloves	0:No sheet	1:Thread used	1:New or sterile instrument	1:New instrument	1:Boiled thread	1:Appropriate cord care	0:Not wiped	0:Not wrapped or put on skin	1:Skin contact	1:Breastfeeding	0:Bathed in 6 hrs	1:Only breast milk	0:Home non-SBA	2005	0: First 12 months of trial
B570	3. Moulvi Bazar	18. Tengra		1:First food given was breastmilk	0:Home non-SBA	0:Not washed hands	0:No CDK	0:No gloves	0:No sheet	1:Thread used	1:New or sterile instrument	1:New instrument	1:Boiled thread	0:Inappropriate cord care	0:Not wiped	0:Not wrapped or put on skin	0:No skin contact	1:Breastfeeding	0:Bathed in 6 hrs	1:Only breast milk	0:Home non-SBA	2006	1: Second 12 months of trial
B571	2. Faridpur	11. Aliabad	1:Wrapped in Clean Cloth	1:First food given was breastmilk	0:Home non-SBA		0:No CDK	0:No gloves	0:No sheet	1:Thread used	1:New or sterile instrument	1:New instrument		0:Inappropriate cord care	0:Not wiped	0:Not wrapped or put on skin	1:Skin contact	1:Breastfeeding	1:Not bathed in 6 hrs	1:Only breast milk	0:Home non-SBA	2008	3: Fourth 12 months of trial
B572	2. Faridpur	9. Krishnapur	1:Wrapped in Clean Cloth	1:First food given was breastmilk	0:Home non-SBA	1:Washed hands	0:No CDK	0:No gloves	0:No sheet	1:Thread used	1:New or sterile instrument	1:New instrument	1:Boiled thread	1:Appropriate cord care	0:Not wiped	0:Not wrapped or put on skin	0:No skin contact	1:Breastfeeding	0:Bathed in 6 hrs	1:Only breast milk	0:Home non-SBA	2005	0: First 12 months of trial
B573	1. Bogra	6. Jorgachha	1:Wrapped in Clean Cloth	1:First food given was breastmilk	0:Home non-SBA	1:Washed hands	0:No CDK	0:No gloves	0:No sheet	1:Thread used	1:New or sterile instrument	1:New instrument	1:Boiled thread	1:Appropriate cord care	0:Not wiped	0:Not wrapped or put on skin	0:No skin contact	1:Breastfeeding	1:Not bathed in 6 hrs	0:Not just breast milk	0:Home non-SBA	2005	0: First 12 months of trial
B574	1. Bogra	1. Bhatgram	1:Wrapped in Clean Cloth	1:First food given was breastmilk	0:Home non-SBA	0:Not washed hands	0:No CDK	0:No gloves	0:No sheet	1:Thread used	1:New or sterile instrument	1:New instrument	0:Not boiled thread	0:Inappropriate cord care	0:Not wiped	0:Not wrapped or put on skin	0:No skin contact	0:No Breastfeeding	1:Not bathed in 6 hrs	1:Only breast milk	0:Home non-SBA	2008	3: Fourth 12 months of trial
B575	3. Moulvi Bazar	15. Rahimpur	1:Wrapped in Clean Cloth	1:First food given was breastmilk	0:Home non-SBA	1:Washed hands	0:No CDK	0:No gloves	0:No sheet	1:Thread used	1:New or sterile instrument	1:New instrument	1:Boiled thread	0:Inappropriate cord care	0:Not wiped	0:Not wrapped or put on skin	0:No skin contact	0:No Breastfeeding	0:Bathed in 6 hrs	1:Only breast milk	0:Home non-SBA	2007	2: Third 12 months of trial
B576	1. Bogra	4. Balua	1:Wrapped in Clean Cloth	1:First food given was breastmilk	0:Home non-SBA	0:Not washed hands	0:No CDK	0:No gloves	0:No sheet	1:Thread used	0:Not new or sterile instrument	0:Not new instrument	0:Not boiled thread	0:Inappropriate cord care	0:Not wiped	0:Not wrapped or put on skin	1:Skin contact	1:Breastfeeding	1:Not bathed in 6 hrs	1:Only breast milk	0:Home non-SBA	2009	4: Fifth 12 months of trial
B577	2. Faridpur	11. Aliabad	1:Wrapped in Clean Cloth	1:First food given was breastmilk	0:Home non-SBA	1:Washed hands	1:CDK used	0:No gloves	1:Sheet used	1:Thread used	1:New or sterile instrument	1:New instrument	1:Boiled thread		0:Not wiped	0:Not wrapped or put on skin	0:No skin contact	1:Breastfeeding	1:Not bathed in 6 hrs	1:Only breast milk	0:Home non-SBA	2008	3: Fourth 12 months of trial
B578	2. Faridpur	9. Krishnapur	1:Wrapped in Clean Cloth	1:First food given was breastmilk	0:Home non-SBA	1:Washed hands	0:No CDK	0:No gloves	1:Sheet used	1:Thread used	1:New or sterile instrument	1:New instrument	0:Not boiled thread	0:Inappropriate cord care	1:Wiped	0:Not wrapped or put on skin	1:Skin contact	1:Breastfeeding	1:Not bathed in 6 hrs	0:Not just breast milk	0:Home non-SBA	2008	3: Fourth 12 months of trial
B579	2. Faridpur	11. Aliabad	1:Wrapped in Clean Cloth	1:First food given was breastmilk	0:Home non-SBA	1:Washed hands	0:No CDK	0:No gloves	0:No sheet	1:Thread used	1:New or sterile instrument	1:New instrument	0:Not boiled thread	1:Appropriate cord care	0:Not wiped	0:Not wrapped or put on skin	0:No skin contact	1:Breastfeeding	1:Not bathed in 6 hrs	1:Only breast milk	0:Home non-SBA	2005	0: First 12 months of trial
B580	2. Faridpur	9. Krishnapur	1:Wrapped in Clean Cloth	1:First food given was breastmilk	0:Home non-SBA	1:Washed hands	0:No CDK	0:No gloves	0:No sheet	1:Thread used	1:New or sterile instrument	1:New instrument	1:Boiled thread	1:Appropriate cord care	1:Wiped	0:Not wrapped or put on skin	1:Skin contact	1:Breastfeeding	1:Not bathed in 6 hrs	1:Only breast milk	0:Home non-SBA	2007	2: Third 12 months of trial
B581	1. Bogra	1. Bhatgram	1:Wrapped in Clean Cloth	1:First food given was breastmilk	0:Home non-SBA	1:Washed hands	0:No CDK	0:No gloves	0:No sheet	1:Thread used	1:New or sterile instrument	1:New instrument	0:Not boiled thread	1:Appropriate cord care	0:Not wiped	0:Not wrapped or put on skin	0:No skin contact	1:Breastfeeding	0:Bathed in 6 hrs	1:Only breast milk	0:Home non-SBA	2005	0: First 12 months of trial
B582	1. Bogra	1. Bhatgram	1:Wrapped in Clean Cloth	1:First food given was breastmilk	0:Home non-SBA		1:CDK used	0:No gloves	1:Sheet used	1:Thread used	1:New or sterile instrument	1:New instrument	0:Not boiled thread	1:Appropriate cord care	0:Not wiped	0:Not wrapped or put on skin	1:Skin contact	1:Breastfeeding	1:Not bathed in 6 hrs	1:Only breast milk	0:Home non-SBA	2006	1: Second 12 months of trial
B583	2. Faridpur	11. Aliabad	1:Wrapped in Clean Cloth	0:First food given to baby not breastmilk	0:Home non-SBA		0:No CDK	0:No gloves	0:No sheet	1:Thread used	1:New or sterile instrument	1:New instrument	0:Not boiled thread		0:Not wiped	0:Not wrapped or put on skin	0:No skin contact	1:Breastfeeding	1:Not bathed in 6 hrs	0:Not just breast milk	0:Home non-SBA	2008	3: Fourth 12 months of trial
B584	3. Moulvi Bazar	15. Rahimpur	1:Wrapped in Clean Cloth	1:First food given was breastmilk	0:Home non-SBA	1:Washed hands	0:No CDK	0:No gloves	0:No sheet	1:Thread used	1:New or sterile instrument	1:New instrument	1:Boiled thread	1:Appropriate cord care	0:Not wiped	0:Not wrapped or put on skin	0:No skin contact	1:Breastfeeding	1:Not bathed in 6 hrs	1:Only breast milk	0:Home non-SBA	2006	1: Second 12 months of trial
B585	3. Moulvi Bazar	13. Madhabpur	1:Wrapped in Clean Cloth	1:First food given was breastmilk	0:Home non-SBA	1:Washed hands	0:No CDK	0:No gloves	0:No sheet	1:Thread used	1:New or sterile instrument	1:New instrument	1:Boiled thread	1:Appropriate cord care	0:Not wiped	0:Not wrapped or put on skin	0:No skin contact	1:Breastfeeding	0:Bathed in 6 hrs	1:Only breast milk	0:Home non-SBA	2008	3: Fourth 12 months of trial
B586	1. Bogra	4. Balua	1:Wrapped in Clean Cloth	0:First food given to baby not breastmilk	0:Home non-SBA	0:Not washed hands	0:No CDK	0:No gloves	0:No sheet	1:Thread used	1:New or sterile instrument	1:New instrument	1:Boiled thread	1:Appropriate cord care	0:Not wiped	0:Not wrapped or put on skin	0:No skin contact	0:No Breastfeeding	1:Not bathed in 6 hrs	0:Not just breast milk	0:Home non-SBA	2006	1: Second 12 months of trial
B587	3. Moulvi Bazar	15. Rahimpur	1:Wrapped in Clean Cloth	1:First food given was breastmilk	0:Home non-SBA	1:Washed hands	0:No CDK	0:No gloves	1:Sheet used	1:Thread used	1:New or sterile instrument	1:New instrument	1:Boiled thread	0:Inappropriate cord care	0:Not wiped	0:Not wrapped or put on skin	0:No skin contact	1:Breastfeeding	0:Bathed in 6 hrs	1:Only breast milk	0:Home non-SBA	2009	4: Fifth 12 months of trial
B588	2. Faridpur	11. Aliabad	1:Wrapped in Clean Cloth	1:First food given was breastmilk	0:Home non-SBA	0:Not washed hands	0:No CDK	0:No gloves	0:No sheet	1:Thread used	1:New or sterile instrument	1:New instrument	0:Not boiled thread	1:Appropriate cord care	0:Not wiped	0:Not wrapped or put on skin	0:No skin contact	1:Breastfeeding	1:Not bathed in 6 hrs	1:Only breast milk	0:Home non-SBA	2005	0: First 12 months of trial
B589	2. Faridpur	11. Aliabad	1:Wrapped in Clean Cloth	1:First food given was breastmilk	0:Home non-SBA	1:Washed hands	0:No CDK	0:No gloves	0:No sheet	1:Thread used	1:New or sterile instrument	1:New instrument	1:Boiled thread	1:Appropriate cord care	0:Not wiped	0:Not wrapped or put on skin	0:No skin contact	1:Breastfeeding	1:Not bathed in 6 hrs	1:Only breast milk	0:Home non-SBA	2005	0: First 12 months of trial
B590	2. Faridpur	9. Krishnapur	1:Wrapped in Clean Cloth	1:First food given was breastmilk	0:Home non-SBA	0:Not washed hands	0:No CDK	0:No gloves	0:No sheet	1:Thread used	1:New or sterile instrument	1:New instrument		0:Inappropriate cord care	1:Wiped	0:Not wrapped or put on skin	1:Skin contact	1:Breastfeeding	1:Not bathed in 6 hrs	1:Only breast milk	0:Home non-SBA	2007	2: Third 12 months of trial
B591	2. Faridpur	8. Charbishnupur	1:Wrapped in Clean Cloth	1:First food given was breastmilk	0:Home non-SBA	0:Not washed hands	0:No CDK	0:No gloves	1:Sheet used	1:Thread used	1:New or sterile instrument	1:New instrument	0:Not boiled thread	0:Inappropriate cord care	0:Not wiped	0:Not wrapped or put on skin	1:Skin contact	1:Breastfeeding	0:Bathed in 6 hrs	1:Only breast milk	0:Home non-SBA	2008	3: Fourth 12 months of trial
B592	3. Moulvi Bazar	18. Tengra	1:Wrapped in Clean Cloth	1:First food given was breastmilk	0:Home non-SBA	0:Not washed hands	0:No CDK	0:No gloves	0:No sheet	1:Thread used	1:New or sterile instrument	1:New instrument	0:Not boiled thread	0:Inappropriate cord care	1:Wiped	1:Wrapped or put on skin	1:Skin contact	1:Breastfeeding	1:Not bathed in 6 hrs	1:Only breast milk	0:Home non-SBA	2007	2: Third 12 months of trial
B593	1. Bogra	4. Balua	1:Wrapped in Clean Cloth	1:First food given was breastmilk	0:Home non-SBA	1:Washed hands	0:No CDK	0:No gloves	1:Sheet used	1:Thread used	1:New or sterile instrument	1:New instrument	1:Boiled thread	1:Appropriate cord care	1:Wiped	1:Wrapped or put on skin	0:No skin contact	1:Breastfeeding	1:Not bathed in 6 hrs	1:Only breast milk	0:Home non-SBA	2005	0: First 12 months of trial
B594	3. Moulvi Bazar	15. Rahimpur			0:Home non-SBA	1:Washed hands	0:No CDK	0:No gloves	0:No sheet	0:No thread											0:Home non-SBA	2008	3: Fourth 12 months of trial
B595	2. Faridpur	11. Aliabad	1:Wrapped in Clean Cloth	1:First food given was breastmilk	0:Home non-SBA	1:Washed hands	0:No CDK	0:No gloves	0:No sheet	1:Thread used	1:New or sterile instrument	1:New instrument	1:Boiled thread	1:Appropriate cord care	0:Not wiped	0:Not wrapped or put on skin	0:No skin contact	1:Breastfeeding	1:Not bathed in 6 hrs	1:Only breast milk	0:Home non-SBA	2006	1: Second 12 months of trial
B596	1. Bogra	6. Jorgachha	1:Wrapped in Clean Cloth	1:First food given was breastmilk	0:Home non-SBA	0:Not washed hands	0:No CDK	0:No gloves	0:No sheet	1:Thread used	1:New or sterile instrument	1:New instrument	0:Not boiled thread	1:Appropriate cord care	0:Not wiped	0:Not wrapped or put on skin	0:No skin contact	0:No Breastfeeding	1:Not bathed in 6 hrs	1:Only breast milk	0:Home non-SBA	2007	2: Third 12 months of trial
B597	3. Moulvi Bazar	18. Tengra		0:First food given to baby not breastmilk	0:Home non-SBA			0:No gloves	0:No sheet	0:No thread	1:New or sterile instrument	1:New instrument		0:Inappropriate cord care	0:Not wiped	0:Not wrapped or put on skin	0:No skin contact	0:No Breastfeeding	0:Bathed in 6 hrs	1:Only breast milk	0:Home non-SBA	2005	0: First 12 months of trial
B598	3. Moulvi Bazar	18. Tengra	1:Wrapped in Clean Cloth	1:First food given was breastmilk	0:Home non-SBA	1:Washed hands	1:CDK used	0:No gloves	1:Sheet used	1:Thread used	1:New or sterile instrument	1:New instrument	1:Boiled thread	1:Appropriate cord care	0:Not wiped	0:Not wrapped or put on skin	0:No skin contact	1:Breastfeeding	1:Not bathed in 6 hrs	1:Only breast milk	0:Home non-SBA	2005	0: First 12 months of trial
B599	3. Moulvi Bazar	13. Madhabpur	1:Wrapped in Clean Cloth	1:First food given was breastmilk	0:Home non-SBA	1:Washed hands	1:CDK used	1:Gloves used	0:No sheet	1:Thread used	1:New or sterile instrument	1:New instrument	1:Boiled thread	1:Appropriate cord care	0:Not wiped	0:Not wrapped or put on skin	0:No skin contact	1:Breastfeeding	1:Not bathed in 6 hrs	1:Only breast milk	0:Home non-SBA	2009	4: Fifth 12 months of trial
B600	2. Faridpur	9. Krishnapur	1:Wrapped in Clean Cloth	0:First food given to baby not breastmilk	0:Home non-SBA	1:Washed hands	0:No CDK	0:No gloves	0:No sheet	1:Thread used	1:New or sterile instrument	1:New instrument	1:Boiled thread	1:Appropriate cord care	1:Wiped	0:Not wrapped or put on skin	1:Skin contact	1:Breastfeeding	1:Not bathed in 6 hrs	0:Not just breast milk	0:Home non-SBA	2006	1: Second 12 months of trial
B601	1. Bogra	1. Bhatgram	1:Wrapped in Clean Cloth	0:First food given to baby not breastmilk	0:Home non-SBA	0:Not washed hands	0:No CDK	0:No gloves	0:No sheet	1:Thread used	1:New or sterile instrument	1:New instrument	0:Not boiled thread	0:Inappropriate cord care	0:Not wiped	0:Not wrapped or put on skin	0:No skin contact	0:No Breastfeeding	1:Not bathed in 6 hrs	1:Only breast milk	0:Home non-SBA	2007	2: Third 12 months of trial
B602	3. Moulvi Bazar	18. Tengra		0:First food given to baby not breastmilk	0:Home non-SBA	1:Washed hands	0:No CDK	0:No gloves	0:No sheet	1:Thread used	1:New or sterile instrument	1:New instrument	1:Boiled thread	0:Inappropriate cord care	0:Not wiped	0:Not wrapped or put on skin	0:No skin contact	0:No Breastfeeding	0:Bathed in 6 hrs	0:Not just breast milk	0:Home non-SBA	2005	0: First 12 months of trial
B603	2. Faridpur	8. Charbishnupur	1:Wrapped in Clean Cloth	1:First food given was breastmilk	0:Home non-SBA	1:Washed hands	1:CDK used	0:No gloves	1:Sheet used	1:Thread used	1:New or sterile instrument	1:New instrument	1:Boiled thread	1:Appropriate cord care	0:Not wiped	0:Not wrapped or put on skin	1:Skin contact	1:Breastfeeding	1:Not bathed in 6 hrs	1:Only breast milk	0:Home non-SBA	2005	0: First 12 months of trial
B604	3. Moulvi Bazar	15. Rahimpur	1:Wrapped in Clean Cloth	0:First food given to baby not breastmilk	0:Home non-SBA	1:Washed hands	0:No CDK	0:No gloves	1:Sheet used	1:Thread used	1:New or sterile instrument	1:New instrument	1:Boiled thread	0:Inappropriate cord care	0:Not wiped	0:Not wrapped or put on skin	1:Skin contact	1:Breastfeeding	1:Not bathed in 6 hrs	1:Only breast milk	0:Home non-SBA	2009	4: Fifth 12 months of trial
B605	2. Faridpur	8. Charbishnupur	1:Wrapped in Clean Cloth	1:First food given was breastmilk	0:Home non-SBA	1:Washed hands	0:No CDK	0:No gloves	0:No sheet	1:Thread used	1:New or sterile instrument	1:New instrument	1:Boiled thread	1:Appropriate cord care	0:Not wiped	0:Not wrapped or put on skin	1:Skin contact	1:Breastfeeding	1:Not bathed in 6 hrs	1:Only breast milk	0:Home non-SBA	2005	0: First 12 months of trial
B606	2. Faridpur	8. Charbishnupur	1:Wrapped in Clean Cloth	1:First food given was breastmilk	0:Home non-SBA	1:Washed hands	0:No CDK	0:No gloves	0:No sheet	1:Thread used	1:New or sterile instrument	1:New instrument	0:Not boiled thread	0:Inappropriate cord care	0:Not wiped	1:Wrapped or put on skin	1:Skin contact	1:Breastfeeding	0:Bathed in 6 hrs	1:Only breast milk	0:Home non-SBA	2008	3: Fourth 12 months of trial
B607	2. Faridpur	8. Charbishnupur	1:Wrapped in Clean Cloth	1:First food given was breastmilk	0:Home non-SBA	1:Washed hands	0:No CDK	0:No gloves	1:Sheet used	1:Thread used	1:New or sterile instrument	1:New instrument	1:Boiled thread	1:Appropriate cord care	1:Wiped	1:Wrapped or put on skin	1:Skin contact	1:Breastfeeding	1:Not bathed in 6 hrs	1:Only breast milk	0:Home non-SBA	2008	3: Fourth 12 months of trial
B608	1. Bogra	6. Jorgachha	1:Wrapped in Clean Cloth	1:First food given was breastmilk	0:Home non-SBA	1:Washed hands	0:No CDK	0:No gloves	1:Sheet used	1:Thread used	1:New or sterile instrument	1:New instrument	1:Boiled thread	1:Appropriate cord care	0:Not wiped	0:Not wrapped or put on skin	0:No skin contact	1:Breastfeeding	1:Not bathed in 6 hrs	1:Only breast milk	0:Home non-SBA	2005	0: First 12 months of trial
B609	1. Bogra	6. Jorgachha	1:Wrapped in Clean Cloth	1:First food given was breastmilk	0:Home non-SBA	0:Not washed hands	0:No CDK	0:No gloves	1:Sheet used	1:Thread used	1:New or sterile instrument	1:New instrument	1:Boiled thread	1:Appropriate cord care	1:Wiped	0:Not wrapped or put on skin	1:Skin contact	1:Breastfeeding	1:Not bathed in 6 hrs	1:Only breast milk	0:Home non-SBA	2008	3: Fourth 12 months of trial
B610	1. Bogra	1. Bhatgram	1:Wrapped in Clean Cloth	1:First food given was breastmilk	0:Home non-SBA	0:Not washed hands	0:No CDK	0:No gloves	0:No sheet	1:Thread used	1:New or sterile instrument	1:New instrument	0:Not boiled thread	0:Inappropriate cord care	0:Not wiped	0:Not wrapped or put on skin	0:No skin contact	1:Breastfeeding	1:Not bathed in 6 hrs	0:Not just breast milk	0:Home non-SBA	2008	3: Fourth 12 months of trial
B611	3. Moulvi Bazar	15. Rahimpur		1:First food given was breastmilk	0:Home non-SBA	1:Washed hands	0:No CDK	0:No gloves	1:Sheet used	1:Thread used	1:New or sterile instrument	1:New instrument	1:Boiled thread	1:Appropriate cord care	0:Not wiped	0:Not wrapped or put on skin	0:No skin contact	0:No Breastfeeding	1:Not bathed in 6 hrs	1:Only breast milk	0:Home non-SBA	2008	3: Fourth 12 months of trial
B612	3. Moulvi Bazar	18. Tengra	1:Wrapped in Clean Cloth	1:First food given was breastmilk	0:Home non-SBA		0:No CDK	0:No gloves	0:No sheet	1:Thread used	1:New or sterile instrument	1:New instrument	0:Not boiled thread	0:Inappropriate cord care	1:Wiped	1:Wrapped or put on skin	1:Skin contact	1:Breastfeeding	1:Not bathed in 6 hrs	1:Only breast milk	0:Home non-SBA	2006	1: Second 12 months of trial
B613	3. Moulvi Bazar	18. Tengra			0:Home non-SBA	0:Not washed hands	0:No CDK	0:No gloves	0:No sheet	1:Thread used											0:Home non-SBA	2007	2: Third 12 months of trial
B614	2. Faridpur	9. Krishnapur	1:Wrapped in Clean Cloth	1:First food given was breastmilk	0:Home non-SBA		0:No CDK	0:No gloves	0:No sheet	1:Thread used	1:New or sterile instrument	1:New instrument	0:Not boiled thread	0:Inappropriate cord care	0:Not wiped	0:Not wrapped or put on skin	0:No skin contact	1:Breastfeeding	0:Bathed in 6 hrs	1:Only breast milk	0:Home non-SBA	2007	2: Third 12 months of trial
B615	2. Faridpur	8. Charbishnupur	1:Wrapped in Clean Cloth	1:First food given was breastmilk	0:Home non-SBA	1:Washed hands	0:No CDK	0:No gloves	1:Sheet used	1:Thread used	1:New or sterile instrument	1:New instrument	1:Boiled thread		1:Wiped	1:Wrapped or put on skin	1:Skin contact	1:Breastfeeding	1:Not bathed in 6 hrs	1:Only breast milk	0:Home non-SBA	2008	3: Fourth 12 months of trial
B616	1. Bogra	4. Balua	1:Wrapped in Clean Cloth	0:First food given to baby not breastmilk	0:Home non-SBA	1:Washed hands	0:No CDK	0:No gloves	1:Sheet used	1:Thread used	1:New or sterile instrument	1:New instrument	0:Not boiled thread	0:Inappropriate cord care	0:Not wiped	0:Not wrapped or put on skin	0:No skin contact	0:No Breastfeeding	1:Not bathed in 6 hrs	0:Not just breast milk	0:Home non-SBA	2008	3: Fourth 12 months of trial
B617	3. Moulvi Bazar	15. Rahimpur	1:Wrapped in Clean Cloth	1:First food given was breastmilk	0:Home non-SBA	1:Washed hands	0:No CDK	0:No gloves	0:No sheet	1:Thread used	1:New or sterile instrument	1:New instrument	1:Boiled thread	0:Inappropriate cord care	0:Not wiped	0:Not wrapped or put on skin	0:No skin contact	0:No Breastfeeding	0:Bathed in 6 hrs	1:Only breast milk	0:Home non-SBA	2009	4: Fifth 12 months of trial
B618	1. Bogra	6. Jorgachha	1:Wrapped in Clean Cloth	1:First food given was breastmilk	0:Home non-SBA	1:Washed hands	0:No CDK	0:No gloves	1:Sheet used	1:Thread used	1:New or sterile instrument	1:New instrument	0:Not boiled thread	0:Inappropriate cord care	0:Not wiped	0:Not wrapped or put on skin	0:No skin contact	0:No Breastfeeding	0:Bathed in 6 hrs	0:Not just breast milk	0:Home non-SBA	2007	2: Third 12 months of trial
B619	1. Bogra	4. Balua	1:Wrapped in Clean Cloth	1:First food given was breastmilk	0:Home non-SBA	1:Washed hands	0:No CDK	0:No gloves	0:No sheet	0:No thread	1:New or sterile instrument	1:New instrument	1:Boiled thread	1:Appropriate cord care	1:Wiped	1:Wrapped or put on skin	0:No skin contact	0:No Breastfeeding	1:Not bathed in 6 hrs	1:Only breast milk	0:Home non-SBA	2005	0: First 12 months of trial
B620	2. Faridpur	9. Krishnapur	1:Wrapped in Clean Cloth	1:First food given was breastmilk	0:Home non-SBA	1:Washed hands	0:No CDK	0:No gloves	0:No sheet	1:Thread used	1:New or sterile instrument	1:New instrument	1:Boiled thread	1:Appropriate cord care	0:Not wiped	0:Not wrapped or put on skin	0:No skin contact	1:Breastfeeding	0:Bathed in 6 hrs	1:Only breast milk	0:Home non-SBA	2006	1: Second 12 months of trial
B621	3. Moulvi Bazar	18. Tengra	1:Wrapped in Clean Cloth	1:First food given was breastmilk	0:Home non-SBA	1:Washed hands	0:No CDK	0:No gloves	0:No sheet	1:Thread used	1:New or sterile instrument	1:New instrument	1:Boiled thread	0:Inappropriate cord care	0:Not wiped	0:Not wrapped or put on skin	0:No skin contact	0:No Breastfeeding	0:Bathed in 6 hrs	1:Only breast milk	0:Home non-SBA	2006	1: Second 12 months of trial
B622	3. Moulvi Bazar	13. Madhabpur	1:Wrapped in Clean Cloth	0:First food given to baby not breastmilk	0:Home non-SBA	0:Not washed hands	0:No CDK	0:No gloves	0:No sheet	1:Thread used	1:New or sterile instrument	1:New instrument	1:Boiled thread	0:Inappropriate cord care	0:Not wiped	0:Not wrapped or put on skin	0:No skin contact	0:No Breastfeeding	0:Bathed in 6 hrs	1:Only breast milk	0:Home non-SBA	2009	4: Fifth 12 months of trial
B623	2. Faridpur	8. Charbishnupur	1:Wrapped in Clean Cloth	1:First food given was breastmilk	0:Home non-SBA		1:CDK used	0:No gloves	1:Sheet used	1:Thread used	1:New or sterile instrument	1:New instrument	0:Not boiled thread		1:Wiped	1:Wrapped or put on skin	1:Skin contact	1:Breastfeeding	1:Not bathed in 6 hrs	1:Only breast milk	0:Home non-SBA	2008	3: Fourth 12 months of trial
B624	2. Faridpur	11. Aliabad	1:Wrapped in Clean Cloth	0:First food given to baby not breastmilk	0:Home non-SBA	1:Washed hands	0:No CDK	0:No gloves	0:No sheet	1:Thread used	1:New or sterile instrument	1:New instrument		0:Inappropriate cord care	0:Not wiped	0:Not wrapped or put on skin	0:No skin contact	0:No Breastfeeding	1:Not bathed in 6 hrs	0:Not just breast milk	0:Home non-SBA	2008	3: Fourth 12 months of trial
B625	3. Moulvi Bazar	15. Rahimpur	1:Wrapped in Clean Cloth	1:First food given was breastmilk	0:Home non-SBA	1:Washed hands	0:No CDK	0:No gloves	0:No sheet	1:Thread used	1:New or sterile instrument	1:New instrument	1:Boiled thread	1:Appropriate cord care	1:Wiped	1:Wrapped or put on skin	0:No skin contact	1:Breastfeeding	1:Not bathed in 6 hrs	1:Only breast milk	0:Home non-SBA	2008	3: Fourth 12 months of trial
B626	2. Faridpur	11. Aliabad	1:Wrapped in Clean Cloth	0:First food given to baby not breastmilk	0:Home non-SBA	1:Washed hands	0:No CDK	0:No gloves	0:No sheet	1:Thread used	1:New or sterile instrument	1:New instrument	1:Boiled thread	1:Appropriate cord care	0:Not wiped	0:Not wrapped or put on skin	1:Skin contact	1:Breastfeeding	0:Bathed in 6 hrs	0:Not just breast milk	0:Home non-SBA	2005	0: First 12 months of trial
B627	3. Moulvi Bazar	15. Rahimpur		1:First food given was breastmilk	0:Home non-SBA	1:Washed hands	0:No CDK	0:No gloves	0:No sheet	1:Thread used	1:New or sterile instrument	1:New instrument	1:Boiled thread	0:Inappropriate cord care	0:Not wiped	0:Not wrapped or put on skin	1:Skin contact	1:Breastfeeding	0:Bathed in 6 hrs	1:Only breast milk	0:Home non-SBA	2006	1: Second 12 months of trial
B628	2. Faridpur	11. Aliabad	1:Wrapped in Clean Cloth	1:First food given was breastmilk	0:Home non-SBA	1:Washed hands	0:No CDK	0:No gloves	1:Sheet used	1:Thread used	1:New or sterile instrument	1:New instrument	1:Boiled thread	0:Inappropriate cord care	0:Not wiped	0:Not wrapped or put on skin	1:Skin contact	1:Breastfeeding	1:Not bathed in 6 hrs	0:Not just breast milk	0:Home non-SBA	2008	3: Fourth 12 months of trial
B629	3. Moulvi Bazar	13. Madhabpur	1:Wrapped in Clean Cloth	0:First food given to baby not breastmilk	0:Home non-SBA	1:Washed hands	0:No CDK	0:No gloves	0:No sheet	1:Thread used	1:New or sterile instrument	1:New instrument	1:Boiled thread	1:Appropriate cord care	1:Wiped	0:Not wrapped or put on skin	0:No skin contact	1:Breastfeeding	1:Not bathed in 6 hrs	1:Only breast milk	0:Home non-SBA	2007	2: Third 12 months of trial
B630	1. Bogra	6. Jorgachha	1:Wrapped in Clean Cloth	1:First food given was breastmilk	0:Home non-SBA	1:Washed hands	0:No CDK	0:No gloves	0:No sheet	1:Thread used	1:New or sterile instrument	1:New instrument	0:Not boiled thread	1:Appropriate cord care	0:Not wiped	0:Not wrapped or put on skin	0:No skin contact	1:Breastfeeding	0:Bathed in 6 hrs	1:Only breast milk	0:Home non-SBA	2007	2: Third 12 months of trial
B631	3. Moulvi Bazar	18. Tengra	1:Wrapped in Clean Cloth	0:First food given to baby not breastmilk	0:Home non-SBA	0:Not washed hands	0:No CDK	0:No gloves	1:Sheet used	1:Thread used	1:New or sterile instrument	1:New instrument	1:Boiled thread	0:Inappropriate cord care	1:Wiped	1:Wrapped or put on skin	0:No skin contact	0:No Breastfeeding	1:Not bathed in 6 hrs	1:Only breast milk	0:Home non-SBA	2009	4: Fifth 12 months of trial
B632	3. Moulvi Bazar	15. Rahimpur	1:Wrapped in Clean Cloth	1:First food given was breastmilk	0:Home non-SBA	1:Washed hands	1:CDK used	0:No gloves	1:Sheet used	1:Thread used	1:New or sterile instrument	1:New instrument	1:Boiled thread	1:Appropriate cord care	0:Not wiped	0:Not wrapped or put on skin	0:No skin contact	1:Breastfeeding	1:Not bathed in 6 hrs	1:Only breast milk	0:Home non-SBA	2007	2: Third 12 months of trial
B633	1. Bogra	6. Jorgachha	1:Wrapped in Clean Cloth	1:First food given was breastmilk	0:Home non-SBA	1:Washed hands	1:CDK used	0:No gloves	1:Sheet used	1:Thread used	1:New or sterile instrument	1:New instrument	1:Boiled thread	1:Appropriate cord care	0:Not wiped	0:Not wrapped or put on skin	0:No skin contact	1:Breastfeeding	1:Not bathed in 6 hrs	1:Only breast milk	0:Home non-SBA	2005	0: First 12 months of trial
B634	2. Faridpur	9. Krishnapur	1:Wrapped in Clean Cloth	1:First food given was breastmilk	0:Home non-SBA	1:Washed hands	0:No CDK	1:Gloves used	1:Sheet used	1:Thread used	1:New or sterile instrument	1:New instrument	1:Boiled thread	1:Appropriate cord care	1:Wiped	0:Not wrapped or put on skin	1:Skin contact	1:Breastfeeding	1:Not bathed in 6 hrs	1:Only breast milk	0:Home non-SBA	2008	3: Fourth 12 months of trial
B635	3. Moulvi Bazar	15. Rahimpur	1:Wrapped in Clean Cloth	1:First food given was breastmilk	0:Home non-SBA		0:No CDK	0:No gloves	0:No sheet	1:Thread used	1:New or sterile instrument	1:New instrument	1:Boiled thread	0:Inappropriate cord care	0:Not wiped	0:Not wrapped or put on skin	0:No skin contact	0:No Breastfeeding	0:Bathed in 6 hrs	1:Only breast milk	0:Home non-SBA	2007	2: Third 12 months of trial
B636	2. Faridpur	8. Charbishnupur	1:Wrapped in Clean Cloth	1:First food given was breastmilk	0:Home non-SBA	1:Washed hands	0:No CDK	0:No gloves	0:No sheet	1:Thread used	1:New or sterile instrument	1:New instrument	1:Boiled thread	1:Appropriate cord care	1:Wiped	1:Wrapped or put on skin	1:Skin contact	1:Breastfeeding	1:Not bathed in 6 hrs	1:Only breast milk	0:Home non-SBA	2006	1: Second 12 months of trial
B637	1. Bogra	6. Jorgachha	1:Wrapped in Clean Cloth	1:First food given was breastmilk	0:Home non-SBA	0:Not washed hands	0:No CDK	0:No gloves	0:No sheet	1:Thread used	1:New or sterile instrument	1:New instrument	0:Not boiled thread	1:Appropriate cord care	0:Not wiped	0:Not wrapped or put on skin	0:No skin contact	1:Breastfeeding	1:Not bathed in 6 hrs	0:Not just breast milk	0:Home non-SBA	2005	0: First 12 months of trial
B638	3. Moulvi Bazar	18. Tengra	1:Wrapped in Clean Cloth	1:First food given was breastmilk	0:Home non-SBA	1:Washed hands	0:No CDK	0:No gloves	0:No sheet	1:Thread used	1:New or sterile instrument	1:New instrument	1:Boiled thread	0:Inappropriate cord care	0:Not wiped	0:Not wrapped or put on skin	0:No skin contact	0:No Breastfeeding	1:Not bathed in 6 hrs	1:Only breast milk	0:Home non-SBA	2009	4: Fifth 12 months of trial
B639	2. Faridpur	9. Krishnapur	1:Wrapped in Clean Cloth	1:First food given was breastmilk	0:Home non-SBA	1:Washed hands	0:No CDK	0:No gloves	1:Sheet used	1:Thread used	1:New or sterile instrument	1:New instrument	1:Boiled thread	0:Inappropriate cord care	0:Not wiped	0:Not wrapped or put on skin	0:No skin contact	0:No Breastfeeding	1:Not bathed in 6 hrs	1:Only breast milk	0:Home non-SBA	2007	2: Third 12 months of trial
B640	3. Moulvi Bazar	15. Rahimpur	1:Wrapped in Clean Cloth	1:First food given was breastmilk	0:Home non-SBA	1:Washed hands	0:No CDK	0:No gloves	0:No sheet	1:Thread used	1:New or sterile instrument	1:New instrument	1:Boiled thread	1:Appropriate cord care	0:Not wiped	0:Not wrapped or put on skin	1:Skin contact	1:Breastfeeding	1:Not bathed in 6 hrs	1:Only breast milk	0:Home non-SBA	2006	1: Second 12 months of trial
B641	3. Moulvi Bazar	13. Madhabpur	1:Wrapped in Clean Cloth	1:First food given was breastmilk	0:Home non-SBA	1:Washed hands	0:No CDK	0:No gloves	0:No sheet	1:Thread used	1:New or sterile instrument	1:New instrument	1:Boiled thread	1:Appropriate cord care	1:Wiped	0:Not wrapped or put on skin	1:Skin contact	1:Breastfeeding	1:Not bathed in 6 hrs	1:Only breast milk	0:Home non-SBA	2007	2: Third 12 months of trial
B642	1. Bogra	6. Jorgachha	1:Wrapped in Clean Cloth	0:First food given to baby not breastmilk	0:Home non-SBA		0:No CDK	0:No gloves	0:No sheet	1:Thread used	1:New or sterile instrument	1:New instrument	0:Not boiled thread	0:Inappropriate cord care	1:Wiped	1:Wrapped or put on skin	0:No skin contact	0:No Breastfeeding	1:Not bathed in 6 hrs	1:Only breast milk	0:Home non-SBA	2008	3: Fourth 12 months of trial
B643	3. Moulvi Bazar	18. Tengra	1:Wrapped in Clean Cloth	1:First food given was breastmilk	0:Home non-SBA	1:Washed hands	1:CDK used	0:No gloves	1:Sheet used	1:Thread used	1:New or sterile instrument	1:New instrument	1:Boiled thread	0:Inappropriate cord care	0:Not wiped	0:Not wrapped or put on skin	0:No skin contact	0:No Breastfeeding	0:Bathed in 6 hrs	1:Only breast milk	0:Home non-SBA	2009	4: Fifth 12 months of trial
B644	1. Bogra	1. Bhatgram	1:Wrapped in Clean Cloth	1:First food given was breastmilk	0:Home non-SBA	1:Washed hands	1:CDK used	0:No gloves	1:Sheet used	1:Thread used	1:New or sterile instrument	1:New instrument	0:Not boiled thread	0:Inappropriate cord care	0:Not wiped	0:Not wrapped or put on skin	0:No skin contact	1:Breastfeeding	1:Not bathed in 6 hrs	0:Not just breast milk	0:Home non-SBA	2009	4: Fifth 12 months of trial
B645	2. Faridpur	9. Krishnapur	1:Wrapped in Clean Cloth	1:First food given was breastmilk	0:Home non-SBA	1:Washed hands	0:No CDK	0:No gloves	0:No sheet	1:Thread used	1:New or sterile instrument	1:New instrument	1:Boiled thread	1:Appropriate cord care	0:Not wiped	0:Not wrapped or put on skin	0:No skin contact	1:Breastfeeding	1:Not bathed in 6 hrs	1:Only breast milk	0:Home non-SBA	2006	1: Second 12 months of trial
B646	1. Bogra	6. Jorgachha			0:Home non-SBA	1:Washed hands	0:No CDK	0:No gloves	0:No sheet	1:Thread used											0:Home non-SBA	2005	0: First 12 months of trial
B647	2. Faridpur	8. Charbishnupur	1:Wrapped in Clean Cloth	1:First food given was breastmilk	0:Home non-SBA	1:Washed hands	0:No CDK	0:No gloves	1:Sheet used	1:Thread used	1:New or sterile instrument	1:New instrument	1:Boiled thread	0:Inappropriate cord care	1:Wiped	1:Wrapped or put on skin	1:Skin contact	1:Breastfeeding	1:Not bathed in 6 hrs	1:Only breast milk	0:Home non-SBA	2009	4: Fifth 12 months of trial
B648	1. Bogra	6. Jorgachha	1:Wrapped in Clean Cloth	1:First food given was breastmilk	0:Home non-SBA		0:No CDK	0:No gloves	1:Sheet used	1:Thread used	1:New or sterile instrument	1:New instrument	0:Not boiled thread	0:Inappropriate cord care	0:Not wiped	0:Not wrapped or put on skin	0:No skin contact	0:No Breastfeeding	1:Not bathed in 6 hrs	1:Only breast milk	0:Home non-SBA	2008	3: Fourth 12 months of trial
B649	2. Faridpur	11. Aliabad	1:Wrapped in Clean Cloth	1:First food given was breastmilk	0:Home non-SBA	1:Washed hands	0:No CDK	0:No gloves	1:Sheet used	1:Thread used	1:New or sterile instrument	1:New instrument	1:Boiled thread		0:Not wiped	1:Wrapped or put on skin	1:Skin contact	1:Breastfeeding	1:Not bathed in 6 hrs	1:Only breast milk	0:Home non-SBA	2009	4: Fifth 12 months of trial
B650	3. Moulvi Bazar	18. Tengra	1:Wrapped in Clean Cloth	1:First food given was breastmilk	0:Home non-SBA	0:Not washed hands	0:No CDK	0:No gloves	1:Sheet used	1:Thread used	1:New or sterile instrument	1:New instrument	0:Not boiled thread	0:Inappropriate cord care	1:Wiped	1:Wrapped or put on skin	1:Skin contact	1:Breastfeeding	1:Not bathed in 6 hrs	1:Only breast milk	0:Home non-SBA	2009	4: Fifth 12 months of trial
B651	2. Faridpur	9. Krishnapur	1:Wrapped in Clean Cloth	1:First food given was breastmilk	0:Home non-SBA	1:Washed hands	0:No CDK	0:No gloves	1:Sheet used	1:Thread used	1:New or sterile instrument	1:New instrument	0:Not boiled thread	0:Inappropriate cord care	0:Not wiped	1:Wrapped or put on skin	0:No skin contact	0:No Breastfeeding	0:Bathed in 6 hrs	1:Only breast milk	0:Home non-SBA	2008	3: Fourth 12 months of trial
B652	2. Faridpur	8. Charbishnupur	1:Wrapped in Clean Cloth	1:First food given was breastmilk	0:Home non-SBA	1:Washed hands	0:No CDK	0:No gloves	0:No sheet	1:Thread used	1:New or sterile instrument	1:New instrument	0:Not boiled thread	1:Appropriate cord care	1:Wiped	1:Wrapped or put on skin	1:Skin contact	1:Breastfeeding	0:Bathed in 6 hrs	1:Only breast milk	0:Home non-SBA	2006	1: Second 12 months of trial
B653	2. Faridpur	9. Krishnapur	1:Wrapped in Clean Cloth	1:First food given was breastmilk	0:Home non-SBA		0:No CDK	0:No gloves	0:No sheet	1:Thread used	1:New or sterile instrument	1:New instrument		0:Inappropriate cord care	1:Wiped	0:Not wrapped or put on skin	1:Skin contact	1:Breastfeeding	1:Not bathed in 6 hrs	0:Not just breast milk	0:Home non-SBA	2007	2: Third 12 months of trial
B654	2. Faridpur	11. Aliabad	1:Wrapped in Clean Cloth	1:First food given was breastmilk	0:Home non-SBA	1:Washed hands	0:No CDK	0:No gloves	1:Sheet used	1:Thread used	1:New or sterile instrument	1:New instrument		1:Appropriate cord care	0:Not wiped	0:Not wrapped or put on skin	1:Skin contact	1:Breastfeeding	1:Not bathed in 6 hrs	1:Only breast milk	0:Home non-SBA	2009	4: Fifth 12 months of trial
B655	3. Moulvi Bazar	15. Rahimpur	1:Wrapped in Clean Cloth	1:First food given was breastmilk	0:Home non-SBA	0:Not washed hands	0:No CDK	0:No gloves	0:No sheet	1:Thread used	1:New or sterile instrument	1:New instrument	1:Boiled thread	1:Appropriate cord care	0:Not wiped	0:Not wrapped or put on skin	0:No skin contact	0:No Breastfeeding	0:Bathed in 6 hrs	1:Only breast milk	0:Home non-SBA	2005	0: First 12 months of trial
B656	2. Faridpur	8. Charbishnupur	1:Wrapped in Clean Cloth	1:First food given was breastmilk	0:Home non-SBA	1:Washed hands	0:No CDK	0:No gloves	1:Sheet used	1:Thread used	1:New or sterile instrument	1:New instrument	1:Boiled thread	0:Inappropriate cord care	1:Wiped	1:Wrapped or put on skin	1:Skin contact	1:Breastfeeding	1:Not bathed in 6 hrs	0:Not just breast milk	0:Home non-SBA	2009	4: Fifth 12 months of trial
B657	2. Faridpur	11. Aliabad	1:Wrapped in Clean Cloth	1:First food given was breastmilk	0:Home non-SBA	0:Not washed hands	0:No CDK	0:No gloves	0:No sheet	1:Thread used	1:New or sterile instrument	1:New instrument		1:Appropriate cord care	1:Wiped	1:Wrapped or put on skin	1:Skin contact	1:Breastfeeding	1:Not bathed in 6 hrs	1:Only breast milk	0:Home non-SBA	2007	2: Third 12 months of trial
B658	1. Bogra	1. Bhatgram	1:Wrapped in Clean Cloth	0:First food given to baby not breastmilk	0:Home non-SBA	1:Washed hands	0:No CDK	0:No gloves	1:Sheet used	1:Thread used	1:New or sterile instrument	1:New instrument	0:Not boiled thread	0:Inappropriate cord care	0:Not wiped	0:Not wrapped or put on skin	1:Skin contact	1:Breastfeeding	1:Not bathed in 6 hrs	1:Only breast milk	0:Home non-SBA	2008	3: Fourth 12 months of trial
B659	1. Bogra	4. Balua	1:Wrapped in Clean Cloth	1:First food given was breastmilk	0:Home non-SBA	1:Washed hands	0:No CDK	0:No gloves	1:Sheet used	1:Thread used	1:New or sterile instrument	1:New instrument	1:Boiled thread	0:Inappropriate cord care	0:Not wiped	0:Not wrapped or put on skin	0:No skin contact	0:No Breastfeeding	1:Not bathed in 6 hrs	1:Only breast milk	0:Home non-SBA	2009	4: Fifth 12 months of trial
B660	1. Bogra	4. Balua	1:Wrapped in Clean Cloth	1:First food given was breastmilk	0:Home non-SBA	0:Not washed hands	1:CDK used	0:No gloves	1:Sheet used	1:Thread used	1:New or sterile instrument	1:New instrument	0:Not boiled thread	0:Inappropriate cord care	1:Wiped	1:Wrapped or put on skin	1:Skin contact	1:Breastfeeding	1:Not bathed in 6 hrs	1:Only breast milk	0:Home non-SBA	2008	3: Fourth 12 months of trial
B661	1. Bogra	6. Jorgachha		1:First food given was breastmilk	0:Home non-SBA	0:Not washed hands	0:No CDK	0:No gloves	0:No sheet	1:Thread used	1:New or sterile instrument	1:New instrument	0:Not boiled thread	1:Appropriate cord care	0:Not wiped	0:Not wrapped or put on skin	0:No skin contact	1:Breastfeeding	1:Not bathed in 6 hrs	1:Only breast milk	0:Home non-SBA	2005	0: First 12 months of trial
B662	2. Faridpur	9. Krishnapur	1:Wrapped in Clean Cloth	1:First food given was breastmilk	0:Home non-SBA	1:Washed hands	1:CDK used	0:No gloves	1:Sheet used	1:Thread used	1:New or sterile instrument	1:New instrument	1:Boiled thread	0:Inappropriate cord care	0:Not wiped	1:Wrapped or put on skin	0:No skin contact	0:No Breastfeeding	1:Not bathed in 6 hrs	1:Only breast milk	0:Home non-SBA	2007	2: Third 12 months of trial
B663	1. Bogra	4. Balua	1:Wrapped in Clean Cloth	0:First food given to baby not breastmilk	0:Home non-SBA	0:Not washed hands	0:No CDK	0:No gloves	0:No sheet	1:Thread used	1:New or sterile instrument	1:New instrument	0:Not boiled thread	0:Inappropriate cord care	0:Not wiped	0:Not wrapped or put on skin	0:No skin contact	0:No Breastfeeding	0:Bathed in 6 hrs	1:Only breast milk	0:Home non-SBA	2007	2: Third 12 months of trial
B664	1. Bogra	6. Jorgachha	1:Wrapped in Clean Cloth	0:First food given to baby not breastmilk	0:Home non-SBA		0:No CDK	0:No gloves	0:No sheet	1:Thread used	1:New or sterile instrument	1:New instrument	1:Boiled thread	1:Appropriate cord care	0:Not wiped	0:Not wrapped or put on skin	0:No skin contact	0:No Breastfeeding	1:Not bathed in 6 hrs	0:Not just breast milk	0:Home non-SBA	2005	0: First 12 months of trial
B665	1. Bogra	6. Jorgachha	1:Wrapped in Clean Cloth	1:First food given was breastmilk	0:Home non-SBA		0:No CDK	0:No gloves	1:Sheet used	1:Thread used	1:New or sterile instrument	1:New instrument	1:Boiled thread	0:Inappropriate cord care	1:Wiped	1:Wrapped or put on skin	0:No skin contact	1:Breastfeeding	1:Not bathed in 6 hrs	1:Only breast milk	0:Home non-SBA	2008	3: Fourth 12 months of trial
B666	3. Moulvi Bazar	18. Tengra	0:Wrapped in Dirty Cloth	1:First food given was breastmilk	0:Home non-SBA	1:Washed hands	1:CDK used	0:No gloves	1:Sheet used	1:Thread used	1:New or sterile instrument	1:New instrument	1:Boiled thread	0:Inappropriate cord care	0:Not wiped	0:Not wrapped or put on skin	1:Skin contact	1:Breastfeeding	1:Not bathed in 6 hrs	1:Only breast milk	0:Home non-SBA	2005	0: First 12 months of trial
B667	2. Faridpur	9. Krishnapur	1:Wrapped in Clean Cloth	1:First food given was breastmilk	0:Home non-SBA	1:Washed hands	0:No CDK	0:No gloves	0:No sheet	1:Thread used	1:New or sterile instrument	1:New instrument	1:Boiled thread	1:Appropriate cord care	0:Not wiped	0:Not wrapped or put on skin	1:Skin contact	1:Breastfeeding	1:Not bathed in 6 hrs	1:Only breast milk	0:Home non-SBA	2005	0: First 12 months of trial
B668	3. Moulvi Bazar	18. Tengra	1:Wrapped in Clean Cloth	0:First food given to baby not breastmilk	0:Home non-SBA		0:No CDK	0:No gloves	0:No sheet	1:Thread used	1:New or sterile instrument	1:New instrument	0:Not boiled thread	0:Inappropriate cord care	0:Not wiped	0:Not wrapped or put on skin	0:No skin contact	0:No Breastfeeding	1:Not bathed in 6 hrs	0:Not just breast milk	0:Home non-SBA	2007	2: Third 12 months of trial
B669	1. Bogra	6. Jorgachha	1:Wrapped in Clean Cloth	1:First food given was breastmilk	0:Home non-SBA	0:Not washed hands	0:No CDK	0:No gloves	0:No sheet	1:Thread used	1:New or sterile instrument	1:New instrument	0:Not boiled thread	0:Inappropriate cord care	1:Wiped	1:Wrapped or put on skin	1:Skin contact	1:Breastfeeding	1:Not bathed in 6 hrs	1:Only breast milk	0:Home non-SBA	2009	4: Fifth 12 months of trial
B670	2. Faridpur	11. Aliabad	1:Wrapped in Clean Cloth	1:First food given was breastmilk	0:Home non-SBA	0:Not washed hands	0:No CDK	0:No gloves	0:No sheet	0:No thread	1:New or sterile instrument	1:New instrument	0:Not boiled thread	1:Appropriate cord care	0:Not wiped	0:Not wrapped or put on skin	1:Skin contact	1:Breastfeeding	1:Not bathed in 6 hrs	1:Only breast milk	0:Home non-SBA	2005	0: First 12 months of trial
B671	1. Bogra	4. Balua	1:Wrapped in Clean Cloth	0:First food given to baby not breastmilk	0:Home non-SBA	1:Washed hands	0:No CDK	0:No gloves	0:No sheet	1:Thread used	1:New or sterile instrument	1:New instrument	0:Not boiled thread	0:Inappropriate cord care	0:Not wiped	0:Not wrapped or put on skin	0:No skin contact	0:No Breastfeeding	0:Bathed in 6 hrs	0:Not just breast milk	0:Home non-SBA	2008	3: Fourth 12 months of trial
B672	3. Moulvi Bazar	13. Madhabpur	1:Wrapped in Clean Cloth	1:First food given was breastmilk	0:Home non-SBA	1:Washed hands	1:CDK used	0:No gloves	0:No sheet	1:Thread used	1:New or sterile instrument	1:New instrument	0:Not boiled thread	1:Appropriate cord care	0:Not wiped	0:Not wrapped or put on skin	0:No skin contact	0:No Breastfeeding	0:Bathed in 6 hrs	1:Only breast milk	0:Home non-SBA	2009	4: Fifth 12 months of trial
B673	3. Moulvi Bazar	15. Rahimpur	1:Wrapped in Clean Cloth	1:First food given was breastmilk	0:Home non-SBA	1:Washed hands	1:CDK used	0:No gloves	1:Sheet used	1:Thread used	1:New or sterile instrument	1:New instrument	1:Boiled thread	1:Appropriate cord care	1:Wiped	0:Not wrapped or put on skin	1:Skin contact	1:Breastfeeding	1:Not bathed in 6 hrs	1:Only breast milk	0:Home non-SBA	2006	1: Second 12 months of trial
B674	3. Moulvi Bazar	15. Rahimpur	1:Wrapped in Clean Cloth	1:First food given was breastmilk	0:Home non-SBA	1:Washed hands	0:No CDK	0:No gloves	1:Sheet used	1:Thread used	1:New or sterile instrument	1:New instrument	1:Boiled thread	0:Inappropriate cord care	0:Not wiped	0:Not wrapped or put on skin	1:Skin contact	1:Breastfeeding	0:Bathed in 6 hrs	1:Only breast milk	0:Home non-SBA	2007	2: Third 12 months of trial
B675	3. Moulvi Bazar	15. Rahimpur	1:Wrapped in Clean Cloth	1:First food given was breastmilk	0:Home non-SBA	1:Washed hands	0:No CDK	0:No gloves	0:No sheet	1:Thread used	1:New or sterile instrument	1:New instrument	0:Not boiled thread	0:Inappropriate cord care	0:Not wiped	0:Not wrapped or put on skin	1:Skin contact	1:Breastfeeding	1:Not bathed in 6 hrs	1:Only breast milk	0:Home non-SBA	2008	3: Fourth 12 months of trial
B676	2. Faridpur	8. Charbishnupur	1:Wrapped in Clean Cloth	1:First food given was breastmilk	0:Home non-SBA	0:Not washed hands	0:No CDK	0:No gloves	0:No sheet	1:Thread used	1:New or sterile instrument	1:New instrument	1:Boiled thread	1:Appropriate cord care	1:Wiped	1:Wrapped or put on skin	1:Skin contact	1:Breastfeeding	0:Bathed in 6 hrs	1:Only breast milk	0:Home non-SBA	2005	0: First 12 months of trial
B677	2. Faridpur	11. Aliabad	1:Wrapped in Clean Cloth	1:First food given was breastmilk	0:Home non-SBA		0:No CDK	0:No gloves	0:No sheet	1:Thread used	1:New or sterile instrument	1:New instrument	1:Boiled thread	0:Inappropriate cord care	1:Wiped	1:Wrapped or put on skin	0:No skin contact	0:No Breastfeeding	1:Not bathed in 6 hrs	1:Only breast milk	0:Home non-SBA	2007	2: Third 12 months of trial
B678	3. Moulvi Bazar	18. Tengra	0:Wrapped in Dirty Cloth	1:First food given was breastmilk	0:Home non-SBA	0:Not washed hands	0:No CDK	0:No gloves	0:No sheet	1:Thread used	1:New or sterile instrument	1:New instrument	0:Not boiled thread	0:Inappropriate cord care	0:Not wiped	0:Not wrapped or put on skin	0:No skin contact	1:Breastfeeding	1:Not bathed in 6 hrs	1:Only breast milk	0:Home non-SBA	2008	3: Fourth 12 months of trial
B679	3. Moulvi Bazar	15. Rahimpur	1:Wrapped in Clean Cloth	1:First food given was breastmilk	0:Home non-SBA	1:Washed hands	0:No CDK	0:No gloves	1:Sheet used	1:Thread used	1:New or sterile instrument	1:New instrument	0:Not boiled thread	0:Inappropriate cord care	0:Not wiped	0:Not wrapped or put on skin	0:No skin contact	0:No Breastfeeding	1:Not bathed in 6 hrs	0:Not just breast milk	0:Home non-SBA	2009	4: Fifth 12 months of trial
B680	3. Moulvi Bazar	13. Madhabpur	1:Wrapped in Clean Cloth	1:First food given was breastmilk	0:Home non-SBA		1:CDK used	0:No gloves	0:No sheet	1:Thread used	1:New or sterile instrument	1:New instrument	1:Boiled thread	1:Appropriate cord care	1:Wiped	1:Wrapped or put on skin	0:No skin contact	0:No Breastfeeding	1:Not bathed in 6 hrs	1:Only breast milk	0:Home non-SBA	2006	1: Second 12 months of trial
B681	1. Bogra	6. Jorgachha	1:Wrapped in Clean Cloth	1:First food given was breastmilk	0:Home non-SBA	0:Not washed hands	0:No CDK	0:No gloves	1:Sheet used	1:Thread used	1:New or sterile instrument	1:New instrument	1:Boiled thread	1:Appropriate cord care	0:Not wiped	0:Not wrapped or put on skin	0:No skin contact	1:Breastfeeding	1:Not bathed in 6 hrs	1:Only breast milk	0:Home non-SBA	2005	0: First 12 months of trial
B682	3. Moulvi Bazar	13. Madhabpur	1:Wrapped in Clean Cloth	1:First food given was breastmilk	0:Home non-SBA	1:Washed hands	0:No CDK	0:No gloves	0:No sheet	1:Thread used	1:New or sterile instrument	1:New instrument	0:Not boiled thread	1:Appropriate cord care	0:Not wiped	0:Not wrapped or put on skin	0:No skin contact	1:Breastfeeding	0:Bathed in 6 hrs	1:Only breast milk	0:Home non-SBA	2009	4: Fifth 12 months of trial
B683	2. Faridpur	11. Aliabad	1:Wrapped in Clean Cloth	1:First food given was breastmilk	0:Home non-SBA	0:Not washed hands	0:No CDK	0:No gloves	1:Sheet used	1:Thread used	1:New or sterile instrument	1:New instrument	1:Boiled thread	0:Inappropriate cord care	1:Wiped	0:Not wrapped or put on skin	0:No skin contact	0:No Breastfeeding	0:Bathed in 6 hrs	0:Not just breast milk	0:Home non-SBA	2008	3: Fourth 12 months of trial
B684	1. Bogra	6. Jorgachha	1:Wrapped in Clean Cloth	1:First food given was breastmilk	0:Home non-SBA	1:Washed hands	1:CDK used	0:No gloves	0:No sheet	1:Thread used	1:New or sterile instrument	1:New instrument	1:Boiled thread	1:Appropriate cord care	0:Not wiped	1:Wrapped or put on skin	0:No skin contact	1:Breastfeeding	1:Not bathed in 6 hrs	1:Only breast milk	0:Home non-SBA	2006	1: Second 12 months of trial
B685	2. Faridpur	9. Krishnapur	1:Wrapped in Clean Cloth	1:First food given was breastmilk	0:Home non-SBA	1:Washed hands	0:No CDK	0:No gloves	0:No sheet	1:Thread used	1:New or sterile instrument	1:New instrument	1:Boiled thread	1:Appropriate cord care	1:Wiped	0:Not wrapped or put on skin	1:Skin contact	1:Breastfeeding	1:Not bathed in 6 hrs	1:Only breast milk	0:Home non-SBA	2009	4: Fifth 12 months of trial
B686	3. Moulvi Bazar	15. Rahimpur		1:First food given was breastmilk	0:Home non-SBA	1:Washed hands	1:CDK used	0:No gloves	1:Sheet used	1:Thread used	1:New or sterile instrument	1:New instrument	0:Not boiled thread	1:Appropriate cord care	0:Not wiped	0:Not wrapped or put on skin	0:No skin contact	0:No Breastfeeding	0:Bathed in 6 hrs	1:Only breast milk	0:Home non-SBA	2006	1: Second 12 months of trial
B687	1. Bogra	6. Jorgachha	1:Wrapped in Clean Cloth	0:First food given to baby not breastmilk	0:Home non-SBA	1:Washed hands	0:No CDK	0:No gloves	0:No sheet	1:Thread used	1:New or sterile instrument	1:New instrument	1:Boiled thread	1:Appropriate cord care	0:Not wiped	0:Not wrapped or put on skin	0:No skin contact	0:No Breastfeeding	1:Not bathed in 6 hrs	0:Not just breast milk	0:Home non-SBA	2005	0: First 12 months of trial
B688	1. Bogra	1. Bhatgram	1:Wrapped in Clean Cloth	1:First food given was breastmilk	0:Home non-SBA	0:Not washed hands	0:No CDK	0:No gloves	1:Sheet used	1:Thread used	1:New or sterile instrument	1:New instrument	1:Boiled thread	0:Inappropriate cord care	0:Not wiped	0:Not wrapped or put on skin	0:No skin contact	0:No Breastfeeding	1:Not bathed in 6 hrs	1:Only breast milk	0:Home non-SBA	2007	2: Third 12 months of trial
B689	1. Bogra	4. Balua	1:Wrapped in Clean Cloth	1:First food given was breastmilk	0:Home non-SBA	1:Washed hands	0:No CDK	0:No gloves	0:No sheet	1:Thread used	1:New or sterile instrument	1:New instrument	0:Not boiled thread	0:Inappropriate cord care	0:Not wiped	0:Not wrapped or put on skin	0:No skin contact	0:No Breastfeeding	1:Not bathed in 6 hrs	1:Only breast milk	0:Home non-SBA	2007	2: Third 12 months of trial
B690	1. Bogra	6. Jorgachha	1:Wrapped in Clean Cloth	1:First food given was breastmilk	0:Home non-SBA	1:Washed hands	1:CDK used	0:No gloves	1:Sheet used	1:Thread used	1:New or sterile instrument	1:New instrument	0:Not boiled thread	1:Appropriate cord care	0:Not wiped	0:Not wrapped or put on skin	0:No skin contact	0:No Breastfeeding	1:Not bathed in 6 hrs	1:Only breast milk	0:Home non-SBA	2009	4: Fifth 12 months of trial
B691	1. Bogra	6. Jorgachha	1:Wrapped in Clean Cloth	1:First food given was breastmilk	0:Home non-SBA	1:Washed hands	0:No CDK	0:No gloves	1:Sheet used	1:Thread used	1:New or sterile instrument	1:New instrument	0:Not boiled thread	1:Appropriate cord care	0:Not wiped	0:Not wrapped or put on skin	0:No skin contact	0:No Breastfeeding	0:Bathed in 6 hrs	1:Only breast milk	0:Home non-SBA	2009	4: Fifth 12 months of trial
B692	3. Moulvi Bazar	15. Rahimpur	1:Wrapped in Clean Cloth	1:First food given was breastmilk	0:Home non-SBA	1:Washed hands	0:No CDK	0:No gloves	0:No sheet	1:Thread used	1:New or sterile instrument	1:New instrument	0:Not boiled thread	0:Inappropriate cord care	0:Not wiped	0:Not wrapped or put on skin	0:No skin contact	0:No Breastfeeding	0:Bathed in 6 hrs	1:Only breast milk	0:Home non-SBA	2008	3: Fourth 12 months of trial
B693	3. Moulvi Bazar	15. Rahimpur	1:Wrapped in Clean Cloth	1:First food given was breastmilk	0:Home non-SBA	0:Not washed hands	0:No CDK	0:No gloves	0:No sheet	1:Thread used	1:New or sterile instrument	1:New instrument	1:Boiled thread	1:Appropriate cord care	0:Not wiped	0:Not wrapped or put on skin	0:No skin contact	1:Breastfeeding	0:Bathed in 6 hrs	1:Only breast milk	0:Home non-SBA	2006	1: Second 12 months of trial
B694	3. Moulvi Bazar	13. Madhabpur	1:Wrapped in Clean Cloth	1:First food given was breastmilk	0:Home non-SBA		0:No CDK	0:No gloves	0:No sheet	1:Thread used	1:New or sterile instrument	1:New instrument	1:Boiled thread	1:Appropriate cord care	0:Not wiped	0:Not wrapped or put on skin	0:No skin contact	0:No Breastfeeding	0:Bathed in 6 hrs	1:Only breast milk	0:Home non-SBA	2008	3: Fourth 12 months of trial
B695	1. Bogra	6. Jorgachha	1:Wrapped in Clean Cloth	1:First food given was breastmilk	0:Home non-SBA	1:Washed hands	1:CDK used	0:No gloves	1:Sheet used	1:Thread used	1:New or sterile instrument	1:New instrument	1:Boiled thread	1:Appropriate cord care	1:Wiped	1:Wrapped or put on skin	0:No skin contact	1:Breastfeeding	1:Not bathed in 6 hrs	1:Only breast milk	0:Home non-SBA	2008	3: Fourth 12 months of trial
B696	1. Bogra	1. Bhatgram	1:Wrapped in Clean Cloth	1:First food given was breastmilk	0:Home non-SBA	1:Washed hands	0:No CDK	0:No gloves	0:No sheet	1:Thread used	1:New or sterile instrument	1:New instrument	0:Not boiled thread	1:Appropriate cord care	0:Not wiped	0:Not wrapped or put on skin	0:No skin contact	1:Breastfeeding	1:Not bathed in 6 hrs	1:Only breast milk	0:Home non-SBA	2005	0: First 12 months of trial
B697	2. Faridpur	8. Charbishnupur	1:Wrapped in Clean Cloth	1:First food given was breastmilk	0:Home non-SBA	0:Not washed hands	0:No CDK	0:No gloves	0:No sheet	1:Thread used	1:New or sterile instrument	1:New instrument	0:Not boiled thread	1:Appropriate cord care	0:Not wiped	0:Not wrapped or put on skin	1:Skin contact	1:Breastfeeding	0:Bathed in 6 hrs	1:Only breast milk	0:Home non-SBA	2006	1: Second 12 months of trial
B698	2. Faridpur	9. Krishnapur	1:Wrapped in Clean Cloth	1:First food given was breastmilk	0:Home non-SBA	0:Not washed hands	0:No CDK	0:No gloves	0:No sheet	1:Thread used	1:New or sterile instrument	1:New instrument	0:Not boiled thread	1:Appropriate cord care	0:Not wiped	0:Not wrapped or put on skin	1:Skin contact	1:Breastfeeding	1:Not bathed in 6 hrs	1:Only breast milk	0:Home non-SBA	2005	0: First 12 months of trial
B699	1. Bogra	1. Bhatgram	1:Wrapped in Clean Cloth	0:First food given to baby not breastmilk	0:Home non-SBA	1:Washed hands	0:No CDK	0:No gloves	0:No sheet	1:Thread used	1:New or sterile instrument	1:New instrument	0:Not boiled thread	1:Appropriate cord care	0:Not wiped	0:Not wrapped or put on skin	0:No skin contact	0:No Breastfeeding	1:Not bathed in 6 hrs	1:Only breast milk	0:Home non-SBA	2005	0: First 12 months of trial
B700	1. Bogra	6. Jorgachha	1:Wrapped in Clean Cloth	0:First food given to baby not breastmilk	0:Home non-SBA	1:Washed hands	0:No CDK	0:No gloves	0:No sheet	1:Thread used	1:New or sterile instrument	1:New instrument	1:Boiled thread	1:Appropriate cord care	0:Not wiped	0:Not wrapped or put on skin	0:No skin contact	0:No Breastfeeding	1:Not bathed in 6 hrs	1:Only breast milk	0:Home non-SBA	2005	0: First 12 months of trial
B701	3. Moulvi Bazar	13. Madhabpur		1:First food given was breastmilk	0:Home non-SBA	1:Washed hands		0:No gloves	0:No sheet	1:Thread used	1:New or sterile instrument	1:New instrument	1:Boiled thread	1:Appropriate cord care	0:Not wiped	0:Not wrapped or put on skin	0:No skin contact	0:No Breastfeeding	1:Not bathed in 6 hrs	1:Only breast milk	0:Home non-SBA	2005	0: First 12 months of trial
B702	1. Bogra	6. Jorgachha	1:Wrapped in Clean Cloth	0:First food given to baby not breastmilk	0:Home non-SBA		0:No CDK	0:No gloves	1:Sheet used	1:Thread used	1:New or sterile instrument	1:New instrument	0:Not boiled thread	0:Inappropriate cord care	0:Not wiped	1:Wrapped or put on skin	1:Skin contact	0:No Breastfeeding	1:Not bathed in 6 hrs	0:Not just breast milk	0:Home non-SBA	2008	3: Fourth 12 months of trial
B703	1. Bogra	1. Bhatgram	1:Wrapped in Clean Cloth	0:First food given to baby not breastmilk	0:Home non-SBA		0:No CDK	0:No gloves	1:Sheet used	1:Thread used	0:Not new or sterile instrument	0:Not new instrument	0:Not boiled thread	0:Inappropriate cord care	0:Not wiped	0:Not wrapped or put on skin	0:No skin contact	0:No Breastfeeding	1:Not bathed in 6 hrs	1:Only breast milk	0:Home non-SBA	2006	1: Second 12 months of trial
B704	2. Faridpur	8. Charbishnupur	1:Wrapped in Clean Cloth	1:First food given was breastmilk	0:Home non-SBA	0:Not washed hands	0:No CDK	0:No gloves	0:No sheet	1:Thread used	1:New or sterile instrument	1:New instrument	1:Boiled thread	1:Appropriate cord care	1:Wiped	1:Wrapped or put on skin	1:Skin contact	1:Breastfeeding	0:Bathed in 6 hrs	1:Only breast milk	0:Home non-SBA	2005	0: First 12 months of trial
B705	1. Bogra	1. Bhatgram	1:Wrapped in Clean Cloth	1:First food given was breastmilk	0:Home non-SBA	1:Washed hands	0:No CDK	0:No gloves	1:Sheet used	1:Thread used	1:New or sterile instrument	1:New instrument	0:Not boiled thread	1:Appropriate cord care	0:Not wiped	0:Not wrapped or put on skin	0:No skin contact	1:Breastfeeding	1:Not bathed in 6 hrs	1:Only breast milk	0:Home non-SBA	2009	4: Fifth 12 months of trial
B706	1. Bogra	6. Jorgachha	0:Wrapped in Dirty Cloth	0:First food given to baby not breastmilk	0:Home non-SBA	0:Not washed hands	0:No CDK	0:No gloves	0:No sheet	1:Thread used	1:New or sterile instrument	1:New instrument	0:Not boiled thread	1:Appropriate cord care	0:Not wiped	0:Not wrapped or put on skin	0:No skin contact	0:No Breastfeeding	1:Not bathed in 6 hrs	0:Not just breast milk	0:Home non-SBA	2005	0: First 12 months of trial
B707	3. Moulvi Bazar	13. Madhabpur			0:Home non-SBA		0:No CDK	0:No gloves	0:No sheet	1:Thread used											0:Home non-SBA	2009	4: Fifth 12 months of trial
B708	3. Moulvi Bazar	15. Rahimpur	1:Wrapped in Clean Cloth	1:First food given was breastmilk	0:Home non-SBA	1:Washed hands	0:No CDK	0:No gloves	0:No sheet	1:Thread used	1:New or sterile instrument	1:New instrument	0:Not boiled thread	0:Inappropriate cord care	0:Not wiped	0:Not wrapped or put on skin	1:Skin contact	1:Breastfeeding	1:Not bathed in 6 hrs	1:Only breast milk	0:Home non-SBA	2008	3: Fourth 12 months of trial
B709	3. Moulvi Bazar	18. Tengra	1:Wrapped in Clean Cloth	1:First food given was breastmilk	0:Home non-SBA	1:Washed hands	0:No CDK	0:No gloves	0:No sheet	1:Thread used	1:New or sterile instrument	1:New instrument	1:Boiled thread	0:Inappropriate cord care	0:Not wiped	0:Not wrapped or put on skin	1:Skin contact	1:Breastfeeding	0:Bathed in 6 hrs	1:Only breast milk	0:Home non-SBA	2008	3: Fourth 12 months of trial
B710	3. Moulvi Bazar	15. Rahimpur	1:Wrapped in Clean Cloth	0:First food given to baby not breastmilk	0:Home non-SBA	0:Not washed hands	0:No CDK	0:No gloves	0:No sheet	1:Thread used	1:New or sterile instrument	1:New instrument	1:Boiled thread	1:Appropriate cord care	0:Not wiped	0:Not wrapped or put on skin	1:Skin contact	0:No Breastfeeding	0:Bathed in 6 hrs	1:Only breast milk	0:Home non-SBA	2005	0: First 12 months of trial
B711	2. Faridpur	9. Krishnapur	1:Wrapped in Clean Cloth	1:First food given was breastmilk	0:Home non-SBA	1:Washed hands	0:No CDK	0:No gloves	0:No sheet	1:Thread used	1:New or sterile instrument	1:New instrument	1:Boiled thread	1:Appropriate cord care	0:Not wiped	0:Not wrapped or put on skin	0:No skin contact	0:No Breastfeeding	1:Not bathed in 6 hrs	1:Only breast milk	0:Home non-SBA	2007	2: Third 12 months of trial
B712	2. Faridpur	9. Krishnapur	1:Wrapped in Clean Cloth	1:First food given was breastmilk	0:Home non-SBA	1:Washed hands	0:No CDK	1:Gloves used	0:No sheet	1:Thread used	1:New or sterile instrument	1:New instrument	1:Boiled thread	0:Inappropriate cord care	1:Wiped	0:Not wrapped or put on skin	1:Skin contact	1:Breastfeeding	0:Bathed in 6 hrs	1:Only breast milk	0:Home non-SBA	2009	4: Fifth 12 months of trial
B713	2. Faridpur	11. Aliabad	1:Wrapped in Clean Cloth	1:First food given was breastmilk	0:Home non-SBA	1:Washed hands	0:No CDK	0:No gloves	1:Sheet used	1:Thread used	1:New or sterile instrument	1:New instrument	0:Not boiled thread	0:Inappropriate cord care	0:Not wiped	0:Not wrapped or put on skin	0:No skin contact	1:Breastfeeding	0:Bathed in 6 hrs	0:Not just breast milk	0:Home non-SBA	2007	2: Third 12 months of trial
B714	2. Faridpur	11. Aliabad	1:Wrapped in Clean Cloth	1:First food given was breastmilk	0:Home non-SBA	1:Washed hands	0:No CDK	0:No gloves	1:Sheet used	1:Thread used	1:New or sterile instrument	1:New instrument	1:Boiled thread	0:Inappropriate cord care	0:Not wiped	0:Not wrapped or put on skin	1:Skin contact	1:Breastfeeding	1:Not bathed in 6 hrs	1:Only breast milk	0:Home non-SBA	2007	2: Third 12 months of trial
B715	1. Bogra	4. Balua	1:Wrapped in Clean Cloth	0:First food given to baby not breastmilk	0:Home non-SBA	1:Washed hands	0:No CDK	0:No gloves	0:No sheet	1:Thread used	1:New or sterile instrument	1:New instrument	0:Not boiled thread	0:Inappropriate cord care	1:Wiped	1:Wrapped or put on skin	0:No skin contact	0:No Breastfeeding	1:Not bathed in 6 hrs	1:Only breast milk	0:Home non-SBA	2008	3: Fourth 12 months of trial
B716	3. Moulvi Bazar	18. Tengra	1:Wrapped in Clean Cloth	1:First food given was breastmilk	0:Home non-SBA	1:Washed hands	0:No CDK	0:No gloves	0:No sheet	1:Thread used	1:New or sterile instrument	1:New instrument	1:Boiled thread	0:Inappropriate cord care	0:Not wiped	0:Not wrapped or put on skin	0:No skin contact	0:No Breastfeeding	1:Not bathed in 6 hrs	1:Only breast milk	0:Home non-SBA	2009	4: Fifth 12 months of trial
B717	1. Bogra	1. Bhatgram	1:Wrapped in Clean Cloth	1:First food given was breastmilk	0:Home non-SBA	1:Washed hands	0:No CDK	0:No gloves	0:No sheet	1:Thread used	1:New or sterile instrument	1:New instrument	0:Not boiled thread	1:Appropriate cord care	0:Not wiped	0:Not wrapped or put on skin	0:No skin contact	1:Breastfeeding	0:Bathed in 6 hrs	1:Only breast milk	0:Home non-SBA	2005	0: First 12 months of trial
B718	1. Bogra	4. Balua			0:Home non-SBA	1:Washed hands	0:No CDK	1:Gloves used	1:Sheet used	1:Thread used											0:Home non-SBA	2005	0: First 12 months of trial
B719	2. Faridpur	9. Krishnapur	1:Wrapped in Clean Cloth	1:First food given was breastmilk	0:Home non-SBA	1:Washed hands	0:No CDK	0:No gloves	1:Sheet used	1:Thread used	1:New or sterile instrument	1:New instrument	1:Boiled thread	0:Inappropriate cord care	0:Not wiped	1:Wrapped or put on skin	1:Skin contact	1:Breastfeeding	1:Not bathed in 6 hrs	1:Only breast milk	0:Home non-SBA	2007	2: Third 12 months of trial
B720	1. Bogra	6. Jorgachha	1:Wrapped in Clean Cloth	1:First food given was breastmilk	0:Home non-SBA		0:No CDK	0:No gloves	1:Sheet used	1:Thread used	1:New or sterile instrument	1:New instrument	0:Not boiled thread	1:Appropriate cord care	0:Not wiped	0:Not wrapped or put on skin	1:Skin contact	1:Breastfeeding	1:Not bathed in 6 hrs	1:Only breast milk	0:Home non-SBA	2006	1: Second 12 months of trial
B721	2. Faridpur	8. Charbishnupur	1:Wrapped in Clean Cloth	1:First food given was breastmilk	0:Home non-SBA	1:Washed hands	0:No CDK	0:No gloves	1:Sheet used	1:Thread used	1:New or sterile instrument	1:New instrument	1:Boiled thread	0:Inappropriate cord care	0:Not wiped	1:Wrapped or put on skin	1:Skin contact	1:Breastfeeding	0:Bathed in 6 hrs	1:Only breast milk	0:Home non-SBA	2009	4: Fifth 12 months of trial
B722	3. Moulvi Bazar	18. Tengra	1:Wrapped in Clean Cloth	1:First food given was breastmilk	0:Home non-SBA		0:No CDK	0:No gloves	0:No sheet	1:Thread used	1:New or sterile instrument	1:New instrument	1:Boiled thread	0:Inappropriate cord care	0:Not wiped	0:Not wrapped or put on skin	0:No skin contact	0:No Breastfeeding	1:Not bathed in 6 hrs	1:Only breast milk	0:Home non-SBA	2007	2: Third 12 months of trial
B723	3. Moulvi Bazar	15. Rahimpur	1:Wrapped in Clean Cloth	1:First food given was breastmilk	0:Home non-SBA	1:Washed hands	0:No CDK	0:No gloves	0:No sheet	1:Thread used	1:New or sterile instrument	1:New instrument	1:Boiled thread	0:Inappropriate cord care	0:Not wiped	0:Not wrapped or put on skin	1:Skin contact	1:Breastfeeding	1:Not bathed in 6 hrs	1:Only breast milk	0:Home non-SBA	2006	1: Second 12 months of trial
B724	2. Faridpur	8. Charbishnupur	1:Wrapped in Clean Cloth	1:First food given was breastmilk	0:Home non-SBA	1:Washed hands	0:No CDK	0:No gloves	0:No sheet	1:Thread used	1:New or sterile instrument	1:New instrument	0:Not boiled thread	0:Inappropriate cord care	0:Not wiped	1:Wrapped or put on skin	0:No skin contact	1:Breastfeeding	0:Bathed in 6 hrs	1:Only breast milk	0:Home non-SBA	2009	4: Fifth 12 months of trial
B725	1. Bogra	1. Bhatgram	1:Wrapped in Clean Cloth	1:First food given was breastmilk	0:Home non-SBA	1:Washed hands	0:No CDK	1:Gloves used	1:Sheet used	1:Thread used	1:New or sterile instrument	1:New instrument	1:Boiled thread	1:Appropriate cord care	0:Not wiped	0:Not wrapped or put on skin	1:Skin contact	1:Breastfeeding	1:Not bathed in 6 hrs	1:Only breast milk	0:Home non-SBA	2005	0: First 12 months of trial
B726	1. Bogra	1. Bhatgram	1:Wrapped in Clean Cloth	1:First food given was breastmilk	0:Home non-SBA		0:No CDK	0:No gloves	0:No sheet	1:Thread used	1:New or sterile instrument	1:New instrument	0:Not boiled thread	0:Inappropriate cord care	0:Not wiped	0:Not wrapped or put on skin	0:No skin contact	1:Breastfeeding	1:Not bathed in 6 hrs	0:Not just breast milk	0:Home non-SBA	2008	3: Fourth 12 months of trial
B727	3. Moulvi Bazar	18. Tengra	1:Wrapped in Clean Cloth	1:First food given was breastmilk	0:Home non-SBA		0:No CDK	0:No gloves	0:No sheet	1:Thread used	1:New or sterile instrument	1:New instrument	0:Not boiled thread	0:Inappropriate cord care	1:Wiped	1:Wrapped or put on skin	0:No skin contact	0:No Breastfeeding	1:Not bathed in 6 hrs	1:Only breast milk	0:Home non-SBA	2006	1: Second 12 months of trial
B728	2. Faridpur	9. Krishnapur	1:Wrapped in Clean Cloth	1:First food given was breastmilk	0:Home non-SBA	1:Washed hands	0:No CDK	0:No gloves	0:No sheet	1:Thread used	1:New or sterile instrument	1:New instrument	1:Boiled thread	1:Appropriate cord care	0:Not wiped	0:Not wrapped or put on skin	0:No skin contact	1:Breastfeeding	0:Bathed in 6 hrs	1:Only breast milk	0:Home non-SBA	2005	0: First 12 months of trial
B729	2. Faridpur	11. Aliabad	1:Wrapped in Clean Cloth	1:First food given was breastmilk	0:Home non-SBA	1:Washed hands	0:No CDK	0:No gloves	1:Sheet used	1:Thread used	1:New or sterile instrument	1:New instrument	1:Boiled thread	0:Inappropriate cord care	0:Not wiped	0:Not wrapped or put on skin	1:Skin contact	1:Breastfeeding	1:Not bathed in 6 hrs	1:Only breast milk	0:Home non-SBA	2008	3: Fourth 12 months of trial
B730	2. Faridpur	9. Krishnapur	1:Wrapped in Clean Cloth	1:First food given was breastmilk	0:Home non-SBA	0:Not washed hands	0:No CDK	0:No gloves	0:No sheet	1:Thread used	1:New or sterile instrument	1:New instrument	0:Not boiled thread	1:Appropriate cord care	0:Not wiped	0:Not wrapped or put on skin	1:Skin contact	1:Breastfeeding	1:Not bathed in 6 hrs	1:Only breast milk	0:Home non-SBA	2006	1: Second 12 months of trial
B731	2. Faridpur	11. Aliabad	1:Wrapped in Clean Cloth	1:First food given was breastmilk	0:Home non-SBA	1:Washed hands	0:No CDK	1:Gloves used	1:Sheet used	1:Thread used			1:Boiled thread	1:Appropriate cord care	0:Not wiped	0:Not wrapped or put on skin	1:Skin contact	1:Breastfeeding	1:Not bathed in 6 hrs	1:Only breast milk	0:Home non-SBA	2007	2: Third 12 months of trial
B732	2. Faridpur	9. Krishnapur	1:Wrapped in Clean Cloth	1:First food given was breastmilk	0:Home non-SBA	1:Washed hands	0:No CDK	0:No gloves	0:No sheet	1:Thread used	1:New or sterile instrument	1:New instrument	1:Boiled thread	0:Inappropriate cord care	1:Wiped	0:Not wrapped or put on skin	1:Skin contact	1:Breastfeeding	1:Not bathed in 6 hrs	1:Only breast milk	0:Home non-SBA	2008	3: Fourth 12 months of trial
B733	3. Moulvi Bazar	18. Tengra	1:Wrapped in Clean Cloth	1:First food given was breastmilk	0:Home non-SBA	1:Washed hands	0:No CDK	0:No gloves	0:No sheet	1:Thread used	1:New or sterile instrument	1:New instrument	1:Boiled thread	1:Appropriate cord care	1:Wiped	1:Wrapped or put on skin	1:Skin contact	1:Breastfeeding	1:Not bathed in 6 hrs	1:Only breast milk	0:Home non-SBA	2008	3: Fourth 12 months of trial
B734	2. Faridpur	9. Krishnapur	1:Wrapped in Clean Cloth	1:First food given was breastmilk	0:Home non-SBA	1:Washed hands	0:No CDK	0:No gloves	0:No sheet	1:Thread used	1:New or sterile instrument	1:New instrument	1:Boiled thread	1:Appropriate cord care	0:Not wiped	0:Not wrapped or put on skin	0:No skin contact	1:Breastfeeding	0:Bathed in 6 hrs	1:Only breast milk	0:Home non-SBA	2006	1: Second 12 months of trial
B735	3. Moulvi Bazar	15. Rahimpur	1:Wrapped in Clean Cloth	0:First food given to baby not breastmilk	0:Home non-SBA	1:Washed hands	0:No CDK	1:Gloves used	1:Sheet used	1:Thread used	1:New or sterile instrument	1:New instrument	1:Boiled thread	1:Appropriate cord care	0:Not wiped	0:Not wrapped or put on skin	0:No skin contact	0:No Breastfeeding	1:Not bathed in 6 hrs	1:Only breast milk	0:Home non-SBA	2004
B736	1. Bogra	4. Balua	1:Wrapped in Clean Cloth	0:First food given to baby not breastmilk	0:Home non-SBA	0:Not washed hands	0:No CDK	0:No gloves	0:No sheet	1:Thread used	1:New or sterile instrument	1:New instrument	0:Not boiled thread	0:Inappropriate cord care	0:Not wiped	0:Not wrapped or put on skin	0:No skin contact	0:No Breastfeeding	0:Bathed in 6 hrs	1:Only breast milk	0:Home non-SBA	2006	1: Second 12 months of trial
B737	3. Moulvi Bazar	15. Rahimpur			0:Home non-SBA	1:Washed hands	0:No CDK	0:No gloves	0:No sheet	1:Thread used											0:Home non-SBA	2006	1: Second 12 months of trial
B738	1. Bogra	6. Jorgachha	1:Wrapped in Clean Cloth	1:First food given was breastmilk	0:Home non-SBA		0:No CDK	0:No gloves	1:Sheet used	1:Thread used	1:New or sterile instrument	1:New instrument	0:Not boiled thread	1:Appropriate cord care	0:Not wiped	0:Not wrapped or put on skin	0:No skin contact	1:Breastfeeding	1:Not bathed in 6 hrs	0:Not just breast milk	0:Home non-SBA	2006	1: Second 12 months of trial
B739	3. Moulvi Bazar	13. Madhabpur	1:Wrapped in Clean Cloth	1:First food given was breastmilk	0:Home non-SBA	1:Washed hands	0:No CDK	0:No gloves	0:No sheet	1:Thread used	1:New or sterile instrument	1:New instrument	1:Boiled thread	1:Appropriate cord care	1:Wiped	1:Wrapped or put on skin	0:No skin contact	1:Breastfeeding	1:Not bathed in 6 hrs	1:Only breast milk	0:Home non-SBA	2007	2: Third 12 months of trial
B740	1. Bogra	1. Bhatgram	1:Wrapped in Clean Cloth	1:First food given was breastmilk	0:Home non-SBA	1:Washed hands	0:No CDK	0:No gloves	1:Sheet used	1:Thread used	1:New or sterile instrument	1:New instrument	1:Boiled thread	0:Inappropriate cord care	0:Not wiped	0:Not wrapped or put on skin	0:No skin contact	1:Breastfeeding	1:Not bathed in 6 hrs	1:Only breast milk	0:Home non-SBA	2007	2: Third 12 months of trial
B741	2. Faridpur	9. Krishnapur	1:Wrapped in Clean Cloth	1:First food given was breastmilk	0:Home non-SBA	1:Washed hands	0:No CDK	0:No gloves	1:Sheet used	1:Thread used	1:New or sterile instrument	1:New instrument	1:Boiled thread	0:Inappropriate cord care	1:Wiped	0:Not wrapped or put on skin	1:Skin contact	1:Breastfeeding	1:Not bathed in 6 hrs	1:Only breast milk	0:Home non-SBA	2007	2: Third 12 months of trial
B742	2. Faridpur	8. Charbishnupur	1:Wrapped in Clean Cloth	1:First food given was breastmilk	0:Home non-SBA	1:Washed hands	0:No CDK	0:No gloves	1:Sheet used	1:Thread used	1:New or sterile instrument	1:New instrument	1:Boiled thread	1:Appropriate cord care	0:Not wiped	1:Wrapped or put on skin	1:Skin contact	1:Breastfeeding	0:Bathed in 6 hrs	1:Only breast milk	0:Home non-SBA	2007	2: Third 12 months of trial
B743	1. Bogra	6. Jorgachha	1:Wrapped in Clean Cloth	1:First food given was breastmilk	0:Home non-SBA	1:Washed hands	0:No CDK	0:No gloves	1:Sheet used	1:Thread used	1:New or sterile instrument	1:New instrument	0:Not boiled thread	0:Inappropriate cord care	0:Not wiped	1:Wrapped or put on skin	0:No skin contact	1:Breastfeeding	1:Not bathed in 6 hrs	1:Only breast milk	0:Home non-SBA	2009	4: Fifth 12 months of trial
B744	2. Faridpur	9. Krishnapur	1:Wrapped in Clean Cloth	1:First food given was breastmilk	0:Home non-SBA	1:Washed hands	1:CDK used	1:Gloves used	1:Sheet used	1:Thread used	1:New or sterile instrument	1:New instrument	1:Boiled thread	1:Appropriate cord care	0:Not wiped	0:Not wrapped or put on skin	0:No skin contact	1:Breastfeeding	1:Not bathed in 6 hrs	1:Only breast milk	0:Home non-SBA	2006	1: Second 12 months of trial
B745	3. Moulvi Bazar	13. Madhabpur	1:Wrapped in Clean Cloth	1:First food given was breastmilk	0:Home non-SBA	0:Not washed hands	1:CDK used	0:No gloves	1:Sheet used	1:Thread used	1:New or sterile instrument	1:New instrument	1:Boiled thread	1:Appropriate cord care	0:Not wiped	0:Not wrapped or put on skin	0:No skin contact	1:Breastfeeding	1:Not bathed in 6 hrs	1:Only breast milk	0:Home non-SBA	2006	1: Second 12 months of trial
B746	2. Faridpur	9. Krishnapur			0:Home non-SBA	1:Washed hands	0:No CDK	0:No gloves	0:No sheet	1:Thread used											0:Home non-SBA	2005	0: First 12 months of trial
B747	2. Faridpur	11. Aliabad	1:Wrapped in Clean Cloth	1:First food given was breastmilk	0:Home non-SBA	1:Washed hands	0:No CDK	0:No gloves	1:Sheet used	1:Thread used	1:New or sterile instrument	1:New instrument	0:Not boiled thread	1:Appropriate cord care	0:Not wiped	0:Not wrapped or put on skin	1:Skin contact	1:Breastfeeding	1:Not bathed in 6 hrs	1:Only breast milk	0:Home non-SBA	2007	2: Third 12 months of trial
B748	3. Moulvi Bazar	18. Tengra	1:Wrapped in Clean Cloth	1:First food given was breastmilk	0:Home non-SBA	0:Not washed hands	0:No CDK	0:No gloves	0:No sheet	1:Thread used	1:New or sterile instrument	1:New instrument	0:Not boiled thread	1:Appropriate cord care	0:Not wiped	0:Not wrapped or put on skin	0:No skin contact	0:No Breastfeeding	1:Not bathed in 6 hrs	1:Only breast milk	0:Home non-SBA	2008	3: Fourth 12 months of trial
B749	2. Faridpur	8. Charbishnupur	1:Wrapped in Clean Cloth	1:First food given was breastmilk	0:Home non-SBA	0:Not washed hands	0:No CDK	1:Gloves used	0:No sheet	1:Thread used	1:New or sterile instrument	1:New instrument	1:Boiled thread	1:Appropriate cord care	1:Wiped	1:Wrapped or put on skin	1:Skin contact	1:Breastfeeding	1:Not bathed in 6 hrs	1:Only breast milk	0:Home non-SBA	2005	0: First 12 months of trial
B750	3. Moulvi Bazar	15. Rahimpur	1:Wrapped in Clean Cloth	1:First food given was breastmilk	0:Home non-SBA	1:Washed hands	0:No CDK	0:No gloves	0:No sheet	1:Thread used	1:New or sterile instrument	1:New instrument	1:Boiled thread	0:Inappropriate cord care	0:Not wiped	0:Not wrapped or put on skin	1:Skin contact	1:Breastfeeding	0:Bathed in 6 hrs	1:Only breast milk	0:Home non-SBA	2008	3: Fourth 12 months of trial
B751	1. Bogra	6. Jorgachha	1:Wrapped in Clean Cloth	1:First food given was breastmilk	0:Home non-SBA	1:Washed hands	0:No CDK	0:No gloves	1:Sheet used	1:Thread used	1:New or sterile instrument	1:New instrument	0:Not boiled thread	0:Inappropriate cord care	0:Not wiped	0:Not wrapped or put on skin	0:No skin contact	1:Breastfeeding	1:Not bathed in 6 hrs	1:Only breast milk	0:Home non-SBA	2007	2: Third 12 months of trial
B752	3. Moulvi Bazar	18. Tengra	1:Wrapped in Clean Cloth	1:First food given was breastmilk	0:Home non-SBA		0:No CDK	0:No gloves	1:Sheet used	1:Thread used	1:New or sterile instrument	1:New instrument	1:Boiled thread	1:Appropriate cord care	1:Wiped	1:Wrapped or put on skin	1:Skin contact	1:Breastfeeding	1:Not bathed in 6 hrs	1:Only breast milk	0:Home non-SBA	2009	4: Fifth 12 months of trial
B753	1. Bogra	4. Balua			0:Home non-SBA	0:Not washed hands	0:No CDK	0:No gloves	0:No sheet	1:Thread used											0:Home non-SBA	2008	3: Fourth 12 months of trial
B754	1. Bogra	6. Jorgachha	1:Wrapped in Clean Cloth	0:First food given to baby not breastmilk	0:Home non-SBA		0:No CDK	0:No gloves	1:Sheet used	1:Thread used	1:New or sterile instrument	1:New instrument	0:Not boiled thread	1:Appropriate cord care	0:Not wiped	0:Not wrapped or put on skin	0:No skin contact	1:Breastfeeding	0:Bathed in 6 hrs	0:Not just breast milk	0:Home non-SBA	2008	3: Fourth 12 months of trial
B755	3. Moulvi Bazar	15. Rahimpur	1:Wrapped in Clean Cloth	1:First food given was breastmilk	0:Home non-SBA	1:Washed hands	0:No CDK	0:No gloves	0:No sheet	0:No thread	1:New or sterile instrument	1:New instrument	0:Not boiled thread	0:Inappropriate cord care	0:Not wiped	0:Not wrapped or put on skin	0:No skin contact	1:Breastfeeding	0:Bathed in 6 hrs	1:Only breast milk	0:Home non-SBA	2006	1: Second 12 months of trial
B756	3. Moulvi Bazar	13. Madhabpur	1:Wrapped in Clean Cloth	0:First food given to baby not breastmilk	0:Home non-SBA	0:Not washed hands	0:No CDK	0:No gloves	0:No sheet	1:Thread used	1:New or sterile instrument	1:New instrument	1:Boiled thread	1:Appropriate cord care	0:Not wiped	0:Not wrapped or put on skin	0:No skin contact	0:No Breastfeeding	1:Not bathed in 6 hrs	1:Only breast milk	0:Home non-SBA	2005	0: First 12 months of trial
B757	1. Bogra	1. Bhatgram	1:Wrapped in Clean Cloth	0:First food given to baby not breastmilk	0:Home non-SBA	0:Not washed hands	0:No CDK	0:No gloves	1:Sheet used	1:Thread used	1:New or sterile instrument	1:New instrument		0:Inappropriate cord care	0:Not wiped	0:Not wrapped or put on skin	0:No skin contact	1:Breastfeeding	1:Not bathed in 6 hrs	0:Not just breast milk	0:Home non-SBA	2009	4: Fifth 12 months of trial
B758	2. Faridpur	8. Charbishnupur			0:Home non-SBA	1:Washed hands	0:No CDK	0:No gloves	0:No sheet	1:Thread used											0:Home non-SBA	2007	2: Third 12 months of trial
B759	1. Bogra	4. Balua	1:Wrapped in Clean Cloth	0:First food given to baby not breastmilk	0:Home non-SBA	1:Washed hands	0:No CDK	0:No gloves	1:Sheet used	1:Thread used	1:New or sterile instrument	1:New instrument	1:Boiled thread	1:Appropriate cord care	0:Not wiped	0:Not wrapped or put on skin	0:No skin contact	0:No Breastfeeding	1:Not bathed in 6 hrs	1:Only breast milk	0:Home non-SBA	2005	0: First 12 months of trial
B760	1. Bogra	6. Jorgachha	1:Wrapped in Clean Cloth	0:First food given to baby not breastmilk	0:Home non-SBA	1:Washed hands	0:No CDK	0:No gloves	1:Sheet used	1:Thread used	1:New or sterile instrument	1:New instrument	1:Boiled thread	1:Appropriate cord care	0:Not wiped	0:Not wrapped or put on skin	1:Skin contact	0:No Breastfeeding	1:Not bathed in 6 hrs	1:Only breast milk	0:Home non-SBA	2006	1: Second 12 months of trial
B761	2. Faridpur	8. Charbishnupur	1:Wrapped in Clean Cloth	1:First food given was breastmilk	0:Home non-SBA	1:Washed hands	1:CDK used	0:No gloves	1:Sheet used	1:Thread used	1:New or sterile instrument	1:New instrument	1:Boiled thread	1:Appropriate cord care	0:Not wiped	0:Not wrapped or put on skin	1:Skin contact	1:Breastfeeding	1:Not bathed in 6 hrs	1:Only breast milk	0:Home non-SBA	2005	0: First 12 months of trial
B762	2. Faridpur	11. Aliabad	1:Wrapped in Clean Cloth	1:First food given was breastmilk	0:Home non-SBA	1:Washed hands	0:No CDK	0:No gloves	1:Sheet used	1:Thread used	1:New or sterile instrument	1:New instrument	1:Boiled thread	1:Appropriate cord care	0:Not wiped	0:Not wrapped or put on skin	0:No skin contact	1:Breastfeeding	1:Not bathed in 6 hrs	1:Only breast milk	0:Home non-SBA	2008	3: Fourth 12 months of trial
B763	1. Bogra	6. Jorgachha	1:Wrapped in Clean Cloth	1:First food given was breastmilk	0:Home non-SBA	1:Washed hands	0:No CDK	0:No gloves	1:Sheet used	1:Thread used	1:New or sterile instrument	1:New instrument	1:Boiled thread	1:Appropriate cord care	0:Not wiped	0:Not wrapped or put on skin	0:No skin contact	1:Breastfeeding	1:Not bathed in 6 hrs	0:Not just breast milk	0:Home non-SBA	2005	0: First 12 months of trial
B764	3. Moulvi Bazar	15. Rahimpur	1:Wrapped in Clean Cloth	1:First food given was breastmilk	0:Home non-SBA	1:Washed hands	1:CDK used	0:No gloves	1:Sheet used	1:Thread used	1:New or sterile instrument	1:New instrument	1:Boiled thread	0:Inappropriate cord care	1:Wiped	1:Wrapped or put on skin	1:Skin contact	1:Breastfeeding	1:Not bathed in 6 hrs	1:Only breast milk	0:Home non-SBA	2007	2: Third 12 months of trial
B765	3. Moulvi Bazar	15. Rahimpur	1:Wrapped in Clean Cloth	1:First food given was breastmilk	0:Home non-SBA	1:Washed hands	1:CDK used	0:No gloves	0:No sheet	1:Thread used	1:New or sterile instrument	1:New instrument	1:Boiled thread	0:Inappropriate cord care	0:Not wiped	0:Not wrapped or put on skin	1:Skin contact	1:Breastfeeding	1:Not bathed in 6 hrs	1:Only breast milk	0:Home non-SBA	2008	3: Fourth 12 months of trial
B766	3. Moulvi Bazar	18. Tengra	1:Wrapped in Clean Cloth	0:First food given to baby not breastmilk	0:Home non-SBA	1:Washed hands	0:No CDK	0:No gloves	0:No sheet	1:Thread used	1:New or sterile instrument	1:New instrument	1:Boiled thread	0:Inappropriate cord care	0:Not wiped	0:Not wrapped or put on skin	0:No skin contact	0:No Breastfeeding	1:Not bathed in 6 hrs	1:Only breast milk	0:Home non-SBA	2008	3: Fourth 12 months of trial
B767	1. Bogra	6. Jorgachha	1:Wrapped in Clean Cloth	1:First food given was breastmilk	0:Home non-SBA	1:Washed hands	0:No CDK	0:No gloves	1:Sheet used	1:Thread used	1:New or sterile instrument	1:New instrument	0:Not boiled thread	1:Appropriate cord care	0:Not wiped	0:Not wrapped or put on skin	0:No skin contact	1:Breastfeeding	1:Not bathed in 6 hrs	1:Only breast milk	0:Home non-SBA	2006	1: Second 12 months of trial
B768	2. Faridpur	9. Krishnapur	1:Wrapped in Clean Cloth	0:First food given to baby not breastmilk	0:Home non-SBA	1:Washed hands	0:No CDK	0:No gloves	0:No sheet	1:Thread used	1:New or sterile instrument	1:New instrument		1:Appropriate cord care	0:Not wiped	0:Not wrapped or put on skin	0:No skin contact	0:No Breastfeeding	1:Not bathed in 6 hrs	0:Not just breast milk	0:Home non-SBA	2006	1: Second 12 months of trial
B769	1. Bogra	6. Jorgachha			0:Home non-SBA	1:Washed hands	0:No CDK	0:No gloves	1:Sheet used	1:Thread used											0:Home non-SBA	2009	4: Fifth 12 months of trial
B770	1. Bogra	1. Bhatgram	1:Wrapped in Clean Cloth	1:First food given was breastmilk	0:Home non-SBA	1:Washed hands	1:CDK used	0:No gloves	1:Sheet used	1:Thread used	1:New or sterile instrument	1:New instrument	0:Not boiled thread	1:Appropriate cord care	0:Not wiped	0:Not wrapped or put on skin	0:No skin contact	1:Breastfeeding	1:Not bathed in 6 hrs	0:Not just breast milk	0:Home non-SBA	2007	2: Third 12 months of trial
B771	3. Moulvi Bazar	18. Tengra	1:Wrapped in Clean Cloth	1:First food given was breastmilk	0:Home non-SBA	1:Washed hands	0:No CDK	0:No gloves	1:Sheet used	1:Thread used	1:New or sterile instrument	1:New instrument	1:Boiled thread	0:Inappropriate cord care	0:Not wiped	0:Not wrapped or put on skin	0:No skin contact	0:No Breastfeeding	0:Bathed in 6 hrs	1:Only breast milk	0:Home non-SBA	2007	2: Third 12 months of trial
B772	3. Moulvi Bazar	15. Rahimpur	1:Wrapped in Clean Cloth	1:First food given was breastmilk	0:Home non-SBA	1:Washed hands	0:No CDK	0:No gloves	0:No sheet	1:Thread used	1:New or sterile instrument	1:New instrument	0:Not boiled thread	1:Appropriate cord care	0:Not wiped	0:Not wrapped or put on skin	0:No skin contact	1:Breastfeeding	0:Bathed in 6 hrs	1:Only breast milk	0:Home non-SBA	2006	1: Second 12 months of trial
B773	3. Moulvi Bazar	18. Tengra		0:First food given to baby not breastmilk	0:Home non-SBA	0:Not washed hands	0:No CDK	0:No gloves	0:No sheet	1:Thread used	1:New or sterile instrument	1:New instrument	1:Boiled thread	1:Appropriate cord care	0:Not wiped	0:Not wrapped or put on skin	0:No skin contact	0:No Breastfeeding	0:Bathed in 6 hrs	0:Not just breast milk	0:Home non-SBA	2005	0: First 12 months of trial
B774	2. Faridpur	9. Krishnapur	1:Wrapped in Clean Cloth	0:First food given to baby not breastmilk	0:Home non-SBA	0:Not washed hands	0:No CDK	0:No gloves	1:Sheet used	1:Thread used	1:New or sterile instrument	1:New instrument	1:Boiled thread	1:Appropriate cord care	0:Not wiped	0:Not wrapped or put on skin	0:No skin contact	1:Breastfeeding	1:Not bathed in 6 hrs	1:Only breast milk	0:Home non-SBA	2006	1: Second 12 months of trial
B775	3. Moulvi Bazar	15. Rahimpur	1:Wrapped in Clean Cloth	1:First food given was breastmilk	0:Home non-SBA	1:Washed hands	0:No CDK	0:No gloves	1:Sheet used	1:Thread used	1:New or sterile instrument	1:New instrument	1:Boiled thread	1:Appropriate cord care	0:Not wiped	0:Not wrapped or put on skin	0:No skin contact	0:No Breastfeeding	0:Bathed in 6 hrs	1:Only breast milk	0:Home non-SBA	2006	1: Second 12 months of trial
B776	1. Bogra	1. Bhatgram	1:Wrapped in Clean Cloth	1:First food given was breastmilk	0:Home non-SBA	1:Washed hands	1:CDK used	0:No gloves	0:No sheet	1:Thread used	1:New or sterile instrument	1:New instrument	1:Boiled thread	0:Inappropriate cord care	0:Not wiped	0:Not wrapped or put on skin	0:No skin contact	1:Breastfeeding	1:Not bathed in 6 hrs	1:Only breast milk	0:Home non-SBA	2008	3: Fourth 12 months of trial
B777	3. Moulvi Bazar	15. Rahimpur	1:Wrapped in Clean Cloth	0:First food given to baby not breastmilk	0:Home non-SBA	1:Washed hands	1:CDK used	0:No gloves	0:No sheet	1:Thread used	1:New or sterile instrument	1:New instrument	1:Boiled thread	1:Appropriate cord care	0:Not wiped	0:Not wrapped or put on skin	0:No skin contact	0:No Breastfeeding	1:Not bathed in 6 hrs	1:Only breast milk	0:Home non-SBA	2009	4: Fifth 12 months of trial
B778	2. Faridpur	9. Krishnapur	1:Wrapped in Clean Cloth	1:First food given was breastmilk	0:Home non-SBA	1:Washed hands	0:No CDK	0:No gloves	0:No sheet	1:Thread used	1:New or sterile instrument	1:New instrument	0:Not boiled thread	0:Inappropriate cord care	0:Not wiped	1:Wrapped or put on skin	1:Skin contact	1:Breastfeeding	1:Not bathed in 6 hrs	1:Only breast milk	0:Home non-SBA	2007	2: Third 12 months of trial
B779	1. Bogra	6. Jorgachha	1:Wrapped in Clean Cloth	1:First food given was breastmilk	0:Home non-SBA	1:Washed hands	0:No CDK	0:No gloves	1:Sheet used	1:Thread used	1:New or sterile instrument	1:New instrument	1:Boiled thread	0:Inappropriate cord care	0:Not wiped	0:Not wrapped or put on skin	0:No skin contact	1:Breastfeeding	1:Not bathed in 6 hrs	0:Not just breast milk	0:Home non-SBA	2008	3: Fourth 12 months of trial
B780	3. Moulvi Bazar	15. Rahimpur	1:Wrapped in Clean Cloth	1:First food given was breastmilk	0:Home non-SBA	0:Not washed hands	0:No CDK	0:No gloves	0:No sheet	0:No thread	1:New or sterile instrument	1:New instrument	0:Not boiled thread	0:Inappropriate cord care	0:Not wiped	0:Not wrapped or put on skin	0:No skin contact	1:Breastfeeding	0:Bathed in 6 hrs	0:Not just breast milk	0:Home non-SBA	2006	1: Second 12 months of trial
B781	1. Bogra	6. Jorgachha	1:Wrapped in Clean Cloth	1:First food given was breastmilk	0:Home non-SBA	1:Washed hands	0:No CDK	0:No gloves	1:Sheet used	1:Thread used	1:New or sterile instrument	1:New instrument	1:Boiled thread	1:Appropriate cord care	0:Not wiped	0:Not wrapped or put on skin	0:No skin contact	1:Breastfeeding	1:Not bathed in 6 hrs	0:Not just breast milk	0:Home non-SBA	2007	2: Third 12 months of trial
B782	3. Moulvi Bazar	15. Rahimpur	1:Wrapped in Clean Cloth	1:First food given was breastmilk	0:Home non-SBA		0:No CDK	0:No gloves	0:No sheet	1:Thread used	1:New or sterile instrument	1:New instrument	0:Not boiled thread	1:Appropriate cord care	0:Not wiped	0:Not wrapped or put on skin	0:No skin contact	1:Breastfeeding	1:Not bathed in 6 hrs	1:Only breast milk	0:Home non-SBA	2006	1: Second 12 months of trial
B783	3. Moulvi Bazar	15. Rahimpur	1:Wrapped in Clean Cloth	1:First food given was breastmilk	0:Home non-SBA	1:Washed hands	0:No CDK	0:No gloves	0:No sheet	1:Thread used	1:New or sterile instrument	1:New instrument	1:Boiled thread	0:Inappropriate cord care	0:Not wiped	0:Not wrapped or put on skin	1:Skin contact	1:Breastfeeding	1:Not bathed in 6 hrs	1:Only breast milk	0:Home non-SBA	2008	3: Fourth 12 months of trial
B784	3. Moulvi Bazar	15. Rahimpur	1:Wrapped in Clean Cloth	0:First food given to baby not breastmilk	0:Home non-SBA		0:No CDK	0:No gloves	0:No sheet	1:Thread used	1:New or sterile instrument	1:New instrument	0:Not boiled thread	1:Appropriate cord care	0:Not wiped	0:Not wrapped or put on skin	0:No skin contact	0:No Breastfeeding	1:Not bathed in 6 hrs	1:Only breast milk	0:Home non-SBA	2009	4: Fifth 12 months of trial
B785	3. Moulvi Bazar	13. Madhabpur	1:Wrapped in Clean Cloth	1:First food given was breastmilk	0:Home non-SBA	0:Not washed hands	0:No CDK	0:No gloves	0:No sheet	1:Thread used	1:New or sterile instrument	1:New instrument	0:Not boiled thread	1:Appropriate cord care	0:Not wiped	0:Not wrapped or put on skin	0:No skin contact	1:Breastfeeding	1:Not bathed in 6 hrs	1:Only breast milk	0:Home non-SBA	2006	1: Second 12 months of trial
B786	1. Bogra	6. Jorgachha	1:Wrapped in Clean Cloth	1:First food given was breastmilk	0:Home non-SBA	1:Washed hands	1:CDK used	0:No gloves	1:Sheet used	1:Thread used	1:New or sterile instrument	1:New instrument	0:Not boiled thread	1:Appropriate cord care	0:Not wiped	0:Not wrapped or put on skin	0:No skin contact	1:Breastfeeding	0:Bathed in 6 hrs	1:Only breast milk	0:Home non-SBA	2006	1: Second 12 months of trial
B787	3. Moulvi Bazar	15. Rahimpur	1:Wrapped in Clean Cloth	1:First food given was breastmilk	0:Home non-SBA	1:Washed hands	0:No CDK	0:No gloves	0:No sheet	1:Thread used	1:New or sterile instrument	1:New instrument	1:Boiled thread	1:Appropriate cord care	0:Not wiped	0:Not wrapped or put on skin	0:No skin contact	0:No Breastfeeding	0:Bathed in 6 hrs	1:Only breast milk	0:Home non-SBA	2008	3: Fourth 12 months of trial
B788	2. Faridpur	9. Krishnapur	1:Wrapped in Clean Cloth	1:First food given was breastmilk	0:Home non-SBA	1:Washed hands	0:No CDK	0:No gloves	0:No sheet	1:Thread used	1:New or sterile instrument	1:New instrument	0:Not boiled thread	0:Inappropriate cord care	1:Wiped	0:Not wrapped or put on skin	1:Skin contact	1:Breastfeeding	0:Bathed in 6 hrs	1:Only breast milk	0:Home non-SBA	2008	3: Fourth 12 months of trial
B789	2. Faridpur	8. Charbishnupur	1:Wrapped in Clean Cloth	1:First food given was breastmilk	0:Home non-SBA	1:Washed hands	0:No CDK	0:No gloves	0:No sheet	1:Thread used	1:New or sterile instrument	1:New instrument	1:Boiled thread	1:Appropriate cord care	1:Wiped	1:Wrapped or put on skin	1:Skin contact	1:Breastfeeding	0:Bathed in 6 hrs	1:Only breast milk	0:Home non-SBA	2005	0: First 12 months of trial
B790	1. Bogra	6. Jorgachha	1:Wrapped in Clean Cloth	1:First food given was breastmilk	0:Home non-SBA	1:Washed hands	0:No CDK	0:No gloves	1:Sheet used	1:Thread used	1:New or sterile instrument	1:New instrument	0:Not boiled thread	0:Inappropriate cord care	0:Not wiped	0:Not wrapped or put on skin	0:No skin contact	0:No Breastfeeding	0:Bathed in 6 hrs	1:Only breast milk	0:Home non-SBA	2008	3: Fourth 12 months of trial
B791	1. Bogra	1. Bhatgram	1:Wrapped in Clean Cloth	0:First food given to baby not breastmilk	0:Home non-SBA		0:No CDK	0:No gloves	0:No sheet	1:Thread used	1:New or sterile instrument	1:New instrument	0:Not boiled thread	1:Appropriate cord care	0:Not wiped	0:Not wrapped or put on skin	0:No skin contact	1:Breastfeeding	1:Not bathed in 6 hrs	1:Only breast milk	0:Home non-SBA	2005	0: First 12 months of trial
B792	2. Faridpur	8. Charbishnupur	1:Wrapped in Clean Cloth	1:First food given was breastmilk	0:Home non-SBA	1:Washed hands	0:No CDK	0:No gloves	1:Sheet used	1:Thread used	1:New or sterile instrument	1:New instrument	1:Boiled thread	1:Appropriate cord care	1:Wiped	1:Wrapped or put on skin	1:Skin contact	1:Breastfeeding	1:Not bathed in 6 hrs	1:Only breast milk	0:Home non-SBA	2008	3: Fourth 12 months of trial
B793	2. Faridpur	9. Krishnapur	1:Wrapped in Clean Cloth	1:First food given was breastmilk	0:Home non-SBA	0:Not washed hands	0:No CDK	0:No gloves	0:No sheet	1:Thread used	1:New or sterile instrument	1:New instrument	0:Not boiled thread	1:Appropriate cord care	0:Not wiped	0:Not wrapped or put on skin	0:No skin contact	1:Breastfeeding	1:Not bathed in 6 hrs	1:Only breast milk	0:Home non-SBA	2006	1: Second 12 months of trial
B794	3. Moulvi Bazar	15. Rahimpur	1:Wrapped in Clean Cloth	1:First food given was breastmilk	0:Home non-SBA	1:Washed hands	0:No CDK	0:No gloves	1:Sheet used	1:Thread used	1:New or sterile instrument	1:New instrument	1:Boiled thread	1:Appropriate cord care	0:Not wiped	0:Not wrapped or put on skin	0:No skin contact	1:Breastfeeding	0:Bathed in 6 hrs	1:Only breast milk	0:Home non-SBA	2005	0: First 12 months of trial
B795	3. Moulvi Bazar	13. Madhabpur	1:Wrapped in Clean Cloth	0:First food given to baby not breastmilk	0:Home non-SBA	1:Washed hands	0:No CDK	0:No gloves	0:No sheet	1:Thread used	1:New or sterile instrument	1:New instrument	1:Boiled thread	1:Appropriate cord care	0:Not wiped	0:Not wrapped or put on skin	0:No skin contact	0:No Breastfeeding	1:Not bathed in 6 hrs	0:Not just breast milk	0:Home non-SBA	2007	2: Third 12 months of trial
B796	3. Moulvi Bazar	13. Madhabpur	1:Wrapped in Clean Cloth	1:First food given was breastmilk	0:Home non-SBA	1:Washed hands	0:No CDK	0:No gloves	0:No sheet	1:Thread used	1:New or sterile instrument	1:New instrument	1:Boiled thread	1:Appropriate cord care	0:Not wiped	0:Not wrapped or put on skin	0:No skin contact	1:Breastfeeding	0:Bathed in 6 hrs	0:Not just breast milk	0:Home non-SBA	2008	3: Fourth 12 months of trial
B797	2. Faridpur	9. Krishnapur		0:First food given to baby not breastmilk	0:Home non-SBA	1:Washed hands	0:No CDK	0:No gloves	0:No sheet	1:Thread used	1:New or sterile instrument	1:New instrument	1:Boiled thread	1:Appropriate cord care	0:Not wiped	0:Not wrapped or put on skin	0:No skin contact	1:Breastfeeding	0:Bathed in 6 hrs	0:Not just breast milk	0:Home non-SBA	2005	0: First 12 months of trial
B798	1. Bogra	4. Balua	1:Wrapped in Clean Cloth	1:First food given was breastmilk	0:Home non-SBA		0:No CDK	0:No gloves	1:Sheet used	1:Thread used	1:New or sterile instrument	1:New instrument	0:Not boiled thread	1:Appropriate cord care	1:Wiped	1:Wrapped or put on skin	1:Skin contact	1:Breastfeeding	1:Not bathed in 6 hrs	1:Only breast milk	0:Home non-SBA	2007	2: Third 12 months of trial
B799	1. Bogra	6. Jorgachha	1:Wrapped in Clean Cloth	0:First food given to baby not breastmilk	0:Home non-SBA		0:No CDK	0:No gloves	1:Sheet used	1:Thread used	1:New or sterile instrument	1:New instrument	0:Not boiled thread	0:Inappropriate cord care		1:Wrapped or put on skin	0:No skin contact	0:No Breastfeeding	1:Not bathed in 6 hrs	1:Only breast milk	0:Home non-SBA	2008	3: Fourth 12 months of trial
B800	2. Faridpur	8. Charbishnupur	1:Wrapped in Clean Cloth	1:First food given was breastmilk	0:Home non-SBA		0:No CDK	0:No gloves	0:No sheet	1:Thread used	1:New or sterile instrument	1:New instrument	1:Boiled thread	1:Appropriate cord care	1:Wiped	1:Wrapped or put on skin	1:Skin contact	0:No Breastfeeding	1:Not bathed in 6 hrs	0:Not just breast milk	0:Home non-SBA	2007	2: Third 12 months of trial
B801	1. Bogra	1. Bhatgram	1:Wrapped in Clean Cloth	1:First food given was breastmilk	0:Home non-SBA	1:Washed hands	1:CDK used	0:No gloves	1:Sheet used	1:Thread used	1:New or sterile instrument	1:New instrument	0:Not boiled thread	0:Inappropriate cord care	0:Not wiped	0:Not wrapped or put on skin	0:No skin contact	1:Breastfeeding	0:Bathed in 6 hrs	1:Only breast milk	0:Home non-SBA	2009	4: Fifth 12 months of trial
B802	1. Bogra	6. Jorgachha	1:Wrapped in Clean Cloth	1:First food given was breastmilk	0:Home non-SBA	1:Washed hands	0:No CDK	0:No gloves	1:Sheet used	1:Thread used	1:New or sterile instrument	1:New instrument	1:Boiled thread	1:Appropriate cord care	1:Wiped	0:Not wrapped or put on skin	1:Skin contact	1:Breastfeeding	1:Not bathed in 6 hrs	1:Only breast milk	0:Home non-SBA	2006	1: Second 12 months of trial
B803	3. Moulvi Bazar	13. Madhabpur	1:Wrapped in Clean Cloth	1:First food given was breastmilk	0:Home non-SBA	1:Washed hands	0:No CDK	0:No gloves	0:No sheet	1:Thread used	1:New or sterile instrument	1:New instrument	1:Boiled thread	1:Appropriate cord care	0:Not wiped	0:Not wrapped or put on skin	0:No skin contact	1:Breastfeeding	1:Not bathed in 6 hrs	1:Only breast milk	0:Home non-SBA	2007	2: Third 12 months of trial
B804	3. Moulvi Bazar	18. Tengra	1:Wrapped in Clean Cloth	1:First food given was breastmilk	0:Home non-SBA	0:Not washed hands	1:CDK used	0:No gloves	1:Sheet used	1:Thread used	1:New or sterile instrument	1:New instrument	1:Boiled thread	0:Inappropriate cord care	0:Not wiped	0:Not wrapped or put on skin	0:No skin contact	0:No Breastfeeding	1:Not bathed in 6 hrs	1:Only breast milk	0:Home non-SBA	2006	1: Second 12 months of trial
B805	2. Faridpur	9. Krishnapur	1:Wrapped in Clean Cloth	1:First food given was breastmilk	0:Home non-SBA	1:Washed hands	0:No CDK	0:No gloves	0:No sheet	1:Thread used	1:New or sterile instrument	1:New instrument	0:Not boiled thread	0:Inappropriate cord care	1:Wiped	0:Not wrapped or put on skin	1:Skin contact	1:Breastfeeding	0:Bathed in 6 hrs	1:Only breast milk	0:Home non-SBA	2007	2: Third 12 months of trial
B806	1. Bogra	1. Bhatgram	1:Wrapped in Clean Cloth	1:First food given was breastmilk	0:Home non-SBA	1:Washed hands	0:No CDK	0:No gloves	1:Sheet used	1:Thread used	1:New or sterile instrument	1:New instrument	0:Not boiled thread	0:Inappropriate cord care	0:Not wiped	0:Not wrapped or put on skin	0:No skin contact	1:Breastfeeding	1:Not bathed in 6 hrs	1:Only breast milk	0:Home non-SBA	2009	4: Fifth 12 months of trial
B807	1. Bogra	4. Balua	1:Wrapped in Clean Cloth	1:First food given was breastmilk	0:Home non-SBA	1:Washed hands	0:No CDK	0:No gloves	1:Sheet used	1:Thread used	1:New or sterile instrument	1:New instrument	1:Boiled thread	1:Appropriate cord care	1:Wiped	1:Wrapped or put on skin	1:Skin contact	1:Breastfeeding	1:Not bathed in 6 hrs	0:Not just breast milk	0:Home non-SBA	2007	2: Third 12 months of trial
B808	1. Bogra	4. Balua	1:Wrapped in Clean Cloth	1:First food given was breastmilk	0:Home non-SBA	1:Washed hands	0:No CDK	0:No gloves	1:Sheet used	1:Thread used	1:New or sterile instrument	1:New instrument	0:Not boiled thread	0:Inappropriate cord care	1:Wiped	1:Wrapped or put on skin	0:No skin contact	1:Breastfeeding	1:Not bathed in 6 hrs	1:Only breast milk	0:Home non-SBA	2006	1: Second 12 months of trial
B809	1. Bogra	1. Bhatgram	1:Wrapped in Clean Cloth	1:First food given was breastmilk	0:Home non-SBA	1:Washed hands	0:No CDK	0:No gloves	1:Sheet used	1:Thread used	1:New or sterile instrument	1:New instrument	1:Boiled thread	1:Appropriate cord care	0:Not wiped	0:Not wrapped or put on skin	0:No skin contact	1:Breastfeeding	1:Not bathed in 6 hrs	1:Only breast milk	0:Home non-SBA	2005	0: First 12 months of trial
B810	1. Bogra	4. Balua	1:Wrapped in Clean Cloth	1:First food given was breastmilk	0:Home non-SBA	1:Washed hands	1:CDK used	0:No gloves	1:Sheet used	1:Thread used	1:New or sterile instrument	1:New instrument	1:Boiled thread	1:Appropriate cord care	1:Wiped	1:Wrapped or put on skin	1:Skin contact	1:Breastfeeding	1:Not bathed in 6 hrs	1:Only breast milk	0:Home non-SBA	2005	0: First 12 months of trial
B811	2. Faridpur	9. Krishnapur	1:Wrapped in Clean Cloth	1:First food given was breastmilk	0:Home non-SBA	1:Washed hands	0:No CDK	0:No gloves	0:No sheet	1:Thread used	1:New or sterile instrument	1:New instrument	0:Not boiled thread	1:Appropriate cord care		1:Wrapped or put on skin	0:No skin contact	0:No Breastfeeding	0:Bathed in 6 hrs	0:Not just breast milk	0:Home non-SBA	2006	1: Second 12 months of trial
B812	3. Moulvi Bazar	18. Tengra	1:Wrapped in Clean Cloth	1:First food given was breastmilk	0:Home non-SBA	1:Washed hands	0:No CDK	0:No gloves	1:Sheet used	1:Thread used	1:New or sterile instrument	1:New instrument	1:Boiled thread	1:Appropriate cord care	0:Not wiped	0:Not wrapped or put on skin	0:No skin contact	0:No Breastfeeding	1:Not bathed in 6 hrs	1:Only breast milk	0:Home non-SBA	2006	1: Second 12 months of trial
B813	2. Faridpur	8. Charbishnupur	1:Wrapped in Clean Cloth	1:First food given was breastmilk	0:Home non-SBA	1:Washed hands	1:CDK used	0:No gloves	1:Sheet used	1:Thread used	1:New or sterile instrument	0:Not new instrument	1:Boiled thread	1:Appropriate cord care	0:Not wiped	0:Not wrapped or put on skin	1:Skin contact	1:Breastfeeding	1:Not bathed in 6 hrs	1:Only breast milk	0:Home non-SBA	2005	0: First 12 months of trial
B814	1. Bogra	6. Jorgachha	1:Wrapped in Clean Cloth	1:First food given was breastmilk	0:Home non-SBA	0:Not washed hands	0:No CDK	0:No gloves	0:No sheet	1:Thread used	1:New or sterile instrument	1:New instrument	0:Not boiled thread	1:Appropriate cord care	1:Wiped	0:Not wrapped or put on skin	1:Skin contact	1:Breastfeeding		0:Not just breast milk	0:Home non-SBA	2006	1: Second 12 months of trial
B815	1. Bogra	4. Balua	1:Wrapped in Clean Cloth	1:First food given was breastmilk	0:Home non-SBA	1:Washed hands	0:No CDK	0:No gloves	1:Sheet used	1:Thread used	1:New or sterile instrument	1:New instrument	0:Not boiled thread	0:Inappropriate cord care	0:Not wiped	0:Not wrapped or put on skin	1:Skin contact	1:Breastfeeding	1:Not bathed in 6 hrs	1:Only breast milk	0:Home non-SBA	2009	4: Fifth 12 months of trial
B816	3. Moulvi Bazar	15. Rahimpur	1:Wrapped in Clean Cloth	1:First food given was breastmilk	0:Home non-SBA	1:Washed hands	0:No CDK	0:No gloves	1:Sheet used	1:Thread used	1:New or sterile instrument	1:New instrument	1:Boiled thread	0:Inappropriate cord care	0:Not wiped	0:Not wrapped or put on skin	0:No skin contact	0:No Breastfeeding	1:Not bathed in 6 hrs	1:Only breast milk	0:Home non-SBA	2008	3: Fourth 12 months of trial
B817	3. Moulvi Bazar	13. Madhabpur	1:Wrapped in Clean Cloth	1:First food given was breastmilk	0:Home non-SBA	0:Not washed hands	0:No CDK	0:No gloves	0:No sheet	1:Thread used	1:New or sterile instrument	1:New instrument	0:Not boiled thread	1:Appropriate cord care	0:Not wiped	0:Not wrapped or put on skin	0:No skin contact	1:Breastfeeding	0:Bathed in 6 hrs	1:Only breast milk	0:Home non-SBA	2009	4: Fifth 12 months of trial
B818	3. Moulvi Bazar	15. Rahimpur	1:Wrapped in Clean Cloth	0:First food given to baby not breastmilk	0:Home non-SBA		0:No CDK	0:No gloves	0:No sheet	1:Thread used	1:New or sterile instrument	1:New instrument	0:Not boiled thread	1:Appropriate cord care	1:Wiped	1:Wrapped or put on skin	0:No skin contact	1:Breastfeeding	1:Not bathed in 6 hrs	1:Only breast milk	0:Home non-SBA	2009	4: Fifth 12 months of trial
B819	1. Bogra	4. Balua	1:Wrapped in Clean Cloth	0:First food given to baby not breastmilk	0:Home non-SBA	0:Not washed hands	0:No CDK	0:No gloves	0:No sheet	0:No thread	1:New or sterile instrument	1:New instrument	1:Boiled thread	1:Appropriate cord care	0:Not wiped	0:Not wrapped or put on skin	1:Skin contact	0:No Breastfeeding	0:Bathed in 6 hrs	0:Not just breast milk	0:Home non-SBA	2005	0: First 12 months of trial
B820	1. Bogra	6. Jorgachha	1:Wrapped in Clean Cloth	1:First food given was breastmilk	0:Home non-SBA	1:Washed hands	0:No CDK	0:No gloves	1:Sheet used	1:Thread used	1:New or sterile instrument	1:New instrument	1:Boiled thread	1:Appropriate cord care	0:Not wiped	0:Not wrapped or put on skin	0:No skin contact	0:No Breastfeeding	1:Not bathed in 6 hrs	1:Only breast milk	0:Home non-SBA	2005	0: First 12 months of trial
B821	2. Faridpur	11. Aliabad	1:Wrapped in Clean Cloth	1:First food given was breastmilk	0:Home non-SBA	1:Washed hands	0:No CDK	1:Gloves used	0:No sheet	1:Thread used	1:New or sterile instrument	1:New instrument	1:Boiled thread	0:Inappropriate cord care	1:Wiped	1:Wrapped or put on skin	0:No skin contact	0:No Breastfeeding	1:Not bathed in 6 hrs	1:Only breast milk	0:Home non-SBA	2007	2: Third 12 months of trial
B822	1. Bogra	4. Balua	1:Wrapped in Clean Cloth	1:First food given was breastmilk	0:Home non-SBA	1:Washed hands	1:CDK used	1:Gloves used	1:Sheet used	1:Thread used	1:New or sterile instrument	1:New instrument	1:Boiled thread	1:Appropriate cord care	1:Wiped	1:Wrapped or put on skin	1:Skin contact	1:Breastfeeding	1:Not bathed in 6 hrs	1:Only breast milk	0:Home non-SBA	2005	0: First 12 months of trial
B823	2. Faridpur	8. Charbishnupur	1:Wrapped in Clean Cloth	1:First food given was breastmilk	0:Home non-SBA	1:Washed hands	0:No CDK	0:No gloves	0:No sheet	1:Thread used	1:New or sterile instrument	1:New instrument	1:Boiled thread	1:Appropriate cord care	0:Not wiped	0:Not wrapped or put on skin	1:Skin contact	1:Breastfeeding	0:Bathed in 6 hrs	1:Only breast milk	0:Home non-SBA	2005	0: First 12 months of trial
B824	3. Moulvi Bazar	13. Madhabpur	1:Wrapped in Clean Cloth	1:First food given was breastmilk	0:Home non-SBA	1:Washed hands	1:CDK used	0:No gloves	0:No sheet	1:Thread used	1:New or sterile instrument	1:New instrument	1:Boiled thread	0:Inappropriate cord care	0:Not wiped	0:Not wrapped or put on skin	0:No skin contact	1:Breastfeeding	1:Not bathed in 6 hrs	1:Only breast milk	0:Home non-SBA	2005	0: First 12 months of trial
B825	3. Moulvi Bazar	18. Tengra	1:Wrapped in Clean Cloth	1:First food given was breastmilk	0:Home non-SBA	0:Not washed hands	0:No CDK	0:No gloves	0:No sheet	1:Thread used	1:New or sterile instrument	1:New instrument	1:Boiled thread	0:Inappropriate cord care	0:Not wiped	0:Not wrapped or put on skin	0:No skin contact	0:No Breastfeeding	0:Bathed in 6 hrs	1:Only breast milk	0:Home non-SBA	2008	3: Fourth 12 months of trial
B826	3. Moulvi Bazar	15. Rahimpur	1:Wrapped in Clean Cloth	1:First food given was breastmilk	0:Home non-SBA	0:Not washed hands	0:No CDK	0:No gloves	0:No sheet	1:Thread used	1:New or sterile instrument	1:New instrument	1:Boiled thread	0:Inappropriate cord care	0:Not wiped	0:Not wrapped or put on skin	0:No skin contact	1:Breastfeeding	0:Bathed in 6 hrs	1:Only breast milk	0:Home non-SBA	2006	1: Second 12 months of trial
B827	1. Bogra	6. Jorgachha	1:Wrapped in Clean Cloth	0:First food given to baby not breastmilk	0:Home non-SBA	1:Washed hands	0:No CDK	0:No gloves	1:Sheet used	1:Thread used	1:New or sterile instrument	1:New instrument	1:Boiled thread	1:Appropriate cord care	0:Not wiped	0:Not wrapped or put on skin	0:No skin contact	0:No Breastfeeding	1:Not bathed in 6 hrs	0:Not just breast milk	0:Home non-SBA	2005	0: First 12 months of trial
B828	2. Faridpur	11. Aliabad			0:Home non-SBA	1:Washed hands	0:No CDK	0:No gloves	0:No sheet	1:Thread used											0:Home non-SBA	2005	0: First 12 months of trial
B829	3. Moulvi Bazar	15. Rahimpur	1:Wrapped in Clean Cloth	1:First food given was breastmilk	0:Home non-SBA	1:Washed hands	0:No CDK	0:No gloves	0:No sheet	1:Thread used	1:New or sterile instrument	1:New instrument	1:Boiled thread	0:Inappropriate cord care	0:Not wiped	0:Not wrapped or put on skin	0:No skin contact	0:No Breastfeeding	0:Bathed in 6 hrs	1:Only breast milk	0:Home non-SBA	2009	4: Fifth 12 months of trial
B830	2. Faridpur	9. Krishnapur	1:Wrapped in Clean Cloth	1:First food given was breastmilk	0:Home non-SBA	1:Washed hands	0:No CDK	0:No gloves	0:No sheet	1:Thread used	1:New or sterile instrument	1:New instrument	1:Boiled thread	1:Appropriate cord care	1:Wiped	0:Not wrapped or put on skin	1:Skin contact	1:Breastfeeding	1:Not bathed in 6 hrs	1:Only breast milk	0:Home non-SBA	2005	0: First 12 months of trial
B831	3. Moulvi Bazar	18. Tengra			0:Home non-SBA	1:Washed hands	0:No CDK	0:No gloves	0:No sheet	1:Thread used											0:Home non-SBA	2007	2: Third 12 months of trial
B832	3. Moulvi Bazar	15. Rahimpur	1:Wrapped in Clean Cloth	1:First food given was breastmilk	0:Home non-SBA	1:Washed hands	0:No CDK	0:No gloves	1:Sheet used	1:Thread used	1:New or sterile instrument	1:New instrument	0:Not boiled thread	1:Appropriate cord care	0:Not wiped	0:Not wrapped or put on skin	0:No skin contact	0:No Breastfeeding	0:Bathed in 6 hrs	1:Only breast milk	0:Home non-SBA	2008	3: Fourth 12 months of trial
B833	3. Moulvi Bazar	18. Tengra	1:Wrapped in Clean Cloth	1:First food given was breastmilk	0:Home non-SBA	0:Not washed hands	0:No CDK	0:No gloves	0:No sheet	1:Thread used	1:New or sterile instrument	1:New instrument	0:Not boiled thread	0:Inappropriate cord care	0:Not wiped	0:Not wrapped or put on skin	0:No skin contact	1:Breastfeeding	0:Bathed in 6 hrs	0:Not just breast milk	0:Home non-SBA	2008	3: Fourth 12 months of trial
B834	2. Faridpur	8. Charbishnupur	1:Wrapped in Clean Cloth	1:First food given was breastmilk	0:Home non-SBA	0:Not washed hands	0:No CDK	0:No gloves	0:No sheet	1:Thread used	1:New or sterile instrument	1:New instrument	1:Boiled thread	1:Appropriate cord care	0:Not wiped	0:Not wrapped or put on skin	1:Skin contact	1:Breastfeeding	1:Not bathed in 6 hrs	1:Only breast milk	0:Home non-SBA	2005	0: First 12 months of trial
B835	3. Moulvi Bazar	15. Rahimpur	1:Wrapped in Clean Cloth	1:First food given was breastmilk	0:Home non-SBA	1:Washed hands	0:No CDK	0:No gloves	0:No sheet	1:Thread used	1:New or sterile instrument	1:New instrument	1:Boiled thread	1:Appropriate cord care	1:Wiped	1:Wrapped or put on skin	1:Skin contact	1:Breastfeeding	1:Not bathed in 6 hrs	1:Only breast milk	0:Home non-SBA	2007	2: Third 12 months of trial
B836	1. Bogra	6. Jorgachha	1:Wrapped in Clean Cloth	0:First food given to baby not breastmilk	0:Home non-SBA	1:Washed hands	0:No CDK	0:No gloves	0:No sheet	1:Thread used	1:New or sterile instrument	1:New instrument	0:Not boiled thread	0:Inappropriate cord care	0:Not wiped	1:Wrapped or put on skin	0:No skin contact	0:No Breastfeeding	0:Bathed in 6 hrs	1:Only breast milk	0:Home non-SBA	2008	3: Fourth 12 months of trial
B837	2. Faridpur	8. Charbishnupur	1:Wrapped in Clean Cloth	1:First food given was breastmilk	0:Home non-SBA		0:No CDK	0:No gloves	0:No sheet	1:Thread used	1:New or sterile instrument	1:New instrument	1:Boiled thread	1:Appropriate cord care	1:Wiped	1:Wrapped or put on skin	1:Skin contact	1:Breastfeeding	1:Not bathed in 6 hrs	1:Only breast milk	0:Home non-SBA	2006	1: Second 12 months of trial
B838	2. Faridpur	11. Aliabad		1:First food given was breastmilk	0:Home non-SBA	1:Washed hands	0:No CDK	0:No gloves	1:Sheet used	1:Thread used	1:New or sterile instrument	1:New instrument	0:Not boiled thread	0:Inappropriate cord care		0:Not wrapped or put on skin	1:Skin contact	1:Breastfeeding	1:Not bathed in 6 hrs	1:Only breast milk	0:Home non-SBA	2007	2: Third 12 months of trial
B839	2. Faridpur	9. Krishnapur			0:Home non-SBA	1:Washed hands	0:No CDK	0:No gloves	0:No sheet	0:No thread											0:Home non-SBA	2008	3: Fourth 12 months of trial
B840	2. Faridpur	11. Aliabad	1:Wrapped in Clean Cloth	0:First food given to baby not breastmilk	0:Home non-SBA	0:Not washed hands	0:No CDK	0:No gloves	0:No sheet	1:Thread used	1:New or sterile instrument	1:New instrument	0:Not boiled thread	0:Inappropriate cord care	0:Not wiped	0:Not wrapped or put on skin	0:No skin contact	0:No Breastfeeding	1:Not bathed in 6 hrs	0:Not just breast milk	0:Home non-SBA	2008	3: Fourth 12 months of trial
B841	3. Moulvi Bazar	18. Tengra		0:First food given to baby not breastmilk	0:Home non-SBA	0:Not washed hands	0:No CDK	0:No gloves	0:No sheet	1:Thread used	1:New or sterile instrument	1:New instrument	0:Not boiled thread	0:Inappropriate cord care	0:Not wiped	0:Not wrapped or put on skin	0:No skin contact	0:No Breastfeeding	0:Bathed in 6 hrs	1:Only breast milk	0:Home non-SBA	2006	1: Second 12 months of trial
B842	2. Faridpur	11. Aliabad	1:Wrapped in Clean Cloth	1:First food given was breastmilk	0:Home non-SBA	1:Washed hands	0:No CDK	1:Gloves used	1:Sheet used	1:Thread used	1:New or sterile instrument	0:Not new instrument	1:Boiled thread	1:Appropriate cord care	0:Not wiped	0:Not wrapped or put on skin	1:Skin contact	1:Breastfeeding	1:Not bathed in 6 hrs	1:Only breast milk	0:Home non-SBA	2007	2: Third 12 months of trial
B843	2. Faridpur	11. Aliabad	1:Wrapped in Clean Cloth	1:First food given was breastmilk	0:Home non-SBA	1:Washed hands	0:No CDK	0:No gloves	1:Sheet used	1:Thread used	1:New or sterile instrument	1:New instrument	0:Not boiled thread	0:Inappropriate cord care	1:Wiped	1:Wrapped or put on skin	1:Skin contact	1:Breastfeeding	1:Not bathed in 6 hrs	1:Only breast milk	0:Home non-SBA	2006	1: Second 12 months of trial
B844	3. Moulvi Bazar	13. Madhabpur	1:Wrapped in Clean Cloth	1:First food given was breastmilk	0:Home non-SBA	1:Washed hands	0:No CDK	0:No gloves	0:No sheet	1:Thread used	1:New or sterile instrument	1:New instrument	0:Not boiled thread	1:Appropriate cord care	0:Not wiped	0:Not wrapped or put on skin	0:No skin contact	1:Breastfeeding	1:Not bathed in 6 hrs	1:Only breast milk	0:Home non-SBA	2008	3: Fourth 12 months of trial
B845	1. Bogra	6. Jorgachha	1:Wrapped in Clean Cloth	1:First food given was breastmilk	0:Home non-SBA	0:Not washed hands	0:No CDK	0:No gloves	1:Sheet used	1:Thread used	1:New or sterile instrument	1:New instrument	0:Not boiled thread	1:Appropriate cord care	0:Not wiped	0:Not wrapped or put on skin	0:No skin contact	1:Breastfeeding	1:Not bathed in 6 hrs	1:Only breast milk	0:Home non-SBA	2005	0: First 12 months of trial
B846	3. Moulvi Bazar	13. Madhabpur	1:Wrapped in Clean Cloth	1:First food given was breastmilk	0:Home non-SBA		0:No CDK	0:No gloves	0:No sheet	1:Thread used	1:New or sterile instrument	1:New instrument		0:Inappropriate cord care	0:Not wiped	0:Not wrapped or put on skin	0:No skin contact	0:No Breastfeeding	0:Bathed in 6 hrs	1:Only breast milk	0:Home non-SBA	2009	4: Fifth 12 months of trial
B847	1. Bogra	6. Jorgachha	1:Wrapped in Clean Cloth	1:First food given was breastmilk	0:Home non-SBA	0:Not washed hands	1:CDK used	0:No gloves	1:Sheet used	1:Thread used	1:New or sterile instrument	1:New instrument	0:Not boiled thread	1:Appropriate cord care	1:Wiped	1:Wrapped or put on skin	0:No skin contact	1:Breastfeeding	1:Not bathed in 6 hrs	1:Only breast milk	0:Home non-SBA	2008	3: Fourth 12 months of trial
B848	2. Faridpur	8. Charbishnupur			0:Home non-SBA	1:Washed hands	0:No CDK	0:No gloves	0:No sheet	1:Thread used											0:Home non-SBA	2009	4: Fifth 12 months of trial
B849	2. Faridpur	11. Aliabad	1:Wrapped in Clean Cloth	1:First food given was breastmilk	0:Home non-SBA		0:No CDK	0:No gloves	0:No sheet	1:Thread used	1:New or sterile instrument	1:New instrument	0:Not boiled thread		0:Not wiped	0:Not wrapped or put on skin	1:Skin contact	1:Breastfeeding	1:Not bathed in 6 hrs	1:Only breast milk	0:Home non-SBA	2008	3: Fourth 12 months of trial
B850	3. Moulvi Bazar	13. Madhabpur	1:Wrapped in Clean Cloth	1:First food given was breastmilk	0:Home non-SBA	1:Washed hands	0:No CDK	0:No gloves	0:No sheet	1:Thread used	1:New or sterile instrument	1:New instrument	1:Boiled thread	1:Appropriate cord care	0:Not wiped	0:Not wrapped or put on skin	0:No skin contact	1:Breastfeeding	1:Not bathed in 6 hrs	1:Only breast milk	0:Home non-SBA	2008	3: Fourth 12 months of trial
B851	2. Faridpur	9. Krishnapur	1:Wrapped in Clean Cloth	1:First food given was breastmilk	0:Home non-SBA	1:Washed hands	0:No CDK	0:No gloves	0:No sheet	1:Thread used	1:New or sterile instrument	1:New instrument	1:Boiled thread	0:Inappropriate cord care	1:Wiped	0:Not wrapped or put on skin	1:Skin contact	1:Breastfeeding	1:Not bathed in 6 hrs	0:Not just breast milk	0:Home non-SBA	2007	2: Third 12 months of trial
B852	2. Faridpur	9. Krishnapur	1:Wrapped in Clean Cloth	1:First food given was breastmilk	0:Home non-SBA	1:Washed hands	1:CDK used	0:No gloves	0:No sheet	1:Thread used	1:New or sterile instrument	1:New instrument	1:Boiled thread	0:Inappropriate cord care	1:Wiped	1:Wrapped or put on skin	0:No skin contact	0:No Breastfeeding	0:Bathed in 6 hrs	1:Only breast milk	0:Home non-SBA	2007	2: Third 12 months of trial
B853	2. Faridpur	9. Krishnapur	1:Wrapped in Clean Cloth	1:First food given was breastmilk	0:Home non-SBA	1:Washed hands	0:No CDK	0:No gloves	0:No sheet	1:Thread used	1:New or sterile instrument	1:New instrument	1:Boiled thread	1:Appropriate cord care	0:Not wiped	0:Not wrapped or put on skin	1:Skin contact	1:Breastfeeding	1:Not bathed in 6 hrs	1:Only breast milk	0:Home non-SBA	2005	0: First 12 months of trial
B854	1. Bogra	4. Balua		1:First food given was breastmilk	0:Home non-SBA	0:Not washed hands	0:No CDK	0:No gloves	1:Sheet used	1:Thread used	1:New or sterile instrument	1:New instrument	1:Boiled thread	1:Appropriate cord care	0:Not wiped	1:Wrapped or put on skin	0:No skin contact	1:Breastfeeding	1:Not bathed in 6 hrs	1:Only breast milk	0:Home non-SBA	2005	0: First 12 months of trial
B855	1. Bogra	6. Jorgachha	1:Wrapped in Clean Cloth	0:First food given to baby not breastmilk	0:Home non-SBA		0:No CDK	0:No gloves	1:Sheet used	1:Thread used	1:New or sterile instrument	1:New instrument	0:Not boiled thread	0:Inappropriate cord care	0:Not wiped	0:Not wrapped or put on skin	0:No skin contact	0:No Breastfeeding	0:Bathed in 6 hrs	0:Not just breast milk	0:Home non-SBA	2007	2: Third 12 months of trial
B856	2. Faridpur	9. Krishnapur	1:Wrapped in Clean Cloth	0:First food given to baby not breastmilk	0:Home non-SBA	0:Not washed hands	0:No CDK	0:No gloves	0:No sheet	1:Thread used	1:New or sterile instrument	1:New instrument	0:Not boiled thread	0:Inappropriate cord care	0:Not wiped	0:Not wrapped or put on skin	0:No skin contact	0:No Breastfeeding	0:Bathed in 6 hrs	1:Only breast milk	0:Home non-SBA	2005	0: First 12 months of trial
B857	1. Bogra	6. Jorgachha	1:Wrapped in Clean Cloth	0:First food given to baby not breastmilk	0:Home non-SBA		0:No CDK	0:No gloves	1:Sheet used	1:Thread used	1:New or sterile instrument	1:New instrument	0:Not boiled thread	0:Inappropriate cord care	0:Not wiped	0:Not wrapped or put on skin	0:No skin contact	0:No Breastfeeding	1:Not bathed in 6 hrs	1:Only breast milk	0:Home non-SBA	2008	3: Fourth 12 months of trial
B858	2. Faridpur	9. Krishnapur	1:Wrapped in Clean Cloth	0:First food given to baby not breastmilk	0:Home non-SBA	1:Washed hands	0:No CDK	0:No gloves	0:No sheet	1:Thread used	1:New or sterile instrument	1:New instrument	0:Not boiled thread	0:Inappropriate cord care	1:Wiped	0:Not wrapped or put on skin	1:Skin contact	0:No Breastfeeding	0:Bathed in 6 hrs	0:Not just breast milk	0:Home non-SBA	2008	3: Fourth 12 months of trial
B859	1. Bogra	6. Jorgachha	1:Wrapped in Clean Cloth	1:First food given was breastmilk	0:Home non-SBA			0:No gloves	1:Sheet used	1:Thread used	1:New or sterile instrument	1:New instrument	1:Boiled thread	1:Appropriate cord care	0:Not wiped	0:Not wrapped or put on skin	0:No skin contact	1:Breastfeeding	1:Not bathed in 6 hrs	1:Only breast milk	0:Home non-SBA	2008	3: Fourth 12 months of trial
B860	3. Moulvi Bazar	18. Tengra		0:First food given to baby not breastmilk	0:Home non-SBA	0:Not washed hands	0:No CDK	0:No gloves	0:No sheet	1:Thread used	1:New or sterile instrument	1:New instrument	0:Not boiled thread	0:Inappropriate cord care	0:Not wiped	0:Not wrapped or put on skin	0:No skin contact	0:No Breastfeeding	0:Bathed in 6 hrs	1:Only breast milk	0:Home non-SBA	2005	0: First 12 months of trial
B861	1. Bogra	6. Jorgachha	1:Wrapped in Clean Cloth	0:First food given to baby not breastmilk	0:Home non-SBA		0:No CDK	0:No gloves	0:No sheet	1:Thread used	1:New or sterile instrument	1:New instrument	0:Not boiled thread	0:Inappropriate cord care	0:Not wiped	0:Not wrapped or put on skin	0:No skin contact	0:No Breastfeeding	0:Bathed in 6 hrs	0:Not just breast milk	0:Home non-SBA	2007	2: Third 12 months of trial
B862	2. Faridpur	8. Charbishnupur	1:Wrapped in Clean Cloth	1:First food given was breastmilk	0:Home non-SBA	1:Washed hands	0:No CDK	0:No gloves	0:No sheet	1:Thread used	1:New or sterile instrument	1:New instrument	1:Boiled thread	1:Appropriate cord care	1:Wiped	1:Wrapped or put on skin	1:Skin contact	1:Breastfeeding	1:Not bathed in 6 hrs	1:Only breast milk	0:Home non-SBA	2006	1: Second 12 months of trial
B863	1. Bogra	6. Jorgachha	1:Wrapped in Clean Cloth	0:First food given to baby not breastmilk	0:Home non-SBA	0:Not washed hands	0:No CDK	0:No gloves	0:No sheet	1:Thread used	1:New or sterile instrument	1:New instrument	0:Not boiled thread	0:Inappropriate cord care	0:Not wiped	0:Not wrapped or put on skin	0:No skin contact	0:No Breastfeeding	1:Not bathed in 6 hrs	0:Not just breast milk	0:Home non-SBA	2007	2: Third 12 months of trial
B864	3. Moulvi Bazar	13. Madhabpur	1:Wrapped in Clean Cloth	0:First food given to baby not breastmilk	0:Home non-SBA	1:Washed hands	1:CDK used	0:No gloves	1:Sheet used	1:Thread used	1:New or sterile instrument	1:New instrument	1:Boiled thread	1:Appropriate cord care	0:Not wiped	0:Not wrapped or put on skin	0:No skin contact	1:Breastfeeding	1:Not bathed in 6 hrs	1:Only breast milk	0:Home non-SBA	2006	1: Second 12 months of trial
B865	3. Moulvi Bazar	18. Tengra	0:Wrapped in Dirty Cloth	1:First food given was breastmilk	0:Home non-SBA	1:Washed hands	1:CDK used	0:No gloves	1:Sheet used	1:Thread used	1:New or sterile instrument	1:New instrument	1:Boiled thread	0:Inappropriate cord care	0:Not wiped	0:Not wrapped or put on skin	0:No skin contact	0:No Breastfeeding	1:Not bathed in 6 hrs	1:Only breast milk	0:Home non-SBA	2005	0: First 12 months of trial
B866	2. Faridpur	8. Charbishnupur	1:Wrapped in Clean Cloth	1:First food given was breastmilk	0:Home non-SBA	1:Washed hands	0:No CDK	0:No gloves	0:No sheet	1:Thread used	1:New or sterile instrument	1:New instrument	0:Not boiled thread	0:Inappropriate cord care	1:Wiped	1:Wrapped or put on skin	1:Skin contact	1:Breastfeeding	1:Not bathed in 6 hrs	1:Only breast milk	0:Home non-SBA	2008	3: Fourth 12 months of trial
B867	2. Faridpur	9. Krishnapur	1:Wrapped in Clean Cloth	1:First food given was breastmilk	0:Home non-SBA	1:Washed hands	0:No CDK	0:No gloves	0:No sheet	1:Thread used	1:New or sterile instrument	1:New instrument	1:Boiled thread	0:Inappropriate cord care	1:Wiped	0:Not wrapped or put on skin	1:Skin contact	1:Breastfeeding	1:Not bathed in 6 hrs	1:Only breast milk	0:Home non-SBA	2009	4: Fifth 12 months of trial
B868	3. Moulvi Bazar	18. Tengra	1:Wrapped in Clean Cloth	1:First food given was breastmilk	0:Home non-SBA	1:Washed hands	0:No CDK	0:No gloves	0:No sheet	1:Thread used	1:New or sterile instrument	1:New instrument	1:Boiled thread	1:Appropriate cord care	1:Wiped	1:Wrapped or put on skin	1:Skin contact	1:Breastfeeding	1:Not bathed in 6 hrs	1:Only breast milk	0:Home non-SBA	2007	2: Third 12 months of trial
B869	2. Faridpur	11. Aliabad	1:Wrapped in Clean Cloth	1:First food given was breastmilk	0:Home non-SBA	1:Washed hands	1:CDK used	1:Gloves used	1:Sheet used	1:Thread used	1:New or sterile instrument	1:New instrument	1:Boiled thread	0:Inappropriate cord care	1:Wiped	0:Not wrapped or put on skin	1:Skin contact	1:Breastfeeding	1:Not bathed in 6 hrs	1:Only breast milk	0:Home non-SBA	2009	4: Fifth 12 months of trial
B870	1. Bogra	4. Balua	1:Wrapped in Clean Cloth	1:First food given was breastmilk	0:Home non-SBA	1:Washed hands	0:No CDK	0:No gloves	1:Sheet used	1:Thread used	1:New or sterile instrument	1:New instrument	1:Boiled thread	1:Appropriate cord care	0:Not wiped	0:Not wrapped or put on skin	0:No skin contact	0:No Breastfeeding	1:Not bathed in 6 hrs	1:Only breast milk	0:Home non-SBA	2008	3: Fourth 12 months of trial
B871	3. Moulvi Bazar	15. Rahimpur	1:Wrapped in Clean Cloth	1:First food given was breastmilk	0:Home non-SBA	1:Washed hands	0:No CDK	0:No gloves	1:Sheet used	1:Thread used	1:New or sterile instrument	1:New instrument	1:Boiled thread	1:Appropriate cord care	1:Wiped	1:Wrapped or put on skin	0:No skin contact	1:Breastfeeding	1:Not bathed in 6 hrs	1:Only breast milk	0:Home non-SBA	2008	3: Fourth 12 months of trial
B872	2. Faridpur	9. Krishnapur	1:Wrapped in Clean Cloth	1:First food given was breastmilk	0:Home non-SBA		0:No CDK	0:No gloves	0:No sheet	1:Thread used	1:New or sterile instrument	1:New instrument			0:Not wiped	0:Not wrapped or put on skin	0:No skin contact	0:No Breastfeeding	1:Not bathed in 6 hrs	1:Only breast milk	0:Home non-SBA	2007	2: Third 12 months of trial
B873	2. Faridpur	8. Charbishnupur	1:Wrapped in Clean Cloth	1:First food given was breastmilk	0:Home non-SBA	1:Washed hands	0:No CDK	1:Gloves used	0:No sheet	1:Thread used	1:New or sterile instrument	1:New instrument	1:Boiled thread	0:Inappropriate cord care	0:Not wiped	0:Not wrapped or put on skin	1:Skin contact	1:Breastfeeding	0:Bathed in 6 hrs	1:Only breast milk	0:Home non-SBA	2007	2: Third 12 months of trial
B874	1. Bogra	1. Bhatgram	1:Wrapped in Clean Cloth	1:First food given was breastmilk	0:Home non-SBA		1:CDK used	0:No gloves	1:Sheet used	1:Thread used	1:New or sterile instrument	1:New instrument	1:Boiled thread	1:Appropriate cord care	0:Not wiped	0:Not wrapped or put on skin	0:No skin contact	0:No Breastfeeding	1:Not bathed in 6 hrs	1:Only breast milk	0:Home non-SBA	2006	1: Second 12 months of trial
B875	2. Faridpur	11. Aliabad	1:Wrapped in Clean Cloth	1:First food given was breastmilk	0:Home non-SBA	1:Washed hands	0:No CDK	0:No gloves	0:No sheet	1:Thread used	1:New or sterile instrument	1:New instrument	1:Boiled thread	1:Appropriate cord care	1:Wiped	1:Wrapped or put on skin	1:Skin contact	1:Breastfeeding	1:Not bathed in 6 hrs	1:Only breast milk	0:Home non-SBA	2006	1: Second 12 months of trial
B876	3. Moulvi Bazar	15. Rahimpur	1:Wrapped in Clean Cloth	1:First food given was breastmilk	0:Home non-SBA		0:No CDK	0:No gloves	0:No sheet	1:Thread used	1:New or sterile instrument	1:New instrument	1:Boiled thread	0:Inappropriate cord care	0:Not wiped	0:Not wrapped or put on skin	1:Skin contact	1:Breastfeeding	0:Bathed in 6 hrs	1:Only breast milk	0:Home non-SBA	2008	3: Fourth 12 months of trial
B877	3. Moulvi Bazar	15. Rahimpur	1:Wrapped in Clean Cloth	1:First food given was breastmilk	0:Home non-SBA	1:Washed hands	0:No CDK	0:No gloves	0:No sheet	1:Thread used	1:New or sterile instrument	1:New instrument	1:Boiled thread	0:Inappropriate cord care	1:Wiped	1:Wrapped or put on skin	0:No skin contact	1:Breastfeeding	1:Not bathed in 6 hrs	1:Only breast milk	0:Home non-SBA	2008	3: Fourth 12 months of trial
B878	1. Bogra	1. Bhatgram	1:Wrapped in Clean Cloth	0:First food given to baby not breastmilk	0:Home non-SBA	0:Not washed hands	0:No CDK	0:No gloves	0:No sheet	1:Thread used	1:New or sterile instrument	1:New instrument	0:Not boiled thread	0:Inappropriate cord care	0:Not wiped	0:Not wrapped or put on skin	0:No skin contact	1:Breastfeeding	1:Not bathed in 6 hrs	1:Only breast milk	0:Home non-SBA	2005	0: First 12 months of trial
B879	2. Faridpur	8. Charbishnupur	1:Wrapped in Clean Cloth	1:First food given was breastmilk	0:Home non-SBA	1:Washed hands	0:No CDK	0:No gloves	0:No sheet	1:Thread used	1:New or sterile instrument	1:New instrument	1:Boiled thread	0:Inappropriate cord care	1:Wiped	1:Wrapped or put on skin	1:Skin contact	1:Breastfeeding	1:Not bathed in 6 hrs	1:Only breast milk	0:Home non-SBA	2009	4: Fifth 12 months of trial
B880	3. Moulvi Bazar	15. Rahimpur	1:Wrapped in Clean Cloth	1:First food given was breastmilk	0:Home non-SBA	1:Washed hands	0:No CDK	0:No gloves	0:No sheet	1:Thread used	1:New or sterile instrument	1:New instrument	1:Boiled thread	0:Inappropriate cord care	0:Not wiped	0:Not wrapped or put on skin	1:Skin contact	1:Breastfeeding	0:Bathed in 6 hrs	1:Only breast milk	0:Home non-SBA	2008	3: Fourth 12 months of trial
B881	1. Bogra	6. Jorgachha	1:Wrapped in Clean Cloth	1:First food given was breastmilk	0:Home non-SBA	1:Washed hands	0:No CDK	0:No gloves	1:Sheet used	1:Thread used	1:New or sterile instrument	1:New instrument	0:Not boiled thread	1:Appropriate cord care	0:Not wiped	1:Wrapped or put on skin	0:No skin contact	0:No Breastfeeding	1:Not bathed in 6 hrs	0:Not just breast milk	0:Home non-SBA	2007	2: Third 12 months of trial
B882	2. Faridpur	11. Aliabad	1:Wrapped in Clean Cloth	1:First food given was breastmilk	0:Home non-SBA		0:No CDK	0:No gloves	0:No sheet	1:Thread used	1:New or sterile instrument	1:New instrument	0:Not boiled thread		0:Not wiped	0:Not wrapped or put on skin	0:No skin contact	0:No Breastfeeding	0:Bathed in 6 hrs	1:Only breast milk	0:Home non-SBA	2007	2: Third 12 months of trial
B883	3. Moulvi Bazar	18. Tengra	1:Wrapped in Clean Cloth	1:First food given was breastmilk	0:Home non-SBA	1:Washed hands	0:No CDK	0:No gloves	1:Sheet used	1:Thread used	1:New or sterile instrument	1:New instrument	1:Boiled thread	1:Appropriate cord care	0:Not wiped	0:Not wrapped or put on skin	0:No skin contact	0:No Breastfeeding	1:Not bathed in 6 hrs	1:Only breast milk	0:Home non-SBA	2006	1: Second 12 months of trial
B884	3. Moulvi Bazar	15. Rahimpur	1:Wrapped in Clean Cloth	1:First food given was breastmilk	0:Home non-SBA	1:Washed hands	0:No CDK	0:No gloves	0:No sheet	1:Thread used	1:New or sterile instrument	1:New instrument	0:Not boiled thread	1:Appropriate cord care	0:Not wiped	0:Not wrapped or put on skin	0:No skin contact	1:Breastfeeding	0:Bathed in 6 hrs	1:Only breast milk	0:Home non-SBA	2008	3: Fourth 12 months of trial
B885	1. Bogra	6. Jorgachha			0:Home non-SBA	0:Not washed hands	0:No CDK	0:No gloves	1:Sheet used	1:Thread used											0:Home non-SBA	2009	4: Fifth 12 months of trial
B886	2. Faridpur	9. Krishnapur	1:Wrapped in Clean Cloth	1:First food given was breastmilk	0:Home non-SBA	0:Not washed hands	0:No CDK	0:No gloves	0:No sheet	1:Thread used	1:New or sterile instrument	1:New instrument	0:Not boiled thread	0:Inappropriate cord care	1:Wiped	0:Not wrapped or put on skin	1:Skin contact	1:Breastfeeding	0:Bathed in 6 hrs	1:Only breast milk	0:Home non-SBA	2007	2: Third 12 months of trial
B887	1. Bogra	4. Balua	1:Wrapped in Clean Cloth	1:First food given was breastmilk	0:Home non-SBA	1:Washed hands	0:No CDK	0:No gloves	1:Sheet used	1:Thread used	1:New or sterile instrument	1:New instrument	0:Not boiled thread	1:Appropriate cord care	1:Wiped	1:Wrapped or put on skin	0:No skin contact	0:No Breastfeeding	0:Bathed in 6 hrs	1:Only breast milk	0:Home non-SBA	2008	3: Fourth 12 months of trial
B888	3. Moulvi Bazar	13. Madhabpur	1:Wrapped in Clean Cloth	1:First food given was breastmilk	0:Home non-SBA		0:No CDK	1:Gloves used	0:No sheet	1:Thread used	1:New or sterile instrument	1:New instrument	1:Boiled thread	1:Appropriate cord care	0:Not wiped	0:Not wrapped or put on skin	0:No skin contact	1:Breastfeeding	1:Not bathed in 6 hrs	1:Only breast milk	0:Home non-SBA	2006	1: Second 12 months of trial
B889	3. Moulvi Bazar	13. Madhabpur	1:Wrapped in Clean Cloth	1:First food given was breastmilk	0:Home non-SBA	1:Washed hands	0:No CDK	0:No gloves	0:No sheet	1:Thread used	1:New or sterile instrument	1:New instrument	1:Boiled thread	1:Appropriate cord care	0:Not wiped	0:Not wrapped or put on skin	0:No skin contact	1:Breastfeeding	1:Not bathed in 6 hrs	1:Only breast milk	0:Home non-SBA	2007	2: Third 12 months of trial
B890	3. Moulvi Bazar	15. Rahimpur	1:Wrapped in Clean Cloth	1:First food given was breastmilk	0:Home non-SBA	1:Washed hands	0:No CDK	0:No gloves	0:No sheet	1:Thread used	1:New or sterile instrument	1:New instrument	1:Boiled thread	0:Inappropriate cord care	0:Not wiped	0:Not wrapped or put on skin	0:No skin contact	1:Breastfeeding	0:Bathed in 6 hrs	1:Only breast milk	0:Home non-SBA	2009	4: Fifth 12 months of trial
B891	2. Faridpur	9. Krishnapur	1:Wrapped in Clean Cloth	1:First food given was breastmilk	0:Home non-SBA	1:Washed hands	0:No CDK	0:No gloves	0:No sheet	1:Thread used	1:New or sterile instrument	1:New instrument	1:Boiled thread	0:Inappropriate cord care	1:Wiped	0:Not wrapped or put on skin	1:Skin contact	1:Breastfeeding	1:Not bathed in 6 hrs	0:Not just breast milk	0:Home non-SBA	2009	4: Fifth 12 months of trial
B892	1. Bogra	1. Bhatgram	1:Wrapped in Clean Cloth	0:First food given to baby not breastmilk	0:Home non-SBA	1:Washed hands	0:No CDK	0:No gloves	0:No sheet	1:Thread used	1:New or sterile instrument	1:New instrument	1:Boiled thread	0:Inappropriate cord care	0:Not wiped	0:Not wrapped or put on skin	0:No skin contact	1:Breastfeeding	1:Not bathed in 6 hrs	0:Not just breast milk	0:Home non-SBA	2008	3: Fourth 12 months of trial
B893	3. Moulvi Bazar	13. Madhabpur	1:Wrapped in Clean Cloth	0:First food given to baby not breastmilk	0:Home non-SBA	1:Washed hands	0:No CDK	0:No gloves	0:No sheet	1:Thread used	1:New or sterile instrument	1:New instrument	0:Not boiled thread	1:Appropriate cord care	0:Not wiped	0:Not wrapped or put on skin	0:No skin contact	0:No Breastfeeding	0:Bathed in 6 hrs	0:Not just breast milk	0:Home non-SBA	2007	2: Third 12 months of trial
B894	3. Moulvi Bazar	13. Madhabpur	1:Wrapped in Clean Cloth	1:First food given was breastmilk	0:Home non-SBA	1:Washed hands	0:No CDK	0:No gloves	0:No sheet	1:Thread used	1:New or sterile instrument	1:New instrument	1:Boiled thread	1:Appropriate cord care	0:Not wiped	0:Not wrapped or put on skin	0:No skin contact	0:No Breastfeeding	0:Bathed in 6 hrs	1:Only breast milk	0:Home non-SBA	2006	1: Second 12 months of trial
B895	2. Faridpur	9. Krishnapur	1:Wrapped in Clean Cloth	1:First food given was breastmilk	0:Home non-SBA	0:Not washed hands	0:No CDK	0:No gloves	0:No sheet	1:Thread used	1:New or sterile instrument	1:New instrument	1:Boiled thread	1:Appropriate cord care	1:Wiped	0:Not wrapped or put on skin	0:No skin contact	0:No Breastfeeding	1:Not bathed in 6 hrs	1:Only breast milk	0:Home non-SBA	2006	1: Second 12 months of trial
B896	2. Faridpur	8. Charbishnupur	1:Wrapped in Clean Cloth	1:First food given was breastmilk	0:Home non-SBA	1:Washed hands	0:No CDK	0:No gloves	1:Sheet used	1:Thread used	1:New or sterile instrument	1:New instrument	1:Boiled thread	1:Appropriate cord care	0:Not wiped	0:Not wrapped or put on skin	1:Skin contact	1:Breastfeeding	1:Not bathed in 6 hrs	1:Only breast milk	0:Home non-SBA	2005	0: First 12 months of trial
B897	3. Moulvi Bazar	13. Madhabpur			0:Home non-SBA	1:Washed hands	0:No CDK	0:No gloves	0:No sheet	1:Thread used											0:Home non-SBA	2006	1: Second 12 months of trial
B898	1. Bogra	6. Jorgachha	1:Wrapped in Clean Cloth	1:First food given was breastmilk	0:Home non-SBA	1:Washed hands	0:No CDK	0:No gloves	0:No sheet	1:Thread used	1:New or sterile instrument	1:New instrument	0:Not boiled thread	0:Inappropriate cord care	0:Not wiped	0:Not wrapped or put on skin	0:No skin contact	1:Breastfeeding	0:Bathed in 6 hrs	1:Only breast milk	0:Home non-SBA	2007	2: Third 12 months of trial
B899	3. Moulvi Bazar	18. Tengra	0:Wrapped in Dirty Cloth	0:First food given to baby not breastmilk	0:Home non-SBA	0:Not washed hands	0:No CDK	0:No gloves	0:No sheet	1:Thread used	0:Not new or sterile instrument	0:Not new instrument	0:Not boiled thread	0:Inappropriate cord care	1:Wiped	1:Wrapped or put on skin	0:No skin contact	0:No Breastfeeding	1:Not bathed in 6 hrs	1:Only breast milk	0:Home non-SBA	2009	4: Fifth 12 months of trial
B900	3. Moulvi Bazar	13. Madhabpur	1:Wrapped in Clean Cloth	1:First food given was breastmilk	0:Home non-SBA	1:Washed hands	0:No CDK	0:No gloves	0:No sheet	1:Thread used	1:New or sterile instrument	1:New instrument	1:Boiled thread	1:Appropriate cord care	0:Not wiped	0:Not wrapped or put on skin	0:No skin contact	1:Breastfeeding	1:Not bathed in 6 hrs	1:Only breast milk	0:Home non-SBA	2009	4: Fifth 12 months of trial
B901	3. Moulvi Bazar	15. Rahimpur	1:Wrapped in Clean Cloth	0:First food given to baby not breastmilk	0:Home non-SBA		0:No CDK	0:No gloves	0:No sheet	1:Thread used	1:New or sterile instrument	1:New instrument	0:Not boiled thread	1:Appropriate cord care	0:Not wiped	0:Not wrapped or put on skin	0:No skin contact	1:Breastfeeding	1:Not bathed in 6 hrs	1:Only breast milk	0:Home non-SBA	2008	3: Fourth 12 months of trial
B902	1. Bogra	6. Jorgachha	1:Wrapped in Clean Cloth	1:First food given was breastmilk	0:Home non-SBA	1:Washed hands	0:No CDK	0:No gloves	1:Sheet used	1:Thread used	1:New or sterile instrument	1:New instrument	1:Boiled thread	1:Appropriate cord care	1:Wiped	1:Wrapped or put on skin	1:Skin contact	1:Breastfeeding	1:Not bathed in 6 hrs	1:Only breast milk	0:Home non-SBA	2008	3: Fourth 12 months of trial
B903	2. Faridpur	11. Aliabad	1:Wrapped in Clean Cloth	1:First food given was breastmilk	0:Home non-SBA	1:Washed hands	0:No CDK	0:No gloves	1:Sheet used	1:Thread used	1:New or sterile instrument	1:New instrument		0:Inappropriate cord care	0:Not wiped	0:Not wrapped or put on skin	0:No skin contact	1:Breastfeeding	0:Bathed in 6 hrs	0:Not just breast milk	0:Home non-SBA	2007	2: Third 12 months of trial
B904	1. Bogra	6. Jorgachha	1:Wrapped in Clean Cloth	1:First food given was breastmilk	0:Home non-SBA	1:Washed hands	0:No CDK	0:No gloves	1:Sheet used	1:Thread used	1:New or sterile instrument	1:New instrument	1:Boiled thread	0:Inappropriate cord care	1:Wiped	1:Wrapped or put on skin	0:No skin contact	1:Breastfeeding	1:Not bathed in 6 hrs	1:Only breast milk	0:Home non-SBA	2009	4: Fifth 12 months of trial
B905	1. Bogra	4. Balua	1:Wrapped in Clean Cloth	1:First food given was breastmilk	0:Home non-SBA	1:Washed hands	1:CDK used	0:No gloves	1:Sheet used	1:Thread used	1:New or sterile instrument	1:New instrument	0:Not boiled thread	0:Inappropriate cord care	0:Not wiped	0:Not wrapped or put on skin	1:Skin contact	1:Breastfeeding	1:Not bathed in 6 hrs	0:Not just breast milk	0:Home non-SBA	2007	2: Third 12 months of trial
B906	2. Faridpur	11. Aliabad	1:Wrapped in Clean Cloth	1:First food given was breastmilk	0:Home non-SBA	1:Washed hands	1:CDK used	0:No gloves	1:Sheet used	1:Thread used	1:New or sterile instrument	1:New instrument	0:Not boiled thread	1:Appropriate cord care	0:Not wiped	0:Not wrapped or put on skin	0:No skin contact	0:No Breastfeeding	1:Not bathed in 6 hrs	1:Only breast milk	0:Home non-SBA	2009	4: Fifth 12 months of trial
B907	2. Faridpur	8. Charbishnupur	1:Wrapped in Clean Cloth	1:First food given was breastmilk	0:Home non-SBA	1:Washed hands	1:CDK used	0:No gloves	1:Sheet used	1:Thread used	1:New or sterile instrument	1:New instrument	0:Not boiled thread	1:Appropriate cord care	1:Wiped	1:Wrapped or put on skin	0:No skin contact	0:No Breastfeeding	1:Not bathed in 6 hrs	1:Only breast milk	0:Home non-SBA	2007	2: Third 12 months of trial
B908	1. Bogra	1. Bhatgram	1:Wrapped in Clean Cloth	1:First food given was breastmilk	0:Home non-SBA	1:Washed hands	0:No CDK	0:No gloves	1:Sheet used	1:Thread used	1:New or sterile instrument	1:New instrument	1:Boiled thread	1:Appropriate cord care	0:Not wiped	0:Not wrapped or put on skin	0:No skin contact	1:Breastfeeding	1:Not bathed in 6 hrs	1:Only breast milk	0:Home non-SBA	2005	0: First 12 months of trial
B909	1. Bogra	4. Balua	1:Wrapped in Clean Cloth	1:First food given was breastmilk	0:Home non-SBA	1:Washed hands	0:No CDK	0:No gloves	1:Sheet used	1:Thread used	1:New or sterile instrument	1:New instrument	1:Boiled thread	1:Appropriate cord care	1:Wiped	1:Wrapped or put on skin	0:No skin contact	1:Breastfeeding	1:Not bathed in 6 hrs	1:Only breast milk	0:Home non-SBA	2006	1: Second 12 months of trial
B910	1. Bogra	1. Bhatgram	1:Wrapped in Clean Cloth	0:First food given to baby not breastmilk	0:Home non-SBA	0:Not washed hands	0:No CDK	0:No gloves	1:Sheet used	1:Thread used	1:New or sterile instrument	1:New instrument	0:Not boiled thread	0:Inappropriate cord care	0:Not wiped	0:Not wrapped or put on skin	0:No skin contact	1:Breastfeeding	1:Not bathed in 6 hrs	0:Not just breast milk	0:Home non-SBA	2009	4: Fifth 12 months of trial
B911	2. Faridpur	9. Krishnapur	1:Wrapped in Clean Cloth	1:First food given was breastmilk	0:Home non-SBA	1:Washed hands	0:No CDK	0:No gloves	0:No sheet	1:Thread used	1:New or sterile instrument	1:New instrument	0:Not boiled thread	0:Inappropriate cord care	1:Wiped	0:Not wrapped or put on skin	1:Skin contact	1:Breastfeeding	1:Not bathed in 6 hrs	1:Only breast milk	0:Home non-SBA	2007	2: Third 12 months of trial
B912	2. Faridpur	8. Charbishnupur	1:Wrapped in Clean Cloth	1:First food given was breastmilk	0:Home non-SBA	0:Not washed hands	0:No CDK	0:No gloves	0:No sheet	1:Thread used	1:New or sterile instrument	1:New instrument	0:Not boiled thread	0:Inappropriate cord care	1:Wiped	0:Not wrapped or put on skin	1:Skin contact	1:Breastfeeding	1:Not bathed in 6 hrs	1:Only breast milk	0:Home non-SBA	2007	2: Third 12 months of trial
B913	3. Moulvi Bazar	15. Rahimpur	1:Wrapped in Clean Cloth	1:First food given was breastmilk	0:Home non-SBA	1:Washed hands	0:No CDK	0:No gloves	0:No sheet	1:Thread used	1:New or sterile instrument	1:New instrument	0:Not boiled thread	0:Inappropriate cord care	1:Wiped	1:Wrapped or put on skin	0:No skin contact	1:Breastfeeding	1:Not bathed in 6 hrs	1:Only breast milk	0:Home non-SBA	2009	4: Fifth 12 months of trial
B914	3. Moulvi Bazar	18. Tengra	1:Wrapped in Clean Cloth	1:First food given was breastmilk	0:Home non-SBA	1:Washed hands	0:No CDK	0:No gloves	0:No sheet	1:Thread used	1:New or sterile instrument	1:New instrument	0:Not boiled thread	0:Inappropriate cord care	1:Wiped	1:Wrapped or put on skin	1:Skin contact	1:Breastfeeding	1:Not bathed in 6 hrs	1:Only breast milk	0:Home non-SBA	2006	1: Second 12 months of trial
B915	3. Moulvi Bazar	15. Rahimpur	1:Wrapped in Clean Cloth	1:First food given was breastmilk	0:Home non-SBA	0:Not washed hands	0:No CDK	0:No gloves	0:No sheet	1:Thread used	1:New or sterile instrument	1:New instrument	1:Boiled thread	1:Appropriate cord care	1:Wiped	1:Wrapped or put on skin	0:No skin contact	1:Breastfeeding	1:Not bathed in 6 hrs	1:Only breast milk	0:Home non-SBA	2009	4: Fifth 12 months of trial
B916	3. Moulvi Bazar	13. Madhabpur	1:Wrapped in Clean Cloth	1:First food given was breastmilk	0:Home non-SBA	1:Washed hands	0:No CDK	0:No gloves	0:No sheet	1:Thread used	1:New or sterile instrument	1:New instrument	0:Not boiled thread	1:Appropriate cord care	0:Not wiped	0:Not wrapped or put on skin	0:No skin contact	1:Breastfeeding	0:Bathed in 6 hrs	1:Only breast milk	0:Home non-SBA	2009	4: Fifth 12 months of trial
B917	3. Moulvi Bazar	13. Madhabpur	1:Wrapped in Clean Cloth	1:First food given was breastmilk	0:Home non-SBA	0:Not washed hands	0:No CDK	0:No gloves	0:No sheet	1:Thread used	1:New or sterile instrument	1:New instrument	0:Not boiled thread	1:Appropriate cord care	0:Not wiped	0:Not wrapped or put on skin	0:No skin contact	0:No Breastfeeding	1:Not bathed in 6 hrs	1:Only breast milk	0:Home non-SBA	2007	2: Third 12 months of trial
B918	3. Moulvi Bazar	18. Tengra	1:Wrapped in Clean Cloth	0:First food given to baby not breastmilk	0:Home non-SBA		0:No CDK	0:No gloves	0:No sheet	1:Thread used	1:New or sterile instrument	1:New instrument	0:Not boiled thread	0:Inappropriate cord care	1:Wiped	1:Wrapped or put on skin	0:No skin contact	1:Breastfeeding	1:Not bathed in 6 hrs	0:Not just breast milk	0:Home non-SBA	2006	1: Second 12 months of trial
B919	2. Faridpur	9. Krishnapur	1:Wrapped in Clean Cloth	1:First food given was breastmilk	0:Home non-SBA	1:Washed hands	0:No CDK	0:No gloves	0:No sheet	1:Thread used	1:New or sterile instrument	1:New instrument	1:Boiled thread	1:Appropriate cord care	0:Not wiped	0:Not wrapped or put on skin	0:No skin contact	1:Breastfeeding	1:Not bathed in 6 hrs	1:Only breast milk	0:Home non-SBA	2005	0: First 12 months of trial
B920	2. Faridpur	8. Charbishnupur	1:Wrapped in Clean Cloth	1:First food given was breastmilk	0:Home non-SBA	1:Washed hands	0:No CDK	0:No gloves	0:No sheet	1:Thread used	1:New or sterile instrument	1:New instrument	0:Not boiled thread	1:Appropriate cord care	1:Wiped	1:Wrapped or put on skin	1:Skin contact	1:Breastfeeding	1:Not bathed in 6 hrs	1:Only breast milk	0:Home non-SBA	2006	1: Second 12 months of trial
B921	3. Moulvi Bazar	15. Rahimpur	1:Wrapped in Clean Cloth	1:First food given was breastmilk	0:Home non-SBA	1:Washed hands	0:No CDK	0:No gloves	0:No sheet	1:Thread used	1:New or sterile instrument	1:New instrument	1:Boiled thread	1:Appropriate cord care	0:Not wiped	0:Not wrapped or put on skin	1:Skin contact	1:Breastfeeding	1:Not bathed in 6 hrs	1:Only breast milk	0:Home non-SBA	2005	0: First 12 months of trial
B922	2. Faridpur	11. Aliabad	1:Wrapped in Clean Cloth	1:First food given was breastmilk	0:Home non-SBA	1:Washed hands	0:No CDK	0:No gloves	1:Sheet used	1:Thread used	1:New or sterile instrument	1:New instrument	1:Boiled thread	0:Inappropriate cord care	1:Wiped	0:Not wrapped or put on skin	0:No skin contact	0:No Breastfeeding	1:Not bathed in 6 hrs	1:Only breast milk	0:Home non-SBA	2008	3: Fourth 12 months of trial
B923	3. Moulvi Bazar	15. Rahimpur	1:Wrapped in Clean Cloth	1:First food given was breastmilk	0:Home non-SBA	0:Not washed hands	0:No CDK	0:No gloves	0:No sheet	0:No thread	1:New or sterile instrument	1:New instrument	0:Not boiled thread	0:Inappropriate cord care	0:Not wiped	0:Not wrapped or put on skin	0:No skin contact	1:Breastfeeding	0:Bathed in 6 hrs	1:Only breast milk	0:Home non-SBA	2006	1: Second 12 months of trial
B924	2. Faridpur	11. Aliabad	1:Wrapped in Clean Cloth	1:First food given was breastmilk	0:Home non-SBA	1:Washed hands	0:No CDK	0:No gloves	0:No sheet	1:Thread used	1:New or sterile instrument	1:New instrument	0:Not boiled thread	1:Appropriate cord care	0:Not wiped	0:Not wrapped or put on skin	1:Skin contact	1:Breastfeeding	1:Not bathed in 6 hrs	1:Only breast milk	0:Home non-SBA	2008	3: Fourth 12 months of trial
B925	2. Faridpur	8. Charbishnupur	1:Wrapped in Clean Cloth	1:First food given was breastmilk	0:Home non-SBA	1:Washed hands	1:CDK used	0:No gloves	1:Sheet used	1:Thread used	1:New or sterile instrument	0:Not new instrument	1:Boiled thread	1:Appropriate cord care	0:Not wiped	0:Not wrapped or put on skin	1:Skin contact	1:Breastfeeding	1:Not bathed in 6 hrs	1:Only breast milk	0:Home non-SBA	2005	0: First 12 months of trial
B926	2. Faridpur	11. Aliabad	1:Wrapped in Clean Cloth	1:First food given was breastmilk	0:Home non-SBA	1:Washed hands	0:No CDK	0:No gloves	0:No sheet	1:Thread used	1:New or sterile instrument	1:New instrument	0:Not boiled thread	0:Inappropriate cord care	1:Wiped	0:Not wrapped or put on skin	0:No skin contact	1:Breastfeeding	1:Not bathed in 6 hrs	1:Only breast milk	0:Home non-SBA	2008	3: Fourth 12 months of trial
B927	3. Moulvi Bazar	18. Tengra	1:Wrapped in Clean Cloth	1:First food given was breastmilk	0:Home non-SBA	1:Washed hands	1:CDK used	0:No gloves	1:Sheet used	1:Thread used	1:New or sterile instrument	1:New instrument	1:Boiled thread	0:Inappropriate cord care	0:Not wiped	0:Not wrapped or put on skin	0:No skin contact	1:Breastfeeding	1:Not bathed in 6 hrs	0:Not just breast milk	0:Home non-SBA	2006	1: Second 12 months of trial
B928	2. Faridpur	9. Krishnapur	1:Wrapped in Clean Cloth	1:First food given was breastmilk	0:Home non-SBA	1:Washed hands	0:No CDK	1:Gloves used	0:No sheet	1:Thread used	1:New or sterile instrument	1:New instrument	1:Boiled thread	1:Appropriate cord care	0:Not wiped	0:Not wrapped or put on skin	1:Skin contact	1:Breastfeeding	0:Bathed in 6 hrs	0:Not just breast milk	0:Home non-SBA	2009	4: Fifth 12 months of trial
B929	3. Moulvi Bazar	15. Rahimpur	1:Wrapped in Clean Cloth	1:First food given was breastmilk	0:Home non-SBA	1:Washed hands	0:No CDK	0:No gloves	0:No sheet	1:Thread used	1:New or sterile instrument	1:New instrument	1:Boiled thread	0:Inappropriate cord care	0:Not wiped	0:Not wrapped or put on skin	0:No skin contact	1:Breastfeeding	0:Bathed in 6 hrs	1:Only breast milk	0:Home non-SBA	2007	2: Third 12 months of trial
B930	3. Moulvi Bazar	15. Rahimpur	1:Wrapped in Clean Cloth	1:First food given was breastmilk	0:Home non-SBA		0:No CDK	0:No gloves	0:No sheet	1:Thread used	1:New or sterile instrument	1:New instrument	1:Boiled thread	0:Inappropriate cord care	0:Not wiped	0:Not wrapped or put on skin	0:No skin contact	1:Breastfeeding	0:Bathed in 6 hrs	1:Only breast milk	0:Home non-SBA	2006	1: Second 12 months of trial
B931	2. Faridpur	11. Aliabad	1:Wrapped in Clean Cloth	1:First food given was breastmilk	0:Home non-SBA	1:Washed hands	0:No CDK	0:No gloves	1:Sheet used	1:Thread used	1:New or sterile instrument	1:New instrument	1:Boiled thread	0:Inappropriate cord care	1:Wiped	1:Wrapped or put on skin	1:Skin contact	1:Breastfeeding	1:Not bathed in 6 hrs	1:Only breast milk	0:Home non-SBA	2007	2: Third 12 months of trial
B932	3. Moulvi Bazar	15. Rahimpur	1:Wrapped in Clean Cloth	1:First food given was breastmilk	0:Home non-SBA	1:Washed hands	0:No CDK	0:No gloves	1:Sheet used	1:Thread used	1:New or sterile instrument	1:New instrument	0:Not boiled thread	0:Inappropriate cord care	0:Not wiped	0:Not wrapped or put on skin	0:No skin contact	1:Breastfeeding	1:Not bathed in 6 hrs	1:Only breast milk	0:Home non-SBA	2008	3: Fourth 12 months of trial
B933	1. Bogra	6. Jorgachha	1:Wrapped in Clean Cloth	0:First food given to baby not breastmilk	0:Home non-SBA	1:Washed hands	0:No CDK	0:No gloves	0:No sheet	1:Thread used	1:New or sterile instrument	1:New instrument	1:Boiled thread	0:Inappropriate cord care	0:Not wiped	0:Not wrapped or put on skin	0:No skin contact	0:No Breastfeeding	0:Bathed in 6 hrs	0:Not just breast milk	0:Home non-SBA	2006	1: Second 12 months of trial
B934	1. Bogra	6. Jorgachha	1:Wrapped in Clean Cloth	1:First food given was breastmilk	0:Home non-SBA		0:No CDK	0:No gloves	1:Sheet used	1:Thread used	1:New or sterile instrument	1:New instrument	0:Not boiled thread	1:Appropriate cord care	1:Wiped	1:Wrapped or put on skin	0:No skin contact	0:No Breastfeeding	1:Not bathed in 6 hrs	1:Only breast milk	0:Home non-SBA	2008	3: Fourth 12 months of trial
B935	3. Moulvi Bazar	13. Madhabpur	1:Wrapped in Clean Cloth	1:First food given was breastmilk	0:Home non-SBA	1:Washed hands	1:CDK used	0:No gloves	1:Sheet used	1:Thread used	1:New or sterile instrument	1:New instrument	1:Boiled thread	1:Appropriate cord care	0:Not wiped	0:Not wrapped or put on skin	0:No skin contact	0:No Breastfeeding	1:Not bathed in 6 hrs	1:Only breast milk	0:Home non-SBA	2005	0: First 12 months of trial
B936	1. Bogra	4. Balua	1:Wrapped in Clean Cloth	0:First food given to baby not breastmilk	0:Home non-SBA	0:Not washed hands	0:No CDK	0:No gloves	1:Sheet used	1:Thread used	1:New or sterile instrument	1:New instrument		0:Inappropriate cord care	0:Not wiped	0:Not wrapped or put on skin	0:No skin contact	1:Breastfeeding	1:Not bathed in 6 hrs	1:Only breast milk	0:Home non-SBA	2006	1: Second 12 months of trial
B937	1. Bogra	6. Jorgachha	0:Wrapped in Dirty Cloth	0:First food given to baby not breastmilk	0:Home non-SBA		0:No CDK	0:No gloves	0:No sheet	1:Thread used				1:Appropriate cord care	0:Not wiped	0:Not wrapped or put on skin	0:No skin contact		1:Not bathed in 6 hrs		0:Home non-SBA	2007	2: Third 12 months of trial
B938	1. Bogra	6. Jorgachha	1:Wrapped in Clean Cloth	0:First food given to baby not breastmilk	0:Home non-SBA		0:No CDK	0:No gloves	0:No sheet	1:Thread used	1:New or sterile instrument	1:New instrument	1:Boiled thread	0:Inappropriate cord care	0:Not wiped	0:Not wrapped or put on skin	0:No skin contact	0:No Breastfeeding	1:Not bathed in 6 hrs	0:Not just breast milk	0:Home non-SBA	2008	3: Fourth 12 months of trial
B939	1. Bogra	6. Jorgachha	1:Wrapped in Clean Cloth	1:First food given was breastmilk	0:Home non-SBA	0:Not washed hands	0:No CDK	0:No gloves	1:Sheet used	1:Thread used	1:New or sterile instrument	1:New instrument	0:Not boiled thread	0:Inappropriate cord care	0:Not wiped	0:Not wrapped or put on skin	0:No skin contact	0:No Breastfeeding	1:Not bathed in 6 hrs	0:Not just breast milk	0:Home non-SBA	2009	4: Fifth 12 months of trial
B940	1. Bogra	6. Jorgachha	1:Wrapped in Clean Cloth	0:First food given to baby not breastmilk	0:Home non-SBA	1:Washed hands	0:No CDK	0:No gloves	1:Sheet used	1:Thread used	1:New or sterile instrument	1:New instrument	0:Not boiled thread	1:Appropriate cord care	0:Not wiped	0:Not wrapped or put on skin	0:No skin contact	0:No Breastfeeding	1:Not bathed in 6 hrs	0:Not just breast milk	0:Home non-SBA	2009	4: Fifth 12 months of trial
B941	3. Moulvi Bazar	15. Rahimpur	1:Wrapped in Clean Cloth	1:First food given was breastmilk	0:Home non-SBA	1:Washed hands	0:No CDK	0:No gloves	0:No sheet	1:Thread used	1:New or sterile instrument	1:New instrument	1:Boiled thread	1:Appropriate cord care	0:Not wiped	0:Not wrapped or put on skin	0:No skin contact	0:No Breastfeeding	1:Not bathed in 6 hrs	1:Only breast milk	0:Home non-SBA	2006	1: Second 12 months of trial
B942	3. Moulvi Bazar	15. Rahimpur	1:Wrapped in Clean Cloth	1:First food given was breastmilk	0:Home non-SBA	0:Not washed hands	0:No CDK	0:No gloves	0:No sheet	1:Thread used	1:New or sterile instrument	1:New instrument	1:Boiled thread	0:Inappropriate cord care	0:Not wiped	0:Not wrapped or put on skin	0:No skin contact	1:Breastfeeding	1:Not bathed in 6 hrs	1:Only breast milk	0:Home non-SBA	2006	1: Second 12 months of trial
B943	2. Faridpur	9. Krishnapur	1:Wrapped in Clean Cloth	1:First food given was breastmilk	0:Home non-SBA	1:Washed hands	1:CDK used	0:No gloves	0:No sheet	1:Thread used	1:New or sterile instrument	1:New instrument	1:Boiled thread	1:Appropriate cord care	0:Not wiped	0:Not wrapped or put on skin	1:Skin contact	1:Breastfeeding	1:Not bathed in 6 hrs	1:Only breast milk	0:Home non-SBA	2005	0: First 12 months of trial
B944	2. Faridpur	9. Krishnapur	1:Wrapped in Clean Cloth	0:First food given to baby not breastmilk	0:Home non-SBA	1:Washed hands	0:No CDK	0:No gloves	0:No sheet	1:Thread used	1:New or sterile instrument	1:New instrument	0:Not boiled thread	1:Appropriate cord care	1:Wiped	1:Wrapped or put on skin	1:Skin contact	1:Breastfeeding	1:Not bathed in 6 hrs	1:Only breast milk	0:Home non-SBA	2006	1: Second 12 months of trial
B945	1. Bogra	6. Jorgachha	1:Wrapped in Clean Cloth	1:First food given was breastmilk	0:Home non-SBA		0:No CDK	0:No gloves	1:Sheet used	1:Thread used	1:New or sterile instrument	1:New instrument	0:Not boiled thread	0:Inappropriate cord care	0:Not wiped	0:Not wrapped or put on skin	0:No skin contact	0:No Breastfeeding	1:Not bathed in 6 hrs	0:Not just breast milk	0:Home non-SBA	2008	3: Fourth 12 months of trial
B946	3. Moulvi Bazar	13. Madhabpur	1:Wrapped in Clean Cloth	1:First food given was breastmilk	0:Home non-SBA	1:Washed hands	0:No CDK	0:No gloves	0:No sheet	1:Thread used	1:New or sterile instrument	1:New instrument	1:Boiled thread	1:Appropriate cord care	1:Wiped	1:Wrapped or put on skin	0:No skin contact	0:No Breastfeeding	1:Not bathed in 6 hrs	1:Only breast milk	0:Home non-SBA	2008	3: Fourth 12 months of trial
B947	2. Faridpur	9. Krishnapur	1:Wrapped in Clean Cloth	1:First food given was breastmilk	0:Home non-SBA	1:Washed hands	0:No CDK	1:Gloves used	1:Sheet used	1:Thread used	1:New or sterile instrument	1:New instrument	1:Boiled thread	1:Appropriate cord care	1:Wiped	1:Wrapped or put on skin	1:Skin contact	1:Breastfeeding	1:Not bathed in 6 hrs	0:Not just breast milk	0:Home non-SBA	2005	0: First 12 months of trial
B948	2. Faridpur	8. Charbishnupur	1:Wrapped in Clean Cloth	0:First food given to baby not breastmilk	0:Home non-SBA	1:Washed hands	0:No CDK	0:No gloves	0:No sheet	1:Thread used	1:New or sterile instrument	1:New instrument	0:Not boiled thread	0:Inappropriate cord care	0:Not wiped	0:Not wrapped or put on skin	1:Skin contact	0:No Breastfeeding	0:Bathed in 6 hrs	0:Not just breast milk	0:Home non-SBA	2008	3: Fourth 12 months of trial
B949	2. Faridpur	11. Aliabad	1:Wrapped in Clean Cloth	1:First food given was breastmilk	0:Home non-SBA	0:Not washed hands	0:No CDK	0:No gloves	0:No sheet	1:Thread used	1:New or sterile instrument	1:New instrument	0:Not boiled thread	0:Inappropriate cord care	0:Not wiped	0:Not wrapped or put on skin	1:Skin contact	1:Breastfeeding	0:Bathed in 6 hrs	1:Only breast milk	0:Home non-SBA	2008	3: Fourth 12 months of trial
B950	1. Bogra	1. Bhatgram	1:Wrapped in Clean Cloth	1:First food given was breastmilk	0:Home non-SBA		0:No CDK	0:No gloves	0:No sheet	1:Thread used	1:New or sterile instrument	1:New instrument	0:Not boiled thread	1:Appropriate cord care	0:Not wiped	0:Not wrapped or put on skin	0:No skin contact	1:Breastfeeding	1:Not bathed in 6 hrs	1:Only breast milk	0:Home non-SBA	2007	2: Third 12 months of trial
B951	1. Bogra	4. Balua	1:Wrapped in Clean Cloth	1:First food given was breastmilk	0:Home non-SBA	1:Washed hands	0:No CDK	0:No gloves	0:No sheet	1:Thread used	1:New or sterile instrument	1:New instrument		1:Appropriate cord care	0:Not wiped	0:Not wrapped or put on skin	0:No skin contact	0:No Breastfeeding	1:Not bathed in 6 hrs	1:Only breast milk	0:Home non-SBA	2006	1: Second 12 months of trial
B952	2. Faridpur	8. Charbishnupur	1:Wrapped in Clean Cloth	1:First food given was breastmilk	0:Home non-SBA	1:Washed hands	0:No CDK	0:No gloves	0:No sheet	1:Thread used	1:New or sterile instrument	1:New instrument	0:Not boiled thread		1:Wiped	0:Not wrapped or put on skin	1:Skin contact	1:Breastfeeding	1:Not bathed in 6 hrs	1:Only breast milk	0:Home non-SBA	2007	2: Third 12 months of trial
B953	1. Bogra	1. Bhatgram	1:Wrapped in Clean Cloth	1:First food given was breastmilk	0:Home non-SBA	1:Washed hands	0:No CDK	0:No gloves	1:Sheet used	1:Thread used	1:New or sterile instrument	1:New instrument	1:Boiled thread	0:Inappropriate cord care	0:Not wiped	0:Not wrapped or put on skin	0:No skin contact	1:Breastfeeding	1:Not bathed in 6 hrs	1:Only breast milk	0:Home non-SBA	2009	4: Fifth 12 months of trial
B954	1. Bogra	6. Jorgachha	1:Wrapped in Clean Cloth	1:First food given was breastmilk	0:Home non-SBA	1:Washed hands	0:No CDK	0:No gloves	0:No sheet	1:Thread used	1:New or sterile instrument	1:New instrument	1:Boiled thread	1:Appropriate cord care	0:Not wiped	0:Not wrapped or put on skin	0:No skin contact	1:Breastfeeding	1:Not bathed in 6 hrs	0:Not just breast milk	0:Home non-SBA	2005	0: First 12 months of trial
B955	1. Bogra	6. Jorgachha			0:Home non-SBA		0:No CDK	0:No gloves	0:No sheet	0:No thread											0:Home non-SBA	2007	2: Third 12 months of trial
B956	3. Moulvi Bazar	13. Madhabpur	1:Wrapped in Clean Cloth	1:First food given was breastmilk	0:Home non-SBA	1:Washed hands	0:No CDK	0:No gloves	0:No sheet	1:Thread used	1:New or sterile instrument	1:New instrument	1:Boiled thread	1:Appropriate cord care	0:Not wiped	0:Not wrapped or put on skin	0:No skin contact	0:No Breastfeeding	1:Not bathed in 6 hrs	1:Only breast milk	0:Home non-SBA	2007	2: Third 12 months of trial
B957	1. Bogra	1. Bhatgram	1:Wrapped in Clean Cloth	1:First food given was breastmilk	0:Home non-SBA	1:Washed hands	0:No CDK	0:No gloves	1:Sheet used	1:Thread used	1:New or sterile instrument	1:New instrument	1:Boiled thread	1:Appropriate cord care	0:Not wiped	0:Not wrapped or put on skin	1:Skin contact	1:Breastfeeding	1:Not bathed in 6 hrs	1:Only breast milk	0:Home non-SBA	2009	4: Fifth 12 months of trial
B958	2. Faridpur	11. Aliabad	1:Wrapped in Clean Cloth	1:First food given was breastmilk	0:Home non-SBA	1:Washed hands	0:No CDK	0:No gloves	1:Sheet used	1:Thread used	1:New or sterile instrument	1:New instrument	0:Not boiled thread	0:Inappropriate cord care	1:Wiped	0:Not wrapped or put on skin	1:Skin contact	1:Breastfeeding	1:Not bathed in 6 hrs	1:Only breast milk	0:Home non-SBA	2009	4: Fifth 12 months of trial
B959	2. Faridpur	9. Krishnapur	1:Wrapped in Clean Cloth	1:First food given was breastmilk	0:Home non-SBA	1:Washed hands	1:CDK used	0:No gloves	0:No sheet	1:Thread used	1:New or sterile instrument	1:New instrument	1:Boiled thread		1:Wiped	0:Not wrapped or put on skin	1:Skin contact	1:Breastfeeding	1:Not bathed in 6 hrs	0:Not just breast milk	0:Home non-SBA	2009	4: Fifth 12 months of trial
B960	1. Bogra	6. Jorgachha	1:Wrapped in Clean Cloth	1:First food given was breastmilk	0:Home non-SBA		0:No CDK	0:No gloves	1:Sheet used	1:Thread used	1:New or sterile instrument	1:New instrument	0:Not boiled thread	0:Inappropriate cord care	0:Not wiped	1:Wrapped or put on skin	0:No skin contact	1:Breastfeeding	0:Bathed in 6 hrs	1:Only breast milk	0:Home non-SBA	2009	4: Fifth 12 months of trial
B961	1. Bogra	4. Balua	1:Wrapped in Clean Cloth	1:First food given was breastmilk	0:Home non-SBA	1:Washed hands	0:No CDK	0:No gloves	1:Sheet used	1:Thread used	1:New or sterile instrument	1:New instrument	0:Not boiled thread	1:Appropriate cord care	1:Wiped	1:Wrapped or put on skin	0:No skin contact	1:Breastfeeding	1:Not bathed in 6 hrs	1:Only breast milk	0:Home non-SBA	2009	4: Fifth 12 months of trial
B962	2. Faridpur	8. Charbishnupur	1:Wrapped in Clean Cloth	1:First food given was breastmilk	0:Home non-SBA	1:Washed hands	0:No CDK	0:No gloves	0:No sheet	1:Thread used	1:New or sterile instrument	1:New instrument	1:Boiled thread	0:Inappropriate cord care	0:Not wiped	0:Not wrapped or put on skin	1:Skin contact	1:Breastfeeding	0:Bathed in 6 hrs	0:Not just breast milk	0:Home non-SBA	2005	0: First 12 months of trial
B963	3. Moulvi Bazar	15. Rahimpur	1:Wrapped in Clean Cloth	1:First food given was breastmilk	0:Home non-SBA	1:Washed hands	0:No CDK	0:No gloves	1:Sheet used	1:Thread used	1:New or sterile instrument	1:New instrument	1:Boiled thread	1:Appropriate cord care	1:Wiped	1:Wrapped or put on skin	0:No skin contact	0:No Breastfeeding	1:Not bathed in 6 hrs	1:Only breast milk	0:Home non-SBA	2008	3: Fourth 12 months of trial
B964	2. Faridpur	11. Aliabad	1:Wrapped in Clean Cloth	1:First food given was breastmilk	0:Home non-SBA	1:Washed hands	0:No CDK	0:No gloves	0:No sheet	0:No thread	1:New or sterile instrument	1:New instrument	1:Boiled thread	0:Inappropriate cord care	0:Not wiped	0:Not wrapped or put on skin	1:Skin contact	1:Breastfeeding	0:Bathed in 6 hrs	1:Only breast milk	0:Home non-SBA	2005	0: First 12 months of trial
B965	2. Faridpur	11. Aliabad	1:Wrapped in Clean Cloth	1:First food given was breastmilk	0:Home non-SBA	1:Washed hands	0:No CDK	0:No gloves	0:No sheet	1:Thread used	1:New or sterile instrument	1:New instrument	1:Boiled thread	0:Inappropriate cord care	0:Not wiped	0:Not wrapped or put on skin	0:No skin contact	0:No Breastfeeding	0:Bathed in 6 hrs	1:Only breast milk	0:Home non-SBA	2006	1: Second 12 months of trial
B966	2. Faridpur	8. Charbishnupur	1:Wrapped in Clean Cloth	1:First food given was breastmilk	0:Home non-SBA		0:No CDK	0:No gloves	0:No sheet	1:Thread used	1:New or sterile instrument	1:New instrument		1:Appropriate cord care	1:Wiped	0:Not wrapped or put on skin	0:No skin contact	1:Breastfeeding	1:Not bathed in 6 hrs	1:Only breast milk	0:Home non-SBA	2007	2: Third 12 months of trial
B967	3. Moulvi Bazar	15. Rahimpur	1:Wrapped in Clean Cloth	1:First food given was breastmilk	0:Home non-SBA	1:Washed hands	0:No CDK	0:No gloves	0:No sheet	1:Thread used	1:New or sterile instrument	1:New instrument	1:Boiled thread	0:Inappropriate cord care	0:Not wiped	0:Not wrapped or put on skin	0:No skin contact	0:No Breastfeeding	1:Not bathed in 6 hrs	1:Only breast milk	0:Home non-SBA	2009	4: Fifth 12 months of trial
B968	3. Moulvi Bazar	15. Rahimpur	1:Wrapped in Clean Cloth	1:First food given was breastmilk	0:Home non-SBA	1:Washed hands		0:No gloves	0:No sheet	0:No thread	1:New or sterile instrument	1:New instrument	1:Boiled thread	1:Appropriate cord care	0:Not wiped	0:Not wrapped or put on skin	1:Skin contact	1:Breastfeeding	0:Bathed in 6 hrs	1:Only breast milk	0:Home non-SBA	2005	0: First 12 months of trial
B969	2. Faridpur	11. Aliabad	1:Wrapped in Clean Cloth	1:First food given was breastmilk	0:Home non-SBA		0:No CDK	1:Gloves used	1:Sheet used	1:Thread used	1:New or sterile instrument	0:Not new instrument	1:Boiled thread	1:Appropriate cord care	0:Not wiped	0:Not wrapped or put on skin	0:No skin contact	1:Breastfeeding	1:Not bathed in 6 hrs	0:Not just breast milk	0:Home non-SBA	2006	1: Second 12 months of trial
B970	3. Moulvi Bazar	13. Madhabpur	1:Wrapped in Clean Cloth	1:First food given was breastmilk	0:Home non-SBA	0:Not washed hands	0:No CDK	0:No gloves	0:No sheet	1:Thread used	1:New or sterile instrument	1:New instrument	0:Not boiled thread	1:Appropriate cord care	0:Not wiped	0:Not wrapped or put on skin	0:No skin contact	0:No Breastfeeding	0:Bathed in 6 hrs	1:Only breast milk	0:Home non-SBA	2008	3: Fourth 12 months of trial
B971	2. Faridpur	8. Charbishnupur	1:Wrapped in Clean Cloth	1:First food given was breastmilk	0:Home non-SBA	1:Washed hands	0:No CDK	0:No gloves	0:No sheet	1:Thread used	1:New or sterile instrument	1:New instrument	0:Not boiled thread	1:Appropriate cord care	1:Wiped	1:Wrapped or put on skin	1:Skin contact	1:Breastfeeding	0:Bathed in 6 hrs	1:Only breast milk	0:Home non-SBA	2005	0: First 12 months of trial
B972	1. Bogra	6. Jorgachha	1:Wrapped in Clean Cloth	1:First food given was breastmilk	0:Home non-SBA	1:Washed hands	0:No CDK	1:Gloves used	1:Sheet used	1:Thread used	1:New or sterile instrument	1:New instrument	0:Not boiled thread	1:Appropriate cord care	0:Not wiped	0:Not wrapped or put on skin	0:No skin contact	1:Breastfeeding	1:Not bathed in 6 hrs	1:Only breast milk	0:Home non-SBA	2009	4: Fifth 12 months of trial
B973	3. Moulvi Bazar	15. Rahimpur	1:Wrapped in Clean Cloth	1:First food given was breastmilk	0:Home non-SBA	1:Washed hands	0:No CDK	0:No gloves	1:Sheet used	1:Thread used	1:New or sterile instrument	1:New instrument	1:Boiled thread	0:Inappropriate cord care	0:Not wiped	0:Not wrapped or put on skin	0:No skin contact	1:Breastfeeding	0:Bathed in 6 hrs	1:Only breast milk	0:Home non-SBA	2008	3: Fourth 12 months of trial
[truncated: 26,815 more rows]
