# Supplementary material for: Generating Insights from Trends in Newborn Care Practices from Prospective Population-Based Studies: Examples from India, Bangladesh and Nepal
Source: PLoS One. 2015 Jul 15;10(7):e0127893. doi: 10.1371/journal.pone.0127893 (PMC4503724; doi:10.1371/journal.pone.0127893)
Supplement: S3 File — (XLSX) [file pone.0127893.s003.xlsx]

## Sheet: Sheet1
AnonRecordID	TrialCluster	DeliveryType	Washhands	CDK	Thread	CordCut	BabyWarm	Breast	Bathing	BreastMilkFirst	Colostrum	CordCare	District	Year	TrialYear	InstitutionOrHomeSBA
Anonymised record ID	Trial cluster	Delivery type	Attendant handwashing	Clean delivery kit usage	Thread usage during delivery	Cord cut with boiled or unboiled/other instrument	Keeping baby warm - wrapped with 5 minutes	Breastfeeding initiated within 1 hour	Baby bathing in first 24 hours	First food is breast milk	Colostrum not discarded	CordCare	Trial District	Year of birth (calendar)	Trial period in years	Place of delivery is either institution or at home with an SBA
C1	60. Maachi Jhitkoiya	0:Home non-SBA	1:Washed hands	0:No CDK	1:Thread used	0:Other or not boiled instrument	0:Not wrapped	0:No Breastfeeding	0:Bathed in 1st 24 hrs	0:First food is not breast milk	0:Colostrum discarded	0:Inappropriate cord care	1. Stratum 1	2006	0: First 12 months of trial	0:Home non-SBA
C2	39. Bhutahi Paterwa	0:Home non-SBA	1:Washed hands	0:No CDK	1:Thread used	1:Boiled instrument	1:Wrapped	0:No Breastfeeding	0:Bathed in 1st 24 hrs	1:First food is breast milk	1:Colostrum not discarded	1:Appropriate cord care	2. Stratum 2	2008	2: Third 12 months of trial	0:Home non-SBA
C3	21. Banniniya	2:Institutional delivery		0:No CDK	1:Thread used	0:Other or not boiled instrument	1:Wrapped	0:No Breastfeeding	0:Bathed in 1st 24 hrs	1:First food is breast milk	0:Colostrum discarded	0:Inappropriate cord care	2. Stratum 2	2008	1: Second 12 months of trial	1:Institutional or Home SBA delivery
C4	6. Ghodghas	0:Home non-SBA		0:No CDK	1:Thread used	0:Other or not boiled instrument	1:Wrapped	0:No Breastfeeding	0:Bathed in 1st 24 hrs	0:First food is not breast milk	1:Colostrum not discarded	0:Inappropriate cord care	2. Stratum 2	2007	0: First 12 months of trial	0:Home non-SBA
C5	15. Sakuwa Mahendranagar	2:Institutional delivery						1:Breastfeeding		1:First food is breast milk	1:Colostrum not discarded		1. Stratum 1	2008	2: Third 12 months of trial	1:Institutional or Home SBA delivery
C6	44. Yagyabhumi	2:Institutional delivery						0:No Breastfeeding		1:First food is breast milk	0:Colostrum discarded		1. Stratum 1	2010	3: Fourth 12 months of trial	1:Institutional or Home SBA delivery
C7	47. Sabaila	0:Home non-SBA	1:Washed hands	0:No CDK	1:Thread used	0:Other or not boiled instrument	1:Wrapped	0:No Breastfeeding	0:Bathed in 1st 24 hrs	1:First food is breast milk	0:Colostrum discarded	1:Appropriate cord care	2. Stratum 2	2006	0: First 12 months of trial	0:Home non-SBA
C8	47. Sabaila	0:Home non-SBA		0:No CDK	1:Thread used	0:Other or not boiled instrument	0:Not wrapped	0:No Breastfeeding	1:Not bathed in 1st 24 hrs	0:First food is not breast milk	1:Colostrum not discarded	1:Appropriate cord care	2. Stratum 2	2006	0: First 12 months of trial	0:Home non-SBA
C9	7. Devdiyaha	0:Home non-SBA		0:No CDK	1:Thread used	0:Other or not boiled instrument	1:Wrapped	0:No Breastfeeding	0:Bathed in 1st 24 hrs	0:First food is not breast milk	1:Colostrum not discarded	0:Inappropriate cord care	2. Stratum 2	2009	3: Fourth 12 months of trial	0:Home non-SBA
C10	6. Ghodghas	0:Home non-SBA	1:Washed hands	0:No CDK	1:Thread used	0:Other or not boiled instrument	1:Wrapped	0:No Breastfeeding	0:Bathed in 1st 24 hrs	1:First food is breast milk	0:Colostrum discarded	1:Appropriate cord care	2. Stratum 2	2011	4: Fifth 12 months of trial	0:Home non-SBA
C11	22. Tarapatti Sirsiya	2:Institutional delivery	1:Washed hands		1:Thread used	0:Other or not boiled instrument	0:Not wrapped	0:No Breastfeeding	1:Not bathed in 1st 24 hrs	1:First food is breast milk	1:Colostrum not discarded	1:Appropriate cord care	2. Stratum 2	2006	0: First 12 months of trial	1:Institutional or Home SBA delivery
C12	60. Maachi Jhitkoiya	0:Home non-SBA	1:Washed hands	0:No CDK	1:Thread used	0:Other or not boiled instrument	1:Wrapped	0:No Breastfeeding	0:Bathed in 1st 24 hrs	0:First food is not breast milk	0:Colostrum discarded	0:Inappropriate cord care	1. Stratum 1	2010	4: Fifth 12 months of trial	0:Home non-SBA
C13	56. Ekrahi	2:Institutional delivery	1:Washed hands										2. Stratum 2	2008	1: Second 12 months of trial	1:Institutional or Home SBA delivery
C14	53. Goth Koyalpur	0:Home non-SBA	1:Washed hands	0:No CDK	1:Thread used	1:Boiled instrument	1:Wrapped	1:Breastfeeding	1:Not bathed in 1st 24 hrs	1:First food is breast milk	1:Colostrum not discarded	1:Appropriate cord care	2. Stratum 2	2008	2: Third 12 months of trial	0:Home non-SBA
C15		0:Home non-SBA		0:No CDK	1:Thread used	0:Other or not boiled instrument	0:Not wrapped	0:No Breastfeeding	0:Bathed in 1st 24 hrs	0:First food is not breast milk	0:Colostrum discarded	1:Appropriate cord care		2009	3: Fourth 12 months of trial	0:Home non-SBA
C16	47. Sabaila	0:Home non-SBA	0:Not washed hands	0:No CDK	1:Thread used	0:Other or not boiled instrument	1:Wrapped	0:No Breastfeeding	1:Not bathed in 1st 24 hrs	1:First food is breast milk	1:Colostrum not discarded	1:Appropriate cord care	2. Stratum 2	2008	1: Second 12 months of trial	0:Home non-SBA
C17	19. Dhanusha Dham	0:Home non-SBA	0:Not washed hands	0:No CDK	1:Thread used	1:Boiled instrument	1:Wrapped	0:No Breastfeeding	1:Not bathed in 1st 24 hrs	1:First food is breast milk	0:Colostrum discarded	1:Appropriate cord care	2. Stratum 2	2008	2: Third 12 months of trial	0:Home non-SBA
C18	51. Chakkar	0:Home non-SBA	1:Washed hands	0:No CDK	1:Thread used	0:Other or not boiled instrument	1:Wrapped	0:No Breastfeeding	0:Bathed in 1st 24 hrs	0:First food is not breast milk	1:Colostrum not discarded	1:Appropriate cord care	2. Stratum 2	2009	2: Third 12 months of trial	0:Home non-SBA
C19	47. Sabaila	2:Institutional delivery						0:No Breastfeeding		1:First food is breast milk	1:Colostrum not discarded		2. Stratum 2	2010	3: Fourth 12 months of trial	1:Institutional or Home SBA delivery
C20	22. Tarapatti Sirsiya	2:Institutional delivery	1:Washed hands	0:No CDK	1:Thread used	0:Other or not boiled instrument	0:Not wrapped	1:Breastfeeding	1:Not bathed in 1st 24 hrs	1:First food is breast milk	1:Colostrum not discarded	1:Appropriate cord care	2. Stratum 2	2008	1: Second 12 months of trial	1:Institutional or Home SBA delivery
C21	22. Tarapatti Sirsiya	0:Home non-SBA			1:Thread used	0:Other or not boiled instrument	0:Not wrapped	0:No Breastfeeding	1:Not bathed in 1st 24 hrs	1:First food is breast milk	1:Colostrum not discarded	0:Inappropriate cord care	2. Stratum 2	2006	0: First 12 months of trial	0:Home non-SBA
C22	46. Kajara Ramaul	0:Home non-SBA	1:Washed hands	0:No CDK	1:Thread used	1:Boiled instrument	0:Not wrapped	0:No Breastfeeding	0:Bathed in 1st 24 hrs	1:First food is breast milk	0:Colostrum discarded	1:Appropriate cord care	2. Stratum 2	2008	2: Third 12 months of trial	0:Home non-SBA
C23	44. Yagyabhumi	0:Home non-SBA	1:Washed hands	0:No CDK	1:Thread used	0:Other or not boiled instrument	1:Wrapped	0:No Breastfeeding	0:Bathed in 1st 24 hrs	1:First food is breast milk	1:Colostrum not discarded	1:Appropriate cord care	1. Stratum 1	2007	0: First 12 months of trial	0:Home non-SBA
C24	44. Yagyabhumi	0:Home non-SBA		0:No CDK	1:Thread used	1:Boiled instrument	1:Wrapped	1:Breastfeeding	1:Not bathed in 1st 24 hrs	1:First food is breast milk	0:Colostrum discarded	1:Appropriate cord care	1. Stratum 1	2007	0: First 12 months of trial	0:Home non-SBA
C25	44. Yagyabhumi	0:Home non-SBA		0:No CDK	1:Thread used	1:Boiled instrument	1:Wrapped	0:No Breastfeeding	0:Bathed in 1st 24 hrs	0:First food is not breast milk	1:Colostrum not discarded	0:Inappropriate cord care	1. Stratum 1	2007	0: First 12 months of trial	0:Home non-SBA
C26	56. Ekrahi	0:Home non-SBA	1:Washed hands	0:No CDK	1:Thread used	0:Other or not boiled instrument	1:Wrapped	0:No Breastfeeding	0:Bathed in 1st 24 hrs	0:First food is not breast milk	0:Colostrum discarded	1:Appropriate cord care	2. Stratum 2	2009	3: Fourth 12 months of trial	0:Home non-SBA
C27	53. Goth Koyalpur	0:Home non-SBA	1:Washed hands		1:Thread used	0:Other or not boiled instrument	0:Not wrapped	0:No Breastfeeding	1:Not bathed in 1st 24 hrs	1:First food is breast milk	1:Colostrum not discarded	0:Inappropriate cord care	2. Stratum 2	2006	0: First 12 months of trial	0:Home non-SBA
C28	37. Naktajhijh	0:Home non-SBA		0:No CDK	1:Thread used	0:Other or not boiled instrument	1:Wrapped	0:No Breastfeeding	0:Bathed in 1st 24 hrs	1:First food is breast milk	1:Colostrum not discarded	1:Appropriate cord care	2. Stratum 2	2007	0: First 12 months of trial	0:Home non-SBA
C29	15. Sakuwa Mahendranagar	2:Institutional delivery		1:CDK used	1:Thread used	1:Boiled instrument	1:Wrapped	0:No Breastfeeding	1:Not bathed in 1st 24 hrs	1:First food is breast milk	1:Colostrum not discarded		1. Stratum 1	2006	0: First 12 months of trial	1:Institutional or Home SBA delivery
C30		0:Home non-SBA	0:Not washed hands	0:No CDK		0:Other or not boiled instrument	1:Wrapped	0:No Breastfeeding	0:Bathed in 1st 24 hrs	1:First food is breast milk	1:Colostrum not discarded	1:Appropriate cord care		2006	0: First 12 months of trial	0:Home non-SBA
C31		2:Institutional delivery						0:No Breastfeeding		1:First food is breast milk	0:Colostrum discarded			2009	3: Fourth 12 months of trial	1:Institutional or Home SBA delivery
C32	34. Sapahi	0:Home non-SBA	0:Not washed hands	0:No CDK	1:Thread used	0:Other or not boiled instrument	0:Not wrapped	0:No Breastfeeding	1:Not bathed in 1st 24 hrs	1:First food is breast milk	1:Colostrum not discarded	1:Appropriate cord care	2. Stratum 2	2006	0: First 12 months of trial	0:Home non-SBA
C33	51. Chakkar	0:Home non-SBA	1:Washed hands	1:CDK used	1:Thread used	0:Other or not boiled instrument	1:Wrapped	0:No Breastfeeding	1:Not bathed in 1st 24 hrs	0:First food is not breast milk	1:Colostrum not discarded	1:Appropriate cord care	2. Stratum 2	2009	2: Third 12 months of trial	0:Home non-SBA
C34	14. Nuwakhor Prasahi	0:Home non-SBA	0:Not washed hands	0:No CDK	1:Thread used	0:Other or not boiled instrument	0:Not wrapped	0:No Breastfeeding	0:Bathed in 1st 24 hrs	0:First food is not breast milk	0:Colostrum discarded	0:Inappropriate cord care	2. Stratum 2	2011	4: Fifth 12 months of trial	0:Home non-SBA
C35	26. Bhuchakrapur	0:Home non-SBA		1:CDK used	1:Thread used	0:Other or not boiled instrument	1:Wrapped	0:No Breastfeeding	1:Not bathed in 1st 24 hrs	1:First food is breast milk	1:Colostrum not discarded	1:Appropriate cord care	2. Stratum 2	2010	3: Fourth 12 months of trial	0:Home non-SBA
C36	11. Basaiya	2:Institutional delivery	1:Washed hands	1:CDK used	1:Thread used	1:Boiled instrument	1:Wrapped	0:No Breastfeeding	0:Bathed in 1st 24 hrs	1:First food is breast milk	1:Colostrum not discarded	0:Inappropriate cord care	2. Stratum 2	2008	2: Third 12 months of trial	1:Institutional or Home SBA delivery
C37	39. Bhutahi Paterwa	0:Home non-SBA	0:Not washed hands		1:Thread used	0:Other or not boiled instrument	0:Not wrapped	0:No Breastfeeding	0:Bathed in 1st 24 hrs	1:First food is breast milk	0:Colostrum discarded	0:Inappropriate cord care	2. Stratum 2	2006	0: First 12 months of trial	0:Home non-SBA
C38	23. Thera Kachuri	0:Home non-SBA	1:Washed hands	0:No CDK	1:Thread used	0:Other or not boiled instrument	1:Wrapped	0:No Breastfeeding	0:Bathed in 1st 24 hrs	1:First food is breast milk	1:Colostrum not discarded	1:Appropriate cord care	2. Stratum 2	2007	0: First 12 months of trial	0:Home non-SBA
C39	17. Mansingpatti	2:Institutional delivery						1:Breastfeeding		1:First food is breast milk	0:Colostrum discarded		2. Stratum 2	2009	2: Third 12 months of trial	1:Institutional or Home SBA delivery
C40	7. Devdiyaha	0:Home non-SBA		0:No CDK	1:Thread used	0:Other or not boiled instrument	1:Wrapped	0:No Breastfeeding	1:Not bathed in 1st 24 hrs	1:First food is breast milk	1:Colostrum not discarded	0:Inappropriate cord care	2. Stratum 2	2009	3: Fourth 12 months of trial	0:Home non-SBA
C41	53. Goth Koyalpur	0:Home non-SBA		0:No CDK	1:Thread used	0:Other or not boiled instrument	0:Not wrapped		0:Bathed in 1st 24 hrs	1:First food is breast milk		0:Inappropriate cord care	2. Stratum 2	2006	0: First 12 months of trial	0:Home non-SBA
C42	20. Jhattiyahi	0:Home non-SBA	1:Washed hands	0:No CDK	1:Thread used	0:Other or not boiled instrument	1:Wrapped	0:No Breastfeeding		1:First food is breast milk	0:Colostrum discarded	0:Inappropriate cord care	2. Stratum 2	2006	0: First 12 months of trial	0:Home non-SBA
C43	60. Maachi Jhitkoiya	0:Home non-SBA		0:No CDK	1:Thread used	0:Other or not boiled instrument	0:Not wrapped	0:No Breastfeeding	0:Bathed in 1st 24 hrs	0:First food is not breast milk	1:Colostrum not discarded		1. Stratum 1	2007	0: First 12 months of trial	0:Home non-SBA
C44	14. Nuwakhor Prasahi	2:Institutional delivery						1:Breastfeeding		1:First food is breast milk	0:Colostrum discarded		2. Stratum 2	2009	3: Fourth 12 months of trial	1:Institutional or Home SBA delivery
C45	2. Tulsiyahi Jabdi	0:Home non-SBA	1:Washed hands	0:No CDK	1:Thread used	0:Other or not boiled instrument	0:Not wrapped	0:No Breastfeeding	0:Bathed in 1st 24 hrs	0:First food is not breast milk	0:Colostrum discarded	1:Appropriate cord care	2. Stratum 2	2009	3: Fourth 12 months of trial	0:Home non-SBA
C46	20. Jhattiyahi	0:Home non-SBA	0:Not washed hands										2. Stratum 2	2008	1: Second 12 months of trial	0:Home non-SBA
C47	44. Yagyabhumi	0:Home non-SBA		0:No CDK	1:Thread used	1:Boiled instrument	1:Wrapped	0:No Breastfeeding	0:Bathed in 1st 24 hrs	0:First food is not breast milk	1:Colostrum not discarded	0:Inappropriate cord care	1. Stratum 1	2009	2: Third 12 months of trial	0:Home non-SBA
C48		2:Institutional delivery												2010	4: Fifth 12 months of trial	1:Institutional or Home SBA delivery
C49		0:Home non-SBA	1:Washed hands	0:No CDK	1:Thread used	0:Other or not boiled instrument	1:Wrapped	1:Breastfeeding	1:Not bathed in 1st 24 hrs	1:First food is breast milk	1:Colostrum not discarded	1:Appropriate cord care		2010	4: Fifth 12 months of trial	0:Home non-SBA
C50	21. Banniniya	0:Home non-SBA	1:Washed hands	0:No CDK	1:Thread used	0:Other or not boiled instrument	1:Wrapped	0:No Breastfeeding	0:Bathed in 1st 24 hrs	1:First food is breast milk	0:Colostrum discarded	1:Appropriate cord care	2. Stratum 2	2008	1: Second 12 months of trial	0:Home non-SBA
C51	37. Naktajhijh						0:Not wrapped	0:No Breastfeeding		1:First food is breast milk	1:Colostrum not discarded		2. Stratum 2	2006
C52	19. Dhanusha Dham	0:Home non-SBA	1:Washed hands	1:CDK used	1:Thread used	1:Boiled instrument	0:Not wrapped	0:No Breastfeeding	1:Not bathed in 1st 24 hrs	0:First food is not breast milk	1:Colostrum not discarded	0:Inappropriate cord care	2. Stratum 2	2006	0: First 12 months of trial	0:Home non-SBA
C53	19. Dhanusha Dham	0:Home non-SBA	1:Washed hands	0:No CDK	1:Thread used	0:Other or not boiled instrument	1:Wrapped	0:No Breastfeeding	0:Bathed in 1st 24 hrs	0:First food is not breast milk	0:Colostrum discarded	1:Appropriate cord care	2. Stratum 2	2011	4: Fifth 12 months of trial	0:Home non-SBA
C54	4. Bahedabela	0:Home non-SBA		0:No CDK	1:Thread used	0:Other or not boiled instrument	1:Wrapped	0:No Breastfeeding	0:Bathed in 1st 24 hrs	0:First food is not breast milk	1:Colostrum not discarded	1:Appropriate cord care	2. Stratum 2	2010	3: Fourth 12 months of trial	0:Home non-SBA
C55	7. Devdiyaha			0:No CDK	1:Thread used	1:Boiled instrument	1:Wrapped		1:Not bathed in 1st 24 hrs	1:First food is breast milk			2. Stratum 2	2006	0: First 12 months of trial
C56	4. Bahedabela		1:Washed hands	0:No CDK	1:Thread used	1:Boiled instrument	0:Not wrapped	0:No Breastfeeding	0:Bathed in 1st 24 hrs	0:First food is not breast milk	1:Colostrum not discarded	1:Appropriate cord care	2. Stratum 2	2006	0: First 12 months of trial
C57	52. Chora Koyalpur	0:Home non-SBA			1:Thread used	1:Boiled instrument	1:Wrapped			0:First food is not breast milk		0:Inappropriate cord care	2. Stratum 2	2008	1: Second 12 months of trial	0:Home non-SBA
C58	47. Sabaila	0:Home non-SBA	0:Not washed hands	0:No CDK	1:Thread used	0:Other or not boiled instrument	1:Wrapped	0:No Breastfeeding	0:Bathed in 1st 24 hrs	1:First food is breast milk	1:Colostrum not discarded		2. Stratum 2	2008	1: Second 12 months of trial	0:Home non-SBA
C59	52. Chora Koyalpur	0:Home non-SBA	1:Washed hands	0:No CDK	1:Thread used	1:Boiled instrument	1:Wrapped	0:No Breastfeeding	0:Bathed in 1st 24 hrs	1:First food is breast milk	1:Colostrum not discarded		2. Stratum 2	2007	0: First 12 months of trial	0:Home non-SBA
C60	34. Sapahi	2:Institutional delivery						0:No Breastfeeding		1:First food is breast milk	1:Colostrum not discarded		2. Stratum 2	2008	1: Second 12 months of trial	1:Institutional or Home SBA delivery
C61	7. Devdiyaha	0:Home non-SBA	0:Not washed hands	0:No CDK	1:Thread used	1:Boiled instrument	1:Wrapped	0:No Breastfeeding	1:Not bathed in 1st 24 hrs	1:First food is breast milk		0:Inappropriate cord care	2. Stratum 2	2006	0: First 12 months of trial	0:Home non-SBA
C62		2:Institutional delivery						0:No Breastfeeding		1:First food is breast milk	1:Colostrum not discarded			2008	2: Third 12 months of trial	1:Institutional or Home SBA delivery
C63	7. Devdiyaha	0:Home non-SBA	0:Not washed hands	0:No CDK	0:No thread	0:Other or not boiled instrument	1:Wrapped	0:No Breastfeeding	1:Not bathed in 1st 24 hrs	1:First food is breast milk	0:Colostrum discarded		2. Stratum 2	2006	0: First 12 months of trial	0:Home non-SBA
C64	37. Naktajhijh	2:Institutional delivery			1:Thread used	0:Other or not boiled instrument	1:Wrapped	1:Breastfeeding	0:Bathed in 1st 24 hrs	1:First food is breast milk	1:Colostrum not discarded	1:Appropriate cord care	2. Stratum 2	2007	0: First 12 months of trial	1:Institutional or Home SBA delivery
C65	60. Maachi Jhitkoiya		1:Washed hands	0:No CDK	1:Thread used	0:Other or not boiled instrument	0:Not wrapped	1:Breastfeeding	0:Bathed in 1st 24 hrs	1:First food is breast milk	0:Colostrum discarded	0:Inappropriate cord care	1. Stratum 1	2007	0: First 12 months of trial
C66	4. Bahedabela	0:Home non-SBA	0:Not washed hands	0:No CDK	1:Thread used	0:Other or not boiled instrument	1:Wrapped	0:No Breastfeeding	0:Bathed in 1st 24 hrs	0:First food is not breast milk	0:Colostrum discarded	1:Appropriate cord care	2. Stratum 2	2010	4: Fifth 12 months of trial	0:Home non-SBA
C67	11. Basaiya	0:Home non-SBA		0:No CDK	1:Thread used	0:Other or not boiled instrument	1:Wrapped	0:No Breastfeeding	0:Bathed in 1st 24 hrs	0:First food is not breast milk	0:Colostrum discarded	1:Appropriate cord care	2. Stratum 2	2010	3: Fourth 12 months of trial	0:Home non-SBA
C68	2. Tulsiyahi Jabdi	0:Home non-SBA	0:Not washed hands	0:No CDK	1:Thread used	0:Other or not boiled instrument	1:Wrapped	0:No Breastfeeding	0:Bathed in 1st 24 hrs	0:First food is not breast milk	0:Colostrum discarded	1:Appropriate cord care	2. Stratum 2	2006	0: First 12 months of trial	0:Home non-SBA
C69	15. Sakuwa Mahendranagar	2:Institutional delivery	1:Washed hands	1:CDK used	1:Thread used	0:Other or not boiled instrument	1:Wrapped	0:No Breastfeeding	1:Not bathed in 1st 24 hrs	0:First food is not breast milk	1:Colostrum not discarded		1. Stratum 1	2006	0: First 12 months of trial	1:Institutional or Home SBA delivery
C70	38. Mithileswar Mauwahi	0:Home non-SBA	1:Washed hands	0:No CDK	1:Thread used	0:Other or not boiled instrument	1:Wrapped	0:No Breastfeeding	0:Bathed in 1st 24 hrs	0:First food is not breast milk	1:Colostrum not discarded	1:Appropriate cord care	2. Stratum 2	2010	3: Fourth 12 months of trial	0:Home non-SBA
C71	2. Tulsiyahi Jabdi	0:Home non-SBA	1:Washed hands	0:No CDK	1:Thread used	0:Other or not boiled instrument	1:Wrapped	0:No Breastfeeding	0:Bathed in 1st 24 hrs	0:First food is not breast milk	1:Colostrum not discarded	1:Appropriate cord care	2. Stratum 2	2010	3: Fourth 12 months of trial	0:Home non-SBA
C72	26. Bhuchakrapur	1:Home SBA		0:No CDK	1:Thread used	1:Boiled instrument	1:Wrapped	0:No Breastfeeding	0:Bathed in 1st 24 hrs	0:First food is not breast milk	0:Colostrum discarded		2. Stratum 2	2007	1: Second 12 months of trial	1:Institutional or Home SBA delivery
C73	60. Maachi Jhitkoiya		0:Not washed hands		1:Thread used	0:Other or not boiled instrument	0:Not wrapped	0:No Breastfeeding	0:Bathed in 1st 24 hrs	0:First food is not breast milk	0:Colostrum discarded	0:Inappropriate cord care	1. Stratum 1	2006	0: First 12 months of trial
C74	10. Devpura rupaitha	0:Home non-SBA	1:Washed hands		1:Thread used	0:Other or not boiled instrument	0:Not wrapped	0:No Breastfeeding	0:Bathed in 1st 24 hrs	0:First food is not breast milk	0:Colostrum discarded	0:Inappropriate cord care	2. Stratum 2	2006	0: First 12 months of trial	0:Home non-SBA
C75	44. Yagyabhumi	0:Home non-SBA			1:Thread used	1:Boiled instrument	0:Not wrapped	0:No Breastfeeding	0:Bathed in 1st 24 hrs	0:First food is not breast milk	0:Colostrum discarded	0:Inappropriate cord care	1. Stratum 1	2006		0:Home non-SBA
C76	10. Devpura rupaitha	2:Institutional delivery						0:No Breastfeeding		1:First food is breast milk	1:Colostrum not discarded		2. Stratum 2	2009	3: Fourth 12 months of trial	1:Institutional or Home SBA delivery
C77	17. Mansingpatti	0:Home non-SBA	1:Washed hands	0:No CDK	1:Thread used	0:Other or not boiled instrument	1:Wrapped	0:No Breastfeeding	0:Bathed in 1st 24 hrs	0:First food is not breast milk	0:Colostrum discarded	0:Inappropriate cord care	2. Stratum 2	2009	2: Third 12 months of trial	0:Home non-SBA
C78	44. Yagyabhumi	0:Home non-SBA	0:Not washed hands	0:No CDK	1:Thread used	1:Boiled instrument	1:Wrapped	1:Breastfeeding	0:Bathed in 1st 24 hrs	1:First food is breast milk	0:Colostrum discarded	1:Appropriate cord care	1. Stratum 1	2010	4: Fifth 12 months of trial	0:Home non-SBA
C79	7. Devdiyaha	0:Home non-SBA		0:No CDK	1:Thread used	0:Other or not boiled instrument	1:Wrapped	1:Breastfeeding	0:Bathed in 1st 24 hrs	1:First food is breast milk	1:Colostrum not discarded	1:Appropriate cord care	2. Stratum 2	2010	3: Fourth 12 months of trial	0:Home non-SBA
C80	60. Maachi Jhitkoiya	0:Home non-SBA	0:Not washed hands	0:No CDK	1:Thread used	0:Other or not boiled instrument	0:Not wrapped	0:No Breastfeeding	1:Not bathed in 1st 24 hrs	1:First food is breast milk	1:Colostrum not discarded	0:Inappropriate cord care	1. Stratum 1	2006	0: First 12 months of trial	0:Home non-SBA
C81		0:Home non-SBA	0:Not washed hands		1:Thread used	0:Other or not boiled instrument	0:Not wrapped	0:No Breastfeeding	0:Bathed in 1st 24 hrs	1:First food is breast milk	0:Colostrum discarded	0:Inappropriate cord care		2006	0: First 12 months of trial	0:Home non-SBA
C82	53. Goth Koyalpur	0:Home non-SBA	1:Washed hands	0:No CDK	1:Thread used	1:Boiled instrument	1:Wrapped	1:Breastfeeding	0:Bathed in 1st 24 hrs	1:First food is breast milk	1:Colostrum not discarded	1:Appropriate cord care	2. Stratum 2	2007	1: Second 12 months of trial	0:Home non-SBA
C83	56. Ekrahi	0:Home non-SBA	1:Washed hands	0:No CDK	1:Thread used	0:Other or not boiled instrument	1:Wrapped	0:No Breastfeeding	1:Not bathed in 1st 24 hrs	0:First food is not breast milk	1:Colostrum not discarded	0:Inappropriate cord care	2. Stratum 2	2009	2: Third 12 months of trial	0:Home non-SBA
C84		0:Home non-SBA		0:No CDK	1:Thread used	0:Other or not boiled instrument	1:Wrapped	0:No Breastfeeding	0:Bathed in 1st 24 hrs	0:First food is not breast milk	1:Colostrum not discarded	0:Inappropriate cord care		2009	2: Third 12 months of trial	0:Home non-SBA
C85	60. Maachi Jhitkoiya	0:Home non-SBA		0:No CDK	1:Thread used	0:Other or not boiled instrument	1:Wrapped	0:No Breastfeeding	0:Bathed in 1st 24 hrs	0:First food is not breast milk	1:Colostrum not discarded		1. Stratum 1	2007	0: First 12 months of trial	0:Home non-SBA
C86	23. Thera Kachuri	0:Home non-SBA	1:Washed hands	0:No CDK	1:Thread used	0:Other or not boiled instrument	1:Wrapped	0:No Breastfeeding	0:Bathed in 1st 24 hrs	0:First food is not breast milk	0:Colostrum discarded	0:Inappropriate cord care	2. Stratum 2	2007	0: First 12 months of trial	0:Home non-SBA
C87	14. Nuwakhor Prasahi	0:Home non-SBA		0:No CDK	1:Thread used	0:Other or not boiled instrument	1:Wrapped	0:No Breastfeeding	0:Bathed in 1st 24 hrs	0:First food is not breast milk	0:Colostrum discarded	1:Appropriate cord care	2. Stratum 2	2010	3: Fourth 12 months of trial	0:Home non-SBA
C88	46. Kajara Ramaul	0:Home non-SBA	0:Not washed hands	0:No CDK	1:Thread used	1:Boiled instrument	1:Wrapped	0:No Breastfeeding	1:Not bathed in 1st 24 hrs	0:First food is not breast milk	1:Colostrum not discarded	1:Appropriate cord care	2. Stratum 2	2007	1: Second 12 months of trial	0:Home non-SBA
C89	38. Mithileswar Mauwahi	0:Home non-SBA	1:Washed hands	0:No CDK	1:Thread used	0:Other or not boiled instrument	1:Wrapped	0:No Breastfeeding	0:Bathed in 1st 24 hrs	0:First food is not breast milk	1:Colostrum not discarded	1:Appropriate cord care	2. Stratum 2	2008	1: Second 12 months of trial	0:Home non-SBA
C90	14. Nuwakhor Prasahi	2:Institutional delivery						0:No Breastfeeding		1:First food is breast milk	1:Colostrum not discarded		2. Stratum 2	2007	0: First 12 months of trial	1:Institutional or Home SBA delivery
C91	10. Devpura rupaitha	2:Institutional delivery			1:Thread used		0:Not wrapped	0:No Breastfeeding	1:Not bathed in 1st 24 hrs	1:First food is breast milk	1:Colostrum not discarded	0:Inappropriate cord care	2. Stratum 2	2006	0: First 12 months of trial	1:Institutional or Home SBA delivery
C92	9. Bahuarba	2:Institutional delivery	1:Washed hands	1:CDK used	1:Thread used	1:Boiled instrument	1:Wrapped	0:No Breastfeeding	1:Not bathed in 1st 24 hrs	0:First food is not breast milk	1:Colostrum not discarded	1:Appropriate cord care	2. Stratum 2	2007	1: Second 12 months of trial	1:Institutional or Home SBA delivery
C93		0:Home non-SBA	0:Not washed hands	1:CDK used	1:Thread used	1:Boiled instrument	0:Not wrapped	0:No Breastfeeding	0:Bathed in 1st 24 hrs	1:First food is breast milk	1:Colostrum not discarded	0:Inappropriate cord care		2008	2: Third 12 months of trial	0:Home non-SBA
C94	10. Devpura rupaitha	2:Institutional delivery						1:Breastfeeding		1:First food is breast milk	1:Colostrum not discarded		2. Stratum 2	2009	2: Third 12 months of trial	1:Institutional or Home SBA delivery
C95	53. Goth Koyalpur	2:Institutional delivery						1:Breastfeeding		0:First food is not breast milk	1:Colostrum not discarded		2. Stratum 2	2007	0: First 12 months of trial	1:Institutional or Home SBA delivery
C96	22. Tarapatti Sirsiya	2:Institutional delivery						0:No Breastfeeding		1:First food is breast milk	0:Colostrum discarded		2. Stratum 2	2010	3: Fourth 12 months of trial	1:Institutional or Home SBA delivery
C97	38. Mithileswar Mauwahi	0:Home non-SBA	1:Washed hands		1:Thread used	0:Other or not boiled instrument	0:Not wrapped	0:No Breastfeeding	0:Bathed in 1st 24 hrs	1:First food is breast milk	1:Colostrum not discarded	0:Inappropriate cord care	2. Stratum 2	2006	0: First 12 months of trial	0:Home non-SBA
C98	55. Giddha	0:Home non-SBA	1:Washed hands	0:No CDK	1:Thread used	0:Other or not boiled instrument	1:Wrapped	0:No Breastfeeding	1:Not bathed in 1st 24 hrs	0:First food is not breast milk	1:Colostrum not discarded	1:Appropriate cord care	2. Stratum 2	2008	1: Second 12 months of trial	0:Home non-SBA
C99	21. Banniniya	2:Institutional delivery						1:Breastfeeding		1:First food is breast milk	0:Colostrum discarded		2. Stratum 2	2010	4: Fifth 12 months of trial	1:Institutional or Home SBA delivery
C100	22. Tarapatti Sirsiya	0:Home non-SBA	1:Washed hands	0:No CDK	1:Thread used	0:Other or not boiled instrument	1:Wrapped	0:No Breastfeeding	0:Bathed in 1st 24 hrs	0:First food is not breast milk	0:Colostrum discarded	0:Inappropriate cord care	2. Stratum 2	2010	4: Fifth 12 months of trial	0:Home non-SBA
C101		0:Home non-SBA	1:Washed hands	0:No CDK	1:Thread used	0:Other or not boiled instrument	1:Wrapped	0:No Breastfeeding	0:Bathed in 1st 24 hrs	1:First food is breast milk	1:Colostrum not discarded	0:Inappropriate cord care		2009	2: Third 12 months of trial	0:Home non-SBA
C102	9. Bahuarba	0:Home non-SBA		0:No CDK	1:Thread used	0:Other or not boiled instrument	1:Wrapped	0:No Breastfeeding	1:Not bathed in 1st 24 hrs	1:First food is breast milk	1:Colostrum not discarded	0:Inappropriate cord care	2. Stratum 2	2010	4: Fifth 12 months of trial	0:Home non-SBA
C103		0:Home non-SBA	1:Washed hands	0:No CDK	1:Thread used	0:Other or not boiled instrument	1:Wrapped	0:No Breastfeeding	1:Not bathed in 1st 24 hrs	0:First food is not breast milk	0:Colostrum discarded	0:Inappropriate cord care		2008	2: Third 12 months of trial	0:Home non-SBA
C104	22. Tarapatti Sirsiya	2:Institutional delivery											2. Stratum 2	2008	1: Second 12 months of trial	1:Institutional or Home SBA delivery
C105	23. Thera Kachuri	0:Home non-SBA	1:Washed hands	0:No CDK	1:Thread used	0:Other or not boiled instrument		0:No Breastfeeding	0:Bathed in 1st 24 hrs	1:First food is breast milk	1:Colostrum not discarded	0:Inappropriate cord care	2. Stratum 2	2008	1: Second 12 months of trial	0:Home non-SBA
C106	52. Chora Koyalpur	0:Home non-SBA		0:No CDK	1:Thread used	1:Boiled instrument	1:Wrapped	0:No Breastfeeding	0:Bathed in 1st 24 hrs	0:First food is not breast milk	1:Colostrum not discarded	0:Inappropriate cord care	2. Stratum 2	2007	0: First 12 months of trial	0:Home non-SBA
C107	22. Tarapatti Sirsiya	2:Institutional delivery						0:No Breastfeeding		0:First food is not breast milk	1:Colostrum not discarded		2. Stratum 2	2009	2: Third 12 months of trial	1:Institutional or Home SBA delivery
C108	20. Jhattiyahi	0:Home non-SBA	1:Washed hands	0:No CDK	1:Thread used	0:Other or not boiled instrument	1:Wrapped	0:No Breastfeeding	1:Not bathed in 1st 24 hrs	0:First food is not breast milk	1:Colostrum not discarded	1:Appropriate cord care	2. Stratum 2	2011	4: Fifth 12 months of trial	0:Home non-SBA
C109	20. Jhattiyahi	0:Home non-SBA	1:Washed hands	0:No CDK	1:Thread used	0:Other or not boiled instrument	1:Wrapped	0:No Breastfeeding	1:Not bathed in 1st 24 hrs	0:First food is not breast milk	1:Colostrum not discarded	0:Inappropriate cord care	2. Stratum 2	2009	2: Third 12 months of trial	0:Home non-SBA
C110	4. Bahedabela	0:Home non-SBA	1:Washed hands	0:No CDK	1:Thread used	1:Boiled instrument	1:Wrapped	0:No Breastfeeding	1:Not bathed in 1st 24 hrs	0:First food is not breast milk	1:Colostrum not discarded	1:Appropriate cord care	2. Stratum 2	2007	1: Second 12 months of trial	0:Home non-SBA
C111		0:Home non-SBA	1:Washed hands	0:No CDK	1:Thread used	0:Other or not boiled instrument	1:Wrapped	0:No Breastfeeding	0:Bathed in 1st 24 hrs	1:First food is breast milk	0:Colostrum discarded	0:Inappropriate cord care		2009	2: Third 12 months of trial	0:Home non-SBA
C112	14. Nuwakhor Prasahi	0:Home non-SBA			1:Thread used	0:Other or not boiled instrument	1:Wrapped	0:No Breastfeeding	0:Bathed in 1st 24 hrs	0:First food is not breast milk	0:Colostrum discarded	1:Appropriate cord care	2. Stratum 2	2007	0: First 12 months of trial	0:Home non-SBA
C113	21. Banniniya	1:Home SBA	1:Washed hands	0:No CDK	1:Thread used	0:Other or not boiled instrument	1:Wrapped	0:No Breastfeeding	0:Bathed in 1st 24 hrs	1:First food is breast milk	1:Colostrum not discarded	1:Appropriate cord care	2. Stratum 2	2007	0: First 12 months of trial	1:Institutional or Home SBA delivery
C114		0:Home non-SBA		0:No CDK	1:Thread used	0:Other or not boiled instrument	0:Not wrapped	0:No Breastfeeding	0:Bathed in 1st 24 hrs	1:First food is breast milk	0:Colostrum discarded	0:Inappropriate cord care		2008	2: Third 12 months of trial	0:Home non-SBA
C115	16. Digambarpur	0:Home non-SBA	0:Not washed hands		1:Thread used	1:Boiled instrument	0:Not wrapped	0:No Breastfeeding	0:Bathed in 1st 24 hrs	0:First food is not breast milk	0:Colostrum discarded	1:Appropriate cord care	1. Stratum 1	2006	0: First 12 months of trial	0:Home non-SBA
C116	55. Giddha	0:Home non-SBA	1:Washed hands	0:No CDK	1:Thread used	0:Other or not boiled instrument	0:Not wrapped	0:No Breastfeeding	0:Bathed in 1st 24 hrs	1:First food is breast milk	0:Colostrum discarded	1:Appropriate cord care	2. Stratum 2	2006	0: First 12 months of trial	0:Home non-SBA
C117	51. Chakkar	2:Institutional delivery		0:No CDK	1:Thread used	0:Other or not boiled instrument	1:Wrapped	0:No Breastfeeding	0:Bathed in 1st 24 hrs	1:First food is breast milk	1:Colostrum not discarded	0:Inappropriate cord care	2. Stratum 2	2007	0: First 12 months of trial	1:Institutional or Home SBA delivery
C118	23. Thera Kachuri	0:Home non-SBA		0:No CDK	1:Thread used	0:Other or not boiled instrument	1:Wrapped	0:No Breastfeeding	0:Bathed in 1st 24 hrs	1:First food is breast milk	0:Colostrum discarded	1:Appropriate cord care	2. Stratum 2	2009	2: Third 12 months of trial	0:Home non-SBA
C119	15. Sakuwa Mahendranagar	0:Home non-SBA	0:Not washed hands		1:Thread used	0:Other or not boiled instrument	0:Not wrapped	0:No Breastfeeding	1:Not bathed in 1st 24 hrs	1:First food is breast milk	1:Colostrum not discarded	0:Inappropriate cord care	1. Stratum 1	2006	0: First 12 months of trial	0:Home non-SBA
C120	39. Bhutahi Paterwa	0:Home non-SBA	1:Washed hands	0:No CDK	1:Thread used	0:Other or not boiled instrument	1:Wrapped	0:No Breastfeeding	0:Bathed in 1st 24 hrs	1:First food is breast milk	1:Colostrum not discarded	1:Appropriate cord care	2. Stratum 2	2011	4: Fifth 12 months of trial	0:Home non-SBA
C121	55. Giddha	0:Home non-SBA	1:Washed hands	0:No CDK	1:Thread used	0:Other or not boiled instrument	0:Not wrapped	0:No Breastfeeding	0:Bathed in 1st 24 hrs	0:First food is not breast milk	0:Colostrum discarded	0:Inappropriate cord care	2. Stratum 2	2006	0: First 12 months of trial	0:Home non-SBA
C122	39. Bhutahi Paterwa	0:Home non-SBA	1:Washed hands		1:Thread used	1:Boiled instrument	0:Not wrapped	0:No Breastfeeding	0:Bathed in 1st 24 hrs	0:First food is not breast milk	0:Colostrum discarded	1:Appropriate cord care	2. Stratum 2	2006	0: First 12 months of trial	0:Home non-SBA
C123	56. Ekrahi	0:Home non-SBA	0:Not washed hands										2. Stratum 2	2008	2: Third 12 months of trial	0:Home non-SBA
C124	20. Jhattiyahi		1:Washed hands	1:CDK used	1:Thread used	1:Boiled instrument		0:No Breastfeeding	1:Not bathed in 1st 24 hrs	0:First food is not breast milk	0:Colostrum discarded	0:Inappropriate cord care	2. Stratum 2	2006	0: First 12 months of trial
C125	4. Bahedabela	2:Institutional delivery						1:Breastfeeding		1:First food is breast milk	1:Colostrum not discarded		2. Stratum 2	2010	3: Fourth 12 months of trial	1:Institutional or Home SBA delivery
C126	16. Digambarpur	0:Home non-SBA		0:No CDK	1:Thread used	0:Other or not boiled instrument	1:Wrapped	0:No Breastfeeding	0:Bathed in 1st 24 hrs	1:First food is breast milk	0:Colostrum discarded	1:Appropriate cord care	1. Stratum 1	2007	1: Second 12 months of trial	0:Home non-SBA
C127	44. Yagyabhumi	2:Institutional delivery						0:No Breastfeeding		1:First food is breast milk	1:Colostrum not discarded		1. Stratum 1	2010	3: Fourth 12 months of trial	1:Institutional or Home SBA delivery
C128	23. Thera Kachuri	0:Home non-SBA	1:Washed hands		1:Thread used	0:Other or not boiled instrument	0:Not wrapped	0:No Breastfeeding	0:Bathed in 1st 24 hrs	1:First food is breast milk	0:Colostrum discarded	0:Inappropriate cord care	2. Stratum 2	2006	0: First 12 months of trial	0:Home non-SBA
C129	17. Mansingpatti	0:Home non-SBA	1:Washed hands	0:No CDK	1:Thread used	0:Other or not boiled instrument	1:Wrapped	0:No Breastfeeding	0:Bathed in 1st 24 hrs	1:First food is breast milk	1:Colostrum not discarded	0:Inappropriate cord care	2. Stratum 2	2009	2: Third 12 months of trial	0:Home non-SBA
C130	2. Tulsiyahi Jabdi	0:Home non-SBA	1:Washed hands		1:Thread used	0:Other or not boiled instrument	0:Not wrapped	0:No Breastfeeding	0:Bathed in 1st 24 hrs	0:First food is not breast milk	1:Colostrum not discarded	1:Appropriate cord care	2. Stratum 2	2006	0: First 12 months of trial	0:Home non-SBA
C131	15. Sakuwa Mahendranagar	2:Institutional delivery						1:Breastfeeding		1:First food is breast milk	1:Colostrum not discarded		1. Stratum 1	2009	2: Third 12 months of trial	1:Institutional or Home SBA delivery
C132	37. Naktajhijh	2:Institutional delivery						1:Breastfeeding		1:First food is breast milk	0:Colostrum discarded		2. Stratum 2	2011	4: Fifth 12 months of trial	1:Institutional or Home SBA delivery
C133	44. Yagyabhumi	0:Home non-SBA	0:Not washed hands	0:No CDK	1:Thread used	0:Other or not boiled instrument	1:Wrapped	0:No Breastfeeding	0:Bathed in 1st 24 hrs	0:First food is not breast milk	0:Colostrum discarded	1:Appropriate cord care	1. Stratum 1	2009	2: Third 12 months of trial	0:Home non-SBA
C134	20. Jhattiyahi	0:Home non-SBA	1:Washed hands	0:No CDK	1:Thread used	0:Other or not boiled instrument	1:Wrapped	0:No Breastfeeding	1:Not bathed in 1st 24 hrs	0:First food is not breast milk	1:Colostrum not discarded	1:Appropriate cord care	2. Stratum 2	2010	4: Fifth 12 months of trial	0:Home non-SBA
C135	15. Sakuwa Mahendranagar	0:Home non-SBA	1:Washed hands		1:Thread used	1:Boiled instrument						1:Appropriate cord care	1. Stratum 1	2010	3: Fourth 12 months of trial	0:Home non-SBA
C136	52. Chora Koyalpur	0:Home non-SBA		0:No CDK	1:Thread used	1:Boiled instrument	1:Wrapped	0:No Breastfeeding	1:Not bathed in 1st 24 hrs	1:First food is breast milk	0:Colostrum discarded	0:Inappropriate cord care	2. Stratum 2	2006	0: First 12 months of trial	0:Home non-SBA
C137	47. Sabaila	0:Home non-SBA			1:Thread used	0:Other or not boiled instrument	0:Not wrapped	0:No Breastfeeding		0:First food is not breast milk	0:Colostrum discarded	1:Appropriate cord care	2. Stratum 2	2010	3: Fourth 12 months of trial	0:Home non-SBA
C138	53. Goth Koyalpur	2:Institutional delivery						0:No Breastfeeding		0:First food is not breast milk	1:Colostrum not discarded		2. Stratum 2	2008	2: Third 12 months of trial	1:Institutional or Home SBA delivery
C139	52. Chora Koyalpur	0:Home non-SBA		0:No CDK	1:Thread used	0:Other or not boiled instrument	1:Wrapped	0:No Breastfeeding	0:Bathed in 1st 24 hrs	1:First food is breast milk		0:Inappropriate cord care	2. Stratum 2	2006	0: First 12 months of trial	0:Home non-SBA
C140	52. Chora Koyalpur	2:Institutional delivery						0:No Breastfeeding		0:First food is not breast milk	1:Colostrum not discarded		2. Stratum 2	2009	2: Third 12 months of trial	1:Institutional or Home SBA delivery
C141	60. Maachi Jhitkoiya	2:Institutional delivery		0:No CDK	1:Thread used	0:Other or not boiled instrument	0:Not wrapped		0:Bathed in 1st 24 hrs	0:First food is not breast milk	0:Colostrum discarded	0:Inappropriate cord care	1. Stratum 1	2007	1: Second 12 months of trial	1:Institutional or Home SBA delivery
C142	11. Basaiya	0:Home non-SBA	1:Washed hands	0:No CDK	1:Thread used	0:Other or not boiled instrument	1:Wrapped	0:No Breastfeeding	1:Not bathed in 1st 24 hrs	0:First food is not breast milk	0:Colostrum discarded	1:Appropriate cord care	2. Stratum 2	2009	3: Fourth 12 months of trial	0:Home non-SBA
C143	51. Chakkar	0:Home non-SBA	1:Washed hands		1:Thread used	0:Other or not boiled instrument	0:Not wrapped			0:First food is not breast milk			2. Stratum 2	2008	1: Second 12 months of trial	0:Home non-SBA
C144	19. Dhanusha Dham	0:Home non-SBA	1:Washed hands	0:No CDK	1:Thread used	0:Other or not boiled instrument	1:Wrapped	1:Breastfeeding	0:Bathed in 1st 24 hrs	1:First food is breast milk	1:Colostrum not discarded	0:Inappropriate cord care	2. Stratum 2	2009	3: Fourth 12 months of trial	0:Home non-SBA
C145	51. Chakkar	0:Home non-SBA	1:Washed hands	0:No CDK	1:Thread used	0:Other or not boiled instrument	1:Wrapped	0:No Breastfeeding	0:Bathed in 1st 24 hrs	0:First food is not breast milk	0:Colostrum discarded	0:Inappropriate cord care	2. Stratum 2	2011	4: Fifth 12 months of trial	0:Home non-SBA
C146	17. Mansingpatti	0:Home non-SBA	1:Washed hands	0:No CDK	1:Thread used	0:Other or not boiled instrument	1:Wrapped	0:No Breastfeeding	0:Bathed in 1st 24 hrs	0:First food is not breast milk	0:Colostrum discarded	0:Inappropriate cord care	2. Stratum 2	2009	2: Third 12 months of trial	0:Home non-SBA
C147	22. Tarapatti Sirsiya			0:No CDK	1:Thread used	1:Boiled instrument	1:Wrapped	0:No Breastfeeding	0:Bathed in 1st 24 hrs	0:First food is not breast milk	1:Colostrum not discarded		2. Stratum 2	2007	0: First 12 months of trial
C148	39. Bhutahi Paterwa	0:Home non-SBA	1:Washed hands	0:No CDK	1:Thread used	1:Boiled instrument	1:Wrapped	0:No Breastfeeding	0:Bathed in 1st 24 hrs	0:First food is not breast milk	1:Colostrum not discarded	1:Appropriate cord care	2. Stratum 2	2010	3: Fourth 12 months of trial	0:Home non-SBA
C149	60. Maachi Jhitkoiya	0:Home non-SBA	1:Washed hands	0:No CDK	1:Thread used	0:Other or not boiled instrument	0:Not wrapped	0:No Breastfeeding	1:Not bathed in 1st 24 hrs	1:First food is breast milk	0:Colostrum discarded	0:Inappropriate cord care	1. Stratum 1	2006	0: First 12 months of trial	0:Home non-SBA
C150		0:Home non-SBA		0:No CDK	1:Thread used	1:Boiled instrument	0:Not wrapped	0:No Breastfeeding	0:Bathed in 1st 24 hrs	1:First food is breast milk	1:Colostrum not discarded	1:Appropriate cord care		2008	1: Second 12 months of trial	0:Home non-SBA
C151		0:Home non-SBA	1:Washed hands		1:Thread used	1:Boiled instrument	0:Not wrapped	0:No Breastfeeding	0:Bathed in 1st 24 hrs	0:First food is not breast milk	0:Colostrum discarded	1:Appropriate cord care		2006	0: First 12 months of trial	0:Home non-SBA
C152		0:Home non-SBA			1:Thread used	0:Other or not boiled instrument	0:Not wrapped	0:No Breastfeeding	0:Bathed in 1st 24 hrs	1:First food is breast milk	1:Colostrum not discarded	1:Appropriate cord care		2006	0: First 12 months of trial	0:Home non-SBA
C153	46. Kajara Ramaul	0:Home non-SBA	0:Not washed hands	0:No CDK	1:Thread used	1:Boiled instrument	0:Not wrapped	0:No Breastfeeding	0:Bathed in 1st 24 hrs	1:First food is breast milk	0:Colostrum discarded	0:Inappropriate cord care	2. Stratum 2	2007	1: Second 12 months of trial	0:Home non-SBA
C154	11. Basaiya	0:Home non-SBA	1:Washed hands	0:No CDK	1:Thread used	0:Other or not boiled instrument	1:Wrapped	0:No Breastfeeding	1:Not bathed in 1st 24 hrs	0:First food is not breast milk	0:Colostrum discarded	0:Inappropriate cord care	2. Stratum 2	2010	3: Fourth 12 months of trial	0:Home non-SBA
C155	53. Goth Koyalpur	2:Institutional delivery						0:No Breastfeeding		0:First food is not breast milk	1:Colostrum not discarded		2. Stratum 2	2008	1: Second 12 months of trial	1:Institutional or Home SBA delivery
C156	7. Devdiyaha	0:Home non-SBA		1:CDK used	1:Thread used	0:Other or not boiled instrument	1:Wrapped	0:No Breastfeeding	1:Not bathed in 1st 24 hrs	1:First food is breast milk	1:Colostrum not discarded	0:Inappropriate cord care	2. Stratum 2	2010	3: Fourth 12 months of trial	0:Home non-SBA
C157	22. Tarapatti Sirsiya	0:Home non-SBA	1:Washed hands	0:No CDK	1:Thread used	1:Boiled instrument	1:Wrapped	0:No Breastfeeding	0:Bathed in 1st 24 hrs	1:First food is breast milk	1:Colostrum not discarded	1:Appropriate cord care	2. Stratum 2	2008	2: Third 12 months of trial	0:Home non-SBA
C158	56. Ekrahi	0:Home non-SBA	1:Washed hands	0:No CDK	1:Thread used	0:Other or not boiled instrument	1:Wrapped	0:No Breastfeeding	1:Not bathed in 1st 24 hrs	0:First food is not breast milk	0:Colostrum discarded	0:Inappropriate cord care	2. Stratum 2	2008	2: Third 12 months of trial	0:Home non-SBA
C159		0:Home non-SBA	0:Not washed hands	0:No CDK	1:Thread used	0:Other or not boiled instrument	1:Wrapped	0:No Breastfeeding	0:Bathed in 1st 24 hrs	1:First food is breast milk	0:Colostrum discarded	0:Inappropriate cord care		2010	3: Fourth 12 months of trial	0:Home non-SBA
C160	17. Mansingpatti	0:Home non-SBA	1:Washed hands	0:No CDK	1:Thread used	0:Other or not boiled instrument	1:Wrapped	0:No Breastfeeding	1:Not bathed in 1st 24 hrs	1:First food is breast milk	1:Colostrum not discarded	1:Appropriate cord care	2. Stratum 2	2009	2: Third 12 months of trial	0:Home non-SBA
C161		2:Institutional delivery	1:Washed hands	1:CDK used	1:Thread used	1:Boiled instrument	1:Wrapped	0:No Breastfeeding	0:Bathed in 1st 24 hrs	1:First food is breast milk	1:Colostrum not discarded	1:Appropriate cord care		2007	0: First 12 months of trial	1:Institutional or Home SBA delivery
C162		0:Home non-SBA	1:Washed hands	0:No CDK	1:Thread used	1:Boiled instrument	1:Wrapped	0:No Breastfeeding	1:Not bathed in 1st 24 hrs	0:First food is not breast milk	1:Colostrum not discarded	0:Inappropriate cord care		2008	1: Second 12 months of trial	0:Home non-SBA
C163	14. Nuwakhor Prasahi	0:Home non-SBA		0:No CDK	1:Thread used	0:Other or not boiled instrument	0:Not wrapped	0:No Breastfeeding	0:Bathed in 1st 24 hrs	1:First food is breast milk	0:Colostrum discarded	1:Appropriate cord care	2. Stratum 2	2008	1: Second 12 months of trial	0:Home non-SBA
C164		2:Institutional delivery						0:No Breastfeeding		1:First food is breast milk	1:Colostrum not discarded			2010	3: Fourth 12 months of trial	1:Institutional or Home SBA delivery
C165	4. Bahedabela	0:Home non-SBA	1:Washed hands	0:No CDK	1:Thread used	0:Other or not boiled instrument	1:Wrapped	0:No Breastfeeding	0:Bathed in 1st 24 hrs	0:First food is not breast milk	0:Colostrum discarded	1:Appropriate cord care	2. Stratum 2	2009	2: Third 12 months of trial	0:Home non-SBA
C166	15. Sakuwa Mahendranagar	0:Home non-SBA	0:Not washed hands	0:No CDK	1:Thread used	0:Other or not boiled instrument	1:Wrapped	0:No Breastfeeding	0:Bathed in 1st 24 hrs	1:First food is breast milk	0:Colostrum discarded		1. Stratum 1	2009	2: Third 12 months of trial	0:Home non-SBA
C167		0:Home non-SBA	1:Washed hands	1:CDK used	1:Thread used	0:Other or not boiled instrument	0:Not wrapped	0:No Breastfeeding	1:Not bathed in 1st 24 hrs	1:First food is breast milk	1:Colostrum not discarded	0:Inappropriate cord care		2006	0: First 12 months of trial	0:Home non-SBA
C168	22. Tarapatti Sirsiya	2:Institutional delivery						0:No Breastfeeding		1:First food is breast milk	1:Colostrum not discarded		2. Stratum 2	2008	2: Third 12 months of trial	1:Institutional or Home SBA delivery
C169	16. Digambarpur	0:Home non-SBA	0:Not washed hands	0:No CDK	1:Thread used	0:Other or not boiled instrument		0:No Breastfeeding	0:Bathed in 1st 24 hrs	0:First food is not breast milk	0:Colostrum discarded	1:Appropriate cord care	1. Stratum 1	2009	2: Third 12 months of trial	0:Home non-SBA
C170	53. Goth Koyalpur	0:Home non-SBA	0:Not washed hands	0:No CDK	1:Thread used	0:Other or not boiled instrument	1:Wrapped	0:No Breastfeeding	0:Bathed in 1st 24 hrs	0:First food is not breast milk	1:Colostrum not discarded	0:Inappropriate cord care	2. Stratum 2	2008	2: Third 12 months of trial	0:Home non-SBA
C171	46. Kajara Ramaul	0:Home non-SBA	1:Washed hands	0:No CDK	1:Thread used	0:Other or not boiled instrument	1:Wrapped	1:Breastfeeding	0:Bathed in 1st 24 hrs	1:First food is breast milk	1:Colostrum not discarded	1:Appropriate cord care	2. Stratum 2	2009	3: Fourth 12 months of trial	0:Home non-SBA
C172	17. Mansingpatti	2:Institutional delivery											2. Stratum 2	2008	1: Second 12 months of trial	1:Institutional or Home SBA delivery
C173		0:Home non-SBA		0:No CDK	1:Thread used	0:Other or not boiled instrument	1:Wrapped		1:Not bathed in 1st 24 hrs	1:First food is breast milk	1:Colostrum not discarded	0:Inappropriate cord care		2007	1: Second 12 months of trial	0:Home non-SBA
C174		0:Home non-SBA		0:No CDK	1:Thread used	0:Other or not boiled instrument	1:Wrapped	0:No Breastfeeding	0:Bathed in 1st 24 hrs	0:First food is not breast milk	1:Colostrum not discarded	0:Inappropriate cord care		2009	2: Third 12 months of trial	0:Home non-SBA
C175	34. Sapahi	2:Institutional delivery											2. Stratum 2	2007	1: Second 12 months of trial	1:Institutional or Home SBA delivery
C176	26. Bhuchakrapur	0:Home non-SBA		0:No CDK	1:Thread used	0:Other or not boiled instrument	1:Wrapped	0:No Breastfeeding	1:Not bathed in 1st 24 hrs	0:First food is not breast milk	0:Colostrum discarded	1:Appropriate cord care	2. Stratum 2	2008	1: Second 12 months of trial	0:Home non-SBA
C177	39. Bhutahi Paterwa	0:Home non-SBA	1:Washed hands	0:No CDK	1:Thread used	0:Other or not boiled instrument	1:Wrapped	0:No Breastfeeding	0:Bathed in 1st 24 hrs	1:First food is breast milk	1:Colostrum not discarded	1:Appropriate cord care	2. Stratum 2	2009	2: Third 12 months of trial	0:Home non-SBA
C178	17. Mansingpatti	0:Home non-SBA	1:Washed hands	0:No CDK	1:Thread used	1:Boiled instrument	1:Wrapped	0:No Breastfeeding	0:Bathed in 1st 24 hrs	1:First food is breast milk	0:Colostrum discarded	1:Appropriate cord care	2. Stratum 2	2010	3: Fourth 12 months of trial	0:Home non-SBA
C179	38. Mithileswar Mauwahi	0:Home non-SBA	1:Washed hands	0:No CDK	1:Thread used	0:Other or not boiled instrument	1:Wrapped	0:No Breastfeeding	1:Not bathed in 1st 24 hrs	1:First food is breast milk	1:Colostrum not discarded	1:Appropriate cord care	2. Stratum 2	2007	1: Second 12 months of trial	0:Home non-SBA
C180	37. Naktajhijh	0:Home non-SBA		0:No CDK	0:No thread	0:Other or not boiled instrument	1:Wrapped	1:Breastfeeding	0:Bathed in 1st 24 hrs	1:First food is breast milk	0:Colostrum discarded	0:Inappropriate cord care	2. Stratum 2	2007	0: First 12 months of trial	0:Home non-SBA
C181	55. Giddha	0:Home non-SBA	0:Not washed hands	0:No CDK	1:Thread used	0:Other or not boiled instrument	1:Wrapped	0:No Breastfeeding	1:Not bathed in 1st 24 hrs	0:First food is not breast milk	1:Colostrum not discarded	0:Inappropriate cord care	2. Stratum 2	2010	3: Fourth 12 months of trial	0:Home non-SBA
C182	9. Bahuarba	2:Institutional delivery						0:No Breastfeeding		1:First food is breast milk	1:Colostrum not discarded		2. Stratum 2	2010	3: Fourth 12 months of trial	1:Institutional or Home SBA delivery
C183		0:Home non-SBA		0:No CDK	1:Thread used	0:Other or not boiled instrument	0:Not wrapped	0:No Breastfeeding	0:Bathed in 1st 24 hrs	0:First food is not breast milk	0:Colostrum discarded	0:Inappropriate cord care		2010	3: Fourth 12 months of trial	0:Home non-SBA
C184	10. Devpura rupaitha	2:Institutional delivery						0:No Breastfeeding		1:First food is breast milk	1:Colostrum not discarded		2. Stratum 2	2010	3: Fourth 12 months of trial	1:Institutional or Home SBA delivery
C185	44. Yagyabhumi	2:Institutional delivery						0:No Breastfeeding		1:First food is breast milk	1:Colostrum not discarded		1. Stratum 1	2009	2: Third 12 months of trial	1:Institutional or Home SBA delivery
C186	15. Sakuwa Mahendranagar	2:Institutional delivery											1. Stratum 1	2009	2: Third 12 months of trial	1:Institutional or Home SBA delivery
C187	47. Sabaila	0:Home non-SBA		0:No CDK	1:Thread used	0:Other or not boiled instrument	1:Wrapped	0:No Breastfeeding	0:Bathed in 1st 24 hrs	0:First food is not breast milk	1:Colostrum not discarded	1:Appropriate cord care	2. Stratum 2	2006	0: First 12 months of trial	0:Home non-SBA
C188	10. Devpura rupaitha	0:Home non-SBA	1:Washed hands	0:No CDK	1:Thread used	0:Other or not boiled instrument	1:Wrapped	0:No Breastfeeding	0:Bathed in 1st 24 hrs	1:First food is breast milk	1:Colostrum not discarded	1:Appropriate cord care	2. Stratum 2	2011	4: Fifth 12 months of trial	0:Home non-SBA
C189	6. Ghodghas	0:Home non-SBA	0:Not washed hands	0:No CDK	1:Thread used	0:Other or not boiled instrument	1:Wrapped	1:Breastfeeding	1:Not bathed in 1st 24 hrs	1:First food is breast milk	1:Colostrum not discarded	1:Appropriate cord care	2. Stratum 2	2007	0: First 12 months of trial	0:Home non-SBA
C190	21. Banniniya	2:Institutional delivery						0:No Breastfeeding		1:First food is breast milk	0:Colostrum discarded		2. Stratum 2	2010	4: Fifth 12 months of trial	1:Institutional or Home SBA delivery
C191	23. Thera Kachuri	2:Institutional delivery					1:Wrapped	0:No Breastfeeding	0:Bathed in 1st 24 hrs	1:First food is breast milk	1:Colostrum not discarded		2. Stratum 2	2007	0: First 12 months of trial	1:Institutional or Home SBA delivery
C192	47. Sabaila	2:Institutional delivery						0:No Breastfeeding		0:First food is not breast milk	0:Colostrum discarded		2. Stratum 2	2006	0: First 12 months of trial	1:Institutional or Home SBA delivery
C193	16. Digambarpur	0:Home non-SBA			1:Thread used	0:Other or not boiled instrument	0:Not wrapped	0:No Breastfeeding	1:Not bathed in 1st 24 hrs	0:First food is not breast milk	0:Colostrum discarded		1. Stratum 1	2006	0: First 12 months of trial	0:Home non-SBA
C194	37. Naktajhijh	0:Home non-SBA	1:Washed hands	0:No CDK	1:Thread used	0:Other or not boiled instrument	0:Not wrapped	0:No Breastfeeding	0:Bathed in 1st 24 hrs	1:First food is breast milk	1:Colostrum not discarded	0:Inappropriate cord care	2. Stratum 2	2007	1: Second 12 months of trial	0:Home non-SBA
C195	21. Banniniya	0:Home non-SBA	1:Washed hands	1:CDK used	1:Thread used	1:Boiled instrument	1:Wrapped	0:No Breastfeeding	0:Bathed in 1st 24 hrs	0:First food is not breast milk	0:Colostrum discarded	1:Appropriate cord care	2. Stratum 2	2007	0: First 12 months of trial	0:Home non-SBA
C196	52. Chora Koyalpur	0:Home non-SBA	1:Washed hands	0:No CDK	1:Thread used	0:Other or not boiled instrument	1:Wrapped	1:Breastfeeding	1:Not bathed in 1st 24 hrs	0:First food is not breast milk	1:Colostrum not discarded	0:Inappropriate cord care	2. Stratum 2	2011	4: Fifth 12 months of trial	0:Home non-SBA
C197	11. Basaiya	2:Institutional delivery	1:Washed hands	0:No CDK	1:Thread used	1:Boiled instrument	0:Not wrapped	0:No Breastfeeding	1:Not bathed in 1st 24 hrs	0:First food is not breast milk	0:Colostrum discarded	0:Inappropriate cord care	2. Stratum 2	2007	1: Second 12 months of trial	1:Institutional or Home SBA delivery
C198	38. Mithileswar Mauwahi	2:Institutional delivery						1:Breastfeeding		1:First food is breast milk	1:Colostrum not discarded		2. Stratum 2	2009	2: Third 12 months of trial	1:Institutional or Home SBA delivery
C199	55. Giddha	0:Home non-SBA		0:No CDK	1:Thread used	0:Other or not boiled instrument	0:Not wrapped	0:No Breastfeeding		0:First food is not breast milk	0:Colostrum discarded	1:Appropriate cord care	2. Stratum 2	2007	0: First 12 months of trial	0:Home non-SBA
C200		2:Institutional delivery		1:CDK used	1:Thread used	1:Boiled instrument	1:Wrapped	1:Breastfeeding	1:Not bathed in 1st 24 hrs	1:First food is breast milk	1:Colostrum not discarded	1:Appropriate cord care		2008	2: Third 12 months of trial	1:Institutional or Home SBA delivery
C201	52. Chora Koyalpur	0:Home non-SBA	0:Not washed hands	0:No CDK	1:Thread used	0:Other or not boiled instrument	1:Wrapped	0:No Breastfeeding	1:Not bathed in 1st 24 hrs	0:First food is not breast milk	1:Colostrum not discarded	1:Appropriate cord care	2. Stratum 2	2006	0: First 12 months of trial	0:Home non-SBA
C202	38. Mithileswar Mauwahi	0:Home non-SBA	1:Washed hands	0:No CDK	1:Thread used	0:Other or not boiled instrument	1:Wrapped	0:No Breastfeeding	0:Bathed in 1st 24 hrs	0:First food is not breast milk	1:Colostrum not discarded		2. Stratum 2	2006	0: First 12 months of trial	0:Home non-SBA
C203	23. Thera Kachuri	0:Home non-SBA	0:Not washed hands	0:No CDK	1:Thread used	1:Boiled instrument	1:Wrapped	0:No Breastfeeding	0:Bathed in 1st 24 hrs	1:First food is breast milk	1:Colostrum not discarded	0:Inappropriate cord care	2. Stratum 2	2008	1: Second 12 months of trial	0:Home non-SBA
C204	46. Kajara Ramaul	0:Home non-SBA		0:No CDK		0:Other or not boiled instrument	1:Wrapped	0:No Breastfeeding	0:Bathed in 1st 24 hrs	1:First food is breast milk	0:Colostrum discarded	1:Appropriate cord care	2. Stratum 2	2006	0: First 12 months of trial	0:Home non-SBA
C205	46. Kajara Ramaul	0:Home non-SBA	0:Not washed hands	0:No CDK	1:Thread used	0:Other or not boiled instrument	1:Wrapped	0:No Breastfeeding	1:Not bathed in 1st 24 hrs	1:First food is breast milk	0:Colostrum discarded		2. Stratum 2	2006	0: First 12 months of trial	0:Home non-SBA
C206	19. Dhanusha Dham	0:Home non-SBA	0:Not washed hands	0:No CDK	1:Thread used	0:Other or not boiled instrument	0:Not wrapped	0:No Breastfeeding	0:Bathed in 1st 24 hrs	1:First food is breast milk	1:Colostrum not discarded	1:Appropriate cord care	2. Stratum 2	2010	4: Fifth 12 months of trial	0:Home non-SBA
C207	20. Jhattiyahi	0:Home non-SBA		0:No CDK	1:Thread used	0:Other or not boiled instrument	1:Wrapped	0:No Breastfeeding	0:Bathed in 1st 24 hrs	1:First food is breast milk	0:Colostrum discarded	0:Inappropriate cord care	2. Stratum 2	2009	3: Fourth 12 months of trial	0:Home non-SBA
C208	56. Ekrahi			1:CDK used	1:Thread used	0:Other or not boiled instrument	0:Not wrapped	0:No Breastfeeding	1:Not bathed in 1st 24 hrs	0:First food is not breast milk	0:Colostrum discarded	0:Inappropriate cord care	2. Stratum 2	2009	3: Fourth 12 months of trial
C209	46. Kajara Ramaul			0:No CDK	1:Thread used	0:Other or not boiled instrument	0:Not wrapped	0:No Breastfeeding	1:Not bathed in 1st 24 hrs	1:First food is breast milk	0:Colostrum discarded	0:Inappropriate cord care	2. Stratum 2	2006	0: First 12 months of trial
C210	10. Devpura rupaitha	0:Home non-SBA	1:Washed hands	0:No CDK	1:Thread used	0:Other or not boiled instrument	1:Wrapped	0:No Breastfeeding	1:Not bathed in 1st 24 hrs	0:First food is not breast milk	1:Colostrum not discarded		2. Stratum 2	2008	1: Second 12 months of trial	0:Home non-SBA
C211	46. Kajara Ramaul	0:Home non-SBA	1:Washed hands	0:No CDK	1:Thread used	1:Boiled instrument	0:Not wrapped	0:No Breastfeeding	0:Bathed in 1st 24 hrs	0:First food is not breast milk	0:Colostrum discarded	0:Inappropriate cord care	2. Stratum 2	2007	0: First 12 months of trial	0:Home non-SBA
C212	46. Kajara Ramaul	0:Home non-SBA		0:No CDK	1:Thread used	0:Other or not boiled instrument	0:Not wrapped	0:No Breastfeeding	0:Bathed in 1st 24 hrs	0:First food is not breast milk	0:Colostrum discarded	1:Appropriate cord care	2. Stratum 2	2007	0: First 12 months of trial	0:Home non-SBA
C213	46. Kajara Ramaul	2:Institutional delivery			1:Thread used	1:Boiled instrument	1:Wrapped	0:No Breastfeeding	0:Bathed in 1st 24 hrs	0:First food is not breast milk	0:Colostrum discarded	1:Appropriate cord care	2. Stratum 2	2007	0: First 12 months of trial	1:Institutional or Home SBA delivery
C214	15. Sakuwa Mahendranagar	0:Home non-SBA	0:Not washed hands	1:CDK used	1:Thread used	0:Other or not boiled instrument	0:Not wrapped	0:No Breastfeeding	0:Bathed in 1st 24 hrs	0:First food is not breast milk	0:Colostrum discarded	1:Appropriate cord care	1. Stratum 1	2007	0: First 12 months of trial	0:Home non-SBA
C215	11. Basaiya	0:Home non-SBA		0:No CDK	1:Thread used	0:Other or not boiled instrument	0:Not wrapped	0:No Breastfeeding	0:Bathed in 1st 24 hrs	0:First food is not breast milk	0:Colostrum discarded	1:Appropriate cord care	2. Stratum 2	2008	1: Second 12 months of trial	0:Home non-SBA
C216	19. Dhanusha Dham	0:Home non-SBA		0:No CDK	1:Thread used	0:Other or not boiled instrument	1:Wrapped	0:No Breastfeeding	0:Bathed in 1st 24 hrs	1:First food is breast milk	1:Colostrum not discarded	0:Inappropriate cord care	2. Stratum 2	2009	3: Fourth 12 months of trial	0:Home non-SBA
C217	51. Chakkar	0:Home non-SBA	1:Washed hands	0:No CDK	1:Thread used	0:Other or not boiled instrument	0:Not wrapped	0:No Breastfeeding	0:Bathed in 1st 24 hrs	0:First food is not breast milk	1:Colostrum not discarded	1:Appropriate cord care	2. Stratum 2	2009	3: Fourth 12 months of trial	0:Home non-SBA
C218	38. Mithileswar Mauwahi	2:Institutional delivery						0:No Breastfeeding		0:First food is not breast milk	1:Colostrum not discarded		2. Stratum 2	2009	2: Third 12 months of trial	1:Institutional or Home SBA delivery
C219	4. Bahedabela	0:Home non-SBA	1:Washed hands	0:No CDK	1:Thread used	0:Other or not boiled instrument	1:Wrapped	0:No Breastfeeding	1:Not bathed in 1st 24 hrs	0:First food is not breast milk	0:Colostrum discarded	0:Inappropriate cord care	2. Stratum 2	2006	0: First 12 months of trial	0:Home non-SBA
C220		0:Home non-SBA		0:No CDK	1:Thread used	0:Other or not boiled instrument	1:Wrapped	0:No Breastfeeding	0:Bathed in 1st 24 hrs	0:First food is not breast milk	0:Colostrum discarded	0:Inappropriate cord care		2007	1: Second 12 months of trial	0:Home non-SBA
C221	46. Kajara Ramaul	0:Home non-SBA		0:No CDK	1:Thread used	0:Other or not boiled instrument	1:Wrapped	0:No Breastfeeding	0:Bathed in 1st 24 hrs	0:First food is not breast milk	0:Colostrum discarded	0:Inappropriate cord care	2. Stratum 2	2009	3: Fourth 12 months of trial	0:Home non-SBA
C222	39. Bhutahi Paterwa	0:Home non-SBA		0:No CDK	1:Thread used	0:Other or not boiled instrument	0:Not wrapped	0:No Breastfeeding	0:Bathed in 1st 24 hrs	1:First food is breast milk	1:Colostrum not discarded	1:Appropriate cord care	2. Stratum 2	2007	1: Second 12 months of trial	0:Home non-SBA
C223	39. Bhutahi Paterwa	0:Home non-SBA		0:No CDK	1:Thread used	0:Other or not boiled instrument	0:Not wrapped	0:No Breastfeeding	0:Bathed in 1st 24 hrs	1:First food is breast milk	0:Colostrum discarded	1:Appropriate cord care	2. Stratum 2	2007	0: First 12 months of trial	0:Home non-SBA
C224	22. Tarapatti Sirsiya	0:Home non-SBA	1:Washed hands	0:No CDK	1:Thread used	0:Other or not boiled instrument	0:Not wrapped	0:No Breastfeeding	1:Not bathed in 1st 24 hrs	1:First food is breast milk	1:Colostrum not discarded	1:Appropriate cord care	2. Stratum 2	2009	3: Fourth 12 months of trial	0:Home non-SBA
C225		0:Home non-SBA	0:Not washed hands	0:No CDK	1:Thread used	0:Other or not boiled instrument	0:Not wrapped	0:No Breastfeeding	0:Bathed in 1st 24 hrs	1:First food is breast milk	1:Colostrum not discarded	0:Inappropriate cord care		2007	1: Second 12 months of trial	0:Home non-SBA
C226		0:Home non-SBA	1:Washed hands	0:No CDK	1:Thread used	0:Other or not boiled instrument	1:Wrapped	0:No Breastfeeding	1:Not bathed in 1st 24 hrs	1:First food is breast milk	0:Colostrum discarded			2007	0: First 12 months of trial	0:Home non-SBA
C227	17. Mansingpatti	0:Home non-SBA	0:Not washed hands										2. Stratum 2	2010	4: Fifth 12 months of trial	0:Home non-SBA
C228	16. Digambarpur	0:Home non-SBA		0:No CDK	1:Thread used	1:Boiled instrument	0:Not wrapped	0:No Breastfeeding	0:Bathed in 1st 24 hrs	0:First food is not breast milk	1:Colostrum not discarded	0:Inappropriate cord care	1. Stratum 1	2007	0: First 12 months of trial	0:Home non-SBA
C229	19. Dhanusha Dham	0:Home non-SBA	0:Not washed hands	0:No CDK	1:Thread used	0:Other or not boiled instrument	1:Wrapped	0:No Breastfeeding	1:Not bathed in 1st 24 hrs	1:First food is breast milk	1:Colostrum not discarded	1:Appropriate cord care	2. Stratum 2	2007	0: First 12 months of trial	0:Home non-SBA
C230	53. Goth Koyalpur	0:Home non-SBA	1:Washed hands	0:No CDK	1:Thread used	1:Boiled instrument	1:Wrapped	0:No Breastfeeding	0:Bathed in 1st 24 hrs	0:First food is not breast milk	1:Colostrum not discarded		2. Stratum 2	2009	2: Third 12 months of trial	0:Home non-SBA
C231	17. Mansingpatti	0:Home non-SBA	1:Washed hands	1:CDK used	1:Thread used	0:Other or not boiled instrument	1:Wrapped	0:No Breastfeeding	0:Bathed in 1st 24 hrs	0:First food is not breast milk	0:Colostrum discarded	0:Inappropriate cord care	2. Stratum 2	2008	2: Third 12 months of trial	0:Home non-SBA
C232	20. Jhattiyahi	0:Home non-SBA	0:Not washed hands										2. Stratum 2	2010	3: Fourth 12 months of trial	0:Home non-SBA
C233		0:Home non-SBA	1:Washed hands	0:No CDK		0:Other or not boiled instrument	1:Wrapped	0:No Breastfeeding	0:Bathed in 1st 24 hrs	0:First food is not breast milk	0:Colostrum discarded	0:Inappropriate cord care		2007	0: First 12 months of trial	0:Home non-SBA
C234	34. Sapahi	2:Institutional delivery						0:No Breastfeeding		0:First food is not breast milk	1:Colostrum not discarded		2. Stratum 2	2011	4: Fifth 12 months of trial	1:Institutional or Home SBA delivery
C235		0:Home non-SBA	1:Washed hands	0:No CDK	1:Thread used	0:Other or not boiled instrument	1:Wrapped	0:No Breastfeeding	0:Bathed in 1st 24 hrs	0:First food is not breast milk	1:Colostrum not discarded	1:Appropriate cord care		2007	0: First 12 months of trial	0:Home non-SBA
C236	11. Basaiya	2:Institutional delivery						0:No Breastfeeding		1:First food is breast milk	0:Colostrum discarded		2. Stratum 2	2007	0: First 12 months of trial	1:Institutional or Home SBA delivery
C237	51. Chakkar	0:Home non-SBA	1:Washed hands	0:No CDK	1:Thread used	0:Other or not boiled instrument	1:Wrapped	0:No Breastfeeding	0:Bathed in 1st 24 hrs	1:First food is breast milk	1:Colostrum not discarded	0:Inappropriate cord care	2. Stratum 2	2008	1: Second 12 months of trial	0:Home non-SBA
C238	56. Ekrahi	0:Home non-SBA	1:Washed hands	0:No CDK	1:Thread used	0:Other or not boiled instrument	1:Wrapped	0:No Breastfeeding	1:Not bathed in 1st 24 hrs	0:First food is not breast milk	1:Colostrum not discarded	0:Inappropriate cord care	2. Stratum 2	2009	2: Third 12 months of trial	0:Home non-SBA
C239	16. Digambarpur	0:Home non-SBA	0:Not washed hands	1:CDK used	1:Thread used	0:Other or not boiled instrument	1:Wrapped	0:No Breastfeeding	0:Bathed in 1st 24 hrs	1:First food is breast milk	1:Colostrum not discarded	0:Inappropriate cord care	1. Stratum 1	2008	2: Third 12 months of trial	0:Home non-SBA
C240	37. Naktajhijh	0:Home non-SBA		0:No CDK	1:Thread used	0:Other or not boiled instrument	1:Wrapped	0:No Breastfeeding	0:Bathed in 1st 24 hrs	1:First food is breast milk	1:Colostrum not discarded	1:Appropriate cord care	2. Stratum 2	2011	4: Fifth 12 months of trial	0:Home non-SBA
C241	26. Bhuchakrapur	0:Home non-SBA		0:No CDK	1:Thread used	0:Other or not boiled instrument	0:Not wrapped	0:No Breastfeeding	0:Bathed in 1st 24 hrs	1:First food is breast milk	1:Colostrum not discarded	1:Appropriate cord care	2. Stratum 2	2008	2: Third 12 months of trial	0:Home non-SBA
C242	9. Bahuarba	0:Home non-SBA	1:Washed hands	0:No CDK	1:Thread used	0:Other or not boiled instrument	1:Wrapped	0:No Breastfeeding	0:Bathed in 1st 24 hrs	0:First food is not breast milk	1:Colostrum not discarded	1:Appropriate cord care	2. Stratum 2	2009	2: Third 12 months of trial	0:Home non-SBA
C243	47. Sabaila	2:Institutional delivery											2. Stratum 2	2011	4: Fifth 12 months of trial	1:Institutional or Home SBA delivery
C244	23. Thera Kachuri	0:Home non-SBA	1:Washed hands		1:Thread used	0:Other or not boiled instrument	0:Not wrapped	0:No Breastfeeding	0:Bathed in 1st 24 hrs	0:First food is not breast milk	0:Colostrum discarded	0:Inappropriate cord care	2. Stratum 2	2006	0: First 12 months of trial	0:Home non-SBA
C245		2:Institutional delivery						0:No Breastfeeding		1:First food is breast milk	1:Colostrum not discarded			2008	2: Third 12 months of trial	1:Institutional or Home SBA delivery
C246	39. Bhutahi Paterwa	0:Home non-SBA	1:Washed hands	0:No CDK	1:Thread used	1:Boiled instrument	1:Wrapped	1:Breastfeeding	1:Not bathed in 1st 24 hrs	1:First food is breast milk	1:Colostrum not discarded	1:Appropriate cord care	2. Stratum 2	2010	4: Fifth 12 months of trial	0:Home non-SBA
C247	14. Nuwakhor Prasahi	0:Home non-SBA	1:Washed hands	0:No CDK	1:Thread used	1:Boiled instrument	1:Wrapped	0:No Breastfeeding	0:Bathed in 1st 24 hrs	0:First food is not breast milk	1:Colostrum not discarded	0:Inappropriate cord care	2. Stratum 2	2008	2: Third 12 months of trial	0:Home non-SBA
C248	39. Bhutahi Paterwa	0:Home non-SBA			1:Thread used	1:Boiled instrument	0:Not wrapped	0:No Breastfeeding	0:Bathed in 1st 24 hrs	0:First food is not breast milk	0:Colostrum discarded	0:Inappropriate cord care	2. Stratum 2	2007	0: First 12 months of trial	0:Home non-SBA
C249	44. Yagyabhumi	0:Home non-SBA	1:Washed hands	0:No CDK	0:No thread	0:Other or not boiled instrument	1:Wrapped	0:No Breastfeeding		0:First food is not breast milk	0:Colostrum discarded	1:Appropriate cord care	1. Stratum 1	2007	0: First 12 months of trial	0:Home non-SBA
C250	7. Devdiyaha	0:Home non-SBA		0:No CDK	1:Thread used	0:Other or not boiled instrument	1:Wrapped	0:No Breastfeeding	0:Bathed in 1st 24 hrs	0:First food is not breast milk	1:Colostrum not discarded	0:Inappropriate cord care	2. Stratum 2	2008	2: Third 12 months of trial	0:Home non-SBA
C251	34. Sapahi	0:Home non-SBA		0:No CDK	1:Thread used	0:Other or not boiled instrument	1:Wrapped	1:Breastfeeding	0:Bathed in 1st 24 hrs	1:First food is breast milk	0:Colostrum discarded	0:Inappropriate cord care	2. Stratum 2	2008	1: Second 12 months of trial	0:Home non-SBA
C252	51. Chakkar	0:Home non-SBA	1:Washed hands		1:Thread used	1:Boiled instrument	0:Not wrapped	0:No Breastfeeding	0:Bathed in 1st 24 hrs	0:First food is not breast milk	0:Colostrum discarded	1:Appropriate cord care	2. Stratum 2	2006	0: First 12 months of trial	0:Home non-SBA
C253	38. Mithileswar Mauwahi	0:Home non-SBA	1:Washed hands	0:No CDK	1:Thread used	0:Other or not boiled instrument	1:Wrapped	0:No Breastfeeding	0:Bathed in 1st 24 hrs	1:First food is breast milk	1:Colostrum not discarded	1:Appropriate cord care	2. Stratum 2	2010	3: Fourth 12 months of trial	0:Home non-SBA
C254	26. Bhuchakrapur	1:Home SBA		0:No CDK	1:Thread used	1:Boiled instrument	1:Wrapped	0:No Breastfeeding	1:Not bathed in 1st 24 hrs	1:First food is breast milk	1:Colostrum not discarded	1:Appropriate cord care	2. Stratum 2	2007	1: Second 12 months of trial	1:Institutional or Home SBA delivery
C255	44. Yagyabhumi	2:Institutional delivery	1:Washed hands	1:CDK used		0:Other or not boiled instrument	1:Wrapped	0:No Breastfeeding	1:Not bathed in 1st 24 hrs	1:First food is breast milk	1:Colostrum not discarded		1. Stratum 1	2006	0: First 12 months of trial	1:Institutional or Home SBA delivery
C256	14. Nuwakhor Prasahi	0:Home non-SBA	1:Washed hands	0:No CDK	1:Thread used	0:Other or not boiled instrument	1:Wrapped	0:No Breastfeeding	0:Bathed in 1st 24 hrs	0:First food is not breast milk	0:Colostrum discarded	0:Inappropriate cord care	2. Stratum 2	2007	0: First 12 months of trial	0:Home non-SBA
C257	44. Yagyabhumi	0:Home non-SBA		0:No CDK	1:Thread used	0:Other or not boiled instrument	0:Not wrapped	0:No Breastfeeding	0:Bathed in 1st 24 hrs	0:First food is not breast milk	0:Colostrum discarded	0:Inappropriate cord care	1. Stratum 1	2006	0: First 12 months of trial	0:Home non-SBA
C258	44. Yagyabhumi	0:Home non-SBA		0:No CDK	1:Thread used	1:Boiled instrument	0:Not wrapped	0:No Breastfeeding	0:Bathed in 1st 24 hrs	0:First food is not breast milk	0:Colostrum discarded	1:Appropriate cord care	1. Stratum 1	2006	0: First 12 months of trial	0:Home non-SBA
C259	44. Yagyabhumi	0:Home non-SBA		0:No CDK	1:Thread used	1:Boiled instrument	1:Wrapped	1:Breastfeeding	1:Not bathed in 1st 24 hrs	0:First food is not breast milk	1:Colostrum not discarded	0:Inappropriate cord care	1. Stratum 1	2007	0: First 12 months of trial	0:Home non-SBA
C260	44. Yagyabhumi	0:Home non-SBA		0:No CDK	1:Thread used	1:Boiled instrument	0:Not wrapped	0:No Breastfeeding	0:Bathed in 1st 24 hrs	0:First food is not breast milk	1:Colostrum not discarded	0:Inappropriate cord care	1. Stratum 1	2006	0: First 12 months of trial	0:Home non-SBA
C261	47. Sabaila	0:Home non-SBA	1:Washed hands	0:No CDK	1:Thread used	0:Other or not boiled instrument	0:Not wrapped	0:No Breastfeeding	0:Bathed in 1st 24 hrs	0:First food is not breast milk	1:Colostrum not discarded	0:Inappropriate cord care	2. Stratum 2	2006	0: First 12 months of trial	0:Home non-SBA
C262	44. Yagyabhumi	0:Home non-SBA		1:CDK used	1:Thread used	0:Other or not boiled instrument	0:Not wrapped	0:No Breastfeeding	1:Not bathed in 1st 24 hrs	0:First food is not breast milk	1:Colostrum not discarded	1:Appropriate cord care	1. Stratum 1	2006	0: First 12 months of trial	0:Home non-SBA
C263		0:Home non-SBA	1:Washed hands	0:No CDK	1:Thread used	1:Boiled instrument	1:Wrapped	0:No Breastfeeding	1:Not bathed in 1st 24 hrs	0:First food is not breast milk	0:Colostrum discarded	0:Inappropriate cord care		2008	1: Second 12 months of trial	0:Home non-SBA
C264	14. Nuwakhor Prasahi	0:Home non-SBA		0:No CDK	1:Thread used	0:Other or not boiled instrument	0:Not wrapped	0:No Breastfeeding	0:Bathed in 1st 24 hrs	1:First food is breast milk	0:Colostrum discarded	1:Appropriate cord care	2. Stratum 2	2010	3: Fourth 12 months of trial	0:Home non-SBA
C265		0:Home non-SBA		0:No CDK	1:Thread used	0:Other or not boiled instrument	1:Wrapped	0:No Breastfeeding	0:Bathed in 1st 24 hrs	0:First food is not breast milk	1:Colostrum not discarded	1:Appropriate cord care		2006	0: First 12 months of trial	0:Home non-SBA
C266	44. Yagyabhumi	0:Home non-SBA		0:No CDK	1:Thread used	0:Other or not boiled instrument	0:Not wrapped	0:No Breastfeeding	0:Bathed in 1st 24 hrs	1:First food is breast milk	1:Colostrum not discarded	1:Appropriate cord care	1. Stratum 1	2010	4: Fifth 12 months of trial	0:Home non-SBA
C267	56. Ekrahi	0:Home non-SBA	1:Washed hands	0:No CDK	1:Thread used	0:Other or not boiled instrument	1:Wrapped	0:No Breastfeeding	1:Not bathed in 1st 24 hrs	0:First food is not breast milk	1:Colostrum not discarded	0:Inappropriate cord care	2. Stratum 2	2010	4: Fifth 12 months of trial	0:Home non-SBA
C268	44. Yagyabhumi	0:Home non-SBA		0:No CDK	1:Thread used	0:Other or not boiled instrument	1:Wrapped	0:No Breastfeeding	0:Bathed in 1st 24 hrs	1:First food is breast milk	0:Colostrum discarded	1:Appropriate cord care	1. Stratum 1	2006	0: First 12 months of trial	0:Home non-SBA
C269	38. Mithileswar Mauwahi	2:Institutional delivery	1:Washed hands	1:CDK used	1:Thread used	1:Boiled instrument	1:Wrapped	0:No Breastfeeding	1:Not bathed in 1st 24 hrs	1:First food is breast milk	1:Colostrum not discarded	1:Appropriate cord care	2. Stratum 2	2007	1: Second 12 months of trial	1:Institutional or Home SBA delivery
C270	11. Basaiya	0:Home non-SBA		0:No CDK	1:Thread used	0:Other or not boiled instrument	0:Not wrapped	0:No Breastfeeding	1:Not bathed in 1st 24 hrs	0:First food is not breast milk		0:Inappropriate cord care	2. Stratum 2	2007	0: First 12 months of trial	0:Home non-SBA
C271	10. Devpura rupaitha	0:Home non-SBA	1:Washed hands	0:No CDK	1:Thread used	0:Other or not boiled instrument	1:Wrapped	0:No Breastfeeding	0:Bathed in 1st 24 hrs	0:First food is not breast milk	1:Colostrum not discarded	1:Appropriate cord care	2. Stratum 2	2011	4: Fifth 12 months of trial	0:Home non-SBA
C272	14. Nuwakhor Prasahi	0:Home non-SBA			1:Thread used	0:Other or not boiled instrument	0:Not wrapped	0:No Breastfeeding	0:Bathed in 1st 24 hrs	0:First food is not breast milk	0:Colostrum discarded	0:Inappropriate cord care	2. Stratum 2	2006	0: First 12 months of trial	0:Home non-SBA
C273		0:Home non-SBA		1:CDK used	1:Thread used	0:Other or not boiled instrument	1:Wrapped	0:No Breastfeeding	0:Bathed in 1st 24 hrs	0:First food is not breast milk	0:Colostrum discarded			2008	1: Second 12 months of trial	0:Home non-SBA
C274	19. Dhanusha Dham			0:No CDK	1:Thread used	0:Other or not boiled instrument	0:Not wrapped	0:No Breastfeeding	0:Bathed in 1st 24 hrs	1:First food is breast milk	1:Colostrum not discarded		2. Stratum 2	2007	1: Second 12 months of trial
C275	44. Yagyabhumi	2:Institutional delivery		1:CDK used		0:Other or not boiled instrument	1:Wrapped	1:Breastfeeding	1:Not bathed in 1st 24 hrs	1:First food is breast milk		1:Appropriate cord care	1. Stratum 1	2006	0: First 12 months of trial	1:Institutional or Home SBA delivery
C276	38. Mithileswar Mauwahi	0:Home non-SBA	1:Washed hands	0:No CDK	1:Thread used	1:Boiled instrument	1:Wrapped	0:No Breastfeeding	0:Bathed in 1st 24 hrs	1:First food is breast milk	1:Colostrum not discarded	1:Appropriate cord care	2. Stratum 2	2009	2: Third 12 months of trial	0:Home non-SBA
C277	47. Sabaila	0:Home non-SBA	0:Not washed hands	0:No CDK	1:Thread used	0:Other or not boiled instrument	1:Wrapped	0:No Breastfeeding	0:Bathed in 1st 24 hrs	1:First food is breast milk	1:Colostrum not discarded	1:Appropriate cord care	2. Stratum 2	2008	1: Second 12 months of trial	0:Home non-SBA
C278		0:Home non-SBA												2009	2: Third 12 months of trial	0:Home non-SBA
C279	51. Chakkar	0:Home non-SBA	1:Washed hands	0:No CDK	1:Thread used	0:Other or not boiled instrument	1:Wrapped	0:No Breastfeeding	0:Bathed in 1st 24 hrs	0:First food is not breast milk	1:Colostrum not discarded	0:Inappropriate cord care	2. Stratum 2	2008	1: Second 12 months of trial	0:Home non-SBA
C280	44. Yagyabhumi	0:Home non-SBA	0:Not washed hands		1:Thread used	0:Other or not boiled instrument	0:Not wrapped	0:No Breastfeeding	1:Not bathed in 1st 24 hrs	1:First food is breast milk	0:Colostrum discarded	1:Appropriate cord care	1. Stratum 1	2006	0: First 12 months of trial	0:Home non-SBA
C281	23. Thera Kachuri	0:Home non-SBA	1:Washed hands	0:No CDK	1:Thread used	0:Other or not boiled instrument	0:Not wrapped	0:No Breastfeeding	1:Not bathed in 1st 24 hrs	1:First food is breast milk	0:Colostrum discarded	1:Appropriate cord care	2. Stratum 2	2009	3: Fourth 12 months of trial	0:Home non-SBA
C282	10. Devpura rupaitha	2:Institutional delivery						0:No Breastfeeding		0:First food is not breast milk	1:Colostrum not discarded		2. Stratum 2	2010	4: Fifth 12 months of trial	1:Institutional or Home SBA delivery
C283	20. Jhattiyahi	0:Home non-SBA	1:Washed hands	0:No CDK	1:Thread used	0:Other or not boiled instrument	1:Wrapped	0:No Breastfeeding	0:Bathed in 1st 24 hrs	0:First food is not breast milk	1:Colostrum not discarded	0:Inappropriate cord care	2. Stratum 2	2007	0: First 12 months of trial	0:Home non-SBA
C284	46. Kajara Ramaul	0:Home non-SBA		0:No CDK	1:Thread used	1:Boiled instrument	1:Wrapped	0:No Breastfeeding	0:Bathed in 1st 24 hrs	1:First food is breast milk	1:Colostrum not discarded		2. Stratum 2	2007	0: First 12 months of trial	0:Home non-SBA
C285	16. Digambarpur	0:Home non-SBA		0:No CDK	1:Thread used	1:Boiled instrument	1:Wrapped	0:No Breastfeeding	0:Bathed in 1st 24 hrs	0:First food is not breast milk	1:Colostrum not discarded	1:Appropriate cord care	1. Stratum 1	2010	3: Fourth 12 months of trial	0:Home non-SBA
C286	56. Ekrahi	0:Home non-SBA	1:Washed hands	0:No CDK	1:Thread used	0:Other or not boiled instrument	1:Wrapped	0:No Breastfeeding	1:Not bathed in 1st 24 hrs	0:First food is not breast milk	1:Colostrum not discarded	0:Inappropriate cord care	2. Stratum 2	2010	4: Fifth 12 months of trial	0:Home non-SBA
C287	39. Bhutahi Paterwa	0:Home non-SBA	1:Washed hands	0:No CDK	1:Thread used	0:Other or not boiled instrument	1:Wrapped	0:No Breastfeeding	1:Not bathed in 1st 24 hrs	1:First food is breast milk	1:Colostrum not discarded	1:Appropriate cord care	2. Stratum 2	2009	2: Third 12 months of trial	0:Home non-SBA
C288	53. Goth Koyalpur	0:Home non-SBA	0:Not washed hands	0:No CDK	1:Thread used	0:Other or not boiled instrument	1:Wrapped	0:No Breastfeeding	1:Not bathed in 1st 24 hrs	1:First food is breast milk	1:Colostrum not discarded	0:Inappropriate cord care	2. Stratum 2	2010	4: Fifth 12 months of trial	0:Home non-SBA
C289	37. Naktajhijh	0:Home non-SBA		0:No CDK	1:Thread used	0:Other or not boiled instrument	1:Wrapped	0:No Breastfeeding	0:Bathed in 1st 24 hrs	1:First food is breast milk	1:Colostrum not discarded	1:Appropriate cord care	2. Stratum 2	2007	0: First 12 months of trial	0:Home non-SBA
C290	37. Naktajhijh	0:Home non-SBA	1:Washed hands	1:CDK used	1:Thread used	1:Boiled instrument	1:Wrapped	0:No Breastfeeding	0:Bathed in 1st 24 hrs	1:First food is breast milk	1:Colostrum not discarded	1:Appropriate cord care	2. Stratum 2	2008	1: Second 12 months of trial	0:Home non-SBA
C291	44. Yagyabhumi	0:Home non-SBA	1:Washed hands	1:CDK used	1:Thread used	0:Other or not boiled instrument	0:Not wrapped	0:No Breastfeeding	1:Not bathed in 1st 24 hrs	1:First food is breast milk	1:Colostrum not discarded	1:Appropriate cord care	1. Stratum 1	2008	1: Second 12 months of trial	0:Home non-SBA
C292		0:Home non-SBA	1:Washed hands	0:No CDK	1:Thread used	0:Other or not boiled instrument	0:Not wrapped	0:No Breastfeeding	0:Bathed in 1st 24 hrs	1:First food is breast milk	1:Colostrum not discarded	1:Appropriate cord care		2010	4: Fifth 12 months of trial	0:Home non-SBA
C293	60. Maachi Jhitkoiya	0:Home non-SBA	1:Washed hands	0:No CDK	1:Thread used	0:Other or not boiled instrument	0:Not wrapped	0:No Breastfeeding	0:Bathed in 1st 24 hrs	0:First food is not breast milk	0:Colostrum discarded	0:Inappropriate cord care	1. Stratum 1	2007	0: First 12 months of trial	0:Home non-SBA
C294	46. Kajara Ramaul	0:Home non-SBA	0:Not washed hands	0:No CDK	1:Thread used	1:Boiled instrument	0:Not wrapped	0:No Breastfeeding	0:Bathed in 1st 24 hrs	0:First food is not breast milk	0:Colostrum discarded	0:Inappropriate cord care	2. Stratum 2	2010	3: Fourth 12 months of trial	0:Home non-SBA
C295	34. Sapahi	0:Home non-SBA	0:Not washed hands	0:No CDK	1:Thread used	0:Other or not boiled instrument	1:Wrapped	0:No Breastfeeding	0:Bathed in 1st 24 hrs	1:First food is breast milk	1:Colostrum not discarded	1:Appropriate cord care	2. Stratum 2	2011	4: Fifth 12 months of trial	0:Home non-SBA
C296	23. Thera Kachuri	0:Home non-SBA	1:Washed hands	0:No CDK	1:Thread used	0:Other or not boiled instrument	1:Wrapped	0:No Breastfeeding	0:Bathed in 1st 24 hrs	0:First food is not breast milk	1:Colostrum not discarded	0:Inappropriate cord care	2. Stratum 2	2007	0: First 12 months of trial	0:Home non-SBA
C297	39. Bhutahi Paterwa	0:Home non-SBA	1:Washed hands	0:No CDK	1:Thread used	1:Boiled instrument	1:Wrapped	0:No Breastfeeding	0:Bathed in 1st 24 hrs	1:First food is breast milk	1:Colostrum not discarded	0:Inappropriate cord care	2. Stratum 2	2010	3: Fourth 12 months of trial	0:Home non-SBA
C298		0:Home non-SBA		1:CDK used	1:Thread used	0:Other or not boiled instrument	1:Wrapped	0:No Breastfeeding	0:Bathed in 1st 24 hrs	0:First food is not breast milk	0:Colostrum discarded	1:Appropriate cord care		2008	1: Second 12 months of trial	0:Home non-SBA
C299	46. Kajara Ramaul	2:Institutional delivery						0:No Breastfeeding		1:First food is breast milk	0:Colostrum discarded		2. Stratum 2	2010	4: Fifth 12 months of trial	1:Institutional or Home SBA delivery
C300	55. Giddha							0:No Breastfeeding		1:First food is breast milk	0:Colostrum discarded		2. Stratum 2	2009	3: Fourth 12 months of trial
C301	22. Tarapatti Sirsiya	2:Institutional delivery						0:No Breastfeeding		1:First food is breast milk	1:Colostrum not discarded		2. Stratum 2	2010	4: Fifth 12 months of trial	1:Institutional or Home SBA delivery
C302	4. Bahedabela	0:Home non-SBA	1:Washed hands	0:No CDK	1:Thread used	1:Boiled instrument	1:Wrapped	0:No Breastfeeding	1:Not bathed in 1st 24 hrs	0:First food is not breast milk	0:Colostrum discarded	1:Appropriate cord care	2. Stratum 2	2007	1: Second 12 months of trial	0:Home non-SBA
C303		0:Home non-SBA	1:Washed hands	0:No CDK	1:Thread used	0:Other or not boiled instrument	1:Wrapped	0:No Breastfeeding	0:Bathed in 1st 24 hrs	0:First food is not breast milk	0:Colostrum discarded	1:Appropriate cord care		2009	2: Third 12 months of trial	0:Home non-SBA
C304	56. Ekrahi			0:No CDK	1:Thread used	0:Other or not boiled instrument	1:Wrapped	0:No Breastfeeding	1:Not bathed in 1st 24 hrs	0:First food is not breast milk	1:Colostrum not discarded	1:Appropriate cord care	2. Stratum 2	2006	0: First 12 months of trial
C305	38. Mithileswar Mauwahi	0:Home non-SBA	0:Not washed hands	0:No CDK	1:Thread used	0:Other or not boiled instrument	1:Wrapped	0:No Breastfeeding	0:Bathed in 1st 24 hrs	0:First food is not breast milk	0:Colostrum discarded	1:Appropriate cord care	2. Stratum 2	2007	0: First 12 months of trial	0:Home non-SBA
C306	39. Bhutahi Paterwa	0:Home non-SBA			1:Thread used	1:Boiled instrument	1:Wrapped	0:No Breastfeeding	1:Not bathed in 1st 24 hrs	0:First food is not breast milk	1:Colostrum not discarded	1:Appropriate cord care	2. Stratum 2	2007	0: First 12 months of trial	0:Home non-SBA
C307	39. Bhutahi Paterwa	0:Home non-SBA	0:Not washed hands	0:No CDK	1:Thread used	0:Other or not boiled instrument	1:Wrapped	0:No Breastfeeding	0:Bathed in 1st 24 hrs	0:First food is not breast milk	0:Colostrum discarded	0:Inappropriate cord care	2. Stratum 2	2007	0: First 12 months of trial	0:Home non-SBA
C308	39. Bhutahi Paterwa	0:Home non-SBA		0:No CDK	1:Thread used	1:Boiled instrument	0:Not wrapped	0:No Breastfeeding	0:Bathed in 1st 24 hrs	0:First food is not breast milk	0:Colostrum discarded	0:Inappropriate cord care	2. Stratum 2	2007	0: First 12 months of trial	0:Home non-SBA
C309	55. Giddha	0:Home non-SBA	1:Washed hands		1:Thread used	1:Boiled instrument	1:Wrapped			0:First food is not breast milk		1:Appropriate cord care	2. Stratum 2	2009	3: Fourth 12 months of trial	0:Home non-SBA
C310	14. Nuwakhor Prasahi	0:Home non-SBA		0:No CDK	1:Thread used	1:Boiled instrument	0:Not wrapped	0:No Breastfeeding	0:Bathed in 1st 24 hrs	1:First food is breast milk	0:Colostrum discarded	0:Inappropriate cord care	2. Stratum 2	2010	3: Fourth 12 months of trial	0:Home non-SBA
C311	11. Basaiya	2:Institutional delivery	1:Washed hands	1:CDK used	1:Thread used	1:Boiled instrument	1:Wrapped	0:No Breastfeeding	1:Not bathed in 1st 24 hrs	1:First food is breast milk	0:Colostrum discarded	0:Inappropriate cord care	2. Stratum 2	2007	0: First 12 months of trial	1:Institutional or Home SBA delivery
C312		0:Home non-SBA	0:Not washed hands	0:No CDK	1:Thread used	0:Other or not boiled instrument	0:Not wrapped	0:No Breastfeeding	0:Bathed in 1st 24 hrs	0:First food is not breast milk	0:Colostrum discarded	0:Inappropriate cord care		2007	1: Second 12 months of trial	0:Home non-SBA
C313		2:Institutional delivery								0:First food is not breast milk				2009	2: Third 12 months of trial	1:Institutional or Home SBA delivery
C314	38. Mithileswar Mauwahi	0:Home non-SBA	1:Washed hands	0:No CDK	1:Thread used	0:Other or not boiled instrument	1:Wrapped	0:No Breastfeeding	0:Bathed in 1st 24 hrs	0:First food is not breast milk	1:Colostrum not discarded	1:Appropriate cord care	2. Stratum 2	2007	0: First 12 months of trial	0:Home non-SBA
C315		0:Home non-SBA		0:No CDK	1:Thread used	0:Other or not boiled instrument	1:Wrapped	0:No Breastfeeding	0:Bathed in 1st 24 hrs	1:First food is breast milk	1:Colostrum not discarded	0:Inappropriate cord care		2007	0: First 12 months of trial	0:Home non-SBA
C316	15. Sakuwa Mahendranagar	0:Home non-SBA		0:No CDK	1:Thread used	0:Other or not boiled instrument	1:Wrapped	0:No Breastfeeding	0:Bathed in 1st 24 hrs	1:First food is breast milk	1:Colostrum not discarded	0:Inappropriate cord care	1. Stratum 1	2007	0: First 12 months of trial	0:Home non-SBA
C317	15. Sakuwa Mahendranagar	0:Home non-SBA	1:Washed hands		1:Thread used	0:Other or not boiled instrument	1:Wrapped					1:Appropriate cord care	1. Stratum 1	2006	0: First 12 months of trial	0:Home non-SBA
C318		0:Home non-SBA		0:No CDK	1:Thread used	0:Other or not boiled instrument	0:Not wrapped	0:No Breastfeeding	1:Not bathed in 1st 24 hrs	0:First food is not breast milk	0:Colostrum discarded	1:Appropriate cord care		2006	0: First 12 months of trial	0:Home non-SBA
C319	38. Mithileswar Mauwahi	0:Home non-SBA	1:Washed hands	0:No CDK	1:Thread used	0:Other or not boiled instrument	1:Wrapped	0:No Breastfeeding	1:Not bathed in 1st 24 hrs	0:First food is not breast milk	1:Colostrum not discarded	1:Appropriate cord care	2. Stratum 2	2007	0: First 12 months of trial	0:Home non-SBA
C320	38. Mithileswar Mauwahi	0:Home non-SBA	1:Washed hands	0:No CDK	1:Thread used	0:Other or not boiled instrument	1:Wrapped	0:No Breastfeeding	0:Bathed in 1st 24 hrs	0:First food is not breast milk	1:Colostrum not discarded	1:Appropriate cord care	2. Stratum 2	2007	0: First 12 months of trial	0:Home non-SBA
C321	37. Naktajhijh	0:Home non-SBA		0:No CDK	1:Thread used	1:Boiled instrument						1:Appropriate cord care	2. Stratum 2	2006	0: First 12 months of trial	0:Home non-SBA
C322		2:Institutional delivery						0:No Breastfeeding		0:First food is not breast milk	0:Colostrum discarded			2008	2: Third 12 months of trial	1:Institutional or Home SBA delivery
C323	37. Naktajhijh	0:Home non-SBA		0:No CDK	1:Thread used	0:Other or not boiled instrument	1:Wrapped	0:No Breastfeeding	0:Bathed in 1st 24 hrs	1:First food is breast milk	0:Colostrum discarded	1:Appropriate cord care	2. Stratum 2	2006	0: First 12 months of trial	0:Home non-SBA
C324	37. Naktajhijh	0:Home non-SBA	1:Washed hands	0:No CDK	1:Thread used	0:Other or not boiled instrument	1:Wrapped	0:No Breastfeeding	0:Bathed in 1st 24 hrs	0:First food is not breast milk	1:Colostrum not discarded	0:Inappropriate cord care	2. Stratum 2	2006	0: First 12 months of trial	0:Home non-SBA
C325	38. Mithileswar Mauwahi	0:Home non-SBA	1:Washed hands	0:No CDK	1:Thread used	0:Other or not boiled instrument	1:Wrapped	0:No Breastfeeding	0:Bathed in 1st 24 hrs	0:First food is not breast milk	0:Colostrum discarded	1:Appropriate cord care	2. Stratum 2	2010	3: Fourth 12 months of trial	0:Home non-SBA
C326	37. Naktajhijh		1:Washed hands	0:No CDK	1:Thread used	0:Other or not boiled instrument	1:Wrapped	0:No Breastfeeding		0:First food is not breast milk	1:Colostrum not discarded	0:Inappropriate cord care	2. Stratum 2	2006	0: First 12 months of trial
C327	17. Mansingpatti	2:Institutional delivery						0:No Breastfeeding		0:First food is not breast milk	0:Colostrum discarded		2. Stratum 2	2010	3: Fourth 12 months of trial	1:Institutional or Home SBA delivery
C328	34. Sapahi	2:Institutional delivery						0:No Breastfeeding		1:First food is breast milk	0:Colostrum discarded		2. Stratum 2	2009	3: Fourth 12 months of trial	1:Institutional or Home SBA delivery
C329	15. Sakuwa Mahendranagar	2:Institutional delivery						1:Breastfeeding		1:First food is breast milk	1:Colostrum not discarded		1. Stratum 1	2010	4: Fifth 12 months of trial	1:Institutional or Home SBA delivery
C330		0:Home non-SBA	1:Washed hands	0:No CDK	1:Thread used	0:Other or not boiled instrument	1:Wrapped	0:No Breastfeeding	0:Bathed in 1st 24 hrs	0:First food is not breast milk	0:Colostrum discarded	1:Appropriate cord care		2008	1: Second 12 months of trial	0:Home non-SBA
C331	51. Chakkar	0:Home non-SBA	1:Washed hands	0:No CDK	1:Thread used	0:Other or not boiled instrument	1:Wrapped	0:No Breastfeeding	1:Not bathed in 1st 24 hrs	0:First food is not breast milk	0:Colostrum discarded	0:Inappropriate cord care	2. Stratum 2	2011	4: Fifth 12 months of trial	0:Home non-SBA
C332	47. Sabaila	2:Institutional delivery	1:Washed hands	0:No CDK			0:Not wrapped	0:No Breastfeeding	1:Not bathed in 1st 24 hrs	1:First food is breast milk	0:Colostrum discarded		2. Stratum 2	2006	0: First 12 months of trial	1:Institutional or Home SBA delivery
C333		0:Home non-SBA	1:Washed hands	0:No CDK	1:Thread used	0:Other or not boiled instrument	1:Wrapped	0:No Breastfeeding	0:Bathed in 1st 24 hrs	0:First food is not breast milk	1:Colostrum not discarded	0:Inappropriate cord care		2010	4: Fifth 12 months of trial	0:Home non-SBA
C334	22. Tarapatti Sirsiya	2:Institutional delivery						0:No Breastfeeding		0:First food is not breast milk	1:Colostrum not discarded		2. Stratum 2	2010	4: Fifth 12 months of trial	1:Institutional or Home SBA delivery
C335	7. Devdiyaha	0:Home non-SBA		0:No CDK	1:Thread used	0:Other or not boiled instrument	1:Wrapped	0:No Breastfeeding	0:Bathed in 1st 24 hrs	1:First food is breast milk	1:Colostrum not discarded	0:Inappropriate cord care	2. Stratum 2	2008	2: Third 12 months of trial	0:Home non-SBA
C336	37. Naktajhijh	1:Home SBA	1:Washed hands	1:CDK used		0:Other or not boiled instrument	1:Wrapped	0:No Breastfeeding	0:Bathed in 1st 24 hrs	1:First food is breast milk	1:Colostrum not discarded	1:Appropriate cord care	2. Stratum 2	2006	0: First 12 months of trial	1:Institutional or Home SBA delivery
C337	16. Digambarpur	0:Home non-SBA											1. Stratum 1	2008	1: Second 12 months of trial	0:Home non-SBA
C338	60. Maachi Jhitkoiya	0:Home non-SBA	1:Washed hands		1:Thread used	0:Other or not boiled instrument						1:Appropriate cord care	1. Stratum 1	2010	3: Fourth 12 months of trial	0:Home non-SBA
C339	15. Sakuwa Mahendranagar	2:Institutional delivery						0:No Breastfeeding		0:First food is not breast milk	1:Colostrum not discarded		1. Stratum 1	2007	0: First 12 months of trial	1:Institutional or Home SBA delivery
C340	20. Jhattiyahi	2:Institutional delivery						0:No Breastfeeding		0:First food is not breast milk	1:Colostrum not discarded		2. Stratum 2	2009	2: Third 12 months of trial	1:Institutional or Home SBA delivery
C341	38. Mithileswar Mauwahi	0:Home non-SBA	1:Washed hands	0:No CDK	1:Thread used	0:Other or not boiled instrument	1:Wrapped	0:No Breastfeeding	0:Bathed in 1st 24 hrs	1:First food is breast milk	1:Colostrum not discarded	1:Appropriate cord care	2. Stratum 2	2008	1: Second 12 months of trial	0:Home non-SBA
C342		2:Institutional delivery						0:No Breastfeeding		1:First food is breast milk	1:Colostrum not discarded			2010	4: Fifth 12 months of trial	1:Institutional or Home SBA delivery
C343	6. Ghodghas	0:Home non-SBA		0:No CDK	1:Thread used	0:Other or not boiled instrument	1:Wrapped	0:No Breastfeeding	0:Bathed in 1st 24 hrs	0:First food is not breast milk	0:Colostrum discarded	0:Inappropriate cord care	2. Stratum 2	2008	2: Third 12 months of trial	0:Home non-SBA
C344	55. Giddha	0:Home non-SBA		0:No CDK	1:Thread used	0:Other or not boiled instrument	0:Not wrapped	0:No Breastfeeding	1:Not bathed in 1st 24 hrs	0:First food is not breast milk	0:Colostrum discarded		2. Stratum 2	2007	1: Second 12 months of trial	0:Home non-SBA
C345	47. Sabaila	2:Institutional delivery						0:No Breastfeeding	1:Not bathed in 1st 24 hrs	1:First food is breast milk	0:Colostrum discarded		2. Stratum 2	2006	0: First 12 months of trial	1:Institutional or Home SBA delivery
C346	52. Chora Koyalpur	0:Home non-SBA	1:Washed hands	0:No CDK	1:Thread used	1:Boiled instrument	1:Wrapped	0:No Breastfeeding	1:Not bathed in 1st 24 hrs	1:First food is breast milk	1:Colostrum not discarded	1:Appropriate cord care	2. Stratum 2	2008	1: Second 12 months of trial	0:Home non-SBA
C347	11. Basaiya	0:Home non-SBA	0:Not washed hands	0:No CDK	1:Thread used	0:Other or not boiled instrument	1:Wrapped	0:No Breastfeeding	0:Bathed in 1st 24 hrs	0:First food is not breast milk	1:Colostrum not discarded	1:Appropriate cord care	2. Stratum 2	2007	0: First 12 months of trial	0:Home non-SBA
C348	60. Maachi Jhitkoiya	0:Home non-SBA	0:Not washed hands		1:Thread used	0:Other or not boiled instrument	1:Wrapped			1:First food is breast milk		1:Appropriate cord care	1. Stratum 1	2010	3: Fourth 12 months of trial	0:Home non-SBA
C349	14. Nuwakhor Prasahi	2:Institutional delivery						0:No Breastfeeding		0:First food is not breast milk	0:Colostrum discarded		2. Stratum 2	2011	4: Fifth 12 months of trial	1:Institutional or Home SBA delivery
C350	15. Sakuwa Mahendranagar	0:Home non-SBA	0:Not washed hands										1. Stratum 1	2008	2: Third 12 months of trial	0:Home non-SBA
C351	21. Banniniya	2:Institutional delivery						1:Breastfeeding		1:First food is breast milk	0:Colostrum discarded		2. Stratum 2	2009	2: Third 12 months of trial	1:Institutional or Home SBA delivery
C352	14. Nuwakhor Prasahi	0:Home non-SBA	0:Not washed hands	0:No CDK	1:Thread used	1:Boiled instrument	0:Not wrapped	0:No Breastfeeding	0:Bathed in 1st 24 hrs	0:First food is not breast milk	0:Colostrum discarded	0:Inappropriate cord care	2. Stratum 2	2009	2: Third 12 months of trial	0:Home non-SBA
C353		0:Home non-SBA		1:CDK used	1:Thread used	0:Other or not boiled instrument	1:Wrapped	0:No Breastfeeding	1:Not bathed in 1st 24 hrs	1:First food is breast milk	1:Colostrum not discarded	1:Appropriate cord care		2010	3: Fourth 12 months of trial	0:Home non-SBA
C354	10. Devpura rupaitha	0:Home non-SBA	1:Washed hands	0:No CDK	1:Thread used	1:Boiled instrument	1:Wrapped	0:No Breastfeeding	0:Bathed in 1st 24 hrs	1:First food is breast milk	0:Colostrum discarded	0:Inappropriate cord care	2. Stratum 2	2010	4: Fifth 12 months of trial	0:Home non-SBA
C355	39. Bhutahi Paterwa	0:Home non-SBA		0:No CDK	1:Thread used	0:Other or not boiled instrument	1:Wrapped	0:No Breastfeeding	0:Bathed in 1st 24 hrs	1:First food is breast milk	1:Colostrum not discarded	1:Appropriate cord care	2. Stratum 2	2008	1: Second 12 months of trial	0:Home non-SBA
C356	10. Devpura rupaitha	0:Home non-SBA	1:Washed hands	0:No CDK	1:Thread used	0:Other or not boiled instrument	1:Wrapped	0:No Breastfeeding	0:Bathed in 1st 24 hrs	0:First food is not breast milk	0:Colostrum discarded	1:Appropriate cord care	2. Stratum 2	2010	3: Fourth 12 months of trial	0:Home non-SBA
C357	46. Kajara Ramaul	0:Home non-SBA	0:Not washed hands	0:No CDK	1:Thread used	0:Other or not boiled instrument	0:Not wrapped	0:No Breastfeeding	0:Bathed in 1st 24 hrs	0:First food is not breast milk	0:Colostrum discarded	0:Inappropriate cord care	2. Stratum 2	2008	2: Third 12 months of trial	0:Home non-SBA
C358	34. Sapahi	0:Home non-SBA	0:Not washed hands	0:No CDK	1:Thread used	0:Other or not boiled instrument	1:Wrapped	0:No Breastfeeding	0:Bathed in 1st 24 hrs	0:First food is not breast milk	1:Colostrum not discarded	1:Appropriate cord care	2. Stratum 2	2009	2: Third 12 months of trial	0:Home non-SBA
C359	2. Tulsiyahi Jabdi	0:Home non-SBA		0:No CDK	1:Thread used	0:Other or not boiled instrument	1:Wrapped	0:No Breastfeeding	0:Bathed in 1st 24 hrs	0:First food is not breast milk	0:Colostrum discarded		2. Stratum 2	2008	2: Third 12 months of trial	0:Home non-SBA
C360	46. Kajara Ramaul	2:Institutional delivery						1:Breastfeeding		1:First food is breast milk	0:Colostrum discarded		2. Stratum 2	2009	3: Fourth 12 months of trial	1:Institutional or Home SBA delivery
C361		2:Institutional delivery					0:Not wrapped	1:Breastfeeding		1:First food is breast milk	1:Colostrum not discarded			2006	0: First 12 months of trial	1:Institutional or Home SBA delivery
C362	47. Sabaila	0:Home non-SBA	1:Washed hands	0:No CDK	1:Thread used	0:Other or not boiled instrument	1:Wrapped	0:No Breastfeeding	0:Bathed in 1st 24 hrs	0:First food is not breast milk	0:Colostrum discarded	0:Inappropriate cord care	2. Stratum 2	2008	1: Second 12 months of trial	0:Home non-SBA
C363	55. Giddha	0:Home non-SBA	1:Washed hands	0:No CDK	1:Thread used	0:Other or not boiled instrument	1:Wrapped	0:No Breastfeeding	0:Bathed in 1st 24 hrs	0:First food is not breast milk	1:Colostrum not discarded	1:Appropriate cord care	2. Stratum 2	2010	3: Fourth 12 months of trial	0:Home non-SBA
C364	15. Sakuwa Mahendranagar	2:Institutional delivery						0:No Breastfeeding		1:First food is breast milk	1:Colostrum not discarded		1. Stratum 1	2011	4: Fifth 12 months of trial	1:Institutional or Home SBA delivery
C365	56. Ekrahi	2:Institutional delivery						0:No Breastfeeding		1:First food is breast milk	1:Colostrum not discarded		2. Stratum 2	2010	3: Fourth 12 months of trial	1:Institutional or Home SBA delivery
C366		0:Home non-SBA	1:Washed hands	0:No CDK	1:Thread used	0:Other or not boiled instrument	0:Not wrapped	0:No Breastfeeding	0:Bathed in 1st 24 hrs	1:First food is breast milk	0:Colostrum discarded	0:Inappropriate cord care		2006	0: First 12 months of trial	0:Home non-SBA
C367	7. Devdiyaha	0:Home non-SBA		0:No CDK	1:Thread used	0:Other or not boiled instrument	1:Wrapped	0:No Breastfeeding	1:Not bathed in 1st 24 hrs	1:First food is breast milk	1:Colostrum not discarded	0:Inappropriate cord care	2. Stratum 2	2010	3: Fourth 12 months of trial	0:Home non-SBA
C368	11. Basaiya	0:Home non-SBA		0:No CDK	1:Thread used	0:Other or not boiled instrument	0:Not wrapped	0:No Breastfeeding	1:Not bathed in 1st 24 hrs	0:First food is not breast milk	1:Colostrum not discarded	1:Appropriate cord care	2. Stratum 2	2007	1: Second 12 months of trial	0:Home non-SBA
C369	38. Mithileswar Mauwahi	0:Home non-SBA	1:Washed hands	1:CDK used	1:Thread used	0:Other or not boiled instrument	0:Not wrapped	0:No Breastfeeding	0:Bathed in 1st 24 hrs	0:First food is not breast milk	1:Colostrum not discarded	0:Inappropriate cord care	2. Stratum 2	2006	0: First 12 months of trial	0:Home non-SBA
C370		2:Institutional delivery						0:No Breastfeeding		1:First food is breast milk	1:Colostrum not discarded			2010	4: Fifth 12 months of trial	1:Institutional or Home SBA delivery
C371	7. Devdiyaha	0:Home non-SBA		0:No CDK	1:Thread used	0:Other or not boiled instrument	1:Wrapped	0:No Breastfeeding	0:Bathed in 1st 24 hrs	0:First food is not breast milk	1:Colostrum not discarded	0:Inappropriate cord care	2. Stratum 2	2009	2: Third 12 months of trial	0:Home non-SBA
C372	34. Sapahi	0:Home non-SBA	0:Not washed hands	0:No CDK	1:Thread used	0:Other or not boiled instrument	1:Wrapped	0:No Breastfeeding	0:Bathed in 1st 24 hrs	0:First food is not breast milk	0:Colostrum discarded	1:Appropriate cord care	2. Stratum 2	2006	0: First 12 months of trial	0:Home non-SBA
C373	34. Sapahi	0:Home non-SBA		0:No CDK	1:Thread used	1:Boiled instrument	1:Wrapped	0:No Breastfeeding	0:Bathed in 1st 24 hrs	0:First food is not breast milk	1:Colostrum not discarded		2. Stratum 2	2006	0: First 12 months of trial	0:Home non-SBA
C374	34. Sapahi	0:Home non-SBA	0:Not washed hands	0:No CDK	1:Thread used	0:Other or not boiled instrument	1:Wrapped	0:No Breastfeeding	0:Bathed in 1st 24 hrs	1:First food is breast milk	1:Colostrum not discarded	0:Inappropriate cord care	2. Stratum 2	2008	1: Second 12 months of trial	0:Home non-SBA
C375	37. Naktajhijh	0:Home non-SBA		0:No CDK	1:Thread used	0:Other or not boiled instrument	0:Not wrapped	0:No Breastfeeding	0:Bathed in 1st 24 hrs	0:First food is not breast milk	1:Colostrum not discarded	1:Appropriate cord care	2. Stratum 2	2009	2: Third 12 months of trial	0:Home non-SBA
C376	39. Bhutahi Paterwa	2:Institutional delivery						1:Breastfeeding		1:First food is breast milk	1:Colostrum not discarded		2. Stratum 2	2009	3: Fourth 12 months of trial	1:Institutional or Home SBA delivery
C377	14. Nuwakhor Prasahi	0:Home non-SBA	1:Washed hands	0:No CDK	1:Thread used	0:Other or not boiled instrument	1:Wrapped	0:No Breastfeeding	0:Bathed in 1st 24 hrs	0:First food is not breast milk	0:Colostrum discarded	1:Appropriate cord care	2. Stratum 2	2008	1: Second 12 months of trial	0:Home non-SBA
C378	10. Devpura rupaitha	0:Home non-SBA	1:Washed hands	0:No CDK	1:Thread used	0:Other or not boiled instrument	1:Wrapped	0:No Breastfeeding	1:Not bathed in 1st 24 hrs	0:First food is not breast milk	1:Colostrum not discarded	1:Appropriate cord care	2. Stratum 2	2009	2: Third 12 months of trial	0:Home non-SBA
C379	37. Naktajhijh	2:Institutional delivery								1:First food is breast milk			2. Stratum 2	2008	1: Second 12 months of trial	1:Institutional or Home SBA delivery
C380	22. Tarapatti Sirsiya	0:Home non-SBA		0:No CDK	1:Thread used	0:Other or not boiled instrument	1:Wrapped	0:No Breastfeeding	0:Bathed in 1st 24 hrs	1:First food is breast milk	0:Colostrum discarded	1:Appropriate cord care	2. Stratum 2	2007	1: Second 12 months of trial	0:Home non-SBA
C381		0:Home non-SBA		0:No CDK	1:Thread used	0:Other or not boiled instrument	0:Not wrapped	1:Breastfeeding	0:Bathed in 1st 24 hrs	1:First food is breast milk	1:Colostrum not discarded	1:Appropriate cord care		2007	1: Second 12 months of trial	0:Home non-SBA
C382	10. Devpura rupaitha	2:Institutional delivery						0:No Breastfeeding		1:First food is breast milk	1:Colostrum not discarded		2. Stratum 2	2010	3: Fourth 12 months of trial	1:Institutional or Home SBA delivery
C383	47. Sabaila	0:Home non-SBA	0:Not washed hands	0:No CDK	1:Thread used	0:Other or not boiled instrument	1:Wrapped	0:No Breastfeeding	1:Not bathed in 1st 24 hrs	1:First food is breast milk	1:Colostrum not discarded	1:Appropriate cord care	2. Stratum 2	2010	3: Fourth 12 months of trial	0:Home non-SBA
C384	19. Dhanusha Dham	0:Home non-SBA		0:No CDK	1:Thread used	0:Other or not boiled instrument	0:Not wrapped	0:No Breastfeeding	0:Bathed in 1st 24 hrs	0:First food is not breast milk	1:Colostrum not discarded	0:Inappropriate cord care	2. Stratum 2	2008	1: Second 12 months of trial	0:Home non-SBA
C385	46. Kajara Ramaul	0:Home non-SBA	1:Washed hands	0:No CDK	1:Thread used	1:Boiled instrument	0:Not wrapped	0:No Breastfeeding	0:Bathed in 1st 24 hrs	1:First food is breast milk	0:Colostrum discarded	1:Appropriate cord care	2. Stratum 2	2010	3: Fourth 12 months of trial	0:Home non-SBA
C386	7. Devdiyaha	0:Home non-SBA		0:No CDK	1:Thread used	0:Other or not boiled instrument	1:Wrapped	0:No Breastfeeding	0:Bathed in 1st 24 hrs	0:First food is not breast milk	1:Colostrum not discarded	0:Inappropriate cord care	2. Stratum 2	2009	3: Fourth 12 months of trial	0:Home non-SBA
C387	22. Tarapatti Sirsiya	0:Home non-SBA	0:Not washed hands	0:No CDK	1:Thread used	0:Other or not boiled instrument	1:Wrapped	0:No Breastfeeding	0:Bathed in 1st 24 hrs	0:First food is not breast milk	0:Colostrum discarded	1:Appropriate cord care	2. Stratum 2	2007	0: First 12 months of trial	0:Home non-SBA
C388	14. Nuwakhor Prasahi	0:Home non-SBA	1:Washed hands	0:No CDK	1:Thread used	0:Other or not boiled instrument	1:Wrapped	0:No Breastfeeding	0:Bathed in 1st 24 hrs	0:First food is not breast milk	0:Colostrum discarded	0:Inappropriate cord care	2. Stratum 2	2007	0: First 12 months of trial	0:Home non-SBA
C389	53. Goth Koyalpur	2:Institutional delivery						1:Breastfeeding		1:First food is breast milk	1:Colostrum not discarded		2. Stratum 2	2010	4: Fifth 12 months of trial	1:Institutional or Home SBA delivery
C390	10. Devpura rupaitha	0:Home non-SBA		0:No CDK	1:Thread used	0:Other or not boiled instrument	1:Wrapped	1:Breastfeeding	0:Bathed in 1st 24 hrs	0:First food is not breast milk	1:Colostrum not discarded		2. Stratum 2	2007	0: First 12 months of trial	0:Home non-SBA
C391	47. Sabaila	2:Institutional delivery						0:No Breastfeeding		1:First food is breast milk	1:Colostrum not discarded		2. Stratum 2	2010	4: Fifth 12 months of trial	1:Institutional or Home SBA delivery
C392	4. Bahedabela	0:Home non-SBA	1:Washed hands	0:No CDK	1:Thread used	0:Other or not boiled instrument	1:Wrapped	0:No Breastfeeding	0:Bathed in 1st 24 hrs	0:First food is not breast milk	1:Colostrum not discarded	1:Appropriate cord care	2. Stratum 2	2010	3: Fourth 12 months of trial	0:Home non-SBA
C393	23. Thera Kachuri	2:Institutional delivery		0:No CDK	1:Thread used	0:Other or not boiled instrument	1:Wrapped	0:No Breastfeeding	1:Not bathed in 1st 24 hrs	1:First food is breast milk	1:Colostrum not discarded	0:Inappropriate cord care	2. Stratum 2	2007	1: Second 12 months of trial	1:Institutional or Home SBA delivery
C394	60. Maachi Jhitkoiya	0:Home non-SBA	1:Washed hands	0:No CDK	1:Thread used	1:Boiled instrument	0:Not wrapped	0:No Breastfeeding	0:Bathed in 1st 24 hrs	0:First food is not breast milk	0:Colostrum discarded	1:Appropriate cord care	1. Stratum 1	2006	0: First 12 months of trial	0:Home non-SBA
C395	17. Mansingpatti	0:Home non-SBA	1:Washed hands	0:No CDK	1:Thread used	0:Other or not boiled instrument	1:Wrapped	0:No Breastfeeding	0:Bathed in 1st 24 hrs	0:First food is not breast milk	1:Colostrum not discarded	0:Inappropriate cord care	2. Stratum 2	2009	2: Third 12 months of trial	0:Home non-SBA
C396	20. Jhattiyahi	0:Home non-SBA	1:Washed hands	0:No CDK	1:Thread used	0:Other or not boiled instrument	1:Wrapped	0:No Breastfeeding	1:Not bathed in 1st 24 hrs	0:First food is not breast milk	1:Colostrum not discarded	1:Appropriate cord care	2. Stratum 2	2010	3: Fourth 12 months of trial	0:Home non-SBA
C397	37. Naktajhijh	0:Home non-SBA	1:Washed hands	0:No CDK	1:Thread used	0:Other or not boiled instrument	0:Not wrapped	0:No Breastfeeding	1:Not bathed in 1st 24 hrs	1:First food is breast milk	0:Colostrum discarded	0:Inappropriate cord care	2. Stratum 2	2010	4: Fifth 12 months of trial	0:Home non-SBA
C398		2:Institutional delivery						1:Breastfeeding		1:First food is breast milk	0:Colostrum discarded			2009	3: Fourth 12 months of trial	1:Institutional or Home SBA delivery
C399	44. Yagyabhumi	0:Home non-SBA	0:Not washed hands	1:CDK used	1:Thread used	0:Other or not boiled instrument	0:Not wrapped	0:No Breastfeeding	0:Bathed in 1st 24 hrs	0:First food is not breast milk	1:Colostrum not discarded	1:Appropriate cord care	1. Stratum 1	2006	0: First 12 months of trial	0:Home non-SBA
C400	2. Tulsiyahi Jabdi	0:Home non-SBA	1:Washed hands	0:No CDK	1:Thread used	0:Other or not boiled instrument	1:Wrapped	0:No Breastfeeding	1:Not bathed in 1st 24 hrs	1:First food is breast milk	1:Colostrum not discarded	0:Inappropriate cord care	2. Stratum 2	2010	4: Fifth 12 months of trial	0:Home non-SBA
C401		0:Home non-SBA	1:Washed hands	0:No CDK	1:Thread used	0:Other or not boiled instrument	1:Wrapped	0:No Breastfeeding	0:Bathed in 1st 24 hrs	0:First food is not breast milk	1:Colostrum not discarded	1:Appropriate cord care		2009	2: Third 12 months of trial	0:Home non-SBA
C402	23. Thera Kachuri	0:Home non-SBA	1:Washed hands	0:No CDK	1:Thread used	0:Other or not boiled instrument	1:Wrapped	0:No Breastfeeding	0:Bathed in 1st 24 hrs	0:First food is not breast milk	0:Colostrum discarded	1:Appropriate cord care	2. Stratum 2	2010	4: Fifth 12 months of trial	0:Home non-SBA
C403	11. Basaiya		0:Not washed hands	1:CDK used	1:Thread used	1:Boiled instrument	0:Not wrapped	0:No Breastfeeding	0:Bathed in 1st 24 hrs	0:First food is not breast milk	0:Colostrum discarded	0:Inappropriate cord care	2. Stratum 2	2006	0: First 12 months of trial
C404	56. Ekrahi	2:Institutional delivery						0:No Breastfeeding		0:First food is not breast milk	1:Colostrum not discarded		2. Stratum 2	2008	2: Third 12 months of trial	1:Institutional or Home SBA delivery
C405	11. Basaiya	2:Institutional delivery	1:Washed hands	0:No CDK				0:No Breastfeeding		1:First food is breast milk	1:Colostrum not discarded		2. Stratum 2	2008	1: Second 12 months of trial	1:Institutional or Home SBA delivery
C406	10. Devpura rupaitha	0:Home non-SBA	1:Washed hands	0:No CDK	1:Thread used	0:Other or not boiled instrument	1:Wrapped	0:No Breastfeeding	0:Bathed in 1st 24 hrs	0:First food is not breast milk	0:Colostrum discarded	1:Appropriate cord care	2. Stratum 2	2010	3: Fourth 12 months of trial	0:Home non-SBA
C407	10. Devpura rupaitha	2:Institutional delivery					0:Not wrapped	0:No Breastfeeding	1:Not bathed in 1st 24 hrs	0:First food is not breast milk	1:Colostrum not discarded		2. Stratum 2	2006	0: First 12 months of trial	1:Institutional or Home SBA delivery
C408	39. Bhutahi Paterwa	0:Home non-SBA	1:Washed hands	0:No CDK	1:Thread used	0:Other or not boiled instrument	1:Wrapped	0:No Breastfeeding	0:Bathed in 1st 24 hrs	0:First food is not breast milk	1:Colostrum not discarded	1:Appropriate cord care	2. Stratum 2	2009	3: Fourth 12 months of trial	0:Home non-SBA
C409	34. Sapahi	0:Home non-SBA	1:Washed hands	0:No CDK	1:Thread used	0:Other or not boiled instrument	1:Wrapped	0:No Breastfeeding	0:Bathed in 1st 24 hrs	1:First food is breast milk	0:Colostrum discarded	0:Inappropriate cord care	2. Stratum 2	2009	2: Third 12 months of trial	0:Home non-SBA
C410	55. Giddha	0:Home non-SBA	1:Washed hands	0:No CDK	1:Thread used	0:Other or not boiled instrument	1:Wrapped	0:No Breastfeeding	1:Not bathed in 1st 24 hrs	1:First food is breast milk	0:Colostrum discarded	0:Inappropriate cord care	2. Stratum 2	2008	2: Third 12 months of trial	0:Home non-SBA
C411	51. Chakkar	0:Home non-SBA	1:Washed hands	0:No CDK	1:Thread used	0:Other or not boiled instrument	1:Wrapped	0:No Breastfeeding	0:Bathed in 1st 24 hrs	0:First food is not breast milk	1:Colostrum not discarded	0:Inappropriate cord care	2. Stratum 2	2009	2: Third 12 months of trial	0:Home non-SBA
C412	46. Kajara Ramaul	2:Institutional delivery						0:No Breastfeeding		1:First food is breast milk	0:Colostrum discarded		2. Stratum 2	2008	2: Third 12 months of trial	1:Institutional or Home SBA delivery
C413	17. Mansingpatti	2:Institutional delivery						0:No Breastfeeding		0:First food is not breast milk	1:Colostrum not discarded		2. Stratum 2	2009	3: Fourth 12 months of trial	1:Institutional or Home SBA delivery
C414	52. Chora Koyalpur	0:Home non-SBA		0:No CDK	1:Thread used	0:Other or not boiled instrument	1:Wrapped	0:No Breastfeeding	1:Not bathed in 1st 24 hrs	0:First food is not breast milk	1:Colostrum not discarded	1:Appropriate cord care	2. Stratum 2	2010	3: Fourth 12 months of trial	0:Home non-SBA
C415	23. Thera Kachuri	2:Institutional delivery						0:No Breastfeeding		1:First food is breast milk	0:Colostrum discarded		2. Stratum 2	2008	2: Third 12 months of trial	1:Institutional or Home SBA delivery
C416	51. Chakkar	0:Home non-SBA	1:Washed hands	1:CDK used	1:Thread used	1:Boiled instrument	1:Wrapped	0:No Breastfeeding	1:Not bathed in 1st 24 hrs	0:First food is not breast milk	0:Colostrum discarded	0:Inappropriate cord care	2. Stratum 2	2007	0: First 12 months of trial	0:Home non-SBA
C417	19. Dhanusha Dham	0:Home non-SBA	1:Washed hands	1:CDK used	1:Thread used	0:Other or not boiled instrument	0:Not wrapped	0:No Breastfeeding	1:Not bathed in 1st 24 hrs	0:First food is not breast milk	1:Colostrum not discarded	1:Appropriate cord care	2. Stratum 2	2010	3: Fourth 12 months of trial	0:Home non-SBA
C418	7. Devdiyaha	0:Home non-SBA		0:No CDK	1:Thread used	0:Other or not boiled instrument	1:Wrapped	0:No Breastfeeding	0:Bathed in 1st 24 hrs	0:First food is not breast milk	1:Colostrum not discarded	0:Inappropriate cord care	2. Stratum 2	2007	1: Second 12 months of trial	0:Home non-SBA
C419	55. Giddha	0:Home non-SBA	0:Not washed hands	0:No CDK	1:Thread used	0:Other or not boiled instrument	1:Wrapped	0:No Breastfeeding	1:Not bathed in 1st 24 hrs	1:First food is breast milk	1:Colostrum not discarded	0:Inappropriate cord care	2. Stratum 2	2008	2: Third 12 months of trial	0:Home non-SBA
C420	20. Jhattiyahi		0:Not washed hands		1:Thread used	0:Other or not boiled instrument	1:Wrapped	0:No Breastfeeding	1:Not bathed in 1st 24 hrs	0:First food is not breast milk	0:Colostrum discarded	1:Appropriate cord care	2. Stratum 2	2007	0: First 12 months of trial
C421	52. Chora Koyalpur	0:Home non-SBA		0:No CDK	1:Thread used	1:Boiled instrument	1:Wrapped	0:No Breastfeeding	1:Not bathed in 1st 24 hrs	1:First food is breast milk	1:Colostrum not discarded	0:Inappropriate cord care	2. Stratum 2	2006	0: First 12 months of trial	0:Home non-SBA
C422	19. Dhanusha Dham	0:Home non-SBA	1:Washed hands	0:No CDK	1:Thread used	1:Boiled instrument	0:Not wrapped	0:No Breastfeeding	1:Not bathed in 1st 24 hrs	0:First food is not breast milk	0:Colostrum discarded	1:Appropriate cord care	2. Stratum 2	2007	0: First 12 months of trial	0:Home non-SBA
C423	51. Chakkar	0:Home non-SBA	1:Washed hands	0:No CDK	1:Thread used	0:Other or not boiled instrument	1:Wrapped	0:No Breastfeeding	0:Bathed in 1st 24 hrs	0:First food is not breast milk	1:Colostrum not discarded	0:Inappropriate cord care	2. Stratum 2	2008	2: Third 12 months of trial	0:Home non-SBA
C424	44. Yagyabhumi	2:Institutional delivery	1:Washed hands				0:Not wrapped	0:No Breastfeeding	0:Bathed in 1st 24 hrs	0:First food is not breast milk	1:Colostrum not discarded		1. Stratum 1	2006	0: First 12 months of trial	1:Institutional or Home SBA delivery
C425	6. Ghodghas	0:Home non-SBA	1:Washed hands	0:No CDK	1:Thread used	0:Other or not boiled instrument	1:Wrapped	0:No Breastfeeding	0:Bathed in 1st 24 hrs	0:First food is not breast milk	0:Colostrum discarded	0:Inappropriate cord care	2. Stratum 2	2009	2: Third 12 months of trial	0:Home non-SBA
C426	60. Maachi Jhitkoiya	0:Home non-SBA	1:Washed hands	0:No CDK	1:Thread used	0:Other or not boiled instrument	0:Not wrapped	0:No Breastfeeding	1:Not bathed in 1st 24 hrs	0:First food is not breast milk	1:Colostrum not discarded	0:Inappropriate cord care	1. Stratum 1	2010	3: Fourth 12 months of trial	0:Home non-SBA
C427	22. Tarapatti Sirsiya	0:Home non-SBA	0:Not washed hands	0:No CDK	1:Thread used	0:Other or not boiled instrument	0:Not wrapped	0:No Breastfeeding	0:Bathed in 1st 24 hrs	1:First food is breast milk	1:Colostrum not discarded	0:Inappropriate cord care	2. Stratum 2	2007	0: First 12 months of trial	0:Home non-SBA
C428		0:Home non-SBA	1:Washed hands	0:No CDK	1:Thread used	0:Other or not boiled instrument	1:Wrapped	0:No Breastfeeding	1:Not bathed in 1st 24 hrs	0:First food is not breast milk	1:Colostrum not discarded	1:Appropriate cord care		2008	2: Third 12 months of trial	0:Home non-SBA
C429	20. Jhattiyahi	0:Home non-SBA	1:Washed hands	0:No CDK	1:Thread used	0:Other or not boiled instrument	1:Wrapped	1:Breastfeeding	1:Not bathed in 1st 24 hrs	1:First food is breast milk	1:Colostrum not discarded	0:Inappropriate cord care	2. Stratum 2	2008	1: Second 12 months of trial	0:Home non-SBA
C430	2. Tulsiyahi Jabdi	0:Home non-SBA	0:Not washed hands	0:No CDK	1:Thread used	0:Other or not boiled instrument	0:Not wrapped	0:No Breastfeeding	0:Bathed in 1st 24 hrs	0:First food is not breast milk	0:Colostrum discarded	1:Appropriate cord care	2. Stratum 2	2009	2: Third 12 months of trial	0:Home non-SBA
C431	55. Giddha	0:Home non-SBA		0:No CDK	1:Thread used	0:Other or not boiled instrument	0:Not wrapped	0:No Breastfeeding	0:Bathed in 1st 24 hrs	0:First food is not breast milk	0:Colostrum discarded	1:Appropriate cord care	2. Stratum 2	2007	1: Second 12 months of trial	0:Home non-SBA
C432	17. Mansingpatti	0:Home non-SBA	1:Washed hands	0:No CDK	1:Thread used	1:Boiled instrument	1:Wrapped	0:No Breastfeeding	0:Bathed in 1st 24 hrs	0:First food is not breast milk	0:Colostrum discarded	0:Inappropriate cord care	2. Stratum 2	2009	3: Fourth 12 months of trial	0:Home non-SBA
C433	38. Mithileswar Mauwahi	0:Home non-SBA	1:Washed hands	0:No CDK	1:Thread used	1:Boiled instrument	1:Wrapped	0:No Breastfeeding	1:Not bathed in 1st 24 hrs	1:First food is breast milk	1:Colostrum not discarded	1:Appropriate cord care	2. Stratum 2	2010	4: Fifth 12 months of trial	0:Home non-SBA
C434	6. Ghodghas	0:Home non-SBA		0:No CDK	1:Thread used	0:Other or not boiled instrument	0:Not wrapped	0:No Breastfeeding	0:Bathed in 1st 24 hrs	0:First food is not breast milk	0:Colostrum discarded		2. Stratum 2	2006	0: First 12 months of trial	0:Home non-SBA
C435	19. Dhanusha Dham	0:Home non-SBA	1:Washed hands	0:No CDK	1:Thread used	0:Other or not boiled instrument	1:Wrapped	1:Breastfeeding	1:Not bathed in 1st 24 hrs	1:First food is breast milk	1:Colostrum not discarded	1:Appropriate cord care	2. Stratum 2	2010	3: Fourth 12 months of trial	0:Home non-SBA
C436	15. Sakuwa Mahendranagar	2:Institutional delivery											1. Stratum 1	2011	4: Fifth 12 months of trial	1:Institutional or Home SBA delivery
C437	4. Bahedabela	2:Institutional delivery						0:No Breastfeeding		0:First food is not breast milk	1:Colostrum not discarded		2. Stratum 2	2009	3: Fourth 12 months of trial	1:Institutional or Home SBA delivery
C438		0:Home non-SBA	1:Washed hands	0:No CDK	1:Thread used	0:Other or not boiled instrument	1:Wrapped	0:No Breastfeeding	0:Bathed in 1st 24 hrs	0:First food is not breast milk	1:Colostrum not discarded	1:Appropriate cord care		2008	1: Second 12 months of trial	0:Home non-SBA
C439		2:Institutional delivery						1:Breastfeeding		1:First food is breast milk	1:Colostrum not discarded			2010	3: Fourth 12 months of trial	1:Institutional or Home SBA delivery
C440	19. Dhanusha Dham	0:Home non-SBA	1:Washed hands	1:CDK used	1:Thread used	0:Other or not boiled instrument	1:Wrapped	0:No Breastfeeding	1:Not bathed in 1st 24 hrs	0:First food is not breast milk	1:Colostrum not discarded	1:Appropriate cord care	2. Stratum 2	2007	0: First 12 months of trial	0:Home non-SBA
C441	16. Digambarpur	0:Home non-SBA	1:Washed hands	0:No CDK	1:Thread used	0:Other or not boiled instrument	1:Wrapped	0:No Breastfeeding	0:Bathed in 1st 24 hrs	0:First food is not breast milk	1:Colostrum not discarded	1:Appropriate cord care	1. Stratum 1	2006	0: First 12 months of trial	0:Home non-SBA
C442	56. Ekrahi	0:Home non-SBA	1:Washed hands	0:No CDK	1:Thread used	0:Other or not boiled instrument	1:Wrapped	0:No Breastfeeding	0:Bathed in 1st 24 hrs	0:First food is not breast milk	1:Colostrum not discarded	0:Inappropriate cord care	2. Stratum 2	2010	3: Fourth 12 months of trial	0:Home non-SBA
C443	55. Giddha	2:Institutional delivery						0:No Breastfeeding		1:First food is breast milk	1:Colostrum not discarded		2. Stratum 2	2010	3: Fourth 12 months of trial	1:Institutional or Home SBA delivery
C444	4. Bahedabela	0:Home non-SBA	1:Washed hands		1:Thread used	1:Boiled instrument	0:Not wrapped	0:No Breastfeeding	0:Bathed in 1st 24 hrs	0:First food is not breast milk	0:Colostrum discarded	1:Appropriate cord care	2. Stratum 2	2006	0: First 12 months of trial	0:Home non-SBA
C445	60. Maachi Jhitkoiya	0:Home non-SBA	1:Washed hands	0:No CDK	1:Thread used	0:Other or not boiled instrument	1:Wrapped	0:No Breastfeeding	1:Not bathed in 1st 24 hrs	0:First food is not breast milk	0:Colostrum discarded	0:Inappropriate cord care	1. Stratum 1	2009	2: Third 12 months of trial	0:Home non-SBA
C446	46. Kajara Ramaul	2:Institutional delivery						0:No Breastfeeding		1:First food is breast milk	1:Colostrum not discarded		2. Stratum 2	2009	2: Third 12 months of trial	1:Institutional or Home SBA delivery
C447		2:Institutional delivery	1:Washed hands	1:CDK used	1:Thread used	1:Boiled instrument	0:Not wrapped	0:No Breastfeeding	0:Bathed in 1st 24 hrs	0:First food is not breast milk	0:Colostrum discarded			2006	0: First 12 months of trial	1:Institutional or Home SBA delivery
C448	7. Devdiyaha	0:Home non-SBA		0:No CDK	1:Thread used	0:Other or not boiled instrument	1:Wrapped	0:No Breastfeeding	0:Bathed in 1st 24 hrs	1:First food is breast milk	1:Colostrum not discarded		2. Stratum 2	2007	0: First 12 months of trial	0:Home non-SBA
C449	37. Naktajhijh	2:Institutional delivery						0:No Breastfeeding		0:First food is not breast milk	0:Colostrum discarded		2. Stratum 2	2008	1: Second 12 months of trial	1:Institutional or Home SBA delivery
C450	39. Bhutahi Paterwa	0:Home non-SBA	0:Not washed hands		1:Thread used	1:Boiled instrument	0:Not wrapped	0:No Breastfeeding	0:Bathed in 1st 24 hrs	0:First food is not breast milk	0:Colostrum discarded	1:Appropriate cord care	2. Stratum 2	2006	0: First 12 months of trial	0:Home non-SBA
C451	11. Basaiya	0:Home non-SBA		0:No CDK	1:Thread used	0:Other or not boiled instrument	0:Not wrapped	0:No Breastfeeding	1:Not bathed in 1st 24 hrs	0:First food is not breast milk	0:Colostrum discarded	0:Inappropriate cord care	2. Stratum 2	2008	2: Third 12 months of trial	0:Home non-SBA
C452	37. Naktajhijh	2:Institutional delivery						0:No Breastfeeding		1:First food is breast milk	1:Colostrum not discarded		2. Stratum 2	2010	3: Fourth 12 months of trial	1:Institutional or Home SBA delivery
C453	6. Ghodghas	0:Home non-SBA	1:Washed hands	0:No CDK	1:Thread used	1:Boiled instrument	1:Wrapped	0:No Breastfeeding	0:Bathed in 1st 24 hrs		0:Colostrum discarded	0:Inappropriate cord care	2. Stratum 2	2007	1: Second 12 months of trial	0:Home non-SBA
C454	37. Naktajhijh		1:Washed hands		1:Thread used	1:Boiled instrument	1:Wrapped	0:No Breastfeeding	0:Bathed in 1st 24 hrs	1:First food is breast milk	1:Colostrum not discarded	0:Inappropriate cord care	2. Stratum 2	2007	1: Second 12 months of trial
C455		0:Home non-SBA		0:No CDK	1:Thread used	0:Other or not boiled instrument	1:Wrapped	0:No Breastfeeding	1:Not bathed in 1st 24 hrs	1:First food is breast milk	1:Colostrum not discarded	0:Inappropriate cord care		2006	0: First 12 months of trial	0:Home non-SBA
C456	4. Bahedabela	0:Home non-SBA	1:Washed hands	0:No CDK	1:Thread used	1:Boiled instrument	1:Wrapped	0:No Breastfeeding	0:Bathed in 1st 24 hrs	0:First food is not breast milk	0:Colostrum discarded		2. Stratum 2	2007	0: First 12 months of trial	0:Home non-SBA
C457		0:Home non-SBA	1:Washed hands		1:Thread used	0:Other or not boiled instrument	0:Not wrapped	0:No Breastfeeding	0:Bathed in 1st 24 hrs	0:First food is not breast milk	0:Colostrum discarded	1:Appropriate cord care		2006	0: First 12 months of trial	0:Home non-SBA
C458	47. Sabaila	2:Institutional delivery						1:Breastfeeding		1:First food is breast milk	0:Colostrum discarded		2. Stratum 2	2010	4: Fifth 12 months of trial	1:Institutional or Home SBA delivery
C459	44. Yagyabhumi	1:Home SBA											1. Stratum 1	2007	0: First 12 months of trial	1:Institutional or Home SBA delivery
C460	15. Sakuwa Mahendranagar	2:Institutional delivery						0:No Breastfeeding		1:First food is breast milk	1:Colostrum not discarded		1. Stratum 1	2009	2: Third 12 months of trial	1:Institutional or Home SBA delivery
C461	26. Bhuchakrapur	0:Home non-SBA		0:No CDK	1:Thread used	0:Other or not boiled instrument	0:Not wrapped	0:No Breastfeeding	0:Bathed in 1st 24 hrs	1:First food is breast milk	0:Colostrum discarded	0:Inappropriate cord care	2. Stratum 2	2006	0: First 12 months of trial	0:Home non-SBA
C462		2:Institutional delivery						1:Breastfeeding		1:First food is breast milk	1:Colostrum not discarded			2010	3: Fourth 12 months of trial	1:Institutional or Home SBA delivery
C463	2. Tulsiyahi Jabdi	0:Home non-SBA	0:Not washed hands	0:No CDK	1:Thread used	0:Other or not boiled instrument	0:Not wrapped	0:No Breastfeeding	0:Bathed in 1st 24 hrs	0:First food is not breast milk	1:Colostrum not discarded	0:Inappropriate cord care	2. Stratum 2	2007	0: First 12 months of trial	0:Home non-SBA
C464	38. Mithileswar Mauwahi	0:Home non-SBA	1:Washed hands	0:No CDK	1:Thread used	0:Other or not boiled instrument	1:Wrapped	0:No Breastfeeding	0:Bathed in 1st 24 hrs	0:First food is not breast milk	1:Colostrum not discarded	0:Inappropriate cord care	2. Stratum 2	2008	2: Third 12 months of trial	0:Home non-SBA
C465	10. Devpura rupaitha	0:Home non-SBA		0:No CDK	1:Thread used	0:Other or not boiled instrument	0:Not wrapped	0:No Breastfeeding	0:Bathed in 1st 24 hrs	1:First food is breast milk	1:Colostrum not discarded	0:Inappropriate cord care	2. Stratum 2	2009	2: Third 12 months of trial	0:Home non-SBA
C466	38. Mithileswar Mauwahi	0:Home non-SBA	1:Washed hands	0:No CDK	1:Thread used	0:Other or not boiled instrument	1:Wrapped	0:No Breastfeeding	0:Bathed in 1st 24 hrs	0:First food is not breast milk	0:Colostrum discarded	1:Appropriate cord care	2. Stratum 2	2007	1: Second 12 months of trial	0:Home non-SBA
C467		0:Home non-SBA	0:Not washed hands		1:Thread used	0:Other or not boiled instrument	0:Not wrapped	0:No Breastfeeding	0:Bathed in 1st 24 hrs	0:First food is not breast milk	1:Colostrum not discarded	0:Inappropriate cord care		2006	0: First 12 months of trial	0:Home non-SBA
C468	44. Yagyabhumi	0:Home non-SBA		0:No CDK	1:Thread used	0:Other or not boiled instrument	1:Wrapped	0:No Breastfeeding	0:Bathed in 1st 24 hrs	1:First food is breast milk	0:Colostrum discarded	0:Inappropriate cord care	1. Stratum 1	2007	1: Second 12 months of trial	0:Home non-SBA
C469	11. Basaiya	0:Home non-SBA		0:No CDK	1:Thread used	0:Other or not boiled instrument	1:Wrapped	0:No Breastfeeding	1:Not bathed in 1st 24 hrs	0:First food is not breast milk	0:Colostrum discarded	0:Inappropriate cord care	2. Stratum 2	2009	2: Third 12 months of trial	0:Home non-SBA
C470	19. Dhanusha Dham	2:Institutional delivery	1:Washed hands	1:CDK used	1:Thread used	0:Other or not boiled instrument	1:Wrapped	1:Breastfeeding	0:Bathed in 1st 24 hrs	1:First food is breast milk	1:Colostrum not discarded	1:Appropriate cord care	2. Stratum 2	2009	2: Third 12 months of trial	1:Institutional or Home SBA delivery
C471	52. Chora Koyalpur	0:Home non-SBA	0:Not washed hands	0:No CDK	1:Thread used	0:Other or not boiled instrument	1:Wrapped	0:No Breastfeeding	0:Bathed in 1st 24 hrs	1:First food is breast milk	1:Colostrum not discarded	0:Inappropriate cord care	2. Stratum 2	2010	4: Fifth 12 months of trial	0:Home non-SBA
C472	2. Tulsiyahi Jabdi	0:Home non-SBA	1:Washed hands	0:No CDK	1:Thread used	0:Other or not boiled instrument	0:Not wrapped	0:No Breastfeeding	0:Bathed in 1st 24 hrs	0:First food is not breast milk	0:Colostrum discarded	1:Appropriate cord care	2. Stratum 2	2010	3: Fourth 12 months of trial	0:Home non-SBA
C473	47. Sabaila	2:Institutional delivery	1:Washed hands	0:No CDK	1:Thread used	0:Other or not boiled instrument	1:Wrapped	0:No Breastfeeding	0:Bathed in 1st 24 hrs	1:First food is breast milk	1:Colostrum not discarded	1:Appropriate cord care	2. Stratum 2	2007	0: First 12 months of trial	1:Institutional or Home SBA delivery
C474	21. Banniniya	0:Home non-SBA		0:No CDK	1:Thread used	1:Boiled instrument	1:Wrapped	0:No Breastfeeding	1:Not bathed in 1st 24 hrs	0:First food is not breast milk	0:Colostrum discarded	1:Appropriate cord care	2. Stratum 2	2008	1: Second 12 months of trial	0:Home non-SBA
C475	34. Sapahi	1:Home SBA											2. Stratum 2	2006	0: First 12 months of trial	1:Institutional or Home SBA delivery
C476	44. Yagyabhumi	0:Home non-SBA		0:No CDK	1:Thread used	1:Boiled instrument	0:Not wrapped		0:Bathed in 1st 24 hrs	0:First food is not breast milk	0:Colostrum discarded	1:Appropriate cord care	1. Stratum 1	2007	1: Second 12 months of trial	0:Home non-SBA
C477	37. Naktajhijh	1:Home SBA	1:Washed hands	1:CDK used	1:Thread used	1:Boiled instrument	1:Wrapped	0:No Breastfeeding		1:First food is breast milk	1:Colostrum not discarded		2. Stratum 2	2007	1: Second 12 months of trial	1:Institutional or Home SBA delivery
C478	20. Jhattiyahi	0:Home non-SBA	1:Washed hands	0:No CDK	1:Thread used	0:Other or not boiled instrument	1:Wrapped	0:No Breastfeeding	0:Bathed in 1st 24 hrs	0:First food is not breast milk	0:Colostrum discarded	0:Inappropriate cord care	2. Stratum 2	2007	1: Second 12 months of trial	0:Home non-SBA
C479	52. Chora Koyalpur	0:Home non-SBA	1:Washed hands	0:No CDK	1:Thread used	1:Boiled instrument	1:Wrapped	0:No Breastfeeding	1:Not bathed in 1st 24 hrs	1:First food is breast milk	1:Colostrum not discarded	0:Inappropriate cord care	2. Stratum 2	2008	2: Third 12 months of trial	0:Home non-SBA
C480	23. Thera Kachuri	0:Home non-SBA		0:No CDK	1:Thread used	0:Other or not boiled instrument	1:Wrapped	0:No Breastfeeding	0:Bathed in 1st 24 hrs	1:First food is breast milk	1:Colostrum not discarded	0:Inappropriate cord care	2. Stratum 2	2006	0: First 12 months of trial	0:Home non-SBA
C481		0:Home non-SBA	0:Not washed hands	0:No CDK	1:Thread used	0:Other or not boiled instrument	1:Wrapped	0:No Breastfeeding	0:Bathed in 1st 24 hrs	0:First food is not breast milk	0:Colostrum discarded	1:Appropriate cord care		2007	0: First 12 months of trial	0:Home non-SBA
C482		0:Home non-SBA		0:No CDK	1:Thread used	0:Other or not boiled instrument	1:Wrapped	1:Breastfeeding	1:Not bathed in 1st 24 hrs	1:First food is breast milk	1:Colostrum not discarded	1:Appropriate cord care		2009	3: Fourth 12 months of trial	0:Home non-SBA
C483	23. Thera Kachuri	0:Home non-SBA	1:Washed hands	0:No CDK	1:Thread used	0:Other or not boiled instrument	1:Wrapped	0:No Breastfeeding	0:Bathed in 1st 24 hrs	0:First food is not breast milk	1:Colostrum not discarded	1:Appropriate cord care	2. Stratum 2	2007	0: First 12 months of trial	0:Home non-SBA
C484	44. Yagyabhumi	0:Home non-SBA	0:Not washed hands	0:No CDK	1:Thread used	0:Other or not boiled instrument	1:Wrapped	0:No Breastfeeding	0:Bathed in 1st 24 hrs	0:First food is not breast milk	1:Colostrum not discarded	1:Appropriate cord care	1. Stratum 1	2009	2: Third 12 months of trial	0:Home non-SBA
C485	23. Thera Kachuri	0:Home non-SBA		0:No CDK	1:Thread used	0:Other or not boiled instrument	1:Wrapped	0:No Breastfeeding	0:Bathed in 1st 24 hrs	0:First food is not breast milk	1:Colostrum not discarded	0:Inappropriate cord care	2. Stratum 2	2007	0: First 12 months of trial	0:Home non-SBA
C486	7. Devdiyaha	0:Home non-SBA		0:No CDK	1:Thread used	0:Other or not boiled instrument	1:Wrapped	0:No Breastfeeding	0:Bathed in 1st 24 hrs	0:First food is not breast milk	1:Colostrum not discarded	0:Inappropriate cord care	2. Stratum 2	2007	1: Second 12 months of trial	0:Home non-SBA
C487		0:Home non-SBA		0:No CDK	1:Thread used	0:Other or not boiled instrument	1:Wrapped	0:No Breastfeeding	0:Bathed in 1st 24 hrs	0:First food is not breast milk	0:Colostrum discarded	1:Appropriate cord care		2010	3: Fourth 12 months of trial	0:Home non-SBA
C488	38. Mithileswar Mauwahi	2:Institutional delivery											2. Stratum 2	2011	4: Fifth 12 months of trial	1:Institutional or Home SBA delivery
C489	44. Yagyabhumi	0:Home non-SBA		0:No CDK	1:Thread used	0:Other or not boiled instrument	1:Wrapped	1:Breastfeeding	0:Bathed in 1st 24 hrs	0:First food is not breast milk	0:Colostrum discarded	1:Appropriate cord care	1. Stratum 1	2007	0: First 12 months of trial	0:Home non-SBA
C490	7. Devdiyaha	1:Home SBA		0:No CDK	1:Thread used	0:Other or not boiled instrument	1:Wrapped	0:No Breastfeeding	1:Not bathed in 1st 24 hrs	1:First food is breast milk	1:Colostrum not discarded	0:Inappropriate cord care	2. Stratum 2	2010	3: Fourth 12 months of trial	1:Institutional or Home SBA delivery
C491	60. Maachi Jhitkoiya	0:Home non-SBA	1:Washed hands		1:Thread used	0:Other or not boiled instrument	0:Not wrapped	0:No Breastfeeding	0:Bathed in 1st 24 hrs	0:First food is not breast milk	0:Colostrum discarded		1. Stratum 1	2006	0: First 12 months of trial	0:Home non-SBA
C492	60. Maachi Jhitkoiya	0:Home non-SBA	1:Washed hands	0:No CDK	1:Thread used	0:Other or not boiled instrument	0:Not wrapped	1:Breastfeeding	0:Bathed in 1st 24 hrs	1:First food is breast milk	1:Colostrum not discarded	0:Inappropriate cord care	1. Stratum 1	2007	0: First 12 months of trial	0:Home non-SBA
C493	2. Tulsiyahi Jabdi	0:Home non-SBA	0:Not washed hands	0:No CDK	1:Thread used	1:Boiled instrument	1:Wrapped	0:No Breastfeeding	0:Bathed in 1st 24 hrs	0:First food is not breast milk	1:Colostrum not discarded	1:Appropriate cord care	2. Stratum 2	2010	4: Fifth 12 months of trial	0:Home non-SBA
C494	4. Bahedabela	0:Home non-SBA	1:Washed hands	0:No CDK	1:Thread used	0:Other or not boiled instrument	1:Wrapped	0:No Breastfeeding	0:Bathed in 1st 24 hrs	0:First food is not breast milk	0:Colostrum discarded	1:Appropriate cord care	2. Stratum 2	2009	3: Fourth 12 months of trial	0:Home non-SBA
C495	10. Devpura rupaitha	2:Institutional delivery						0:No Breastfeeding		1:First food is breast milk	1:Colostrum not discarded		2. Stratum 2	2010	4: Fifth 12 months of trial	1:Institutional or Home SBA delivery
C496		0:Home non-SBA	1:Washed hands	0:No CDK	1:Thread used	0:Other or not boiled instrument	0:Not wrapped	0:No Breastfeeding	0:Bathed in 1st 24 hrs	0:First food is not breast milk	1:Colostrum not discarded	0:Inappropriate cord care		2009	2: Third 12 months of trial	0:Home non-SBA
C497	22. Tarapatti Sirsiya	0:Home non-SBA		0:No CDK	1:Thread used	0:Other or not boiled instrument	0:Not wrapped	0:No Breastfeeding	0:Bathed in 1st 24 hrs	1:First food is breast milk	0:Colostrum discarded	1:Appropriate cord care	2. Stratum 2	2006	0: First 12 months of trial	0:Home non-SBA
C498		0:Home non-SBA	1:Washed hands	0:No CDK	1:Thread used	0:Other or not boiled instrument	1:Wrapped	0:No Breastfeeding	1:Not bathed in 1st 24 hrs	0:First food is not breast milk	1:Colostrum not discarded	0:Inappropriate cord care		2010	3: Fourth 12 months of trial	0:Home non-SBA
C499	11. Basaiya	0:Home non-SBA	1:Washed hands	0:No CDK	1:Thread used	1:Boiled instrument	1:Wrapped	0:No Breastfeeding	0:Bathed in 1st 24 hrs	0:First food is not breast milk	1:Colostrum not discarded	1:Appropriate cord care	2. Stratum 2	2007	0: First 12 months of trial	0:Home non-SBA
C500	17. Mansingpatti	0:Home non-SBA	0:Not washed hands	0:No CDK	1:Thread used	0:Other or not boiled instrument	1:Wrapped	0:No Breastfeeding	0:Bathed in 1st 24 hrs	0:First food is not breast milk	0:Colostrum discarded		2. Stratum 2	2007	1: Second 12 months of trial	0:Home non-SBA
C501	22. Tarapatti Sirsiya	2:Institutional delivery					1:Wrapped	0:No Breastfeeding	0:Bathed in 1st 24 hrs	0:First food is not breast milk	1:Colostrum not discarded		2. Stratum 2	2007	0: First 12 months of trial	1:Institutional or Home SBA delivery
C502	60. Maachi Jhitkoiya	0:Home non-SBA			0:No thread	0:Other or not boiled instrument	1:Wrapped					1:Appropriate cord care	1. Stratum 1	2006	0: First 12 months of trial	0:Home non-SBA
C503	10. Devpura rupaitha	0:Home non-SBA	1:Washed hands	0:No CDK	1:Thread used	0:Other or not boiled instrument	1:Wrapped	0:No Breastfeeding	0:Bathed in 1st 24 hrs	0:First food is not breast milk	0:Colostrum discarded	0:Inappropriate cord care	2. Stratum 2	2008	1: Second 12 months of trial	0:Home non-SBA
C504	16. Digambarpur	0:Home non-SBA		0:No CDK	1:Thread used	0:Other or not boiled instrument	1:Wrapped	0:No Breastfeeding	0:Bathed in 1st 24 hrs	1:First food is breast milk	1:Colostrum not discarded	1:Appropriate cord care	1. Stratum 1	2007	0: First 12 months of trial	0:Home non-SBA
C505	23. Thera Kachuri	0:Home non-SBA	1:Washed hands	0:No CDK	1:Thread used	1:Boiled instrument	1:Wrapped	0:No Breastfeeding	0:Bathed in 1st 24 hrs	1:First food is breast milk	0:Colostrum discarded	1:Appropriate cord care	2. Stratum 2	2008	2: Third 12 months of trial	0:Home non-SBA
C506	51. Chakkar	0:Home non-SBA	1:Washed hands	0:No CDK	1:Thread used	1:Boiled instrument	1:Wrapped	0:No Breastfeeding	0:Bathed in 1st 24 hrs	1:First food is breast milk	1:Colostrum not discarded	1:Appropriate cord care	2. Stratum 2	2008	1: Second 12 months of trial	0:Home non-SBA
C507	46. Kajara Ramaul	0:Home non-SBA	0:Not washed hands	0:No CDK	1:Thread used	0:Other or not boiled instrument	0:Not wrapped	0:No Breastfeeding	0:Bathed in 1st 24 hrs	1:First food is breast milk	0:Colostrum discarded	0:Inappropriate cord care	2. Stratum 2	2008	1: Second 12 months of trial	0:Home non-SBA
C508	15. Sakuwa Mahendranagar	2:Institutional delivery		0:No CDK	1:Thread used	0:Other or not boiled instrument	0:Not wrapped	0:No Breastfeeding	0:Bathed in 1st 24 hrs	1:First food is breast milk	1:Colostrum not discarded		1. Stratum 1	2006	0: First 12 months of trial	1:Institutional or Home SBA delivery
C509	6. Ghodghas	2:Institutional delivery						0:No Breastfeeding		1:First food is breast milk	1:Colostrum not discarded		2. Stratum 2	2010	3: Fourth 12 months of trial	1:Institutional or Home SBA delivery
C510	38. Mithileswar Mauwahi	0:Home non-SBA	1:Washed hands	0:No CDK	1:Thread used	0:Other or not boiled instrument	1:Wrapped	1:Breastfeeding	0:Bathed in 1st 24 hrs	1:First food is breast milk	1:Colostrum not discarded	1:Appropriate cord care	2. Stratum 2	2010	3: Fourth 12 months of trial	0:Home non-SBA
C511	60. Maachi Jhitkoiya	0:Home non-SBA	1:Washed hands	0:No CDK	1:Thread used	0:Other or not boiled instrument	1:Wrapped	0:No Breastfeeding	0:Bathed in 1st 24 hrs	1:First food is breast milk	0:Colostrum discarded	0:Inappropriate cord care	1. Stratum 1	2010	3: Fourth 12 months of trial	0:Home non-SBA
C512		0:Home non-SBA	1:Washed hands			0:Other or not boiled instrument	1:Wrapped	0:No Breastfeeding	0:Bathed in 1st 24 hrs	0:First food is not breast milk	1:Colostrum not discarded			2007	0: First 12 months of trial	0:Home non-SBA
C513		0:Home non-SBA	1:Washed hands	0:No CDK	1:Thread used	0:Other or not boiled instrument	1:Wrapped	0:No Breastfeeding	1:Not bathed in 1st 24 hrs	1:First food is breast milk	1:Colostrum not discarded	1:Appropriate cord care		2009	3: Fourth 12 months of trial	0:Home non-SBA
C514	56. Ekrahi	0:Home non-SBA	1:Washed hands	0:No CDK	1:Thread used	0:Other or not boiled instrument	1:Wrapped	0:No Breastfeeding	1:Not bathed in 1st 24 hrs	0:First food is not breast milk	1:Colostrum not discarded	0:Inappropriate cord care	2. Stratum 2	2009	2: Third 12 months of trial	0:Home non-SBA
C515	7. Devdiyaha	2:Institutional delivery						1:Breastfeeding		1:First food is breast milk	1:Colostrum not discarded		2. Stratum 2	2011	4: Fifth 12 months of trial	1:Institutional or Home SBA delivery
C516		2:Institutional delivery			1:Thread used	0:Other or not boiled instrument	1:Wrapped	0:No Breastfeeding	0:Bathed in 1st 24 hrs	1:First food is breast milk	1:Colostrum not discarded	0:Inappropriate cord care		2007	0: First 12 months of trial	1:Institutional or Home SBA delivery
C517	17. Mansingpatti	0:Home non-SBA	0:Not washed hands		1:Thread used	0:Other or not boiled instrument	0:Not wrapped	0:No Breastfeeding	0:Bathed in 1st 24 hrs	0:First food is not breast milk	0:Colostrum discarded	1:Appropriate cord care	2. Stratum 2	2006	0: First 12 months of trial	0:Home non-SBA
C518	51. Chakkar	0:Home non-SBA	1:Washed hands		1:Thread used	0:Other or not boiled instrument	0:Not wrapped	0:No Breastfeeding	0:Bathed in 1st 24 hrs	0:First food is not breast milk	0:Colostrum discarded	0:Inappropriate cord care	2. Stratum 2	2008	1: Second 12 months of trial	0:Home non-SBA
C519		0:Home non-SBA		0:No CDK	1:Thread used	0:Other or not boiled instrument	0:Not wrapped	0:No Breastfeeding	1:Not bathed in 1st 24 hrs	1:First food is breast milk	1:Colostrum not discarded	1:Appropriate cord care		2008	1: Second 12 months of trial	0:Home non-SBA
C520	10. Devpura rupaitha	0:Home non-SBA	0:Not washed hands	0:No CDK	1:Thread used	0:Other or not boiled instrument	1:Wrapped	0:No Breastfeeding	0:Bathed in 1st 24 hrs	1:First food is breast milk	1:Colostrum not discarded	1:Appropriate cord care	2. Stratum 2	2007	0: First 12 months of trial	0:Home non-SBA
C521	34. Sapahi	2:Institutional delivery						0:No Breastfeeding		1:First food is breast milk	1:Colostrum not discarded		2. Stratum 2	2010	4: Fifth 12 months of trial	1:Institutional or Home SBA delivery
C522	34. Sapahi	2:Institutional delivery	1:Washed hands	1:CDK used	1:Thread used	1:Boiled instrument	1:Wrapped	0:No Breastfeeding	0:Bathed in 1st 24 hrs	0:First food is not breast milk	0:Colostrum discarded	1:Appropriate cord care	2. Stratum 2	2008	1: Second 12 months of trial	1:Institutional or Home SBA delivery
C523		0:Home non-SBA	1:Washed hands	0:No CDK	1:Thread used	0:Other or not boiled instrument	1:Wrapped	0:No Breastfeeding	1:Not bathed in 1st 24 hrs	0:First food is not breast milk	0:Colostrum discarded	0:Inappropriate cord care		2007	0: First 12 months of trial	0:Home non-SBA
C524	20. Jhattiyahi	0:Home non-SBA	1:Washed hands	0:No CDK	1:Thread used	0:Other or not boiled instrument	1:Wrapped	0:No Breastfeeding	0:Bathed in 1st 24 hrs	0:First food is not breast milk	1:Colostrum not discarded	0:Inappropriate cord care	2. Stratum 2	2006	0: First 12 months of trial	0:Home non-SBA
C525	16. Digambarpur	0:Home non-SBA			1:Thread used	1:Boiled instrument	1:Wrapped					1:Appropriate cord care	1. Stratum 1	2008	2: Third 12 months of trial	0:Home non-SBA
C526	16. Digambarpur	2:Institutional delivery											1. Stratum 1	2007	0: First 12 months of trial	1:Institutional or Home SBA delivery
C527	15. Sakuwa Mahendranagar	0:Home non-SBA	0:Not washed hands	0:No CDK	1:Thread used	0:Other or not boiled instrument	1:Wrapped	0:No Breastfeeding	1:Not bathed in 1st 24 hrs	0:First food is not breast milk	1:Colostrum not discarded	1:Appropriate cord care	1. Stratum 1	2008	1: Second 12 months of trial	0:Home non-SBA
C528	51. Chakkar	0:Home non-SBA	1:Washed hands	0:No CDK	1:Thread used	0:Other or not boiled instrument	1:Wrapped	0:No Breastfeeding	0:Bathed in 1st 24 hrs	1:First food is breast milk	1:Colostrum not discarded	0:Inappropriate cord care	2. Stratum 2	2009	2: Third 12 months of trial	0:Home non-SBA
C529	21. Banniniya	0:Home non-SBA	1:Washed hands	0:No CDK	1:Thread used	0:Other or not boiled instrument	1:Wrapped	0:No Breastfeeding	0:Bathed in 1st 24 hrs	0:First food is not breast milk	0:Colostrum discarded	1:Appropriate cord care	2. Stratum 2	2007	1: Second 12 months of trial	0:Home non-SBA
C530	16. Digambarpur	0:Home non-SBA	0:Not washed hands	0:No CDK	1:Thread used	0:Other or not boiled instrument	1:Wrapped	0:No Breastfeeding	0:Bathed in 1st 24 hrs	1:First food is breast milk	1:Colostrum not discarded	1:Appropriate cord care	1. Stratum 1	2009	2: Third 12 months of trial	0:Home non-SBA
C531	34. Sapahi	0:Home non-SBA	1:Washed hands	0:No CDK	1:Thread used	0:Other or not boiled instrument	1:Wrapped	0:No Breastfeeding	0:Bathed in 1st 24 hrs	1:First food is breast milk	0:Colostrum discarded	1:Appropriate cord care	2. Stratum 2	2010	3: Fourth 12 months of trial	0:Home non-SBA
C532	22. Tarapatti Sirsiya		0:Not washed hands										2. Stratum 2	2008	1: Second 12 months of trial
C533		0:Home non-SBA		0:No CDK	1:Thread used	0:Other or not boiled instrument	0:Not wrapped	0:No Breastfeeding	0:Bathed in 1st 24 hrs	1:First food is breast milk	1:Colostrum not discarded	1:Appropriate cord care		2009	2: Third 12 months of trial	0:Home non-SBA
C534	16. Digambarpur	0:Home non-SBA		0:No CDK	1:Thread used	0:Other or not boiled instrument	1:Wrapped	0:No Breastfeeding	0:Bathed in 1st 24 hrs	0:First food is not breast milk	0:Colostrum discarded	0:Inappropriate cord care	1. Stratum 1	2009	3: Fourth 12 months of trial	0:Home non-SBA
C535		0:Home non-SBA	1:Washed hands	0:No CDK	1:Thread used	0:Other or not boiled instrument	1:Wrapped	0:No Breastfeeding	0:Bathed in 1st 24 hrs	1:First food is breast milk	0:Colostrum discarded	1:Appropriate cord care		2009	2: Third 12 months of trial	0:Home non-SBA
C536		0:Home non-SBA	1:Washed hands	0:No CDK	1:Thread used	0:Other or not boiled instrument	1:Wrapped	0:No Breastfeeding	0:Bathed in 1st 24 hrs	1:First food is breast milk	1:Colostrum not discarded	1:Appropriate cord care		2010	3: Fourth 12 months of trial	0:Home non-SBA
C537	53. Goth Koyalpur	0:Home non-SBA	0:Not washed hands	0:No CDK	1:Thread used	0:Other or not boiled instrument	1:Wrapped	1:Breastfeeding	1:Not bathed in 1st 24 hrs	1:First food is breast milk	1:Colostrum not discarded	1:Appropriate cord care	2. Stratum 2	2010	4: Fifth 12 months of trial	0:Home non-SBA
C538	55. Giddha	0:Home non-SBA		0:No CDK	1:Thread used	0:Other or not boiled instrument	0:Not wrapped	0:No Breastfeeding	1:Not bathed in 1st 24 hrs	1:First food is breast milk	0:Colostrum discarded	1:Appropriate cord care	2. Stratum 2	2008	1: Second 12 months of trial	0:Home non-SBA
C539		0:Home non-SBA	1:Washed hands	0:No CDK	1:Thread used	0:Other or not boiled instrument	1:Wrapped	0:No Breastfeeding	0:Bathed in 1st 24 hrs	1:First food is breast milk	1:Colostrum not discarded	0:Inappropriate cord care		2009	2: Third 12 months of trial	0:Home non-SBA
C540	38. Mithileswar Mauwahi	0:Home non-SBA	1:Washed hands	0:No CDK	1:Thread used	0:Other or not boiled instrument	1:Wrapped	0:No Breastfeeding	0:Bathed in 1st 24 hrs	0:First food is not breast milk	1:Colostrum not discarded	1:Appropriate cord care	2. Stratum 2	2008	1: Second 12 months of trial	0:Home non-SBA
C541	52. Chora Koyalpur	0:Home non-SBA		0:No CDK	1:Thread used	0:Other or not boiled instrument	1:Wrapped	1:Breastfeeding	1:Not bathed in 1st 24 hrs	1:First food is breast milk	1:Colostrum not discarded	0:Inappropriate cord care	2. Stratum 2	2007	1: Second 12 months of trial	0:Home non-SBA
C542	52. Chora Koyalpur	0:Home non-SBA	1:Washed hands	0:No CDK	1:Thread used	1:Boiled instrument	1:Wrapped	0:No Breastfeeding	1:Not bathed in 1st 24 hrs	1:First food is breast milk	1:Colostrum not discarded	0:Inappropriate cord care	2. Stratum 2	2008	2: Third 12 months of trial	0:Home non-SBA
C543	19. Dhanusha Dham	0:Home non-SBA	0:Not washed hands										2. Stratum 2	2006	0: First 12 months of trial	0:Home non-SBA
C544	21. Banniniya	2:Institutional delivery		1:CDK used	1:Thread used	1:Boiled instrument	1:Wrapped	0:No Breastfeeding	1:Not bathed in 1st 24 hrs	1:First food is breast milk	1:Colostrum not discarded	1:Appropriate cord care	2. Stratum 2	2008	2: Third 12 months of trial	1:Institutional or Home SBA delivery
C545	37. Naktajhijh	0:Home non-SBA	1:Washed hands	1:CDK used	1:Thread used	1:Boiled instrument	1:Wrapped	1:Breastfeeding	0:Bathed in 1st 24 hrs	1:First food is breast milk	0:Colostrum discarded	1:Appropriate cord care	2. Stratum 2	2011	4: Fifth 12 months of trial	0:Home non-SBA
C546	15. Sakuwa Mahendranagar	0:Home non-SBA	1:Washed hands	0:No CDK	1:Thread used	0:Other or not boiled instrument	1:Wrapped	0:No Breastfeeding	1:Not bathed in 1st 24 hrs	0:First food is not breast milk	1:Colostrum not discarded	1:Appropriate cord care	1. Stratum 1	2009	3: Fourth 12 months of trial	0:Home non-SBA
C547	19. Dhanusha Dham	0:Home non-SBA		0:No CDK	1:Thread used	0:Other or not boiled instrument	1:Wrapped	0:No Breastfeeding	1:Not bathed in 1st 24 hrs	0:First food is not breast milk	1:Colostrum not discarded	0:Inappropriate cord care	2. Stratum 2	2007	0: First 12 months of trial	0:Home non-SBA
C548		0:Home non-SBA	1:Washed hands	0:No CDK	1:Thread used	1:Boiled instrument	1:Wrapped	0:No Breastfeeding	0:Bathed in 1st 24 hrs	0:First food is not breast milk	0:Colostrum discarded			2006	0: First 12 months of trial	0:Home non-SBA
C549		2:Institutional delivery												2006	0: First 12 months of trial	1:Institutional or Home SBA delivery
C550		0:Home non-SBA	1:Washed hands	0:No CDK	1:Thread used	1:Boiled instrument	1:Wrapped	0:No Breastfeeding	0:Bathed in 1st 24 hrs	1:First food is breast milk	1:Colostrum not discarded			2007	1: Second 12 months of trial	0:Home non-SBA
C551	6. Ghodghas	2:Institutional delivery	1:Washed hands	1:CDK used	1:Thread used	0:Other or not boiled instrument	1:Wrapped	0:No Breastfeeding	1:Not bathed in 1st 24 hrs		1:Colostrum not discarded	0:Inappropriate cord care	2. Stratum 2	2008	1: Second 12 months of trial	1:Institutional or Home SBA delivery
C552	11. Basaiya	2:Institutional delivery		0:No CDK	1:Thread used	0:Other or not boiled instrument	1:Wrapped	0:No Breastfeeding	0:Bathed in 1st 24 hrs	0:First food is not breast milk	1:Colostrum not discarded	0:Inappropriate cord care	2. Stratum 2	2007	1: Second 12 months of trial	1:Institutional or Home SBA delivery
C553	55. Giddha	0:Home non-SBA	1:Washed hands	0:No CDK	1:Thread used	1:Boiled instrument	1:Wrapped	0:No Breastfeeding	0:Bathed in 1st 24 hrs	1:First food is breast milk	0:Colostrum discarded	1:Appropriate cord care	2. Stratum 2	2009	2: Third 12 months of trial	0:Home non-SBA
C554	19. Dhanusha Dham	0:Home non-SBA		0:No CDK	1:Thread used	0:Other or not boiled instrument	1:Wrapped	0:No Breastfeeding	1:Not bathed in 1st 24 hrs	1:First food is breast milk	1:Colostrum not discarded	0:Inappropriate cord care	2. Stratum 2	2006	0: First 12 months of trial	0:Home non-SBA
C555	52. Chora Koyalpur	0:Home non-SBA	0:Not washed hands	0:No CDK	1:Thread used	1:Boiled instrument	1:Wrapped	0:No Breastfeeding	1:Not bathed in 1st 24 hrs	1:First food is breast milk	1:Colostrum not discarded	0:Inappropriate cord care	2. Stratum 2	2010	3: Fourth 12 months of trial	0:Home non-SBA
C556	14. Nuwakhor Prasahi	0:Home non-SBA	0:Not washed hands	0:No CDK	1:Thread used	0:Other or not boiled instrument	0:Not wrapped	0:No Breastfeeding	0:Bathed in 1st 24 hrs	0:First food is not breast milk	1:Colostrum not discarded	0:Inappropriate cord care	2. Stratum 2	2008	2: Third 12 months of trial	0:Home non-SBA
C557	19. Dhanusha Dham	0:Home non-SBA	1:Washed hands	0:No CDK	1:Thread used	0:Other or not boiled instrument	0:Not wrapped	0:No Breastfeeding	0:Bathed in 1st 24 hrs	1:First food is breast milk	1:Colostrum not discarded	0:Inappropriate cord care	2. Stratum 2	2006	0: First 12 months of trial	0:Home non-SBA
C558		0:Home non-SBA	1:Washed hands	0:No CDK	1:Thread used	0:Other or not boiled instrument	1:Wrapped	0:No Breastfeeding	0:Bathed in 1st 24 hrs	0:First food is not breast milk	1:Colostrum not discarded	1:Appropriate cord care		2009	3: Fourth 12 months of trial	0:Home non-SBA
C559	55. Giddha	0:Home non-SBA											2. Stratum 2	2010	3: Fourth 12 months of trial	0:Home non-SBA
C560		0:Home non-SBA	1:Washed hands	0:No CDK	1:Thread used	0:Other or not boiled instrument	1:Wrapped	0:No Breastfeeding	1:Not bathed in 1st 24 hrs	0:First food is not breast milk	1:Colostrum not discarded	1:Appropriate cord care		2009	3: Fourth 12 months of trial	0:Home non-SBA
C561		0:Home non-SBA	1:Washed hands	0:No CDK	1:Thread used	1:Boiled instrument	1:Wrapped	0:No Breastfeeding	0:Bathed in 1st 24 hrs	1:First food is breast milk	0:Colostrum discarded	0:Inappropriate cord care		2009	2: Third 12 months of trial	0:Home non-SBA
C562	23. Thera Kachuri	0:Home non-SBA	0:Not washed hands	0:No CDK	1:Thread used	1:Boiled instrument	0:Not wrapped	0:No Breastfeeding	0:Bathed in 1st 24 hrs	1:First food is breast milk	1:Colostrum not discarded	0:Inappropriate cord care	2. Stratum 2	2010	4: Fifth 12 months of trial	0:Home non-SBA
C563	55. Giddha	0:Home non-SBA	1:Washed hands	0:No CDK	1:Thread used	1:Boiled instrument	0:Not wrapped	0:No Breastfeeding	0:Bathed in 1st 24 hrs	0:First food is not breast milk	0:Colostrum discarded	0:Inappropriate cord care	2. Stratum 2	2009	3: Fourth 12 months of trial	0:Home non-SBA
C564		2:Institutional delivery						1:Breastfeeding		1:First food is breast milk	1:Colostrum not discarded			2010	4: Fifth 12 months of trial	1:Institutional or Home SBA delivery
C565	53. Goth Koyalpur	0:Home non-SBA			1:Thread used	0:Other or not boiled instrument	0:Not wrapped	0:No Breastfeeding	1:Not bathed in 1st 24 hrs	0:First food is not breast milk	1:Colostrum not discarded	1:Appropriate cord care	2. Stratum 2	2006	0: First 12 months of trial	0:Home non-SBA
C566	60. Maachi Jhitkoiya	0:Home non-SBA	0:Not washed hands	0:No CDK	1:Thread used	0:Other or not boiled instrument	1:Wrapped	0:No Breastfeeding	0:Bathed in 1st 24 hrs	0:First food is not breast milk	0:Colostrum discarded	1:Appropriate cord care	1. Stratum 1	2007	1: Second 12 months of trial	0:Home non-SBA
C567	20. Jhattiyahi	0:Home non-SBA	1:Washed hands	0:No CDK	1:Thread used	0:Other or not boiled instrument	1:Wrapped	0:No Breastfeeding	1:Not bathed in 1st 24 hrs	1:First food is breast milk	1:Colostrum not discarded	0:Inappropriate cord care	2. Stratum 2	2007	1: Second 12 months of trial	0:Home non-SBA
C568	4. Bahedabela	0:Home non-SBA		0:No CDK	1:Thread used	0:Other or not boiled instrument	1:Wrapped	0:No Breastfeeding	1:Not bathed in 1st 24 hrs	0:First food is not breast milk	0:Colostrum discarded		2. Stratum 2	2008	2: Third 12 months of trial	0:Home non-SBA
C569	46. Kajara Ramaul	0:Home non-SBA	0:Not washed hands	0:No CDK	1:Thread used	0:Other or not boiled instrument	0:Not wrapped	0:No Breastfeeding	0:Bathed in 1st 24 hrs	0:First food is not breast milk	0:Colostrum discarded		2. Stratum 2	2008	1: Second 12 months of trial	0:Home non-SBA
C570	15. Sakuwa Mahendranagar	0:Home non-SBA	1:Washed hands	0:No CDK	1:Thread used	0:Other or not boiled instrument	1:Wrapped	0:No Breastfeeding	0:Bathed in 1st 24 hrs	1:First food is breast milk	1:Colostrum not discarded	1:Appropriate cord care	1. Stratum 1	2009	2: Third 12 months of trial	0:Home non-SBA
C571	11. Basaiya	2:Institutional delivery	1:Washed hands	0:No CDK	1:Thread used	1:Boiled instrument	0:Not wrapped	0:No Breastfeeding	0:Bathed in 1st 24 hrs	1:First food is breast milk	1:Colostrum not discarded	0:Inappropriate cord care	2. Stratum 2	2007	1: Second 12 months of trial	1:Institutional or Home SBA delivery
C572	2. Tulsiyahi Jabdi	2:Institutional delivery						1:Breastfeeding		1:First food is breast milk	1:Colostrum not discarded		2. Stratum 2	2009	3: Fourth 12 months of trial	1:Institutional or Home SBA delivery
C573	60. Maachi Jhitkoiya	0:Home non-SBA	1:Washed hands	0:No CDK	1:Thread used	0:Other or not boiled instrument	0:Not wrapped	0:No Breastfeeding	1:Not bathed in 1st 24 hrs	0:First food is not breast milk	0:Colostrum discarded	1:Appropriate cord care	1. Stratum 1	2009	2: Third 12 months of trial	0:Home non-SBA
C574	19. Dhanusha Dham	0:Home non-SBA	0:Not washed hands	0:No CDK	1:Thread used	0:Other or not boiled instrument	0:Not wrapped	0:No Breastfeeding	0:Bathed in 1st 24 hrs	1:First food is breast milk	1:Colostrum not discarded	0:Inappropriate cord care	2. Stratum 2	2008	2: Third 12 months of trial	0:Home non-SBA
C575	47. Sabaila	0:Home non-SBA	0:Not washed hands	0:No CDK	1:Thread used	1:Boiled instrument	1:Wrapped	0:No Breastfeeding	1:Not bathed in 1st 24 hrs	1:First food is breast milk	1:Colostrum not discarded	1:Appropriate cord care	2. Stratum 2	2008	2: Third 12 months of trial	0:Home non-SBA
C576	4. Bahedabela	2:Institutional delivery	1:Washed hands	0:No CDK	1:Thread used	1:Boiled instrument	1:Wrapped	0:No Breastfeeding	1:Not bathed in 1st 24 hrs	0:First food is not breast milk	1:Colostrum not discarded	1:Appropriate cord care	2. Stratum 2	2007	0: First 12 months of trial	1:Institutional or Home SBA delivery
C577	44. Yagyabhumi	0:Home non-SBA	0:Not washed hands	0:No CDK	1:Thread used	0:Other or not boiled instrument	0:Not wrapped	0:No Breastfeeding	1:Not bathed in 1st 24 hrs	0:First food is not breast milk	1:Colostrum not discarded	1:Appropriate cord care	1. Stratum 1	2009	2: Third 12 months of trial	0:Home non-SBA
C578	17. Mansingpatti	0:Home non-SBA		0:No CDK		0:Other or not boiled instrument						1:Appropriate cord care	2. Stratum 2	2007	0: First 12 months of trial	0:Home non-SBA
C579	16. Digambarpur	0:Home non-SBA		0:No CDK	1:Thread used	0:Other or not boiled instrument	1:Wrapped	0:No Breastfeeding	1:Not bathed in 1st 24 hrs	1:First food is breast milk	1:Colostrum not discarded	1:Appropriate cord care	1. Stratum 1	2008	2: Third 12 months of trial	0:Home non-SBA
C580	15. Sakuwa Mahendranagar	2:Institutional delivery	1:Washed hands	1:CDK used	1:Thread used	0:Other or not boiled instrument	1:Wrapped	0:No Breastfeeding	1:Not bathed in 1st 24 hrs	1:First food is breast milk	1:Colostrum not discarded	1:Appropriate cord care	1. Stratum 1	2007	0: First 12 months of trial	1:Institutional or Home SBA delivery
C581	19. Dhanusha Dham	0:Home non-SBA	1:Washed hands		1:Thread used	0:Other or not boiled instrument	1:Wrapped	0:No Breastfeeding		0:First food is not breast milk		0:Inappropriate cord care	2. Stratum 2	2009	3: Fourth 12 months of trial	0:Home non-SBA
C582	11. Basaiya	0:Home non-SBA		0:No CDK	1:Thread used	0:Other or not boiled instrument	0:Not wrapped	0:No Breastfeeding	1:Not bathed in 1st 24 hrs	0:First food is not breast milk	0:Colostrum discarded	0:Inappropriate cord care	2. Stratum 2	2007	1: Second 12 months of trial	0:Home non-SBA
C583	16. Digambarpur	0:Home non-SBA		0:No CDK	1:Thread used	1:Boiled instrument	1:Wrapped	1:Breastfeeding	0:Bathed in 1st 24 hrs	1:First food is breast milk	1:Colostrum not discarded	0:Inappropriate cord care	1. Stratum 1	2006	0: First 12 months of trial	0:Home non-SBA
C584	15. Sakuwa Mahendranagar	2:Institutional delivery						1:Breastfeeding		1:First food is breast milk	1:Colostrum not discarded		1. Stratum 1	2009	2: Third 12 months of trial	1:Institutional or Home SBA delivery
C585		0:Home non-SBA	1:Washed hands	0:No CDK	1:Thread used	0:Other or not boiled instrument	1:Wrapped	0:No Breastfeeding	0:Bathed in 1st 24 hrs	0:First food is not breast milk	1:Colostrum not discarded	0:Inappropriate cord care		2006	0: First 12 months of trial	0:Home non-SBA
C586		0:Home non-SBA		0:No CDK	1:Thread used	0:Other or not boiled instrument	1:Wrapped	0:No Breastfeeding	0:Bathed in 1st 24 hrs	1:First food is breast milk	1:Colostrum not discarded	1:Appropriate cord care		2007	1: Second 12 months of trial	0:Home non-SBA
C587	16. Digambarpur	0:Home non-SBA	0:Not washed hands	0:No CDK	1:Thread used	1:Boiled instrument	1:Wrapped	0:No Breastfeeding	0:Bathed in 1st 24 hrs	0:First food is not breast milk	0:Colostrum discarded	0:Inappropriate cord care	1. Stratum 1	2006	0: First 12 months of trial	0:Home non-SBA
C588	15. Sakuwa Mahendranagar	0:Home non-SBA		0:No CDK	1:Thread used	0:Other or not boiled instrument	1:Wrapped	0:No Breastfeeding	0:Bathed in 1st 24 hrs	1:First food is breast milk	1:Colostrum not discarded	1:Appropriate cord care	1. Stratum 1	2007	0: First 12 months of trial	0:Home non-SBA
C589	16. Digambarpur	0:Home non-SBA	1:Washed hands	0:No CDK	1:Thread used	0:Other or not boiled instrument	0:Not wrapped	0:No Breastfeeding	0:Bathed in 1st 24 hrs	0:First food is not breast milk	0:Colostrum discarded	0:Inappropriate cord care	1. Stratum 1	2006	0: First 12 months of trial	0:Home non-SBA
C590		0:Home non-SBA	1:Washed hands	0:No CDK	1:Thread used	0:Other or not boiled instrument	1:Wrapped	0:No Breastfeeding	1:Not bathed in 1st 24 hrs	1:First food is breast milk	1:Colostrum not discarded	0:Inappropriate cord care		2007	1: Second 12 months of trial	0:Home non-SBA
C591	14. Nuwakhor Prasahi	0:Home non-SBA	0:Not washed hands	0:No CDK	1:Thread used	1:Boiled instrument	0:Not wrapped	0:No Breastfeeding	0:Bathed in 1st 24 hrs	1:First food is breast milk	0:Colostrum discarded	1:Appropriate cord care	2. Stratum 2	2009	2: Third 12 months of trial	0:Home non-SBA
C592	23. Thera Kachuri	0:Home non-SBA	1:Washed hands	0:No CDK	1:Thread used	0:Other or not boiled instrument	1:Wrapped	0:No Breastfeeding	0:Bathed in 1st 24 hrs	1:First food is breast milk	1:Colostrum not discarded	0:Inappropriate cord care	2. Stratum 2	2009	2: Third 12 months of trial	0:Home non-SBA
C593	34. Sapahi	0:Home non-SBA	1:Washed hands		1:Thread used	0:Other or not boiled instrument	0:Not wrapped	0:No Breastfeeding	0:Bathed in 1st 24 hrs	1:First food is breast milk	1:Colostrum not discarded	0:Inappropriate cord care	2. Stratum 2	2006	0: First 12 months of trial	0:Home non-SBA
C594	23. Thera Kachuri	0:Home non-SBA	1:Washed hands	0:No CDK	1:Thread used	0:Other or not boiled instrument	1:Wrapped	0:No Breastfeeding	0:Bathed in 1st 24 hrs	0:First food is not breast milk	1:Colostrum not discarded	1:Appropriate cord care	2. Stratum 2	2007	1: Second 12 months of trial	0:Home non-SBA
C595	26. Bhuchakrapur	0:Home non-SBA		0:No CDK	1:Thread used	1:Boiled instrument	1:Wrapped	1:Breastfeeding	0:Bathed in 1st 24 hrs	1:First food is breast milk	1:Colostrum not discarded	1:Appropriate cord care	2. Stratum 2	2010	3: Fourth 12 months of trial	0:Home non-SBA
C596		0:Home non-SBA	1:Washed hands	0:No CDK	1:Thread used	0:Other or not boiled instrument	1:Wrapped	0:No Breastfeeding	0:Bathed in 1st 24 hrs	1:First food is breast milk	0:Colostrum discarded	1:Appropriate cord care		2008	1: Second 12 months of trial	0:Home non-SBA
C597	20. Jhattiyahi	0:Home non-SBA	1:Washed hands	0:No CDK	1:Thread used	0:Other or not boiled instrument	1:Wrapped	0:No Breastfeeding	1:Not bathed in 1st 24 hrs	0:First food is not breast milk	0:Colostrum discarded	0:Inappropriate cord care	2. Stratum 2	2007	1: Second 12 months of trial	0:Home non-SBA
C598	56. Ekrahi	0:Home non-SBA	1:Washed hands	0:No CDK	1:Thread used	0:Other or not boiled instrument	1:Wrapped	0:No Breastfeeding	1:Not bathed in 1st 24 hrs	0:First food is not breast milk	1:Colostrum not discarded	0:Inappropriate cord care	2. Stratum 2	2008	1: Second 12 months of trial	0:Home non-SBA
C599	60. Maachi Jhitkoiya	0:Home non-SBA	1:Washed hands	0:No CDK	1:Thread used	0:Other or not boiled instrument	0:Not wrapped	0:No Breastfeeding	0:Bathed in 1st 24 hrs	0:First food is not breast milk	0:Colostrum discarded	0:Inappropriate cord care	1. Stratum 1	2006	0: First 12 months of trial	0:Home non-SBA
C600	15. Sakuwa Mahendranagar	0:Home non-SBA		0:No CDK	1:Thread used	0:Other or not boiled instrument	1:Wrapped	0:No Breastfeeding	0:Bathed in 1st 24 hrs	1:First food is breast milk	0:Colostrum discarded	0:Inappropriate cord care	1. Stratum 1	2009	2: Third 12 months of trial	0:Home non-SBA
C601	37. Naktajhijh	0:Home non-SBA		0:No CDK	1:Thread used	1:Boiled instrument	1:Wrapped	0:No Breastfeeding	0:Bathed in 1st 24 hrs	0:First food is not breast milk	1:Colostrum not discarded	0:Inappropriate cord care	2. Stratum 2	2008	1: Second 12 months of trial	0:Home non-SBA
C602	15. Sakuwa Mahendranagar	0:Home non-SBA		0:No CDK	1:Thread used	0:Other or not boiled instrument	1:Wrapped	0:No Breastfeeding	0:Bathed in 1st 24 hrs	0:First food is not breast milk	0:Colostrum discarded	0:Inappropriate cord care	1. Stratum 1	2006	0: First 12 months of trial	0:Home non-SBA
C603	51. Chakkar	0:Home non-SBA	1:Washed hands	0:No CDK	1:Thread used	0:Other or not boiled instrument	1:Wrapped	0:No Breastfeeding	0:Bathed in 1st 24 hrs	0:First food is not breast milk	0:Colostrum discarded	0:Inappropriate cord care	2. Stratum 2	2010	3: Fourth 12 months of trial	0:Home non-SBA
C604	9. Bahuarba	2:Institutional delivery						0:No Breastfeeding		1:First food is breast milk	1:Colostrum not discarded		2. Stratum 2	2011	4: Fifth 12 months of trial	1:Institutional or Home SBA delivery
C605		0:Home non-SBA	1:Washed hands	0:No CDK	1:Thread used	0:Other or not boiled instrument	1:Wrapped	0:No Breastfeeding	0:Bathed in 1st 24 hrs	0:First food is not breast milk	1:Colostrum not discarded	0:Inappropriate cord care		2010	3: Fourth 12 months of trial	0:Home non-SBA
C606	17. Mansingpatti	0:Home non-SBA	1:Washed hands	0:No CDK	1:Thread used	0:Other or not boiled instrument	1:Wrapped	0:No Breastfeeding	0:Bathed in 1st 24 hrs	0:First food is not breast milk	1:Colostrum not discarded	0:Inappropriate cord care	2. Stratum 2	2009	3: Fourth 12 months of trial	0:Home non-SBA
C607	44. Yagyabhumi	0:Home non-SBA											1. Stratum 1	2007	0: First 12 months of trial	0:Home non-SBA
C608	15. Sakuwa Mahendranagar	1:Home SBA	1:Washed hands	1:CDK used	1:Thread used	0:Other or not boiled instrument	1:Wrapped	0:No Breastfeeding	1:Not bathed in 1st 24 hrs	1:First food is breast milk	1:Colostrum not discarded		1. Stratum 1	2006	0: First 12 months of trial	1:Institutional or Home SBA delivery
C609	55. Giddha	2:Institutional delivery						1:Breastfeeding		1:First food is breast milk	1:Colostrum not discarded		2. Stratum 2	2009	2: Third 12 months of trial	1:Institutional or Home SBA delivery
C610	15. Sakuwa Mahendranagar	0:Home non-SBA		0:No CDK	1:Thread used	0:Other or not boiled instrument	1:Wrapped	0:No Breastfeeding	0:Bathed in 1st 24 hrs	1:First food is breast milk	1:Colostrum not discarded	0:Inappropriate cord care	1. Stratum 1	2007	0: First 12 months of trial	0:Home non-SBA
C611	60. Maachi Jhitkoiya	2:Institutional delivery						1:Breastfeeding		1:First food is breast milk	1:Colostrum not discarded		1. Stratum 1	2010	3: Fourth 12 months of trial	1:Institutional or Home SBA delivery
C612	2. Tulsiyahi Jabdi	0:Home non-SBA	1:Washed hands	0:No CDK	1:Thread used	0:Other or not boiled instrument	1:Wrapped	0:No Breastfeeding	0:Bathed in 1st 24 hrs	0:First food is not breast milk	1:Colostrum not discarded	1:Appropriate cord care	2. Stratum 2	2010	4: Fifth 12 months of trial	0:Home non-SBA
C613	15. Sakuwa Mahendranagar	2:Institutional delivery	1:Washed hands	1:CDK used			1:Wrapped	0:No Breastfeeding	1:Not bathed in 1st 24 hrs	1:First food is breast milk	1:Colostrum not discarded	0:Inappropriate cord care	1. Stratum 1	2006	0: First 12 months of trial	1:Institutional or Home SBA delivery
C614	15. Sakuwa Mahendranagar	2:Institutional delivery	1:Washed hands	1:CDK used	1:Thread used	0:Other or not boiled instrument		0:No Breastfeeding	1:Not bathed in 1st 24 hrs	0:First food is not breast milk	1:Colostrum not discarded	1:Appropriate cord care	1. Stratum 1	2006	0: First 12 months of trial	1:Institutional or Home SBA delivery
C615	15. Sakuwa Mahendranagar	2:Institutional delivery		0:No CDK	1:Thread used		1:Wrapped	1:Breastfeeding	0:Bathed in 1st 24 hrs	1:First food is breast milk	1:Colostrum not discarded	0:Inappropriate cord care	1. Stratum 1	2006	0: First 12 months of trial	1:Institutional or Home SBA delivery
C616	44. Yagyabhumi	2:Institutional delivery						0:No Breastfeeding		1:First food is breast milk	1:Colostrum not discarded		1. Stratum 1	2007	0: First 12 months of trial	1:Institutional or Home SBA delivery
C617		0:Home non-SBA		0:No CDK	1:Thread used	0:Other or not boiled instrument	1:Wrapped	0:No Breastfeeding	0:Bathed in 1st 24 hrs	0:First food is not breast milk	0:Colostrum discarded	0:Inappropriate cord care		2006	0: First 12 months of trial	0:Home non-SBA
C618	16. Digambarpur	0:Home non-SBA	0:Not washed hands		1:Thread used	1:Boiled instrument	0:Not wrapped	0:No Breastfeeding	0:Bathed in 1st 24 hrs	0:First food is not breast milk	0:Colostrum discarded	0:Inappropriate cord care	1. Stratum 1	2009	2: Third 12 months of trial	0:Home non-SBA
C619	10. Devpura rupaitha	0:Home non-SBA	0:Not washed hands	0:No CDK	1:Thread used	0:Other or not boiled instrument	1:Wrapped	0:No Breastfeeding	0:Bathed in 1st 24 hrs	0:First food is not breast milk	0:Colostrum discarded	0:Inappropriate cord care	2. Stratum 2	2007	0: First 12 months of trial	0:Home non-SBA
C620	15. Sakuwa Mahendranagar	2:Institutional delivery	1:Washed hands	1:CDK used			1:Wrapped	0:No Breastfeeding	1:Not bathed in 1st 24 hrs	1:First food is breast milk	1:Colostrum not discarded		1. Stratum 1	2007	0: First 12 months of trial	1:Institutional or Home SBA delivery
C621	14. Nuwakhor Prasahi	0:Home non-SBA	0:Not washed hands	0:No CDK	1:Thread used	1:Boiled instrument	1:Wrapped	0:No Breastfeeding	0:Bathed in 1st 24 hrs	1:First food is breast milk	0:Colostrum discarded	0:Inappropriate cord care	2. Stratum 2	2010	4: Fifth 12 months of trial	0:Home non-SBA
C622	15. Sakuwa Mahendranagar	2:Institutional delivery	1:Washed hands	1:CDK used		0:Other or not boiled instrument	1:Wrapped	0:No Breastfeeding	0:Bathed in 1st 24 hrs	0:First food is not breast milk	1:Colostrum not discarded		1. Stratum 1	2006	0: First 12 months of trial	1:Institutional or Home SBA delivery
C623	53. Goth Koyalpur	2:Institutional delivery											2. Stratum 2	2010	3: Fourth 12 months of trial	1:Institutional or Home SBA delivery
C624	26. Bhuchakrapur	0:Home non-SBA		0:No CDK	1:Thread used	0:Other or not boiled instrument	1:Wrapped	0:No Breastfeeding	0:Bathed in 1st 24 hrs	0:First food is not breast milk	1:Colostrum not discarded	0:Inappropriate cord care	2. Stratum 2	2007	0: First 12 months of trial	0:Home non-SBA
C625	16. Digambarpur	2:Institutional delivery						1:Breastfeeding		1:First food is breast milk	1:Colostrum not discarded		1. Stratum 1	2008	1: Second 12 months of trial	1:Institutional or Home SBA delivery
C626	38. Mithileswar Mauwahi	0:Home non-SBA	1:Washed hands	0:No CDK	1:Thread used	0:Other or not boiled instrument	1:Wrapped	0:No Breastfeeding	0:Bathed in 1st 24 hrs	1:First food is breast milk	1:Colostrum not discarded	1:Appropriate cord care	2. Stratum 2	2011	4: Fifth 12 months of trial	0:Home non-SBA
C627	15. Sakuwa Mahendranagar	0:Home non-SBA		0:No CDK	1:Thread used	0:Other or not boiled instrument	1:Wrapped	0:No Breastfeeding	0:Bathed in 1st 24 hrs	0:First food is not breast milk	1:Colostrum not discarded		1. Stratum 1	2006	0: First 12 months of trial	0:Home non-SBA
C628	37. Naktajhijh	0:Home non-SBA	1:Washed hands	1:CDK used	1:Thread used	1:Boiled instrument	1:Wrapped	1:Breastfeeding	0:Bathed in 1st 24 hrs	1:First food is breast milk	1:Colostrum not discarded	1:Appropriate cord care	2. Stratum 2	2007	0: First 12 months of trial	0:Home non-SBA
C629	39. Bhutahi Paterwa	0:Home non-SBA	0:Not washed hands	0:No CDK	1:Thread used	0:Other or not boiled instrument	0:Not wrapped	0:No Breastfeeding	0:Bathed in 1st 24 hrs	0:First food is not breast milk	1:Colostrum not discarded	0:Inappropriate cord care	2. Stratum 2	2008	1: Second 12 months of trial	0:Home non-SBA
C630	17. Mansingpatti	0:Home non-SBA		0:No CDK	1:Thread used	0:Other or not boiled instrument	1:Wrapped	0:No Breastfeeding	0:Bathed in 1st 24 hrs	0:First food is not breast milk	0:Colostrum discarded	0:Inappropriate cord care	2. Stratum 2	2010	3: Fourth 12 months of trial	0:Home non-SBA
C631		0:Home non-SBA	1:Washed hands		1:Thread used	1:Boiled instrument	0:Not wrapped	0:No Breastfeeding	1:Not bathed in 1st 24 hrs	1:First food is breast milk	1:Colostrum not discarded	0:Inappropriate cord care		2006	0: First 12 months of trial	0:Home non-SBA
C632	34. Sapahi	2:Institutional delivery					1:Wrapped	0:No Breastfeeding	1:Not bathed in 1st 24 hrs	0:First food is not breast milk	1:Colostrum not discarded		2. Stratum 2	2008	1: Second 12 months of trial	1:Institutional or Home SBA delivery
C633		2:Institutional delivery						0:No Breastfeeding		1:First food is breast milk	1:Colostrum not discarded			2011	4: Fifth 12 months of trial	1:Institutional or Home SBA delivery
C634	17. Mansingpatti	0:Home non-SBA	1:Washed hands	0:No CDK	1:Thread used	0:Other or not boiled instrument		0:No Breastfeeding	0:Bathed in 1st 24 hrs	0:First food is not breast milk	0:Colostrum discarded	0:Inappropriate cord care	2. Stratum 2	2007	0: First 12 months of trial	0:Home non-SBA
C635	34. Sapahi	2:Institutional delivery						0:No Breastfeeding		1:First food is breast milk	0:Colostrum discarded		2. Stratum 2	2009	3: Fourth 12 months of trial	1:Institutional or Home SBA delivery
C636	6. Ghodghas	2:Institutional delivery						0:No Breastfeeding		1:First food is breast milk	1:Colostrum not discarded		2. Stratum 2	2009	3: Fourth 12 months of trial	1:Institutional or Home SBA delivery
C637		0:Home non-SBA	1:Washed hands	0:No CDK	1:Thread used	1:Boiled instrument	0:Not wrapped	0:No Breastfeeding	1:Not bathed in 1st 24 hrs	0:First food is not breast milk	0:Colostrum discarded			2006	0: First 12 months of trial	0:Home non-SBA
C638	55. Giddha	0:Home non-SBA		0:No CDK	1:Thread used	0:Other or not boiled instrument	1:Wrapped	0:No Breastfeeding	0:Bathed in 1st 24 hrs	0:First food is not breast milk	0:Colostrum discarded	1:Appropriate cord care	2. Stratum 2	2007	0: First 12 months of trial	0:Home non-SBA
C639	14. Nuwakhor Prasahi	0:Home non-SBA	0:Not washed hands	0:No CDK	1:Thread used	1:Boiled instrument	1:Wrapped	0:No Breastfeeding	0:Bathed in 1st 24 hrs	1:First food is breast milk	0:Colostrum discarded	1:Appropriate cord care	2. Stratum 2	2009	2: Third 12 months of trial	0:Home non-SBA
C640	17. Mansingpatti	0:Home non-SBA		0:No CDK	1:Thread used	0:Other or not boiled instrument	0:Not wrapped			0:First food is not breast milk		0:Inappropriate cord care	2. Stratum 2	2006	0: First 12 months of trial	0:Home non-SBA
C641	44. Yagyabhumi	0:Home non-SBA	1:Washed hands	0:No CDK	1:Thread used	1:Boiled instrument	0:Not wrapped	0:No Breastfeeding	0:Bathed in 1st 24 hrs	0:First food is not breast milk	0:Colostrum discarded	1:Appropriate cord care	1. Stratum 1	2011	4: Fifth 12 months of trial	0:Home non-SBA
C642		0:Home non-SBA		1:CDK used	1:Thread used	1:Boiled instrument	1:Wrapped	0:No Breastfeeding	0:Bathed in 1st 24 hrs	0:First food is not breast milk	1:Colostrum not discarded	1:Appropriate cord care		2007	1: Second 12 months of trial	0:Home non-SBA
C643	60. Maachi Jhitkoiya	0:Home non-SBA		0:No CDK	1:Thread used	0:Other or not boiled instrument	0:Not wrapped	0:No Breastfeeding	0:Bathed in 1st 24 hrs	0:First food is not breast milk	0:Colostrum discarded	1:Appropriate cord care	1. Stratum 1	2007	1: Second 12 months of trial	0:Home non-SBA
C644	52. Chora Koyalpur	1:Home SBA	0:Not washed hands	0:No CDK									2. Stratum 2	2007	1: Second 12 months of trial	1:Institutional or Home SBA delivery
C645	6. Ghodghas				1:Thread used	0:Other or not boiled instrument	0:Not wrapped	0:No Breastfeeding	1:Not bathed in 1st 24 hrs	0:First food is not breast milk	1:Colostrum not discarded	0:Inappropriate cord care	2. Stratum 2	2006	0: First 12 months of trial
C646	9. Bahuarba	0:Home non-SBA		0:No CDK	1:Thread used	0:Other or not boiled instrument	1:Wrapped	0:No Breastfeeding	1:Not bathed in 1st 24 hrs	1:First food is breast milk	1:Colostrum not discarded	0:Inappropriate cord care	2. Stratum 2	2010	4: Fifth 12 months of trial	0:Home non-SBA
C647	60. Maachi Jhitkoiya	0:Home non-SBA	1:Washed hands	0:No CDK	1:Thread used	0:Other or not boiled instrument	0:Not wrapped	0:No Breastfeeding	1:Not bathed in 1st 24 hrs	1:First food is breast milk	1:Colostrum not discarded	0:Inappropriate cord care	1. Stratum 1	2011	4: Fifth 12 months of trial	0:Home non-SBA
C648	22. Tarapatti Sirsiya		0:Not washed hands	0:No CDK	1:Thread used	0:Other or not boiled instrument	0:Not wrapped	0:No Breastfeeding	0:Bathed in 1st 24 hrs	1:First food is breast milk	1:Colostrum not discarded	1:Appropriate cord care	2. Stratum 2	2010	4: Fifth 12 months of trial
C649		0:Home non-SBA		0:No CDK	1:Thread used	0:Other or not boiled instrument	0:Not wrapped	0:No Breastfeeding	0:Bathed in 1st 24 hrs	1:First food is breast milk	0:Colostrum discarded	1:Appropriate cord care		2008	2: Third 12 months of trial	0:Home non-SBA
C650		0:Home non-SBA	1:Washed hands	0:No CDK	1:Thread used	1:Boiled instrument	1:Wrapped	0:No Breastfeeding	1:Not bathed in 1st 24 hrs	1:First food is breast milk	1:Colostrum not discarded			2007	1: Second 12 months of trial	0:Home non-SBA
C651	22. Tarapatti Sirsiya	0:Home non-SBA	1:Washed hands	0:No CDK	1:Thread used	0:Other or not boiled instrument	0:Not wrapped	0:No Breastfeeding	1:Not bathed in 1st 24 hrs	1:First food is breast milk	0:Colostrum discarded	1:Appropriate cord care	2. Stratum 2	2009	2: Third 12 months of trial	0:Home non-SBA
C652		0:Home non-SBA		0:No CDK		1:Boiled instrument	1:Wrapped	0:No Breastfeeding	0:Bathed in 1st 24 hrs	0:First food is not breast milk				2006	0: First 12 months of trial	0:Home non-SBA
C653	6. Ghodghas	0:Home non-SBA	0:Not washed hands		1:Thread used	1:Boiled instrument	0:Not wrapped	0:No Breastfeeding	0:Bathed in 1st 24 hrs	1:First food is breast milk	1:Colostrum not discarded	0:Inappropriate cord care	2. Stratum 2	2006	0: First 12 months of trial	0:Home non-SBA
C654	26. Bhuchakrapur	0:Home non-SBA		1:CDK used	1:Thread used	1:Boiled instrument	1:Wrapped	1:Breastfeeding	1:Not bathed in 1st 24 hrs	1:First food is breast milk	1:Colostrum not discarded	1:Appropriate cord care	2. Stratum 2	2008	1: Second 12 months of trial	0:Home non-SBA
C655	44. Yagyabhumi	0:Home non-SBA	0:Not washed hands	0:No CDK	1:Thread used	0:Other or not boiled instrument	0:Not wrapped	0:No Breastfeeding	0:Bathed in 1st 24 hrs	1:First food is breast milk	1:Colostrum not discarded	1:Appropriate cord care	1. Stratum 1	2009	2: Third 12 months of trial	0:Home non-SBA
C656		2:Institutional delivery						1:Breastfeeding		1:First food is breast milk	1:Colostrum not discarded			2009	3: Fourth 12 months of trial	1:Institutional or Home SBA delivery
C657	60. Maachi Jhitkoiya	0:Home non-SBA		0:No CDK	1:Thread used	0:Other or not boiled instrument	0:Not wrapped	0:No Breastfeeding	1:Not bathed in 1st 24 hrs	0:First food is not breast milk	0:Colostrum discarded	1:Appropriate cord care	1. Stratum 1	2008	1: Second 12 months of trial	0:Home non-SBA
C658	11. Basaiya	0:Home non-SBA		0:No CDK	1:Thread used	0:Other or not boiled instrument	1:Wrapped	0:No Breastfeeding	0:Bathed in 1st 24 hrs	0:First food is not breast milk	1:Colostrum not discarded	1:Appropriate cord care	2. Stratum 2	2006	0: First 12 months of trial	0:Home non-SBA
C659	11. Basaiya		1:Washed hands	0:No CDK	1:Thread used	0:Other or not boiled instrument	1:Wrapped	0:No Breastfeeding	0:Bathed in 1st 24 hrs	0:First food is not breast milk	0:Colostrum discarded	1:Appropriate cord care	2. Stratum 2	2006	0: First 12 months of trial
C660	23. Thera Kachuri	0:Home non-SBA	1:Washed hands		1:Thread used	0:Other or not boiled instrument	0:Not wrapped	0:No Breastfeeding	0:Bathed in 1st 24 hrs	1:First food is breast milk	1:Colostrum not discarded	0:Inappropriate cord care	2. Stratum 2	2006	0: First 12 months of trial	0:Home non-SBA
C661	22. Tarapatti Sirsiya	0:Home non-SBA	1:Washed hands	0:No CDK	1:Thread used	0:Other or not boiled instrument	1:Wrapped	0:No Breastfeeding	0:Bathed in 1st 24 hrs	1:First food is breast milk	1:Colostrum not discarded	1:Appropriate cord care	2. Stratum 2	2010	3: Fourth 12 months of trial	0:Home non-SBA
C662	46. Kajara Ramaul	0:Home non-SBA	1:Washed hands	0:No CDK	1:Thread used	1:Boiled instrument	1:Wrapped	0:No Breastfeeding	0:Bathed in 1st 24 hrs	1:First food is breast milk	0:Colostrum discarded	1:Appropriate cord care	2. Stratum 2	2009	3: Fourth 12 months of trial	0:Home non-SBA
C663	16. Digambarpur	2:Institutional delivery						0:No Breastfeeding		1:First food is breast milk	1:Colostrum not discarded		1. Stratum 1	2011	4: Fifth 12 months of trial	1:Institutional or Home SBA delivery
C664	51. Chakkar	0:Home non-SBA	1:Washed hands	0:No CDK	1:Thread used	0:Other or not boiled instrument	1:Wrapped	1:Breastfeeding	1:Not bathed in 1st 24 hrs	1:First food is breast milk	1:Colostrum not discarded	1:Appropriate cord care	2. Stratum 2	2011	4: Fifth 12 months of trial	0:Home non-SBA
C665	38. Mithileswar Mauwahi	0:Home non-SBA	1:Washed hands	0:No CDK	1:Thread used	0:Other or not boiled instrument	0:Not wrapped	0:No Breastfeeding	0:Bathed in 1st 24 hrs	0:First food is not breast milk	1:Colostrum not discarded	1:Appropriate cord care	2. Stratum 2	2007	0: First 12 months of trial	0:Home non-SBA
C666	23. Thera Kachuri	0:Home non-SBA	1:Washed hands	0:No CDK	1:Thread used	0:Other or not boiled instrument	0:Not wrapped	1:Breastfeeding	0:Bathed in 1st 24 hrs	1:First food is breast milk	0:Colostrum discarded	0:Inappropriate cord care	2. Stratum 2	2008	2: Third 12 months of trial	0:Home non-SBA
C667	60. Maachi Jhitkoiya	0:Home non-SBA											1. Stratum 1	2010	3: Fourth 12 months of trial	0:Home non-SBA
C668	56. Ekrahi	0:Home non-SBA	1:Washed hands	0:No CDK	1:Thread used	0:Other or not boiled instrument	1:Wrapped	0:No Breastfeeding	1:Not bathed in 1st 24 hrs	0:First food is not breast milk	1:Colostrum not discarded	0:Inappropriate cord care	2. Stratum 2	2010	4: Fifth 12 months of trial	0:Home non-SBA
C669	11. Basaiya	0:Home non-SBA		0:No CDK	1:Thread used	1:Boiled instrument	1:Wrapped	0:No Breastfeeding	1:Not bathed in 1st 24 hrs	1:First food is breast milk	1:Colostrum not discarded	0:Inappropriate cord care	2. Stratum 2	2006	0: First 12 months of trial	0:Home non-SBA
C670	26. Bhuchakrapur	0:Home non-SBA		0:No CDK	1:Thread used	1:Boiled instrument	1:Wrapped	0:No Breastfeeding	1:Not bathed in 1st 24 hrs	0:First food is not breast milk	1:Colostrum not discarded	1:Appropriate cord care	2. Stratum 2	2010	3: Fourth 12 months of trial	0:Home non-SBA
C671	60. Maachi Jhitkoiya	2:Institutional delivery						1:Breastfeeding		1:First food is breast milk	0:Colostrum discarded		1. Stratum 1	2010	3: Fourth 12 months of trial	1:Institutional or Home SBA delivery
C672	19. Dhanusha Dham	0:Home non-SBA	1:Washed hands		1:Thread used	1:Boiled instrument	0:Not wrapped	0:No Breastfeeding	0:Bathed in 1st 24 hrs	0:First food is not breast milk	1:Colostrum not discarded	0:Inappropriate cord care	2. Stratum 2	2007	1: Second 12 months of trial	0:Home non-SBA
C673	20. Jhattiyahi	0:Home non-SBA	1:Washed hands		1:Thread used	1:Boiled instrument	0:Not wrapped	0:No Breastfeeding	0:Bathed in 1st 24 hrs	0:First food is not breast milk	1:Colostrum not discarded	1:Appropriate cord care	2. Stratum 2	2006	0: First 12 months of trial	0:Home non-SBA
C674		0:Home non-SBA	1:Washed hands	0:No CDK	1:Thread used	1:Boiled instrument	1:Wrapped	0:No Breastfeeding	0:Bathed in 1st 24 hrs	0:First food is not breast milk	0:Colostrum discarded	0:Inappropriate cord care		2006	0: First 12 months of trial	0:Home non-SBA
C675	10. Devpura rupaitha	0:Home non-SBA	1:Washed hands	0:No CDK	1:Thread used	0:Other or not boiled instrument	1:Wrapped	0:No Breastfeeding	0:Bathed in 1st 24 hrs	0:First food is not breast milk	0:Colostrum discarded	0:Inappropriate cord care	2. Stratum 2	2007	1: Second 12 months of trial	0:Home non-SBA
C676		0:Home non-SBA	1:Washed hands	0:No CDK	1:Thread used	0:Other or not boiled instrument	0:Not wrapped	0:No Breastfeeding	0:Bathed in 1st 24 hrs	0:First food is not breast milk	1:Colostrum not discarded	1:Appropriate cord care		2010	4: Fifth 12 months of trial	0:Home non-SBA
C677	11. Basaiya	0:Home non-SBA		0:No CDK	1:Thread used	0:Other or not boiled instrument	0:Not wrapped	0:No Breastfeeding	0:Bathed in 1st 24 hrs	0:First food is not breast milk	0:Colostrum discarded	0:Inappropriate cord care	2. Stratum 2	2009	2: Third 12 months of trial	0:Home non-SBA
C678	10. Devpura rupaitha	2:Institutional delivery		1:CDK used	1:Thread used	0:Other or not boiled instrument	1:Wrapped	0:No Breastfeeding	0:Bathed in 1st 24 hrs	0:First food is not breast milk	1:Colostrum not discarded		2. Stratum 2	2006	0: First 12 months of trial	1:Institutional or Home SBA delivery
C679	15. Sakuwa Mahendranagar	0:Home non-SBA			1:Thread used	1:Boiled instrument	1:Wrapped	0:No Breastfeeding	0:Bathed in 1st 24 hrs	0:First food is not breast milk	1:Colostrum not discarded		1. Stratum 1	2007	1: Second 12 months of trial	0:Home non-SBA
C680	60. Maachi Jhitkoiya	0:Home non-SBA			1:Thread used	0:Other or not boiled instrument	0:Not wrapped	0:No Breastfeeding	0:Bathed in 1st 24 hrs	0:First food is not breast milk	0:Colostrum discarded	1:Appropriate cord care	1. Stratum 1	2007	0: First 12 months of trial	0:Home non-SBA
C681	38. Mithileswar Mauwahi	0:Home non-SBA	1:Washed hands	1:CDK used	1:Thread used	1:Boiled instrument	1:Wrapped	1:Breastfeeding	0:Bathed in 1st 24 hrs	1:First food is breast milk	1:Colostrum not discarded	1:Appropriate cord care	2. Stratum 2	2009	2: Third 12 months of trial	0:Home non-SBA
C682	15. Sakuwa Mahendranagar	0:Home non-SBA		0:No CDK	1:Thread used	0:Other or not boiled instrument	1:Wrapped	0:No Breastfeeding	0:Bathed in 1st 24 hrs	1:First food is breast milk	1:Colostrum not discarded	0:Inappropriate cord care	1. Stratum 1	2008	2: Third 12 months of trial	0:Home non-SBA
C683		0:Home non-SBA	1:Washed hands		1:Thread used	0:Other or not boiled instrument	1:Wrapped	0:No Breastfeeding	0:Bathed in 1st 24 hrs	0:First food is not breast milk	0:Colostrum discarded	0:Inappropriate cord care		2008	1: Second 12 months of trial	0:Home non-SBA
C684	10. Devpura rupaitha	0:Home non-SBA	1:Washed hands	0:No CDK	1:Thread used	0:Other or not boiled instrument	1:Wrapped	1:Breastfeeding	0:Bathed in 1st 24 hrs	0:First food is not breast milk	1:Colostrum not discarded	0:Inappropriate cord care	2. Stratum 2	2007	0: First 12 months of trial	0:Home non-SBA
C685	20. Jhattiyahi	0:Home non-SBA	0:Not washed hands	0:No CDK	1:Thread used	0:Other or not boiled instrument	0:Not wrapped	0:No Breastfeeding	0:Bathed in 1st 24 hrs	0:First food is not breast milk	1:Colostrum not discarded	0:Inappropriate cord care	2. Stratum 2	2006	0: First 12 months of trial	0:Home non-SBA
C686	46. Kajara Ramaul	2:Institutional delivery						1:Breastfeeding		1:First food is breast milk	0:Colostrum discarded		2. Stratum 2	2009	2: Third 12 months of trial	1:Institutional or Home SBA delivery
C687	10. Devpura rupaitha	0:Home non-SBA	1:Washed hands	0:No CDK	1:Thread used	0:Other or not boiled instrument	1:Wrapped	0:No Breastfeeding	0:Bathed in 1st 24 hrs	0:First food is not breast milk	0:Colostrum discarded	1:Appropriate cord care	2. Stratum 2	2009	3: Fourth 12 months of trial	0:Home non-SBA
C688	60. Maachi Jhitkoiya	0:Home non-SBA	1:Washed hands	0:No CDK	1:Thread used	0:Other or not boiled instrument	0:Not wrapped	1:Breastfeeding	0:Bathed in 1st 24 hrs	1:First food is breast milk	0:Colostrum discarded	0:Inappropriate cord care	1. Stratum 1	2006	0: First 12 months of trial	0:Home non-SBA
C689	56. Ekrahi	0:Home non-SBA	1:Washed hands	0:No CDK	1:Thread used	0:Other or not boiled instrument	1:Wrapped	0:No Breastfeeding	1:Not bathed in 1st 24 hrs	1:First food is breast milk	1:Colostrum not discarded	0:Inappropriate cord care	2. Stratum 2	2007	0: First 12 months of trial	0:Home non-SBA
C690	9. Bahuarba	0:Home non-SBA	1:Washed hands	0:No CDK	1:Thread used	0:Other or not boiled instrument	1:Wrapped	0:No Breastfeeding	0:Bathed in 1st 24 hrs	0:First food is not breast milk	0:Colostrum discarded	0:Inappropriate cord care	2. Stratum 2	2010	4: Fifth 12 months of trial	0:Home non-SBA
C691	56. Ekrahi		1:Washed hands	0:No CDK	1:Thread used	0:Other or not boiled instrument	1:Wrapped	0:No Breastfeeding	1:Not bathed in 1st 24 hrs	0:First food is not breast milk	1:Colostrum not discarded		2. Stratum 2	2007	1: Second 12 months of trial
C692	38. Mithileswar Mauwahi	2:Institutional delivery	1:Washed hands		1:Thread used	1:Boiled instrument	1:Wrapped	0:No Breastfeeding	0:Bathed in 1st 24 hrs	1:First food is breast milk	1:Colostrum not discarded	1:Appropriate cord care	2. Stratum 2	2007	1: Second 12 months of trial	1:Institutional or Home SBA delivery
C693	9. Bahuarba	0:Home non-SBA	1:Washed hands	0:No CDK	1:Thread used	0:Other or not boiled instrument	1:Wrapped	0:No Breastfeeding	1:Not bathed in 1st 24 hrs	1:First food is breast milk	1:Colostrum not discarded	1:Appropriate cord care	2. Stratum 2	2007	0: First 12 months of trial	0:Home non-SBA
C694	11. Basaiya	0:Home non-SBA	0:Not washed hands	0:No CDK	1:Thread used	0:Other or not boiled instrument	0:Not wrapped	0:No Breastfeeding	1:Not bathed in 1st 24 hrs	1:First food is breast milk	0:Colostrum discarded	1:Appropriate cord care	2. Stratum 2	2011	4: Fifth 12 months of trial	0:Home non-SBA
C695	55. Giddha		0:Not washed hands		1:Thread used	0:Other or not boiled instrument	0:Not wrapped			0:First food is not breast milk		1:Appropriate cord care	2. Stratum 2	2010	4: Fifth 12 months of trial
C696	15. Sakuwa Mahendranagar	2:Institutional delivery						0:No Breastfeeding		1:First food is breast milk	1:Colostrum not discarded		1. Stratum 1	2009	2: Third 12 months of trial	1:Institutional or Home SBA delivery
C697	15. Sakuwa Mahendranagar	0:Home non-SBA		0:No CDK	1:Thread used	0:Other or not boiled instrument	1:Wrapped	0:No Breastfeeding	0:Bathed in 1st 24 hrs	0:First food is not breast milk	1:Colostrum not discarded	1:Appropriate cord care	1. Stratum 1	2006	0: First 12 months of trial	0:Home non-SBA
C698	15. Sakuwa Mahendranagar	2:Institutional delivery						0:No Breastfeeding		0:First food is not breast milk	1:Colostrum not discarded		1. Stratum 1	2008	2: Third 12 months of trial	1:Institutional or Home SBA delivery
C699	60. Maachi Jhitkoiya	0:Home non-SBA	1:Washed hands	0:No CDK	1:Thread used	0:Other or not boiled instrument	0:Not wrapped		0:Bathed in 1st 24 hrs	1:First food is breast milk	0:Colostrum discarded	1:Appropriate cord care	1. Stratum 1	2007	0: First 12 months of trial	0:Home non-SBA
C700	16. Digambarpur	0:Home non-SBA		0:No CDK	1:Thread used	0:Other or not boiled instrument	1:Wrapped	0:No Breastfeeding	0:Bathed in 1st 24 hrs	1:First food is breast milk	0:Colostrum discarded	0:Inappropriate cord care	1. Stratum 1	2010	3: Fourth 12 months of trial	0:Home non-SBA
C701	39. Bhutahi Paterwa	0:Home non-SBA	0:Not washed hands	1:CDK used	1:Thread used	0:Other or not boiled instrument	0:Not wrapped		0:Bathed in 1st 24 hrs	0:First food is not breast milk	0:Colostrum discarded	0:Inappropriate cord care	2. Stratum 2	2007	0: First 12 months of trial	0:Home non-SBA
C702		0:Home non-SBA	1:Washed hands	0:No CDK	1:Thread used	0:Other or not boiled instrument	1:Wrapped	0:No Breastfeeding	0:Bathed in 1st 24 hrs	0:First food is not breast milk	1:Colostrum not discarded	0:Inappropriate cord care		2010	4: Fifth 12 months of trial	0:Home non-SBA
C703	38. Mithileswar Mauwahi	0:Home non-SBA	1:Washed hands	0:No CDK	1:Thread used	0:Other or not boiled instrument	1:Wrapped	0:No Breastfeeding	0:Bathed in 1st 24 hrs	0:First food is not breast milk	1:Colostrum not discarded	1:Appropriate cord care	2. Stratum 2	2010	3: Fourth 12 months of trial	0:Home non-SBA
C704	46. Kajara Ramaul	0:Home non-SBA	1:Washed hands	0:No CDK	1:Thread used	0:Other or not boiled instrument	1:Wrapped	0:No Breastfeeding	0:Bathed in 1st 24 hrs	0:First food is not breast milk	0:Colostrum discarded	0:Inappropriate cord care	2. Stratum 2	2010	4: Fifth 12 months of trial	0:Home non-SBA
C705	22. Tarapatti Sirsiya	0:Home non-SBA	0:Not washed hands		1:Thread used	0:Other or not boiled instrument	0:Not wrapped	0:No Breastfeeding	0:Bathed in 1st 24 hrs	0:First food is not breast milk	1:Colostrum not discarded	1:Appropriate cord care	2. Stratum 2	2006	0: First 12 months of trial	0:Home non-SBA
C706	20. Jhattiyahi	0:Home non-SBA	1:Washed hands	0:No CDK	1:Thread used	0:Other or not boiled instrument	1:Wrapped	0:No Breastfeeding	1:Not bathed in 1st 24 hrs	1:First food is breast milk	1:Colostrum not discarded	1:Appropriate cord care	2. Stratum 2	2010	4: Fifth 12 months of trial	0:Home non-SBA
C707	11. Basaiya	0:Home non-SBA	0:Not washed hands		1:Thread used	0:Other or not boiled instrument	1:Wrapped	0:No Breastfeeding	0:Bathed in 1st 24 hrs	0:First food is not breast milk	0:Colostrum discarded	1:Appropriate cord care	2. Stratum 2	2010	3: Fourth 12 months of trial	0:Home non-SBA
C708	6. Ghodghas	0:Home non-SBA		0:No CDK	1:Thread used	0:Other or not boiled instrument	0:Not wrapped	0:No Breastfeeding	0:Bathed in 1st 24 hrs	0:First food is not breast milk	0:Colostrum discarded	0:Inappropriate cord care	2. Stratum 2	2006	0: First 12 months of trial	0:Home non-SBA
C709	52. Chora Koyalpur	0:Home non-SBA	1:Washed hands	0:No CDK	1:Thread used	1:Boiled instrument	1:Wrapped	0:No Breastfeeding	1:Not bathed in 1st 24 hrs	1:First food is breast milk	1:Colostrum not discarded	0:Inappropriate cord care	2. Stratum 2	2008	1: Second 12 months of trial	0:Home non-SBA
C710	15. Sakuwa Mahendranagar	2:Institutional delivery						0:No Breastfeeding		0:First food is not breast milk	1:Colostrum not discarded		1. Stratum 1	2008	1: Second 12 months of trial	1:Institutional or Home SBA delivery
C711	53. Goth Koyalpur	0:Home non-SBA	0:Not washed hands		1:Thread used	0:Other or not boiled instrument	1:Wrapped			1:First food is breast milk		1:Appropriate cord care	2. Stratum 2	2009	2: Third 12 months of trial	0:Home non-SBA
C712	7. Devdiyaha	1:Home SBA		0:No CDK	1:Thread used	0:Other or not boiled instrument	0:Not wrapped	1:Breastfeeding	0:Bathed in 1st 24 hrs	0:First food is not breast milk	1:Colostrum not discarded		2. Stratum 2	2006	0: First 12 months of trial	1:Institutional or Home SBA delivery
C713	6. Ghodghas	2:Institutional delivery	0:Not washed hands	0:No CDK	1:Thread used	0:Other or not boiled instrument	1:Wrapped	0:No Breastfeeding	1:Not bathed in 1st 24 hrs	1:First food is breast milk	1:Colostrum not discarded		2. Stratum 2	2006	0: First 12 months of trial	1:Institutional or Home SBA delivery
C714	6. Ghodghas		1:Washed hands	0:No CDK	1:Thread used	0:Other or not boiled instrument	1:Wrapped	0:No Breastfeeding	0:Bathed in 1st 24 hrs	0:First food is not breast milk	0:Colostrum discarded	1:Appropriate cord care	2. Stratum 2	2010	4: Fifth 12 months of trial
C715		0:Home non-SBA		0:No CDK	1:Thread used	1:Boiled instrument	1:Wrapped	0:No Breastfeeding	0:Bathed in 1st 24 hrs	1:First food is breast milk	1:Colostrum not discarded	1:Appropriate cord care		2007	1: Second 12 months of trial	0:Home non-SBA
C716	6. Ghodghas	2:Institutional delivery	1:Washed hands	1:CDK used	1:Thread used	0:Other or not boiled instrument	1:Wrapped	0:No Breastfeeding	1:Not bathed in 1st 24 hrs	1:First food is breast milk		0:Inappropriate cord care	2. Stratum 2	2006	0: First 12 months of trial	1:Institutional or Home SBA delivery
C717		0:Home non-SBA	1:Washed hands	0:No CDK	1:Thread used	0:Other or not boiled instrument	1:Wrapped	0:No Breastfeeding	0:Bathed in 1st 24 hrs	1:First food is breast milk	0:Colostrum discarded	0:Inappropriate cord care		2010	4: Fifth 12 months of trial	0:Home non-SBA
C718		0:Home non-SBA	1:Washed hands	0:No CDK	1:Thread used	0:Other or not boiled instrument	1:Wrapped	0:No Breastfeeding	0:Bathed in 1st 24 hrs	1:First food is breast milk	1:Colostrum not discarded	1:Appropriate cord care		2009	2: Third 12 months of trial	0:Home non-SBA
C719	39. Bhutahi Paterwa	2:Institutional delivery						1:Breastfeeding		1:First food is breast milk	1:Colostrum not discarded		2. Stratum 2	2010	3: Fourth 12 months of trial	1:Institutional or Home SBA delivery
C720		0:Home non-SBA	1:Washed hands	0:No CDK	1:Thread used	0:Other or not boiled instrument	1:Wrapped	0:No Breastfeeding	0:Bathed in 1st 24 hrs	1:First food is breast milk	0:Colostrum discarded	1:Appropriate cord care		2008	1: Second 12 months of trial	0:Home non-SBA
C721	38. Mithileswar Mauwahi	0:Home non-SBA	1:Washed hands	0:No CDK	1:Thread used	0:Other or not boiled instrument	1:Wrapped	0:No Breastfeeding	1:Not bathed in 1st 24 hrs	1:First food is breast milk	0:Colostrum discarded	0:Inappropriate cord care	2. Stratum 2	2009	2: Third 12 months of trial	0:Home non-SBA
C722		0:Home non-SBA	0:Not washed hands											2009	2: Third 12 months of trial	0:Home non-SBA
C723	51. Chakkar	0:Home non-SBA	1:Washed hands	1:CDK used	1:Thread used	0:Other or not boiled instrument	1:Wrapped	0:No Breastfeeding	0:Bathed in 1st 24 hrs	1:First food is breast milk	0:Colostrum discarded	1:Appropriate cord care	2. Stratum 2	2007	1: Second 12 months of trial	0:Home non-SBA
C724	44. Yagyabhumi	0:Home non-SBA	0:Not washed hands	1:CDK used	1:Thread used	1:Boiled instrument	1:Wrapped	0:No Breastfeeding	1:Not bathed in 1st 24 hrs	0:First food is not breast milk	1:Colostrum not discarded	1:Appropriate cord care	1. Stratum 1	2009	2: Third 12 months of trial	0:Home non-SBA
C725	38. Mithileswar Mauwahi	2:Institutional delivery						1:Breastfeeding		1:First food is breast milk	1:Colostrum not discarded		2. Stratum 2	2009	2: Third 12 months of trial	1:Institutional or Home SBA delivery
C726	4. Bahedabela	0:Home non-SBA	1:Washed hands	0:No CDK	1:Thread used	0:Other or not boiled instrument	1:Wrapped	0:No Breastfeeding	0:Bathed in 1st 24 hrs	0:First food is not breast milk	0:Colostrum discarded	1:Appropriate cord care	2. Stratum 2	2009	2: Third 12 months of trial	0:Home non-SBA
C727	16. Digambarpur	0:Home non-SBA		0:No CDK	1:Thread used	0:Other or not boiled instrument	1:Wrapped	0:No Breastfeeding	1:Not bathed in 1st 24 hrs	1:First food is breast milk	1:Colostrum not discarded	1:Appropriate cord care	1. Stratum 1	2010	3: Fourth 12 months of trial	0:Home non-SBA
C728	37. Naktajhijh	2:Institutional delivery		1:CDK used	1:Thread used	1:Boiled instrument	1:Wrapped	0:No Breastfeeding	0:Bathed in 1st 24 hrs	1:First food is breast milk	1:Colostrum not discarded	1:Appropriate cord care	2. Stratum 2	2007	0: First 12 months of trial	1:Institutional or Home SBA delivery
C729	52. Chora Koyalpur	0:Home non-SBA		0:No CDK	1:Thread used	1:Boiled instrument	1:Wrapped	0:No Breastfeeding	1:Not bathed in 1st 24 hrs	0:First food is not breast milk	1:Colostrum not discarded	0:Inappropriate cord care	2. Stratum 2	2008	2: Third 12 months of trial	0:Home non-SBA
C730	39. Bhutahi Paterwa	0:Home non-SBA	1:Washed hands	0:No CDK	1:Thread used	0:Other or not boiled instrument	1:Wrapped	1:Breastfeeding	0:Bathed in 1st 24 hrs	1:First food is breast milk	1:Colostrum not discarded	1:Appropriate cord care	2. Stratum 2	2010	3: Fourth 12 months of trial	0:Home non-SBA
C731	6. Ghodghas	0:Home non-SBA	1:Washed hands		0:No thread	1:Boiled instrument	1:Wrapped	0:No Breastfeeding	0:Bathed in 1st 24 hrs	0:First food is not breast milk	1:Colostrum not discarded	1:Appropriate cord care	2. Stratum 2	2008	1: Second 12 months of trial	0:Home non-SBA
C732	11. Basaiya	0:Home non-SBA	1:Washed hands	0:No CDK	1:Thread used	1:Boiled instrument	1:Wrapped	0:No Breastfeeding	0:Bathed in 1st 24 hrs	0:First food is not breast milk	0:Colostrum discarded	1:Appropriate cord care	2. Stratum 2	2007	0: First 12 months of trial	0:Home non-SBA
C733	17. Mansingpatti	0:Home non-SBA	1:Washed hands	0:No CDK	1:Thread used	0:Other or not boiled instrument	1:Wrapped	0:No Breastfeeding	0:Bathed in 1st 24 hrs	1:First food is breast milk	1:Colostrum not discarded	1:Appropriate cord care	2. Stratum 2	2007	1: Second 12 months of trial	0:Home non-SBA
C734	20. Jhattiyahi	0:Home non-SBA	1:Washed hands	0:No CDK	1:Thread used	0:Other or not boiled instrument	1:Wrapped	0:No Breastfeeding	1:Not bathed in 1st 24 hrs	0:First food is not breast milk	1:Colostrum not discarded	1:Appropriate cord care	2. Stratum 2	2010	3: Fourth 12 months of trial	0:Home non-SBA
C735	4. Bahedabela	0:Home non-SBA	1:Washed hands	0:No CDK	1:Thread used	0:Other or not boiled instrument	1:Wrapped	0:No Breastfeeding	0:Bathed in 1st 24 hrs	0:First food is not breast milk	1:Colostrum not discarded	1:Appropriate cord care	2. Stratum 2	2009	3: Fourth 12 months of trial	0:Home non-SBA
C736	19. Dhanusha Dham	2:Institutional delivery											2. Stratum 2	2008	1: Second 12 months of trial	1:Institutional or Home SBA delivery
C737	34. Sapahi	0:Home non-SBA	1:Washed hands	0:No CDK	1:Thread used	0:Other or not boiled instrument	1:Wrapped	0:No Breastfeeding	0:Bathed in 1st 24 hrs	1:First food is breast milk	0:Colostrum discarded	1:Appropriate cord care	2. Stratum 2	2009	2: Third 12 months of trial	0:Home non-SBA
C738	37. Naktajhijh	0:Home non-SBA	1:Washed hands	0:No CDK	1:Thread used	0:Other or not boiled instrument	0:Not wrapped	0:No Breastfeeding	0:Bathed in 1st 24 hrs	0:First food is not breast milk	1:Colostrum not discarded	1:Appropriate cord care	2. Stratum 2	2010	4: Fifth 12 months of trial	0:Home non-SBA
C739	14. Nuwakhor Prasahi	0:Home non-SBA	1:Washed hands	0:No CDK	1:Thread used	0:Other or not boiled instrument	1:Wrapped	0:No Breastfeeding	0:Bathed in 1st 24 hrs	0:First food is not breast milk	0:Colostrum discarded	0:Inappropriate cord care	2. Stratum 2	2008	1: Second 12 months of trial	0:Home non-SBA
C740	19. Dhanusha Dham	0:Home non-SBA		0:No CDK	1:Thread used	0:Other or not boiled instrument	1:Wrapped	0:No Breastfeeding	0:Bathed in 1st 24 hrs	1:First food is breast milk	1:Colostrum not discarded	1:Appropriate cord care	2. Stratum 2	2010	4: Fifth 12 months of trial	0:Home non-SBA
C741	53. Goth Koyalpur	0:Home non-SBA	1:Washed hands		1:Thread used	1:Boiled instrument	0:Not wrapped	0:No Breastfeeding	1:Not bathed in 1st 24 hrs	1:First food is breast milk	1:Colostrum not discarded	0:Inappropriate cord care	2. Stratum 2	2006	0: First 12 months of trial	0:Home non-SBA
C742		0:Home non-SBA		0:No CDK	1:Thread used	0:Other or not boiled instrument	1:Wrapped	0:No Breastfeeding	0:Bathed in 1st 24 hrs	1:First food is breast milk	1:Colostrum not discarded	1:Appropriate cord care		2009	2: Third 12 months of trial	0:Home non-SBA
C743	26. Bhuchakrapur	0:Home non-SBA		0:No CDK	1:Thread used	0:Other or not boiled instrument	1:Wrapped	0:No Breastfeeding	0:Bathed in 1st 24 hrs	1:First food is breast milk	1:Colostrum not discarded	1:Appropriate cord care	2. Stratum 2	2009	3: Fourth 12 months of trial	0:Home non-SBA
C744	60. Maachi Jhitkoiya	0:Home non-SBA	1:Washed hands	0:No CDK	1:Thread used	1:Boiled instrument	1:Wrapped	0:No Breastfeeding	1:Not bathed in 1st 24 hrs	1:First food is breast milk	1:Colostrum not discarded	1:Appropriate cord care	1. Stratum 1	2009	3: Fourth 12 months of trial	0:Home non-SBA
C745	26. Bhuchakrapur	1:Home SBA		0:No CDK	1:Thread used	1:Boiled instrument	1:Wrapped	0:No Breastfeeding	0:Bathed in 1st 24 hrs	0:First food is not breast milk	1:Colostrum not discarded	1:Appropriate cord care	2. Stratum 2	2010	3: Fourth 12 months of trial	1:Institutional or Home SBA delivery
C746	20. Jhattiyahi	0:Home non-SBA	1:Washed hands	0:No CDK	1:Thread used	0:Other or not boiled instrument	1:Wrapped	0:No Breastfeeding	1:Not bathed in 1st 24 hrs	1:First food is breast milk	1:Colostrum not discarded	0:Inappropriate cord care	2. Stratum 2	2009	2: Third 12 months of trial	0:Home non-SBA
C747	11. Basaiya	2:Institutional delivery						0:No Breastfeeding		1:First food is breast milk	1:Colostrum not discarded		2. Stratum 2	2010	4: Fifth 12 months of trial	1:Institutional or Home SBA delivery
C748	51. Chakkar	0:Home non-SBA	1:Washed hands	0:No CDK	1:Thread used	0:Other or not boiled instrument	1:Wrapped	0:No Breastfeeding	0:Bathed in 1st 24 hrs	0:First food is not breast milk	1:Colostrum not discarded	0:Inappropriate cord care	2. Stratum 2	2010	3: Fourth 12 months of trial	0:Home non-SBA
C749	22. Tarapatti Sirsiya	2:Institutional delivery						0:No Breastfeeding		1:First food is breast milk	1:Colostrum not discarded		2. Stratum 2	2006	0: First 12 months of trial	1:Institutional or Home SBA delivery
C750	47. Sabaila	1:Home SBA		0:No CDK	1:Thread used	0:Other or not boiled instrument	1:Wrapped	0:No Breastfeeding	0:Bathed in 1st 24 hrs	0:First food is not breast milk	0:Colostrum discarded	1:Appropriate cord care	2. Stratum 2	2010	4: Fifth 12 months of trial	1:Institutional or Home SBA delivery
C751	53. Goth Koyalpur	0:Home non-SBA	1:Washed hands	0:No CDK	1:Thread used	1:Boiled instrument	1:Wrapped	0:No Breastfeeding	1:Not bathed in 1st 24 hrs	0:First food is not breast milk	0:Colostrum discarded		2. Stratum 2	2007	1: Second 12 months of trial	0:Home non-SBA
C752	4. Bahedabela	0:Home non-SBA	1:Washed hands	0:No CDK	1:Thread used	1:Boiled instrument	1:Wrapped	0:No Breastfeeding	0:Bathed in 1st 24 hrs	0:First food is not breast milk	0:Colostrum discarded	1:Appropriate cord care	2. Stratum 2	2006	0: First 12 months of trial	0:Home non-SBA
C753	19. Dhanusha Dham	0:Home non-SBA		0:No CDK	1:Thread used	0:Other or not boiled instrument	1:Wrapped	0:No Breastfeeding	0:Bathed in 1st 24 hrs	0:First food is not breast milk	1:Colostrum not discarded	1:Appropriate cord care	2. Stratum 2	2008	1: Second 12 months of trial	0:Home non-SBA
C754	4. Bahedabela	0:Home non-SBA	1:Washed hands	0:No CDK		1:Boiled instrument	1:Wrapped	0:No Breastfeeding	0:Bathed in 1st 24 hrs	0:First food is not breast milk	1:Colostrum not discarded	0:Inappropriate cord care	2. Stratum 2	2006	0: First 12 months of trial	0:Home non-SBA
C755	4. Bahedabela	0:Home non-SBA	1:Washed hands	0:No CDK	1:Thread used	1:Boiled instrument	1:Wrapped	0:No Breastfeeding	1:Not bathed in 1st 24 hrs	1:First food is breast milk	0:Colostrum discarded	1:Appropriate cord care	2. Stratum 2	2006	0: First 12 months of trial	0:Home non-SBA
C756	53. Goth Koyalpur	0:Home non-SBA	0:Not washed hands	0:No CDK	1:Thread used	0:Other or not boiled instrument	1:Wrapped	0:No Breastfeeding	1:Not bathed in 1st 24 hrs	1:First food is breast milk	1:Colostrum not discarded	0:Inappropriate cord care	2. Stratum 2	2010	3: Fourth 12 months of trial	0:Home non-SBA
C757	51. Chakkar	0:Home non-SBA	1:Washed hands	1:CDK used	1:Thread used	0:Other or not boiled instrument	1:Wrapped	0:No Breastfeeding	0:Bathed in 1st 24 hrs	1:First food is breast milk	1:Colostrum not discarded	1:Appropriate cord care	2. Stratum 2	2008	1: Second 12 months of trial	0:Home non-SBA
C758	20. Jhattiyahi	0:Home non-SBA	1:Washed hands	0:No CDK	1:Thread used	1:Boiled instrument	1:Wrapped	0:No Breastfeeding	0:Bathed in 1st 24 hrs	1:First food is breast milk	1:Colostrum not discarded	0:Inappropriate cord care	2. Stratum 2	2009	3: Fourth 12 months of trial	0:Home non-SBA
C759		0:Home non-SBA		0:No CDK	1:Thread used	0:Other or not boiled instrument	1:Wrapped	0:No Breastfeeding	1:Not bathed in 1st 24 hrs	1:First food is breast milk	1:Colostrum not discarded	0:Inappropriate cord care		2010	4: Fifth 12 months of trial	0:Home non-SBA
C760	23. Thera Kachuri	0:Home non-SBA	1:Washed hands	0:No CDK	1:Thread used	1:Boiled instrument	1:Wrapped	0:No Breastfeeding	0:Bathed in 1st 24 hrs	1:First food is breast milk	1:Colostrum not discarded	1:Appropriate cord care	2. Stratum 2	2007	0: First 12 months of trial	0:Home non-SBA
C761	51. Chakkar	0:Home non-SBA	1:Washed hands	1:CDK used	1:Thread used	0:Other or not boiled instrument	1:Wrapped	0:No Breastfeeding	0:Bathed in 1st 24 hrs	1:First food is breast milk	0:Colostrum discarded	1:Appropriate cord care	2. Stratum 2	2007	0: First 12 months of trial	0:Home non-SBA
C762	23. Thera Kachuri	0:Home non-SBA	1:Washed hands	0:No CDK	1:Thread used	0:Other or not boiled instrument	1:Wrapped	0:No Breastfeeding		0:First food is not breast milk	1:Colostrum not discarded	0:Inappropriate cord care	2. Stratum 2	2007	0: First 12 months of trial	0:Home non-SBA
C763	39. Bhutahi Paterwa	0:Home non-SBA	0:Not washed hands	0:No CDK	1:Thread used	0:Other or not boiled instrument	0:Not wrapped	0:No Breastfeeding	0:Bathed in 1st 24 hrs		0:Colostrum discarded	0:Inappropriate cord care	2. Stratum 2	2007	1: Second 12 months of trial	0:Home non-SBA
C764	4. Bahedabela	2:Institutional delivery						0:No Breastfeeding		1:First food is breast milk	1:Colostrum not discarded		2. Stratum 2	2010	4: Fifth 12 months of trial	1:Institutional or Home SBA delivery
C765	51. Chakkar	0:Home non-SBA	1:Washed hands	0:No CDK	1:Thread used	0:Other or not boiled instrument	1:Wrapped	0:No Breastfeeding	0:Bathed in 1st 24 hrs	0:First food is not breast milk	1:Colostrum not discarded	1:Appropriate cord care	2. Stratum 2	2011	4: Fifth 12 months of trial	0:Home non-SBA
C766	2. Tulsiyahi Jabdi	0:Home non-SBA	1:Washed hands	0:No CDK		0:Other or not boiled instrument	1:Wrapped		0:Bathed in 1st 24 hrs	0:First food is not breast milk		1:Appropriate cord care	2. Stratum 2	2006	0: First 12 months of trial	0:Home non-SBA
C767	37. Naktajhijh	0:Home non-SBA		0:No CDK	1:Thread used	1:Boiled instrument	1:Wrapped	0:No Breastfeeding	1:Not bathed in 1st 24 hrs	1:First food is breast milk	1:Colostrum not discarded	0:Inappropriate cord care	2. Stratum 2	2007	1: Second 12 months of trial	0:Home non-SBA
C768	44. Yagyabhumi	0:Home non-SBA	0:Not washed hands	0:No CDK	1:Thread used	0:Other or not boiled instrument	0:Not wrapped	1:Breastfeeding	0:Bathed in 1st 24 hrs	1:First food is breast milk	1:Colostrum not discarded	1:Appropriate cord care	1. Stratum 1	2007	0: First 12 months of trial	0:Home non-SBA
C769	53. Goth Koyalpur	0:Home non-SBA	1:Washed hands		1:Thread used		0:Not wrapped		1:Not bathed in 1st 24 hrs	1:First food is breast milk	1:Colostrum not discarded	0:Inappropriate cord care	2. Stratum 2	2006	0: First 12 months of trial	0:Home non-SBA
C770	46. Kajara Ramaul	0:Home non-SBA	0:Not washed hands	0:No CDK	1:Thread used	0:Other or not boiled instrument	1:Wrapped	0:No Breastfeeding	0:Bathed in 1st 24 hrs	0:First food is not breast milk	1:Colostrum not discarded	0:Inappropriate cord care	2. Stratum 2	2008	1: Second 12 months of trial	0:Home non-SBA
C771	9. Bahuarba	0:Home non-SBA	0:Not washed hands	0:No CDK	1:Thread used	0:Other or not boiled instrument	1:Wrapped	0:No Breastfeeding	0:Bathed in 1st 24 hrs	0:First food is not breast milk	1:Colostrum not discarded	1:Appropriate cord care	2. Stratum 2	2011	4: Fifth 12 months of trial	0:Home non-SBA
C772	60. Maachi Jhitkoiya	0:Home non-SBA	0:Not washed hands	0:No CDK	1:Thread used	0:Other or not boiled instrument	0:Not wrapped	1:Breastfeeding	0:Bathed in 1st 24 hrs	1:First food is breast milk	1:Colostrum not discarded	1:Appropriate cord care	1. Stratum 1	2007	0: First 12 months of trial	0:Home non-SBA
C773	10. Devpura rupaitha	2:Institutional delivery						0:No Breastfeeding		1:First food is breast milk	1:Colostrum not discarded		2. Stratum 2	2011	4: Fifth 12 months of trial	1:Institutional or Home SBA delivery
C774	51. Chakkar	0:Home non-SBA	1:Washed hands	0:No CDK	1:Thread used	0:Other or not boiled instrument	1:Wrapped	0:No Breastfeeding	0:Bathed in 1st 24 hrs	0:First food is not breast milk	0:Colostrum discarded	1:Appropriate cord care	2. Stratum 2	2008	1: Second 12 months of trial	0:Home non-SBA
C775	14. Nuwakhor Prasahi	0:Home non-SBA	0:Not washed hands	0:No CDK	1:Thread used	0:Other or not boiled instrument	1:Wrapped	0:No Breastfeeding	0:Bathed in 1st 24 hrs	0:First food is not breast milk	0:Colostrum discarded	1:Appropriate cord care	2. Stratum 2	2008	1: Second 12 months of trial	0:Home non-SBA
C776	38. Mithileswar Mauwahi	2:Institutional delivery	1:Washed hands	1:CDK used	1:Thread used	1:Boiled instrument	1:Wrapped	1:Breastfeeding	1:Not bathed in 1st 24 hrs	1:First food is breast milk	1:Colostrum not discarded	1:Appropriate cord care	2. Stratum 2	2008	1: Second 12 months of trial	1:Institutional or Home SBA delivery
C777	23. Thera Kachuri	1:Home SBA			1:Thread used	0:Other or not boiled instrument		0:No Breastfeeding		1:First food is breast milk	1:Colostrum not discarded	1:Appropriate cord care	2. Stratum 2	2006	0: First 12 months of trial	1:Institutional or Home SBA delivery
C778	44. Yagyabhumi	0:Home non-SBA		0:No CDK	1:Thread used	0:Other or not boiled instrument	0:Not wrapped	0:No Breastfeeding	1:Not bathed in 1st 24 hrs	1:First food is breast milk	0:Colostrum discarded	0:Inappropriate cord care	1. Stratum 1	2006	0: First 12 months of trial	0:Home non-SBA
C779		0:Home non-SBA	1:Washed hands	0:No CDK	1:Thread used	0:Other or not boiled instrument	0:Not wrapped	0:No Breastfeeding	0:Bathed in 1st 24 hrs	1:First food is breast milk	0:Colostrum discarded	0:Inappropriate cord care		2010	3: Fourth 12 months of trial	0:Home non-SBA
C780	4. Bahedabela	0:Home non-SBA	1:Washed hands	0:No CDK	1:Thread used	0:Other or not boiled instrument	0:Not wrapped	0:No Breastfeeding	0:Bathed in 1st 24 hrs	0:First food is not breast milk	0:Colostrum discarded	1:Appropriate cord care	2. Stratum 2	2010	3: Fourth 12 months of trial	0:Home non-SBA
C781	21. Banniniya	0:Home non-SBA		1:CDK used	1:Thread used	1:Boiled instrument	1:Wrapped	0:No Breastfeeding	0:Bathed in 1st 24 hrs	0:First food is not breast milk	1:Colostrum not discarded	1:Appropriate cord care	2. Stratum 2	2008	1: Second 12 months of trial	0:Home non-SBA
C782		2:Institutional delivery		1:CDK used	1:Thread used	1:Boiled instrument	1:Wrapped	0:No Breastfeeding	0:Bathed in 1st 24 hrs	1:First food is breast milk	1:Colostrum not discarded	1:Appropriate cord care		2007	1: Second 12 months of trial	1:Institutional or Home SBA delivery
C783	7. Devdiyaha	0:Home non-SBA	0:Not washed hands		1:Thread used	0:Other or not boiled instrument	0:Not wrapped	0:No Breastfeeding	1:Not bathed in 1st 24 hrs	1:First food is breast milk	1:Colostrum not discarded	0:Inappropriate cord care	2. Stratum 2	2006	0: First 12 months of trial	0:Home non-SBA
C784	21. Banniniya	0:Home non-SBA		0:No CDK	1:Thread used	0:Other or not boiled instrument	1:Wrapped	0:No Breastfeeding	1:Not bathed in 1st 24 hrs	0:First food is not breast milk	0:Colostrum discarded	0:Inappropriate cord care	2. Stratum 2	2009	2: Third 12 months of trial	0:Home non-SBA
C785	34. Sapahi	0:Home non-SBA	1:Washed hands	0:No CDK	1:Thread used	0:Other or not boiled instrument	0:Not wrapped	0:No Breastfeeding	0:Bathed in 1st 24 hrs	1:First food is breast milk	1:Colostrum not discarded	1:Appropriate cord care	2. Stratum 2	2006	0: First 12 months of trial	0:Home non-SBA
C786	10. Devpura rupaitha	2:Institutional delivery						0:No Breastfeeding		1:First food is breast milk	1:Colostrum not discarded		2. Stratum 2	2010	4: Fifth 12 months of trial	1:Institutional or Home SBA delivery
C787	17. Mansingpatti	2:Institutional delivery						1:Breastfeeding		1:First food is breast milk	1:Colostrum not discarded		2. Stratum 2	2008	1: Second 12 months of trial	1:Institutional or Home SBA delivery
C788	7. Devdiyaha	0:Home non-SBA			0:No thread	0:Other or not boiled instrument	0:Not wrapped	0:No Breastfeeding	1:Not bathed in 1st 24 hrs	1:First food is breast milk	1:Colostrum not discarded	0:Inappropriate cord care	2. Stratum 2	2006	0: First 12 months of trial	0:Home non-SBA
C789		0:Home non-SBA		0:No CDK	1:Thread used	0:Other or not boiled instrument	1:Wrapped	0:No Breastfeeding	0:Bathed in 1st 24 hrs	0:First food is not breast milk		0:Inappropriate cord care		2007	0: First 12 months of trial	0:Home non-SBA
C790		0:Home non-SBA	1:Washed hands		1:Thread used	0:Other or not boiled instrument	0:Not wrapped	0:No Breastfeeding	1:Not bathed in 1st 24 hrs	0:First food is not breast milk	1:Colostrum not discarded	1:Appropriate cord care		2006	0: First 12 months of trial	0:Home non-SBA
C791		0:Home non-SBA	1:Washed hands	0:No CDK		1:Boiled instrument	0:Not wrapped	0:No Breastfeeding	0:Bathed in 1st 24 hrs	0:First food is not breast milk	1:Colostrum not discarded	1:Appropriate cord care		2006	0: First 12 months of trial	0:Home non-SBA
C792		2:Institutional delivery						0:No Breastfeeding		1:First food is breast milk	1:Colostrum not discarded			2009	2: Third 12 months of trial	1:Institutional or Home SBA delivery
C793	55. Giddha	0:Home non-SBA	1:Washed hands	0:No CDK	1:Thread used	1:Boiled instrument	0:Not wrapped	0:No Breastfeeding	0:Bathed in 1st 24 hrs	1:First food is breast milk	1:Colostrum not discarded	1:Appropriate cord care	2. Stratum 2	2009	2: Third 12 months of trial	0:Home non-SBA
C794	16. Digambarpur	2:Institutional delivery						0:No Breastfeeding		0:First food is not breast milk	1:Colostrum not discarded		1. Stratum 1	2009	3: Fourth 12 months of trial	1:Institutional or Home SBA delivery
C795	22. Tarapatti Sirsiya	1:Home SBA		0:No CDK	1:Thread used	0:Other or not boiled instrument	1:Wrapped	0:No Breastfeeding	0:Bathed in 1st 24 hrs	0:First food is not breast milk			2. Stratum 2	2007	0: First 12 months of trial	1:Institutional or Home SBA delivery
C796	21. Banniniya	0:Home non-SBA		0:No CDK	1:Thread used	0:Other or not boiled instrument	1:Wrapped	0:No Breastfeeding	0:Bathed in 1st 24 hrs	0:First food is not breast milk	0:Colostrum discarded	0:Inappropriate cord care	2. Stratum 2	2009	3: Fourth 12 months of trial	0:Home non-SBA
C797	6. Ghodghas	0:Home non-SBA			1:Thread used	0:Other or not boiled instrument	0:Not wrapped	0:No Breastfeeding	0:Bathed in 1st 24 hrs	0:First food is not breast milk	0:Colostrum discarded		2. Stratum 2	2006	0: First 12 months of trial	0:Home non-SBA
C798		0:Home non-SBA		0:No CDK	1:Thread used	0:Other or not boiled instrument	1:Wrapped	0:No Breastfeeding	0:Bathed in 1st 24 hrs	1:First food is breast milk	1:Colostrum not discarded	0:Inappropriate cord care		2009	2: Third 12 months of trial	0:Home non-SBA
C799	21. Banniniya	0:Home non-SBA		0:No CDK	1:Thread used	1:Boiled instrument	1:Wrapped	0:No Breastfeeding	1:Not bathed in 1st 24 hrs	0:First food is not breast milk	1:Colostrum not discarded	1:Appropriate cord care	2. Stratum 2	2008	2: Third 12 months of trial	0:Home non-SBA
C800	4. Bahedabela	2:Institutional delivery						0:No Breastfeeding		0:First food is not breast milk	0:Colostrum discarded		2. Stratum 2	2010	4: Fifth 12 months of trial	1:Institutional or Home SBA delivery
C801	22. Tarapatti Sirsiya	2:Institutional delivery						1:Breastfeeding		1:First food is breast milk	0:Colostrum discarded		2. Stratum 2	2011	4: Fifth 12 months of trial	1:Institutional or Home SBA delivery
C802	39. Bhutahi Paterwa	0:Home non-SBA		0:No CDK	1:Thread used	0:Other or not boiled instrument	0:Not wrapped	0:No Breastfeeding	0:Bathed in 1st 24 hrs	0:First food is not breast milk	1:Colostrum not discarded	0:Inappropriate cord care	2. Stratum 2	2007	0: First 12 months of trial	0:Home non-SBA
C803		0:Home non-SBA	1:Washed hands		1:Thread used	0:Other or not boiled instrument	0:Not wrapped		1:Not bathed in 1st 24 hrs	1:First food is breast milk		1:Appropriate cord care		2006	0: First 12 months of trial	0:Home non-SBA
C804	15. Sakuwa Mahendranagar	0:Home non-SBA		0:No CDK	1:Thread used	0:Other or not boiled instrument	1:Wrapped	0:No Breastfeeding	1:Not bathed in 1st 24 hrs	0:First food is not breast milk	0:Colostrum discarded	1:Appropriate cord care	1. Stratum 1	2008	1: Second 12 months of trial	0:Home non-SBA
C805	46. Kajara Ramaul	0:Home non-SBA	0:Not washed hands	0:No CDK	1:Thread used	1:Boiled instrument	1:Wrapped	0:No Breastfeeding	0:Bathed in 1st 24 hrs	0:First food is not breast milk	1:Colostrum not discarded		2. Stratum 2	2009	2: Third 12 months of trial	0:Home non-SBA
C806	26. Bhuchakrapur	0:Home non-SBA		0:No CDK	1:Thread used	0:Other or not boiled instrument	0:Not wrapped	0:No Breastfeeding	1:Not bathed in 1st 24 hrs	1:First food is breast milk	1:Colostrum not discarded	1:Appropriate cord care	2. Stratum 2	2009	2: Third 12 months of trial	0:Home non-SBA
C807	60. Maachi Jhitkoiya	0:Home non-SBA	1:Washed hands										1. Stratum 1	2009	3: Fourth 12 months of trial	0:Home non-SBA
C808	44. Yagyabhumi	0:Home non-SBA	1:Washed hands		1:Thread used	0:Other or not boiled instrument	0:Not wrapped	0:No Breastfeeding	1:Not bathed in 1st 24 hrs	0:First food is not breast milk	1:Colostrum not discarded	0:Inappropriate cord care	1. Stratum 1	2006		0:Home non-SBA
C809	56. Ekrahi	0:Home non-SBA	1:Washed hands	0:No CDK	1:Thread used	0:Other or not boiled instrument	1:Wrapped	0:No Breastfeeding	1:Not bathed in 1st 24 hrs	0:First food is not breast milk	1:Colostrum not discarded	0:Inappropriate cord care	2. Stratum 2	2011	4: Fifth 12 months of trial	0:Home non-SBA
C810	23. Thera Kachuri	0:Home non-SBA	1:Washed hands	0:No CDK	1:Thread used	0:Other or not boiled instrument	1:Wrapped	0:No Breastfeeding	0:Bathed in 1st 24 hrs	1:First food is breast milk	0:Colostrum discarded	1:Appropriate cord care	2. Stratum 2	2009	3: Fourth 12 months of trial	0:Home non-SBA
C811	46. Kajara Ramaul	0:Home non-SBA	0:Not washed hands	0:No CDK	1:Thread used	0:Other or not boiled instrument	0:Not wrapped	0:No Breastfeeding	0:Bathed in 1st 24 hrs	1:First food is breast milk	1:Colostrum not discarded	0:Inappropriate cord care	2. Stratum 2	2008	2: Third 12 months of trial	0:Home non-SBA
C812	17. Mansingpatti	2:Institutional delivery						0:No Breastfeeding		0:First food is not breast milk	1:Colostrum not discarded		2. Stratum 2	2008	1: Second 12 months of trial	1:Institutional or Home SBA delivery
C813	6. Ghodghas	0:Home non-SBA	1:Washed hands	0:No CDK	1:Thread used	0:Other or not boiled instrument	1:Wrapped	0:No Breastfeeding	0:Bathed in 1st 24 hrs	1:First food is breast milk	1:Colostrum not discarded		2. Stratum 2	2010	3: Fourth 12 months of trial	0:Home non-SBA
C814	15. Sakuwa Mahendranagar	2:Institutional delivery						0:No Breastfeeding		1:First food is breast milk	1:Colostrum not discarded		1. Stratum 1	2010	4: Fifth 12 months of trial	1:Institutional or Home SBA delivery
C815	20. Jhattiyahi	0:Home non-SBA	1:Washed hands	0:No CDK	1:Thread used	0:Other or not boiled instrument	1:Wrapped	0:No Breastfeeding	1:Not bathed in 1st 24 hrs	1:First food is breast milk	1:Colostrum not discarded	1:Appropriate cord care	2. Stratum 2	2007	1: Second 12 months of trial	0:Home non-SBA
C816		0:Home non-SBA		0:No CDK	1:Thread used	0:Other or not boiled instrument	1:Wrapped	0:No Breastfeeding	1:Not bathed in 1st 24 hrs	0:First food is not breast milk	0:Colostrum discarded	1:Appropriate cord care		2010	3: Fourth 12 months of trial	0:Home non-SBA
C817		2:Institutional delivery						0:No Breastfeeding		1:First food is breast milk	1:Colostrum not discarded			2010	3: Fourth 12 months of trial	1:Institutional or Home SBA delivery
C818	17. Mansingpatti	0:Home non-SBA	0:Not washed hands	0:No CDK	1:Thread used	1:Boiled instrument	0:Not wrapped	0:No Breastfeeding	0:Bathed in 1st 24 hrs	0:First food is not breast milk	0:Colostrum discarded	0:Inappropriate cord care	2. Stratum 2	2006	0: First 12 months of trial	0:Home non-SBA
C819	9. Bahuarba	0:Home non-SBA	1:Washed hands		1:Thread used	0:Other or not boiled instrument	0:Not wrapped	0:No Breastfeeding	0:Bathed in 1st 24 hrs	0:First food is not breast milk	0:Colostrum discarded	1:Appropriate cord care	2. Stratum 2	2006	0: First 12 months of trial	0:Home non-SBA
C820	56. Ekrahi	0:Home non-SBA	1:Washed hands	0:No CDK	1:Thread used	0:Other or not boiled instrument	1:Wrapped	0:No Breastfeeding	1:Not bathed in 1st 24 hrs	0:First food is not breast milk	1:Colostrum not discarded	1:Appropriate cord care	2. Stratum 2	2009	2: Third 12 months of trial	0:Home non-SBA
C821	6. Ghodghas	0:Home non-SBA		0:No CDK	1:Thread used	1:Boiled instrument	1:Wrapped	0:No Breastfeeding	0:Bathed in 1st 24 hrs	0:First food is not breast milk	0:Colostrum discarded	0:Inappropriate cord care	2. Stratum 2	2007	0: First 12 months of trial	0:Home non-SBA
C822		0:Home non-SBA	0:Not washed hands		1:Thread used	1:Boiled instrument		0:No Breastfeeding	0:Bathed in 1st 24 hrs	0:First food is not breast milk	1:Colostrum not discarded	0:Inappropriate cord care		2007	0: First 12 months of trial	0:Home non-SBA
C823	56. Ekrahi	0:Home non-SBA	1:Washed hands	0:No CDK	1:Thread used	0:Other or not boiled instrument	1:Wrapped	0:No Breastfeeding	0:Bathed in 1st 24 hrs	0:First food is not breast milk	1:Colostrum not discarded	0:Inappropriate cord care	2. Stratum 2	2007	0: First 12 months of trial	0:Home non-SBA
C824	7. Devdiyaha	0:Home non-SBA	0:Not washed hands	0:No CDK	1:Thread used	0:Other or not boiled instrument	1:Wrapped	0:No Breastfeeding		1:First food is breast milk	1:Colostrum not discarded		2. Stratum 2	2006	0: First 12 months of trial	0:Home non-SBA
C825	15. Sakuwa Mahendranagar	2:Institutional delivery						0:No Breastfeeding		1:First food is breast milk	1:Colostrum not discarded		1. Stratum 1	2010	3: Fourth 12 months of trial	1:Institutional or Home SBA delivery
C826	10. Devpura rupaitha	0:Home non-SBA	1:Washed hands	0:No CDK	1:Thread used	0:Other or not boiled instrument	1:Wrapped	0:No Breastfeeding	0:Bathed in 1st 24 hrs	1:First food is breast milk	0:Colostrum discarded	0:Inappropriate cord care	2. Stratum 2	2010	3: Fourth 12 months of trial	0:Home non-SBA
C827		0:Home non-SBA	0:Not washed hands	0:No CDK	1:Thread used	0:Other or not boiled instrument	1:Wrapped	0:No Breastfeeding	0:Bathed in 1st 24 hrs	1:First food is breast milk	1:Colostrum not discarded	0:Inappropriate cord care		2009	3: Fourth 12 months of trial	0:Home non-SBA
C828	16. Digambarpur	0:Home non-SBA	0:Not washed hands	0:No CDK	1:Thread used	0:Other or not boiled instrument	1:Wrapped	0:No Breastfeeding	0:Bathed in 1st 24 hrs	0:First food is not breast milk	0:Colostrum discarded	1:Appropriate cord care	1. Stratum 1	2008	2: Third 12 months of trial	0:Home non-SBA
C829	60. Maachi Jhitkoiya	0:Home non-SBA	1:Washed hands	0:No CDK	1:Thread used	1:Boiled instrument	1:Wrapped	0:No Breastfeeding	1:Not bathed in 1st 24 hrs	1:First food is breast milk	0:Colostrum discarded	0:Inappropriate cord care	1. Stratum 1	2010	3: Fourth 12 months of trial	0:Home non-SBA
C830	11. Basaiya	0:Home non-SBA		0:No CDK	1:Thread used	0:Other or not boiled instrument	1:Wrapped	0:No Breastfeeding	1:Not bathed in 1st 24 hrs	0:First food is not breast milk	0:Colostrum discarded	0:Inappropriate cord care	2. Stratum 2	2010	3: Fourth 12 months of trial	0:Home non-SBA
C831	46. Kajara Ramaul	0:Home non-SBA	0:Not washed hands	0:No CDK	1:Thread used	0:Other or not boiled instrument	0:Not wrapped	0:No Breastfeeding	1:Not bathed in 1st 24 hrs	0:First food is not breast milk	1:Colostrum not discarded	0:Inappropriate cord care	2. Stratum 2	2008	2: Third 12 months of trial	0:Home non-SBA
C832		2:Institutional delivery						0:No Breastfeeding		1:First food is breast milk	0:Colostrum discarded			2010	3: Fourth 12 months of trial	1:Institutional or Home SBA delivery
C833	34. Sapahi	0:Home non-SBA		0:No CDK	1:Thread used	0:Other or not boiled instrument	1:Wrapped	0:No Breastfeeding	0:Bathed in 1st 24 hrs	0:First food is not breast milk	0:Colostrum discarded	1:Appropriate cord care	2. Stratum 2	2008	1: Second 12 months of trial	0:Home non-SBA
C834	4. Bahedabela	0:Home non-SBA	1:Washed hands	0:No CDK	1:Thread used	0:Other or not boiled instrument	1:Wrapped	0:No Breastfeeding	1:Not bathed in 1st 24 hrs	0:First food is not breast milk	1:Colostrum not discarded	1:Appropriate cord care	2. Stratum 2	2008	2: Third 12 months of trial	0:Home non-SBA
C835	16. Digambarpur	0:Home non-SBA			1:Thread used	0:Other or not boiled instrument	0:Not wrapped	0:No Breastfeeding	0:Bathed in 1st 24 hrs	1:First food is breast milk	1:Colostrum not discarded		1. Stratum 1	2006	0: First 12 months of trial	0:Home non-SBA
C836	16. Digambarpur	0:Home non-SBA			1:Thread used	0:Other or not boiled instrument	0:Not wrapped	0:No Breastfeeding	0:Bathed in 1st 24 hrs	0:First food is not breast milk	1:Colostrum not discarded		1. Stratum 1	2006	0: First 12 months of trial	0:Home non-SBA
C837	7. Devdiyaha	0:Home non-SBA		0:No CDK	1:Thread used	0:Other or not boiled instrument	1:Wrapped	0:No Breastfeeding	0:Bathed in 1st 24 hrs	0:First food is not breast milk	1:Colostrum not discarded	0:Inappropriate cord care	2. Stratum 2	2007	0: First 12 months of trial	0:Home non-SBA
C838	4. Bahedabela	0:Home non-SBA	1:Washed hands	0:No CDK	1:Thread used	0:Other or not boiled instrument	1:Wrapped	0:No Breastfeeding	0:Bathed in 1st 24 hrs	0:First food is not breast milk	0:Colostrum discarded	1:Appropriate cord care	2. Stratum 2	2009	3: Fourth 12 months of trial	0:Home non-SBA
C839	17. Mansingpatti	0:Home non-SBA	0:Not washed hands	0:No CDK	1:Thread used	0:Other or not boiled instrument	1:Wrapped	0:No Breastfeeding	0:Bathed in 1st 24 hrs	1:First food is breast milk	1:Colostrum not discarded	0:Inappropriate cord care	2. Stratum 2	2010	3: Fourth 12 months of trial	0:Home non-SBA
C840	26. Bhuchakrapur	0:Home non-SBA	1:Washed hands										2. Stratum 2	2007	0: First 12 months of trial	0:Home non-SBA
C841	21. Banniniya	0:Home non-SBA	1:Washed hands	0:No CDK	1:Thread used	0:Other or not boiled instrument	1:Wrapped	0:No Breastfeeding	0:Bathed in 1st 24 hrs	0:First food is not breast milk	0:Colostrum discarded	1:Appropriate cord care	2. Stratum 2	2007	1: Second 12 months of trial	0:Home non-SBA
C842		0:Home non-SBA			1:Thread used	0:Other or not boiled instrument	0:Not wrapped	0:No Breastfeeding	0:Bathed in 1st 24 hrs	1:First food is breast milk	1:Colostrum not discarded	1:Appropriate cord care		2006	0: First 12 months of trial	0:Home non-SBA
C843	23. Thera Kachuri	0:Home non-SBA	1:Washed hands	0:No CDK	1:Thread used	1:Boiled instrument	1:Wrapped	0:No Breastfeeding	0:Bathed in 1st 24 hrs	0:First food is not breast milk	1:Colostrum not discarded		2. Stratum 2	2011	4: Fifth 12 months of trial	0:Home non-SBA
C844		0:Home non-SBA	1:Washed hands		1:Thread used	0:Other or not boiled instrument	0:Not wrapped	0:No Breastfeeding	0:Bathed in 1st 24 hrs	0:First food is not breast milk	0:Colostrum discarded	1:Appropriate cord care		2006	0: First 12 months of trial	0:Home non-SBA
C845	9. Bahuarba	0:Home non-SBA	1:Washed hands		1:Thread used	0:Other or not boiled instrument	0:Not wrapped	0:No Breastfeeding	1:Not bathed in 1st 24 hrs	0:First food is not breast milk	1:Colostrum not discarded	1:Appropriate cord care	2. Stratum 2	2006	0: First 12 months of trial	0:Home non-SBA
C846	38. Mithileswar Mauwahi	2:Institutional delivery						1:Breastfeeding		1:First food is breast milk	1:Colostrum not discarded		2. Stratum 2	2009	3: Fourth 12 months of trial	1:Institutional or Home SBA delivery
C847	22. Tarapatti Sirsiya	0:Home non-SBA	1:Washed hands	0:No CDK	1:Thread used	0:Other or not boiled instrument	0:Not wrapped	0:No Breastfeeding	1:Not bathed in 1st 24 hrs	0:First food is not breast milk	0:Colostrum discarded	1:Appropriate cord care	2. Stratum 2	2010	3: Fourth 12 months of trial	0:Home non-SBA
C848	2. Tulsiyahi Jabdi	0:Home non-SBA		0:No CDK	1:Thread used	0:Other or not boiled instrument	1:Wrapped	1:Breastfeeding	0:Bathed in 1st 24 hrs	0:First food is not breast milk	1:Colostrum not discarded	1:Appropriate cord care	2. Stratum 2	2008	1: Second 12 months of trial	0:Home non-SBA
C849	11. Basaiya	2:Institutional delivery						0:No Breastfeeding		1:First food is breast milk	1:Colostrum not discarded		2. Stratum 2	2009	2: Third 12 months of trial	1:Institutional or Home SBA delivery
C850	60. Maachi Jhitkoiya	0:Home non-SBA	1:Washed hands	0:No CDK	1:Thread used	1:Boiled instrument	0:Not wrapped	1:Breastfeeding	1:Not bathed in 1st 24 hrs	1:First food is breast milk	1:Colostrum not discarded	0:Inappropriate cord care	1. Stratum 1	2010	4: Fifth 12 months of trial	0:Home non-SBA
C851	17. Mansingpatti	0:Home non-SBA	1:Washed hands	0:No CDK	1:Thread used	0:Other or not boiled instrument	1:Wrapped	0:No Breastfeeding	1:Not bathed in 1st 24 hrs	0:First food is not breast milk	0:Colostrum discarded	0:Inappropriate cord care	2. Stratum 2	2007	1: Second 12 months of trial	0:Home non-SBA
C852	51. Chakkar	0:Home non-SBA	1:Washed hands	1:CDK used	1:Thread used	0:Other or not boiled instrument	1:Wrapped	0:No Breastfeeding	1:Not bathed in 1st 24 hrs	1:First food is breast milk	0:Colostrum discarded	1:Appropriate cord care	2. Stratum 2	2007	1: Second 12 months of trial	0:Home non-SBA
C853	53. Goth Koyalpur	0:Home non-SBA	1:Washed hands	0:No CDK	1:Thread used	1:Boiled instrument	1:Wrapped	0:No Breastfeeding	1:Not bathed in 1st 24 hrs	1:First food is breast milk	1:Colostrum not discarded	0:Inappropriate cord care	2. Stratum 2	2008	1: Second 12 months of trial	0:Home non-SBA
C854	15. Sakuwa Mahendranagar	2:Institutional delivery						1:Breastfeeding		1:First food is breast milk	1:Colostrum not discarded		1. Stratum 1	2009	3: Fourth 12 months of trial	1:Institutional or Home SBA delivery
C855		0:Home non-SBA		0:No CDK	1:Thread used	0:Other or not boiled instrument	1:Wrapped	1:Breastfeeding	0:Bathed in 1st 24 hrs	1:First food is breast milk	0:Colostrum discarded	1:Appropriate cord care		2009	3: Fourth 12 months of trial	0:Home non-SBA
C856	16. Digambarpur	0:Home non-SBA		0:No CDK	1:Thread used	1:Boiled instrument	0:Not wrapped	0:No Breastfeeding	0:Bathed in 1st 24 hrs	0:First food is not breast milk	1:Colostrum not discarded	1:Appropriate cord care	1. Stratum 1	2008	1: Second 12 months of trial	0:Home non-SBA
C857	9. Bahuarba	0:Home non-SBA	1:Washed hands	1:CDK used	1:Thread used	0:Other or not boiled instrument	1:Wrapped	0:No Breastfeeding	0:Bathed in 1st 24 hrs	0:First food is not breast milk	1:Colostrum not discarded	1:Appropriate cord care	2. Stratum 2	2008	1: Second 12 months of trial	0:Home non-SBA
C858		0:Home non-SBA	1:Washed hands		1:Thread used	1:Boiled instrument	0:Not wrapped	0:No Breastfeeding	0:Bathed in 1st 24 hrs	0:First food is not breast milk	0:Colostrum discarded	0:Inappropriate cord care		2006	0: First 12 months of trial	0:Home non-SBA
C859	17. Mansingpatti	0:Home non-SBA	1:Washed hands	0:No CDK	1:Thread used	0:Other or not boiled instrument	1:Wrapped	0:No Breastfeeding	0:Bathed in 1st 24 hrs	0:First food is not breast milk	0:Colostrum discarded	1:Appropriate cord care	2. Stratum 2	2008	2: Third 12 months of trial	0:Home non-SBA
C860	22. Tarapatti Sirsiya	2:Institutional delivery						0:No Breastfeeding		1:First food is breast milk	1:Colostrum not discarded		2. Stratum 2	2009	3: Fourth 12 months of trial	1:Institutional or Home SBA delivery
C861	60. Maachi Jhitkoiya	0:Home non-SBA	1:Washed hands		1:Thread used	0:Other or not boiled instrument	0:Not wrapped	0:No Breastfeeding	0:Bathed in 1st 24 hrs	0:First food is not breast milk	0:Colostrum discarded	0:Inappropriate cord care	1. Stratum 1	2006	0: First 12 months of trial	0:Home non-SBA
C862	38. Mithileswar Mauwahi	0:Home non-SBA	1:Washed hands	0:No CDK	1:Thread used	0:Other or not boiled instrument	1:Wrapped	0:No Breastfeeding	0:Bathed in 1st 24 hrs	0:First food is not breast milk	1:Colostrum not discarded	0:Inappropriate cord care	2. Stratum 2	2008	1: Second 12 months of trial	0:Home non-SBA
C863	47. Sabaila	2:Institutional delivery	1:Washed hands	0:No CDK	0:No thread	0:Other or not boiled instrument	1:Wrapped	0:No Breastfeeding	1:Not bathed in 1st 24 hrs	0:First food is not breast milk	1:Colostrum not discarded	1:Appropriate cord care	2. Stratum 2	2007	1: Second 12 months of trial	1:Institutional or Home SBA delivery
C864	6. Ghodghas	0:Home non-SBA	0:Not washed hands	0:No CDK	1:Thread used	1:Boiled instrument	1:Wrapped	0:No Breastfeeding	0:Bathed in 1st 24 hrs	1:First food is breast milk	0:Colostrum discarded	0:Inappropriate cord care	2. Stratum 2	2006	0: First 12 months of trial	0:Home non-SBA
C865	55. Giddha	0:Home non-SBA	1:Washed hands		1:Thread used	1:Boiled instrument	1:Wrapped	0:No Breastfeeding	1:Not bathed in 1st 24 hrs	0:First food is not breast milk	1:Colostrum not discarded	0:Inappropriate cord care	2. Stratum 2	2006	0: First 12 months of trial	0:Home non-SBA
C866	38. Mithileswar Mauwahi	2:Institutional delivery						1:Breastfeeding		1:First food is breast milk	1:Colostrum not discarded		2. Stratum 2	2009	2: Third 12 months of trial	1:Institutional or Home SBA delivery
C867		0:Home non-SBA		1:CDK used	1:Thread used	0:Other or not boiled instrument	1:Wrapped	0:No Breastfeeding	1:Not bathed in 1st 24 hrs	1:First food is breast milk	0:Colostrum discarded	0:Inappropriate cord care		2007	0: First 12 months of trial	0:Home non-SBA
C868		2:Institutional delivery	1:Washed hands	0:No CDK	1:Thread used	0:Other or not boiled instrument	1:Wrapped	1:Breastfeeding	1:Not bathed in 1st 24 hrs	1:First food is breast milk	1:Colostrum not discarded	0:Inappropriate cord care		2007	1: Second 12 months of trial	1:Institutional or Home SBA delivery
C869	9. Bahuarba	0:Home non-SBA	1:Washed hands	0:No CDK	1:Thread used	0:Other or not boiled instrument	1:Wrapped	0:No Breastfeeding	0:Bathed in 1st 24 hrs	0:First food is not breast milk	0:Colostrum discarded	1:Appropriate cord care	2. Stratum 2	2010	4: Fifth 12 months of trial	0:Home non-SBA
C870	10. Devpura rupaitha	0:Home non-SBA	0:Not washed hands		1:Thread used	0:Other or not boiled instrument	0:Not wrapped	0:No Breastfeeding	0:Bathed in 1st 24 hrs	0:First food is not breast milk	0:Colostrum discarded	1:Appropriate cord care	2. Stratum 2	2006	0: First 12 months of trial	0:Home non-SBA
C871	21. Banniniya	2:Institutional delivery						0:No Breastfeeding		0:First food is not breast milk	1:Colostrum not discarded		2. Stratum 2	2010	4: Fifth 12 months of trial	1:Institutional or Home SBA delivery
C872	7. Devdiyaha	0:Home non-SBA		0:No CDK	1:Thread used	0:Other or not boiled instrument	1:Wrapped	0:No Breastfeeding	0:Bathed in 1st 24 hrs	0:First food is not breast milk	1:Colostrum not discarded	1:Appropriate cord care	2. Stratum 2	2009	2: Third 12 months of trial	0:Home non-SBA
C873	19. Dhanusha Dham	0:Home non-SBA		0:No CDK	1:Thread used	0:Other or not boiled instrument	1:Wrapped	0:No Breastfeeding	0:Bathed in 1st 24 hrs	0:First food is not breast milk	1:Colostrum not discarded	0:Inappropriate cord care	2. Stratum 2	2011	4: Fifth 12 months of trial	0:Home non-SBA
C874		0:Home non-SBA	1:Washed hands	0:No CDK	1:Thread used	0:Other or not boiled instrument	1:Wrapped	0:No Breastfeeding	0:Bathed in 1st 24 hrs	0:First food is not breast milk	0:Colostrum discarded	1:Appropriate cord care		2011	4: Fifth 12 months of trial	0:Home non-SBA
C875	44. Yagyabhumi	0:Home non-SBA	1:Washed hands	0:No CDK	1:Thread used	0:Other or not boiled instrument	1:Wrapped	0:No Breastfeeding	0:Bathed in 1st 24 hrs	1:First food is breast milk	0:Colostrum discarded	0:Inappropriate cord care	1. Stratum 1	2009	3: Fourth 12 months of trial	0:Home non-SBA
C876	55. Giddha	1:Home SBA	1:Washed hands	0:No CDK	1:Thread used	1:Boiled instrument	0:Not wrapped	0:No Breastfeeding	0:Bathed in 1st 24 hrs	0:First food is not breast milk	0:Colostrum discarded		2. Stratum 2	2006	0: First 12 months of trial	1:Institutional or Home SBA delivery
C877	38. Mithileswar Mauwahi	2:Institutional delivery						0:No Breastfeeding		1:First food is breast milk	1:Colostrum not discarded		2. Stratum 2	2010	3: Fourth 12 months of trial	1:Institutional or Home SBA delivery
C878		0:Home non-SBA		0:No CDK	1:Thread used	1:Boiled instrument	1:Wrapped	0:No Breastfeeding	1:Not bathed in 1st 24 hrs	0:First food is not breast milk	1:Colostrum not discarded	0:Inappropriate cord care		2008	2: Third 12 months of trial	0:Home non-SBA
C879	21. Banniniya	0:Home non-SBA		0:No CDK	1:Thread used	0:Other or not boiled instrument	1:Wrapped	0:No Breastfeeding	1:Not bathed in 1st 24 hrs	0:First food is not breast milk	0:Colostrum discarded	0:Inappropriate cord care	2. Stratum 2	2008	1: Second 12 months of trial	0:Home non-SBA
C880	47. Sabaila	0:Home non-SBA	1:Washed hands	0:No CDK	1:Thread used	0:Other or not boiled instrument	1:Wrapped	0:No Breastfeeding	0:Bathed in 1st 24 hrs	0:First food is not breast milk	1:Colostrum not discarded	1:Appropriate cord care	2. Stratum 2	2008	1: Second 12 months of trial	0:Home non-SBA
C881	52. Chora Koyalpur	0:Home non-SBA	1:Washed hands		1:Thread used	0:Other or not boiled instrument	0:Not wrapped	0:No Breastfeeding	1:Not bathed in 1st 24 hrs	0:First food is not breast milk	1:Colostrum not discarded		2. Stratum 2	2006	0: First 12 months of trial	0:Home non-SBA
C882	4. Bahedabela	2:Institutional delivery	1:Washed hands	0:No CDK	1:Thread used	1:Boiled instrument	1:Wrapped	0:No Breastfeeding	0:Bathed in 1st 24 hrs	1:First food is breast milk	1:Colostrum not discarded	0:Inappropriate cord care	2. Stratum 2	2007	0: First 12 months of trial	1:Institutional or Home SBA delivery
C883		0:Home non-SBA	1:Washed hands	0:No CDK	1:Thread used	0:Other or not boiled instrument	1:Wrapped	0:No Breastfeeding	0:Bathed in 1st 24 hrs	1:First food is breast milk	0:Colostrum discarded	0:Inappropriate cord care		2010	3: Fourth 12 months of trial	0:Home non-SBA
C884		0:Home non-SBA	0:Not washed hands	0:No CDK	1:Thread used	0:Other or not boiled instrument	0:Not wrapped	0:No Breastfeeding	0:Bathed in 1st 24 hrs	0:First food is not breast milk	0:Colostrum discarded	0:Inappropriate cord care		2008	1: Second 12 months of trial	0:Home non-SBA
C885	39. Bhutahi Paterwa	2:Institutional delivery						1:Breastfeeding		1:First food is breast milk	1:Colostrum not discarded		2. Stratum 2	2009	2: Third 12 months of trial	1:Institutional or Home SBA delivery
C886	34. Sapahi	0:Home non-SBA		0:No CDK	1:Thread used	0:Other or not boiled instrument	1:Wrapped	0:No Breastfeeding	0:Bathed in 1st 24 hrs	1:First food is breast milk	1:Colostrum not discarded	0:Inappropriate cord care	2. Stratum 2	2007	1: Second 12 months of trial	0:Home non-SBA
C887	23. Thera Kachuri	2:Institutional delivery						1:Breastfeeding		1:First food is breast milk	1:Colostrum not discarded		2. Stratum 2	2010	4: Fifth 12 months of trial	1:Institutional or Home SBA delivery
C888	17. Mansingpatti	0:Home non-SBA	0:Not washed hands		1:Thread used	0:Other or not boiled instrument	0:Not wrapped	0:No Breastfeeding	0:Bathed in 1st 24 hrs	0:First food is not breast milk	1:Colostrum not discarded		2. Stratum 2	2006	0: First 12 months of trial	0:Home non-SBA
C889		1:Home SBA			1:Thread used	0:Other or not boiled instrument	1:Wrapped	1:Breastfeeding	1:Not bathed in 1st 24 hrs	1:First food is breast milk	1:Colostrum not discarded	1:Appropriate cord care		2007	0: First 12 months of trial	1:Institutional or Home SBA delivery
C890	44. Yagyabhumi	0:Home non-SBA		0:No CDK	1:Thread used	0:Other or not boiled instrument	0:Not wrapped	1:Breastfeeding	1:Not bathed in 1st 24 hrs	1:First food is breast milk	1:Colostrum not discarded	1:Appropriate cord care	1. Stratum 1	2011	4: Fifth 12 months of trial	0:Home non-SBA
C891	20. Jhattiyahi	2:Institutional delivery											2. Stratum 2	2009	2: Third 12 months of trial	1:Institutional or Home SBA delivery
C892	17. Mansingpatti	0:Home non-SBA	1:Washed hands	0:No CDK	1:Thread used	1:Boiled instrument	1:Wrapped	0:No Breastfeeding	0:Bathed in 1st 24 hrs	1:First food is breast milk	0:Colostrum discarded	1:Appropriate cord care	2. Stratum 2	2007	1: Second 12 months of trial	0:Home non-SBA
C893	11. Basaiya	0:Home non-SBA	0:Not washed hands	0:No CDK	1:Thread used	0:Other or not boiled instrument	0:Not wrapped	0:No Breastfeeding	0:Bathed in 1st 24 hrs	0:First food is not breast milk	1:Colostrum not discarded	1:Appropriate cord care	2. Stratum 2	2006	0: First 12 months of trial	0:Home non-SBA
C894	26. Bhuchakrapur	0:Home non-SBA		0:No CDK		0:Other or not boiled instrument	0:Not wrapped	0:No Breastfeeding	1:Not bathed in 1st 24 hrs	0:First food is not breast milk	0:Colostrum discarded		2. Stratum 2	2006	0: First 12 months of trial	0:Home non-SBA
C895	19. Dhanusha Dham	0:Home non-SBA	0:Not washed hands	0:No CDK	1:Thread used	0:Other or not boiled instrument	0:Not wrapped	0:No Breastfeeding	1:Not bathed in 1st 24 hrs	1:First food is breast milk	1:Colostrum not discarded	1:Appropriate cord care	2. Stratum 2	2006	0: First 12 months of trial	0:Home non-SBA
C896	19. Dhanusha Dham	0:Home non-SBA	1:Washed hands	0:No CDK	1:Thread used	0:Other or not boiled instrument	0:Not wrapped	0:No Breastfeeding	1:Not bathed in 1st 24 hrs	0:First food is not breast milk	1:Colostrum not discarded	1:Appropriate cord care	2. Stratum 2	2006	0: First 12 months of trial	0:Home non-SBA
C897	34. Sapahi	0:Home non-SBA	1:Washed hands	0:No CDK	1:Thread used	0:Other or not boiled instrument	1:Wrapped	0:No Breastfeeding	0:Bathed in 1st 24 hrs	1:First food is breast milk	0:Colostrum discarded	1:Appropriate cord care	2. Stratum 2	2008	1: Second 12 months of trial	0:Home non-SBA
C898	11. Basaiya	0:Home non-SBA	1:Washed hands	0:No CDK	1:Thread used	0:Other or not boiled instrument	1:Wrapped	0:No Breastfeeding	1:Not bathed in 1st 24 hrs	0:First food is not breast milk	1:Colostrum not discarded	0:Inappropriate cord care	2. Stratum 2	2006	0: First 12 months of trial	0:Home non-SBA
C899	56. Ekrahi	0:Home non-SBA	1:Washed hands	0:No CDK	1:Thread used	0:Other or not boiled instrument	1:Wrapped	0:No Breastfeeding	1:Not bathed in 1st 24 hrs	0:First food is not breast milk	1:Colostrum not discarded	1:Appropriate cord care	2. Stratum 2	2010	4: Fifth 12 months of trial	0:Home non-SBA
C900		2:Institutional delivery						0:No Breastfeeding		1:First food is breast milk	0:Colostrum discarded			2010	4: Fifth 12 months of trial	1:Institutional or Home SBA delivery
C901	20. Jhattiyahi	0:Home non-SBA	1:Washed hands	0:No CDK	1:Thread used	0:Other or not boiled instrument	1:Wrapped	0:No Breastfeeding	1:Not bathed in 1st 24 hrs	0:First food is not breast milk	1:Colostrum not discarded	1:Appropriate cord care	2. Stratum 2	2010	3: Fourth 12 months of trial	0:Home non-SBA
C902	10. Devpura rupaitha	0:Home non-SBA	1:Washed hands	0:No CDK	1:Thread used	0:Other or not boiled instrument	1:Wrapped	0:No Breastfeeding	0:Bathed in 1st 24 hrs	0:First food is not breast milk	1:Colostrum not discarded	1:Appropriate cord care	2. Stratum 2	2011	4: Fifth 12 months of trial	0:Home non-SBA
C903	10. Devpura rupaitha	0:Home non-SBA	1:Washed hands	0:No CDK	1:Thread used	0:Other or not boiled instrument	1:Wrapped	0:No Breastfeeding	1:Not bathed in 1st 24 hrs	1:First food is breast milk	0:Colostrum discarded	1:Appropriate cord care	2. Stratum 2	2008	1: Second 12 months of trial	0:Home non-SBA
C904		0:Home non-SBA	1:Washed hands		1:Thread used	0:Other or not boiled instrument	0:Not wrapped	0:No Breastfeeding	0:Bathed in 1st 24 hrs	0:First food is not breast milk	0:Colostrum discarded	0:Inappropriate cord care		2006	0: First 12 months of trial	0:Home non-SBA
C905	6. Ghodghas	0:Home non-SBA	1:Washed hands	0:No CDK	1:Thread used	1:Boiled instrument	1:Wrapped	0:No Breastfeeding	0:Bathed in 1st 24 hrs	0:First food is not breast milk	0:Colostrum discarded		2. Stratum 2	2010	3: Fourth 12 months of trial	0:Home non-SBA
C906	53. Goth Koyalpur	0:Home non-SBA	0:Not washed hands	0:No CDK	1:Thread used	1:Boiled instrument	1:Wrapped	0:No Breastfeeding	0:Bathed in 1st 24 hrs	0:First food is not breast milk	1:Colostrum not discarded	0:Inappropriate cord care	2. Stratum 2	2008	2: Third 12 months of trial	0:Home non-SBA
C907	44. Yagyabhumi	0:Home non-SBA	1:Washed hands	1:CDK used	1:Thread used	1:Boiled instrument	0:Not wrapped	0:No Breastfeeding	0:Bathed in 1st 24 hrs	0:First food is not breast milk	1:Colostrum not discarded	0:Inappropriate cord care	1. Stratum 1	2006		0:Home non-SBA
C908	19. Dhanusha Dham	0:Home non-SBA	1:Washed hands	0:No CDK	1:Thread used	0:Other or not boiled instrument	0:Not wrapped	0:No Breastfeeding	0:Bathed in 1st 24 hrs	0:First food is not breast milk	1:Colostrum not discarded	0:Inappropriate cord care	2. Stratum 2	2007	1: Second 12 months of trial	0:Home non-SBA
C909	19. Dhanusha Dham	0:Home non-SBA		0:No CDK	1:Thread used	1:Boiled instrument	0:Not wrapped		0:Bathed in 1st 24 hrs	0:First food is not breast milk		0:Inappropriate cord care	2. Stratum 2	2008	1: Second 12 months of trial	0:Home non-SBA
C910	19. Dhanusha Dham	0:Home non-SBA	0:Not washed hands	0:No CDK	1:Thread used	1:Boiled instrument	0:Not wrapped	1:Breastfeeding	0:Bathed in 1st 24 hrs	1:First food is breast milk	0:Colostrum discarded	0:Inappropriate cord care	2. Stratum 2	2007	0: First 12 months of trial	0:Home non-SBA
C911	7. Devdiyaha	2:Institutional delivery						0:No Breastfeeding		1:First food is breast milk	1:Colostrum not discarded		2. Stratum 2	2010	3: Fourth 12 months of trial	1:Institutional or Home SBA delivery
C912	55. Giddha	0:Home non-SBA	1:Washed hands	1:CDK used	1:Thread used	1:Boiled instrument	1:Wrapped	1:Breastfeeding	1:Not bathed in 1st 24 hrs	1:First food is breast milk	1:Colostrum not discarded	1:Appropriate cord care	2. Stratum 2	2009	2: Third 12 months of trial	0:Home non-SBA
C913	60. Maachi Jhitkoiya	0:Home non-SBA	0:Not washed hands	0:No CDK	1:Thread used	0:Other or not boiled instrument	0:Not wrapped	0:No Breastfeeding	0:Bathed in 1st 24 hrs	0:First food is not breast milk	0:Colostrum discarded	0:Inappropriate cord care	1. Stratum 1	2006	0: First 12 months of trial	0:Home non-SBA
C914		2:Institutional delivery						0:No Breastfeeding		1:First food is breast milk	0:Colostrum discarded			2010	4: Fifth 12 months of trial	1:Institutional or Home SBA delivery
C915	6. Ghodghas	2:Institutional delivery						0:No Breastfeeding		1:First food is breast milk	1:Colostrum not discarded		2. Stratum 2	2010	3: Fourth 12 months of trial	1:Institutional or Home SBA delivery
C916	17. Mansingpatti	2:Institutional delivery					0:Not wrapped	0:No Breastfeeding	1:Not bathed in 1st 24 hrs	0:First food is not breast milk	1:Colostrum not discarded		2. Stratum 2	2006	0: First 12 months of trial	1:Institutional or Home SBA delivery
C917	52. Chora Koyalpur	0:Home non-SBA	0:Not washed hands	0:No CDK	1:Thread used	1:Boiled instrument	1:Wrapped	0:No Breastfeeding	1:Not bathed in 1st 24 hrs	1:First food is breast milk	1:Colostrum not discarded	0:Inappropriate cord care	2. Stratum 2	2010	3: Fourth 12 months of trial	0:Home non-SBA
C918	37. Naktajhijh	0:Home non-SBA	1:Washed hands	1:CDK used	1:Thread used	0:Other or not boiled instrument	1:Wrapped	0:No Breastfeeding	1:Not bathed in 1st 24 hrs	0:First food is not breast milk	1:Colostrum not discarded	1:Appropriate cord care	2. Stratum 2	2010	4: Fifth 12 months of trial	0:Home non-SBA
C919	20. Jhattiyahi	0:Home non-SBA	1:Washed hands	0:No CDK	1:Thread used	0:Other or not boiled instrument	1:Wrapped	0:No Breastfeeding	1:Not bathed in 1st 24 hrs	0:First food is not breast milk	1:Colostrum not discarded	0:Inappropriate cord care	2. Stratum 2	2009	2: Third 12 months of trial	0:Home non-SBA
C920	17. Mansingpatti	0:Home non-SBA	0:Not washed hands		1:Thread used	0:Other or not boiled instrument	0:Not wrapped	0:No Breastfeeding	0:Bathed in 1st 24 hrs	0:First food is not breast milk	0:Colostrum discarded	0:Inappropriate cord care	2. Stratum 2	2006	0: First 12 months of trial	0:Home non-SBA
C921	44. Yagyabhumi	0:Home non-SBA	0:Not washed hands	0:No CDK	1:Thread used	0:Other or not boiled instrument	1:Wrapped	1:Breastfeeding	0:Bathed in 1st 24 hrs	1:First food is breast milk	0:Colostrum discarded	1:Appropriate cord care	1. Stratum 1	2007	1: Second 12 months of trial	0:Home non-SBA
C922	21. Banniniya	0:Home non-SBA	1:Washed hands	0:No CDK	1:Thread used	0:Other or not boiled instrument	1:Wrapped	1:Breastfeeding	0:Bathed in 1st 24 hrs	1:First food is breast milk	1:Colostrum not discarded	0:Inappropriate cord care	2. Stratum 2	2007	1: Second 12 months of trial	0:Home non-SBA
C923		2:Institutional delivery		0:No CDK	1:Thread used	1:Boiled instrument	1:Wrapped	1:Breastfeeding	0:Bathed in 1st 24 hrs	1:First food is breast milk	1:Colostrum not discarded			2008	1: Second 12 months of trial	1:Institutional or Home SBA delivery
C924	11. Basaiya	0:Home non-SBA		0:No CDK	1:Thread used	0:Other or not boiled instrument	1:Wrapped	0:No Breastfeeding	0:Bathed in 1st 24 hrs	0:First food is not breast milk	0:Colostrum discarded	1:Appropriate cord care	2. Stratum 2	2006	0: First 12 months of trial	0:Home non-SBA
C925	19. Dhanusha Dham	0:Home non-SBA		0:No CDK	1:Thread used	1:Boiled instrument	0:Not wrapped	0:No Breastfeeding	0:Bathed in 1st 24 hrs	0:First food is not breast milk	1:Colostrum not discarded	0:Inappropriate cord care	2. Stratum 2	2006	0: First 12 months of trial	0:Home non-SBA
C926				0:No CDK	1:Thread used	0:Other or not boiled instrument	1:Wrapped	0:No Breastfeeding	1:Not bathed in 1st 24 hrs	1:First food is breast milk	1:Colostrum not discarded	0:Inappropriate cord care		2010	3: Fourth 12 months of trial
C927		0:Home non-SBA	1:Washed hands		1:Thread used	0:Other or not boiled instrument	0:Not wrapped	0:No Breastfeeding	0:Bathed in 1st 24 hrs	0:First food is not breast milk	0:Colostrum discarded	0:Inappropriate cord care		2007	1: Second 12 months of trial	0:Home non-SBA
C928	34. Sapahi	0:Home non-SBA	1:Washed hands	0:No CDK	1:Thread used	0:Other or not boiled instrument	1:Wrapped	0:No Breastfeeding	0:Bathed in 1st 24 hrs	1:First food is breast milk	0:Colostrum discarded	0:Inappropriate cord care	2. Stratum 2	2010	3: Fourth 12 months of trial	0:Home non-SBA
C929	34. Sapahi	2:Institutional delivery						1:Breastfeeding		1:First food is breast milk	1:Colostrum not discarded		2. Stratum 2	2006	0: First 12 months of trial	1:Institutional or Home SBA delivery
C930	51. Chakkar	0:Home non-SBA	1:Washed hands	0:No CDK	1:Thread used	0:Other or not boiled instrument	1:Wrapped	0:No Breastfeeding	0:Bathed in 1st 24 hrs	0:First food is not breast milk	0:Colostrum discarded	0:Inappropriate cord care	2. Stratum 2	2009	3: Fourth 12 months of trial	0:Home non-SBA
C931	60. Maachi Jhitkoiya	0:Home non-SBA	1:Washed hands	0:No CDK	1:Thread used	1:Boiled instrument	1:Wrapped	0:No Breastfeeding	1:Not bathed in 1st 24 hrs	0:First food is not breast milk	0:Colostrum discarded		1. Stratum 1	2009	3: Fourth 12 months of trial	0:Home non-SBA
C932		0:Home non-SBA		0:No CDK	1:Thread used	1:Boiled instrument	1:Wrapped	0:No Breastfeeding	1:Not bathed in 1st 24 hrs	0:First food is not breast milk	1:Colostrum not discarded	0:Inappropriate cord care		2008	2: Third 12 months of trial	0:Home non-SBA
C933	46. Kajara Ramaul	0:Home non-SBA	0:Not washed hands	0:No CDK	1:Thread used	0:Other or not boiled instrument	1:Wrapped	0:No Breastfeeding	0:Bathed in 1st 24 hrs	0:First food is not breast milk	0:Colostrum discarded	1:Appropriate cord care	2. Stratum 2	2009	2: Third 12 months of trial	0:Home non-SBA
C934	38. Mithileswar Mauwahi	2:Institutional delivery					0:Not wrapped	0:No Breastfeeding	1:Not bathed in 1st 24 hrs	1:First food is breast milk	1:Colostrum not discarded		2. Stratum 2	2006	0: First 12 months of trial	1:Institutional or Home SBA delivery
C935	34. Sapahi	2:Institutional delivery	1:Washed hands	1:CDK used	1:Thread used	1:Boiled instrument	1:Wrapped	0:No Breastfeeding	1:Not bathed in 1st 24 hrs	1:First food is breast milk	0:Colostrum discarded	0:Inappropriate cord care	2. Stratum 2	2007	0: First 12 months of trial	1:Institutional or Home SBA delivery
C936	4. Bahedabela	0:Home non-SBA	0:Not washed hands	0:No CDK	1:Thread used	0:Other or not boiled instrument	1:Wrapped	0:No Breastfeeding	0:Bathed in 1st 24 hrs	0:First food is not breast milk	0:Colostrum discarded	1:Appropriate cord care	2. Stratum 2	2008	2: Third 12 months of trial	0:Home non-SBA
C937	26. Bhuchakrapur	2:Institutional delivery	1:Washed hands	1:CDK used	1:Thread used	1:Boiled instrument	1:Wrapped	1:Breastfeeding	0:Bathed in 1st 24 hrs	1:First food is breast milk	1:Colostrum not discarded		2. Stratum 2	2007	0: First 12 months of trial	1:Institutional or Home SBA delivery
C938		0:Home non-SBA	1:Washed hands	0:No CDK	1:Thread used	0:Other or not boiled instrument	1:Wrapped	0:No Breastfeeding	0:Bathed in 1st 24 hrs	0:First food is not breast milk	1:Colostrum not discarded	0:Inappropriate cord care		2007	0: First 12 months of trial	0:Home non-SBA
C939	2. Tulsiyahi Jabdi	0:Home non-SBA	1:Washed hands										2. Stratum 2	2008	2: Third 12 months of trial	0:Home non-SBA
C940		0:Home non-SBA		0:No CDK	1:Thread used	0:Other or not boiled instrument	1:Wrapped	1:Breastfeeding	0:Bathed in 1st 24 hrs	1:First food is breast milk	1:Colostrum not discarded	1:Appropriate cord care		2010	3: Fourth 12 months of trial	0:Home non-SBA
C941	20. Jhattiyahi	0:Home non-SBA	1:Washed hands	0:No CDK	1:Thread used	0:Other or not boiled instrument	1:Wrapped	0:No Breastfeeding	0:Bathed in 1st 24 hrs	1:First food is breast milk	0:Colostrum discarded	1:Appropriate cord care	2. Stratum 2	2007	1: Second 12 months of trial	0:Home non-SBA
C942	47. Sabaila	1:Home SBA	1:Washed hands	0:No CDK	1:Thread used	0:Other or not boiled instrument	1:Wrapped	1:Breastfeeding	0:Bathed in 1st 24 hrs	1:First food is breast milk	1:Colostrum not discarded	1:Appropriate cord care	2. Stratum 2	2007	0: First 12 months of trial	1:Institutional or Home SBA delivery
C943	20. Jhattiyahi	0:Home non-SBA	1:Washed hands	0:No CDK	1:Thread used	0:Other or not boiled instrument	1:Wrapped	0:No Breastfeeding	1:Not bathed in 1st 24 hrs	0:First food is not breast milk	0:Colostrum discarded	0:Inappropriate cord care	2. Stratum 2	2008	1: Second 12 months of trial	0:Home non-SBA
C944		0:Home non-SBA	0:Not washed hands	0:No CDK	1:Thread used	1:Boiled instrument	1:Wrapped	0:No Breastfeeding	1:Not bathed in 1st 24 hrs	0:First food is not breast milk	1:Colostrum not discarded			2010	3: Fourth 12 months of trial	0:Home non-SBA
C945	4. Bahedabela	0:Home non-SBA	1:Washed hands	1:CDK used	1:Thread used	1:Boiled instrument	0:Not wrapped	0:No Breastfeeding	0:Bathed in 1st 24 hrs	0:First food is not breast milk	1:Colostrum not discarded	1:Appropriate cord care	2. Stratum 2	2006	0: First 12 months of trial	0:Home non-SBA
C946	39. Bhutahi Paterwa	0:Home non-SBA	1:Washed hands	0:No CDK	1:Thread used	1:Boiled instrument	1:Wrapped	0:No Breastfeeding	0:Bathed in 1st 24 hrs	0:First food is not breast milk	1:Colostrum not discarded	1:Appropriate cord care	2. Stratum 2	2009	3: Fourth 12 months of trial	0:Home non-SBA
C947		0:Home non-SBA	1:Washed hands	0:No CDK	1:Thread used	0:Other or not boiled instrument	1:Wrapped	0:No Breastfeeding	0:Bathed in 1st 24 hrs	0:First food is not breast milk	1:Colostrum not discarded	0:Inappropriate cord care		2007	0: First 12 months of trial	0:Home non-SBA
C948	4. Bahedabela	2:Institutional delivery						0:No Breastfeeding		0:First food is not breast milk	0:Colostrum discarded		2. Stratum 2	2009	2: Third 12 months of trial	1:Institutional or Home SBA delivery
C949	19. Dhanusha Dham	0:Home non-SBA	0:Not washed hands	0:No CDK	1:Thread used	0:Other or not boiled instrument	0:Not wrapped	0:No Breastfeeding	1:Not bathed in 1st 24 hrs	0:First food is not breast milk	1:Colostrum not discarded	1:Appropriate cord care	2. Stratum 2	2009	3: Fourth 12 months of trial	0:Home non-SBA
C950		0:Home non-SBA		0:No CDK	1:Thread used	0:Other or not boiled instrument	1:Wrapped	1:Breastfeeding	0:Bathed in 1st 24 hrs	1:First food is breast milk	1:Colostrum not discarded	1:Appropriate cord care		2009	3: Fourth 12 months of trial	0:Home non-SBA
C951	10. Devpura rupaitha	0:Home non-SBA	1:Washed hands	0:No CDK	1:Thread used	0:Other or not boiled instrument	1:Wrapped	0:No Breastfeeding	1:Not bathed in 1st 24 hrs	1:First food is breast milk	1:Colostrum not discarded	1:Appropriate cord care	2. Stratum 2	2009	2: Third 12 months of trial	0:Home non-SBA
C952		0:Home non-SBA	1:Washed hands	0:No CDK	1:Thread used	1:Boiled instrument	1:Wrapped	0:No Breastfeeding	1:Not bathed in 1st 24 hrs	1:First food is breast milk	1:Colostrum not discarded	0:Inappropriate cord care		2009	3: Fourth 12 months of trial	0:Home non-SBA
C953		2:Institutional delivery	1:Washed hands		1:Thread used	1:Boiled instrument	1:Wrapped	0:No Breastfeeding	0:Bathed in 1st 24 hrs	1:First food is breast milk		0:Inappropriate cord care		2007	0: First 12 months of trial	1:Institutional or Home SBA delivery
C954	20. Jhattiyahi	0:Home non-SBA	1:Washed hands	0:No CDK	1:Thread used	0:Other or not boiled instrument	1:Wrapped	0:No Breastfeeding	1:Not bathed in 1st 24 hrs	0:First food is not breast milk	1:Colostrum not discarded	1:Appropriate cord care	2. Stratum 2	2010	3: Fourth 12 months of trial	0:Home non-SBA
C955	56. Ekrahi	0:Home non-SBA	1:Washed hands		1:Thread used	0:Other or not boiled instrument	0:Not wrapped	0:No Breastfeeding	1:Not bathed in 1st 24 hrs	0:First food is not breast milk	1:Colostrum not discarded	0:Inappropriate cord care	2. Stratum 2	2006	0: First 12 months of trial	0:Home non-SBA
C956		0:Home non-SBA		0:No CDK	1:Thread used	0:Other or not boiled instrument	1:Wrapped	0:No Breastfeeding	0:Bathed in 1st 24 hrs	0:First food is not breast milk	1:Colostrum not discarded	1:Appropriate cord care		2007	1: Second 12 months of trial	0:Home non-SBA
C957	17. Mansingpatti	0:Home non-SBA	1:Washed hands	0:No CDK	1:Thread used	1:Boiled instrument	1:Wrapped	0:No Breastfeeding	1:Not bathed in 1st 24 hrs	1:First food is breast milk		0:Inappropriate cord care	2. Stratum 2	2008	1: Second 12 months of trial	0:Home non-SBA
C958	44. Yagyabhumi	0:Home non-SBA	0:Not washed hands	0:No CDK	1:Thread used	0:Other or not boiled instrument	1:Wrapped	0:No Breastfeeding	0:Bathed in 1st 24 hrs	0:First food is not breast milk		1:Appropriate cord care	1. Stratum 1	2008	1: Second 12 months of trial	0:Home non-SBA
C959		0:Home non-SBA	1:Washed hands	0:No CDK	1:Thread used	0:Other or not boiled instrument	1:Wrapped	0:No Breastfeeding	1:Not bathed in 1st 24 hrs	0:First food is not breast milk	1:Colostrum not discarded	0:Inappropriate cord care		2009	2: Third 12 months of trial	0:Home non-SBA
C960	22. Tarapatti Sirsiya	0:Home non-SBA		0:No CDK	1:Thread used	0:Other or not boiled instrument	1:Wrapped	0:No Breastfeeding	0:Bathed in 1st 24 hrs	0:First food is not breast milk	1:Colostrum not discarded	0:Inappropriate cord care	2. Stratum 2	2007	0: First 12 months of trial	0:Home non-SBA
C961	21. Banniniya	2:Institutional delivery						1:Breastfeeding		1:First food is breast milk	0:Colostrum discarded		2. Stratum 2	2008	1: Second 12 months of trial	1:Institutional or Home SBA delivery
C962	7. Devdiyaha	0:Home non-SBA		0:No CDK	0:No thread	0:Other or not boiled instrument	1:Wrapped	0:No Breastfeeding	0:Bathed in 1st 24 hrs	1:First food is breast milk	1:Colostrum not discarded	0:Inappropriate cord care	2. Stratum 2	2007	0: First 12 months of trial	0:Home non-SBA
C963		0:Home non-SBA		0:No CDK	1:Thread used	1:Boiled instrument	0:Not wrapped	0:No Breastfeeding	0:Bathed in 1st 24 hrs	0:First food is not breast milk	0:Colostrum discarded			2006	0: First 12 months of trial	0:Home non-SBA
C964	4. Bahedabela	0:Home non-SBA	1:Washed hands	0:No CDK	1:Thread used	0:Other or not boiled instrument	1:Wrapped	0:No Breastfeeding	0:Bathed in 1st 24 hrs	1:First food is breast milk	0:Colostrum discarded	1:Appropriate cord care	2. Stratum 2	2010	3: Fourth 12 months of trial	0:Home non-SBA
C965		0:Home non-SBA		1:CDK used	1:Thread used	0:Other or not boiled instrument	1:Wrapped	0:No Breastfeeding	0:Bathed in 1st 24 hrs	0:First food is not breast milk	0:Colostrum discarded	1:Appropriate cord care		2009	3: Fourth 12 months of trial	0:Home non-SBA
C966	39. Bhutahi Paterwa	0:Home non-SBA	1:Washed hands	0:No CDK	1:Thread used	0:Other or not boiled instrument	1:Wrapped	0:No Breastfeeding	0:Bathed in 1st 24 hrs	1:First food is breast milk	1:Colostrum not discarded	1:Appropriate cord care	2. Stratum 2	2010	4: Fifth 12 months of trial	0:Home non-SBA
C967	38. Mithileswar Mauwahi	0:Home non-SBA	1:Washed hands	0:No CDK	1:Thread used	1:Boiled instrument	1:Wrapped	0:No Breastfeeding	0:Bathed in 1st 24 hrs	1:First food is breast milk	1:Colostrum not discarded	1:Appropriate cord care	2. Stratum 2	2008	2: Third 12 months of trial	0:Home non-SBA
C968	14. Nuwakhor Prasahi		1:Washed hands	0:No CDK	1:Thread used	0:Other or not boiled instrument	1:Wrapped	0:No Breastfeeding	0:Bathed in 1st 24 hrs	0:First food is not breast milk	1:Colostrum not discarded	1:Appropriate cord care	2. Stratum 2	2007	0: First 12 months of trial
C969	22. Tarapatti Sirsiya	0:Home non-SBA	1:Washed hands		1:Thread used	1:Boiled instrument	0:Not wrapped	0:No Breastfeeding	0:Bathed in 1st 24 hrs	0:First food is not breast milk	0:Colostrum discarded	0:Inappropriate cord care	2. Stratum 2	2006	0: First 12 months of trial	0:Home non-SBA
C970	47. Sabaila	2:Institutional delivery											2. Stratum 2	2007	0: First 12 months of trial	1:Institutional or Home SBA delivery
C971		2:Institutional delivery						0:No Breastfeeding		1:First food is breast milk	1:Colostrum not discarded			2011	4: Fifth 12 months of trial	1:Institutional or Home SBA delivery
C972	20. Jhattiyahi	0:Home non-SBA	1:Washed hands		1:Thread used	0:Other or not boiled instrument	0:Not wrapped	0:No Breastfeeding	0:Bathed in 1st 24 hrs	0:First food is not breast milk	1:Colostrum not discarded	0:Inappropriate cord care	2. Stratum 2	2006	0: First 12 months of trial	0:Home non-SBA
C973	7. Devdiyaha	1:Home SBA			1:Thread used	1:Boiled instrument	0:Not wrapped	0:No Breastfeeding	0:Bathed in 1st 24 hrs	1:First food is breast milk	1:Colostrum not discarded	1:Appropriate cord care	2. Stratum 2	2006		1:Institutional or Home SBA delivery
C974	26. Bhuchakrapur	2:Institutional delivery		0:No CDK	1:Thread used	0:Other or not boiled instrument	1:Wrapped	0:No Breastfeeding	1:Not bathed in 1st 24 hrs	1:First food is breast milk	1:Colostrum not discarded		2. Stratum 2	2009	2: Third 12 months of trial	1:Institutional or Home SBA delivery
C975	26. Bhuchakrapur	0:Home non-SBA		0:No CDK	1:Thread used	0:Other or not boiled instrument	0:Not wrapped	0:No Breastfeeding	1:Not bathed in 1st 24 hrs	0:First food is not breast milk	1:Colostrum not discarded	1:Appropriate cord care	2. Stratum 2	2009	3: Fourth 12 months of trial	0:Home non-SBA
C976	21. Banniniya	0:Home non-SBA		0:No CDK	1:Thread used	0:Other or not boiled instrument	0:Not wrapped	0:No Breastfeeding	0:Bathed in 1st 24 hrs	0:First food is not breast milk	0:Colostrum discarded	0:Inappropriate cord care	2. Stratum 2	2009	3: Fourth 12 months of trial	0:Home non-SBA
C977	23. Thera Kachuri	0:Home non-SBA	1:Washed hands	0:No CDK	1:Thread used	0:Other or not boiled instrument	1:Wrapped	0:No Breastfeeding	0:Bathed in 1st 24 hrs	1:First food is breast milk	1:Colostrum not discarded		2. Stratum 2	2007	1: Second 12 months of trial	0:Home non-SBA
C978	16. Digambarpur	0:Home non-SBA		0:No CDK	1:Thread used	0:Other or not boiled instrument	1:Wrapped	0:No Breastfeeding	0:Bathed in 1st 24 hrs	1:First food is breast milk	1:Colostrum not discarded	0:Inappropriate cord care	1. Stratum 1	2011	4: Fifth 12 months of trial	0:Home non-SBA
C979		0:Home non-SBA	1:Washed hands	0:No CDK	1:Thread used	1:Boiled instrument	1:Wrapped	0:No Breastfeeding	0:Bathed in 1st 24 hrs	1:First food is breast milk	1:Colostrum not discarded	1:Appropriate cord care		2009	2: Third 12 months of trial	0:Home non-SBA
C980	34. Sapahi	0:Home non-SBA		0:No CDK	1:Thread used	1:Boiled instrument	1:Wrapped	0:No Breastfeeding	1:Not bathed in 1st 24 hrs	1:First food is breast milk	1:Colostrum not discarded	1:Appropriate cord care	2. Stratum 2	2007	0: First 12 months of trial	0:Home non-SBA
C981	56. Ekrahi	0:Home non-SBA	1:Washed hands	0:No CDK	1:Thread used	0:Other or not boiled instrument	1:Wrapped	0:No Breastfeeding	0:Bathed in 1st 24 hrs	1:First food is breast milk	0:Colostrum discarded	0:Inappropriate cord care	2. Stratum 2	2006	0: First 12 months of trial	0:Home non-SBA
C982	4. Bahedabela	0:Home non-SBA	1:Washed hands	0:No CDK	1:Thread used	0:Other or not boiled instrument	1:Wrapped	0:No Breastfeeding	1:Not bathed in 1st 24 hrs	1:First food is breast milk	0:Colostrum discarded	1:Appropriate cord care	2. Stratum 2	2008	2: Third 12 months of trial	0:Home non-SBA
C983	11. Basaiya	0:Home non-SBA		0:No CDK	1:Thread used	0:Other or not boiled instrument	0:Not wrapped	0:No Breastfeeding	1:Not bathed in 1st 24 hrs	0:First food is not breast milk	0:Colostrum discarded	0:Inappropriate cord care	2. Stratum 2	2009	2: Third 12 months of trial	0:Home non-SBA
C984	4. Bahedabela	0:Home non-SBA	1:Washed hands	0:No CDK	1:Thread used	0:Other or not boiled instrument	1:Wrapped	0:No Breastfeeding	0:Bathed in 1st 24 hrs	0:First food is not breast milk	0:Colostrum discarded	1:Appropriate cord care	2. Stratum 2	2010	3: Fourth 12 months of trial	0:Home non-SBA
C985		0:Home non-SBA	0:Not washed hands		1:Thread used	1:Boiled instrument	0:Not wrapped	0:No Breastfeeding	0:Bathed in 1st 24 hrs	0:First food is not breast milk	0:Colostrum discarded	1:Appropriate cord care		2006	0: First 12 months of trial	0:Home non-SBA
C986	39. Bhutahi Paterwa	0:Home non-SBA	1:Washed hands	0:No CDK	1:Thread used	1:Boiled instrument	1:Wrapped	1:Breastfeeding	1:Not bathed in 1st 24 hrs	1:First food is breast milk	1:Colostrum not discarded	1:Appropriate cord care	2. Stratum 2	2011	4: Fifth 12 months of trial	0:Home non-SBA
C987	19. Dhanusha Dham	0:Home non-SBA	1:Washed hands	0:No CDK	1:Thread used	0:Other or not boiled instrument	0:Not wrapped	0:No Breastfeeding	0:Bathed in 1st 24 hrs	0:First food is not breast milk	1:Colostrum not discarded	1:Appropriate cord care	2. Stratum 2	2009	3: Fourth 12 months of trial	0:Home non-SBA
C988	34. Sapahi	0:Home non-SBA	0:Not washed hands	0:No CDK	1:Thread used	0:Other or not boiled instrument	0:Not wrapped	0:No Breastfeeding	0:Bathed in 1st 24 hrs	0:First food is not breast milk	1:Colostrum not discarded	0:Inappropriate cord care	2. Stratum 2	2007	0: First 12 months of trial	0:Home non-SBA
C989		0:Home non-SBA		0:No CDK	1:Thread used	0:Other or not boiled instrument	1:Wrapped	0:No Breastfeeding	1:Not bathed in 1st 24 hrs	0:First food is not breast milk	0:Colostrum discarded	0:Inappropriate cord care		2007	0: First 12 months of trial	0:Home non-SBA
C990	2. Tulsiyahi Jabdi	0:Home non-SBA		0:No CDK	1:Thread used	0:Other or not boiled instrument	0:Not wrapped	0:No Breastfeeding	0:Bathed in 1st 24 hrs	0:First food is not breast milk	1:Colostrum not discarded		2. Stratum 2	2006	0: First 12 months of trial	0:Home non-SBA
C991	7. Devdiyaha	1:Home SBA			1:Thread used	0:Other or not boiled instrument	0:Not wrapped	0:No Breastfeeding	1:Not bathed in 1st 24 hrs	1:First food is breast milk	0:Colostrum discarded	0:Inappropriate cord care	2. Stratum 2	2006	0: First 12 months of trial	1:Institutional or Home SBA delivery
C992	56. Ekrahi	0:Home non-SBA	1:Washed hands	0:No CDK	1:Thread used	0:Other or not boiled instrument	1:Wrapped	1:Breastfeeding	1:Not bathed in 1st 24 hrs	1:First food is breast milk	1:Colostrum not discarded	0:Inappropriate cord care	2. Stratum 2	2008	2: Third 12 months of trial	0:Home non-SBA
C993	20. Jhattiyahi	0:Home non-SBA	1:Washed hands	0:No CDK	1:Thread used	0:Other or not boiled instrument	1:Wrapped	0:No Breastfeeding	0:Bathed in 1st 24 hrs	1:First food is breast milk	1:Colostrum not discarded	0:Inappropriate cord care	2. Stratum 2	2007	0: First 12 months of trial	0:Home non-SBA
C994		0:Home non-SBA	1:Washed hands		1:Thread used	0:Other or not boiled instrument	0:Not wrapped	0:No Breastfeeding	0:Bathed in 1st 24 hrs	0:First food is not breast milk	1:Colostrum not discarded	0:Inappropriate cord care		2006	0: First 12 months of trial	0:Home non-SBA
C995	11. Basaiya	2:Institutional delivery						0:No Breastfeeding		1:First food is breast milk	1:Colostrum not discarded		2. Stratum 2	2009	2: Third 12 months of trial	1:Institutional or Home SBA delivery
C996	15. Sakuwa Mahendranagar	2:Institutional delivery											1. Stratum 1	2008	2: Third 12 months of trial	1:Institutional or Home SBA delivery
C997		0:Home non-SBA		0:No CDK	1:Thread used	0:Other or not boiled instrument	1:Wrapped		1:Not bathed in 1st 24 hrs	1:First food is breast milk	0:Colostrum discarded	1:Appropriate cord care		2008	1: Second 12 months of trial	0:Home non-SBA
C998	2. Tulsiyahi Jabdi	2:Institutional delivery					0:Not wrapped		1:Not bathed in 1st 24 hrs	0:First food is not breast milk			2. Stratum 2	2006	0: First 12 months of trial	1:Institutional or Home SBA delivery
C999		2:Institutional delivery	1:Washed hands	1:CDK used			1:Wrapped	1:Breastfeeding	0:Bathed in 1st 24 hrs	1:First food is breast milk	1:Colostrum not discarded			2006	0: First 12 months of trial	1:Institutional or Home SBA delivery
C1000	23. Thera Kachuri	0:Home non-SBA	1:Washed hands		1:Thread used	0:Other or not boiled instrument	0:Not wrapped	0:No Breastfeeding	0:Bathed in 1st 24 hrs	0:First food is not breast milk	1:Colostrum not discarded	1:Appropriate cord care	2. Stratum 2	2006	0: First 12 months of trial	0:Home non-SBA
C1001	23. Thera Kachuri	2:Institutional delivery						1:Breastfeeding		0:First food is not breast milk	1:Colostrum not discarded		2. Stratum 2	2009	2: Third 12 months of trial	1:Institutional or Home SBA delivery
C1002	34. Sapahi	0:Home non-SBA	1:Washed hands	0:No CDK	1:Thread used	0:Other or not boiled instrument	1:Wrapped	0:No Breastfeeding	0:Bathed in 1st 24 hrs	1:First food is breast milk	0:Colostrum discarded	0:Inappropriate cord care	2. Stratum 2	2007	1: Second 12 months of trial	0:Home non-SBA
C1003		0:Home non-SBA		0:No CDK	1:Thread used	0:Other or not boiled instrument	1:Wrapped	0:No Breastfeeding	1:Not bathed in 1st 24 hrs	1:First food is breast milk	1:Colostrum not discarded	0:Inappropriate cord care		2010	3: Fourth 12 months of trial	0:Home non-SBA
C1004	2. Tulsiyahi Jabdi	0:Home non-SBA	1:Washed hands	0:No CDK	1:Thread used	1:Boiled instrument	1:Wrapped	0:No Breastfeeding	0:Bathed in 1st 24 hrs	0:First food is not breast milk	0:Colostrum discarded	1:Appropriate cord care	2. Stratum 2	2007	0: First 12 months of trial	0:Home non-SBA
C1005	2. Tulsiyahi Jabdi	0:Home non-SBA	0:Not washed hands		1:Thread used	0:Other or not boiled instrument	0:Not wrapped		0:Bathed in 1st 24 hrs	0:First food is not breast milk		1:Appropriate cord care	2. Stratum 2	2006	0: First 12 months of trial	0:Home non-SBA
C1006	20. Jhattiyahi	0:Home non-SBA	1:Washed hands	0:No CDK	1:Thread used	0:Other or not boiled instrument	1:Wrapped	0:No Breastfeeding	1:Not bathed in 1st 24 hrs	0:First food is not breast milk	1:Colostrum not discarded	0:Inappropriate cord care	2. Stratum 2	2008	1: Second 12 months of trial	0:Home non-SBA
C1007	56. Ekrahi	0:Home non-SBA	1:Washed hands	0:No CDK	1:Thread used	0:Other or not boiled instrument	1:Wrapped	0:No Breastfeeding	1:Not bathed in 1st 24 hrs	1:First food is breast milk	1:Colostrum not discarded	1:Appropriate cord care	2. Stratum 2	2009	2: Third 12 months of trial	0:Home non-SBA
C1008	16. Digambarpur	0:Home non-SBA	0:Not washed hands	0:No CDK	1:Thread used	1:Boiled instrument	1:Wrapped	0:No Breastfeeding	0:Bathed in 1st 24 hrs	1:First food is breast milk	1:Colostrum not discarded	0:Inappropriate cord care	1. Stratum 1	2007	1: Second 12 months of trial	0:Home non-SBA
C1009	22. Tarapatti Sirsiya	1:Home SBA	1:Washed hands	0:No CDK	1:Thread used	0:Other or not boiled instrument	1:Wrapped	0:No Breastfeeding	1:Not bathed in 1st 24 hrs	1:First food is breast milk	1:Colostrum not discarded		2. Stratum 2	2008	1: Second 12 months of trial	1:Institutional or Home SBA delivery
C1010	22. Tarapatti Sirsiya	2:Institutional delivery				1:Boiled instrument	1:Wrapped	0:No Breastfeeding	0:Bathed in 1st 24 hrs	1:First food is breast milk	1:Colostrum not discarded		2. Stratum 2	2006	0: First 12 months of trial	1:Institutional or Home SBA delivery
C1011	26. Bhuchakrapur	0:Home non-SBA	1:Washed hands	0:No CDK	1:Thread used	0:Other or not boiled instrument	0:Not wrapped	0:No Breastfeeding	1:Not bathed in 1st 24 hrs	1:First food is breast milk	1:Colostrum not discarded	0:Inappropriate cord care	2. Stratum 2	2011	4: Fifth 12 months of trial	0:Home non-SBA
C1012	37. Naktajhijh	0:Home non-SBA			1:Thread used	1:Boiled instrument	1:Wrapped	0:No Breastfeeding	0:Bathed in 1st 24 hrs	1:First food is breast milk	1:Colostrum not discarded	0:Inappropriate cord care	2. Stratum 2	2007	1: Second 12 months of trial	0:Home non-SBA
C1013	10. Devpura rupaitha	0:Home non-SBA	0:Not washed hands										2. Stratum 2	2010	3: Fourth 12 months of trial	0:Home non-SBA
C1014	47. Sabaila	0:Home non-SBA	0:Not washed hands	0:No CDK	1:Thread used	0:Other or not boiled instrument	0:Not wrapped	1:Breastfeeding	1:Not bathed in 1st 24 hrs	1:First food is breast milk	1:Colostrum not discarded	0:Inappropriate cord care	2. Stratum 2	2011	4: Fifth 12 months of trial	0:Home non-SBA
C1015	60. Maachi Jhitkoiya	0:Home non-SBA		0:No CDK	1:Thread used	0:Other or not boiled instrument	0:Not wrapped	0:No Breastfeeding	0:Bathed in 1st 24 hrs	0:First food is not breast milk	1:Colostrum not discarded	1:Appropriate cord care	1. Stratum 1	2008	1: Second 12 months of trial	0:Home non-SBA
C1016	47. Sabaila	2:Institutional delivery						0:No Breastfeeding		1:First food is breast milk	1:Colostrum not discarded		2. Stratum 2	2010	4: Fifth 12 months of trial	1:Institutional or Home SBA delivery
C1017	53. Goth Koyalpur	0:Home non-SBA			1:Thread used	1:Boiled instrument	0:Not wrapped	0:No Breastfeeding	1:Not bathed in 1st 24 hrs	0:First food is not breast milk	1:Colostrum not discarded	0:Inappropriate cord care	2. Stratum 2	2006	0: First 12 months of trial	0:Home non-SBA
C1018	47. Sabaila	0:Home non-SBA	0:Not washed hands	0:No CDK	1:Thread used	0:Other or not boiled instrument	1:Wrapped	0:No Breastfeeding	1:Not bathed in 1st 24 hrs	0:First food is not breast milk	1:Colostrum not discarded	1:Appropriate cord care	2. Stratum 2	2010	3: Fourth 12 months of trial	0:Home non-SBA
C1019	19. Dhanusha Dham		0:Not washed hands	0:No CDK	1:Thread used	0:Other or not boiled instrument	0:Not wrapped	0:No Breastfeeding	1:Not bathed in 1st 24 hrs	1:First food is breast milk	1:Colostrum not discarded	1:Appropriate cord care	2. Stratum 2	2006	0: First 12 months of trial
C1020	22. Tarapatti Sirsiya	2:Institutional delivery						1:Breastfeeding		1:First food is breast milk	1:Colostrum not discarded		2. Stratum 2	2010	3: Fourth 12 months of trial	1:Institutional or Home SBA delivery
C1021		0:Home non-SBA	0:Not washed hands											2007	1: Second 12 months of trial	0:Home non-SBA
C1022	53. Goth Koyalpur	0:Home non-SBA			1:Thread used	1:Boiled instrument	0:Not wrapped	0:No Breastfeeding	1:Not bathed in 1st 24 hrs	0:First food is not breast milk	0:Colostrum discarded	0:Inappropriate cord care	2. Stratum 2	2006	0: First 12 months of trial	0:Home non-SBA
C1023	26. Bhuchakrapur		0:Not washed hands		1:Thread used	1:Boiled instrument	0:Not wrapped	0:No Breastfeeding	0:Bathed in 1st 24 hrs	0:First food is not breast milk	0:Colostrum discarded	0:Inappropriate cord care	2. Stratum 2	2006	0: First 12 months of trial
C1024	53. Goth Koyalpur	2:Institutional delivery					0:Not wrapped	0:No Breastfeeding	1:Not bathed in 1st 24 hrs	0:First food is not breast milk	1:Colostrum not discarded		2. Stratum 2	2006	0: First 12 months of trial	1:Institutional or Home SBA delivery
C1025	16. Digambarpur	0:Home non-SBA	1:Washed hands	0:No CDK	1:Thread used	1:Boiled instrument	0:Not wrapped	0:No Breastfeeding	0:Bathed in 1st 24 hrs	0:First food is not breast milk	1:Colostrum not discarded	0:Inappropriate cord care	1. Stratum 1	2007	0: First 12 months of trial	0:Home non-SBA
C1026	20. Jhattiyahi	0:Home non-SBA	1:Washed hands	0:No CDK	1:Thread used	0:Other or not boiled instrument	1:Wrapped	0:No Breastfeeding	1:Not bathed in 1st 24 hrs	0:First food is not breast milk	1:Colostrum not discarded	1:Appropriate cord care	2. Stratum 2	2011	4: Fifth 12 months of trial	0:Home non-SBA
C1027	26. Bhuchakrapur	0:Home non-SBA			1:Thread used	0:Other or not boiled instrument	0:Not wrapped	0:No Breastfeeding	0:Bathed in 1st 24 hrs	0:First food is not breast milk	1:Colostrum not discarded	0:Inappropriate cord care	2. Stratum 2	2006	0: First 12 months of trial	0:Home non-SBA
C1028	44. Yagyabhumi	0:Home non-SBA		0:No CDK	1:Thread used	0:Other or not boiled instrument	1:Wrapped	0:No Breastfeeding	0:Bathed in 1st 24 hrs	0:First food is not breast milk	1:Colostrum not discarded	1:Appropriate cord care	1. Stratum 1	2008	1: Second 12 months of trial	0:Home non-SBA
C1029	4. Bahedabela	0:Home non-SBA	1:Washed hands	0:No CDK	1:Thread used	1:Boiled instrument	1:Wrapped	0:No Breastfeeding	0:Bathed in 1st 24 hrs	0:First food is not breast milk	0:Colostrum discarded	1:Appropriate cord care	2. Stratum 2	2008	1: Second 12 months of trial	0:Home non-SBA
C1030	16. Digambarpur	0:Home non-SBA	1:Washed hands	0:No CDK	1:Thread used	0:Other or not boiled instrument	1:Wrapped	0:No Breastfeeding	0:Bathed in 1st 24 hrs	0:First food is not breast milk	1:Colostrum not discarded		1. Stratum 1	2008	2: Third 12 months of trial	0:Home non-SBA
C1031	19. Dhanusha Dham	0:Home non-SBA	1:Washed hands	0:No CDK	1:Thread used	0:Other or not boiled instrument	1:Wrapped	0:No Breastfeeding	0:Bathed in 1st 24 hrs	0:First food is not breast milk	1:Colostrum not discarded	1:Appropriate cord care	2. Stratum 2	2011	4: Fifth 12 months of trial	0:Home non-SBA
C1032	37. Naktajhijh	1:Home SBA			1:Thread used	0:Other or not boiled instrument	1:Wrapped		0:Bathed in 1st 24 hrs	1:First food is breast milk			2. Stratum 2	2007	1: Second 12 months of trial	1:Institutional or Home SBA delivery
C1033	34. Sapahi	0:Home non-SBA			1:Thread used	0:Other or not boiled instrument	0:Not wrapped	0:No Breastfeeding	0:Bathed in 1st 24 hrs	1:First food is breast milk	0:Colostrum discarded	0:Inappropriate cord care	2. Stratum 2	2006	0: First 12 months of trial	0:Home non-SBA
C1034		2:Institutional delivery						0:No Breastfeeding		1:First food is breast milk	1:Colostrum not discarded			2008	1: Second 12 months of trial	1:Institutional or Home SBA delivery
C1035	53. Goth Koyalpur	0:Home non-SBA			1:Thread used	1:Boiled instrument	0:Not wrapped	0:No Breastfeeding	1:Not bathed in 1st 24 hrs	1:First food is breast milk	0:Colostrum discarded	0:Inappropriate cord care	2. Stratum 2	2006	0: First 12 months of trial	0:Home non-SBA
C1036	34. Sapahi	0:Home non-SBA	1:Washed hands	0:No CDK	1:Thread used	0:Other or not boiled instrument	1:Wrapped	0:No Breastfeeding	1:Not bathed in 1st 24 hrs	0:First food is not breast milk	1:Colostrum not discarded	0:Inappropriate cord care	2. Stratum 2	2007	1: Second 12 months of trial	0:Home non-SBA
C1037	11. Basaiya	1:Home SBA					0:Not wrapped	0:No Breastfeeding	1:Not bathed in 1st 24 hrs	1:First food is breast milk	1:Colostrum not discarded		2. Stratum 2	2006	0: First 12 months of trial	1:Institutional or Home SBA delivery
C1038	39. Bhutahi Paterwa	0:Home non-SBA	1:Washed hands	1:CDK used	1:Thread used	1:Boiled instrument	1:Wrapped	0:No Breastfeeding	0:Bathed in 1st 24 hrs	0:First food is not breast milk	1:Colostrum not discarded	1:Appropriate cord care	2. Stratum 2	2009	3: Fourth 12 months of trial	0:Home non-SBA
C1039	52. Chora Koyalpur	0:Home non-SBA	1:Washed hands		1:Thread used	0:Other or not boiled instrument	0:Not wrapped	0:No Breastfeeding	1:Not bathed in 1st 24 hrs	0:First food is not breast milk	1:Colostrum not discarded	1:Appropriate cord care	2. Stratum 2	2006	0: First 12 months of trial	0:Home non-SBA
C1040	52. Chora Koyalpur	0:Home non-SBA	1:Washed hands		1:Thread used	1:Boiled instrument	0:Not wrapped	0:No Breastfeeding	1:Not bathed in 1st 24 hrs	0:First food is not breast milk	0:Colostrum discarded	0:Inappropriate cord care	2. Stratum 2	2006	0: First 12 months of trial	0:Home non-SBA
C1041	60. Maachi Jhitkoiya	0:Home non-SBA											1. Stratum 1	2009	3: Fourth 12 months of trial	0:Home non-SBA
C1042	19. Dhanusha Dham	0:Home non-SBA	1:Washed hands	0:No CDK	1:Thread used	1:Boiled instrument	0:Not wrapped	0:No Breastfeeding	0:Bathed in 1st 24 hrs	0:First food is not breast milk	0:Colostrum discarded		2. Stratum 2	2008	1: Second 12 months of trial	0:Home non-SBA
C1043	19. Dhanusha Dham	0:Home non-SBA	1:Washed hands		1:Thread used	0:Other or not boiled instrument	1:Wrapped			0:First food is not breast milk			2. Stratum 2	2008	2: Third 12 months of trial	0:Home non-SBA
C1044	6. Ghodghas	0:Home non-SBA	1:Washed hands	0:No CDK	1:Thread used	0:Other or not boiled instrument	0:Not wrapped	0:No Breastfeeding	0:Bathed in 1st 24 hrs	0:First food is not breast milk	0:Colostrum discarded	0:Inappropriate cord care	2. Stratum 2	2007	1: Second 12 months of trial	0:Home non-SBA
C1045	56. Ekrahi	0:Home non-SBA	1:Washed hands		1:Thread used	0:Other or not boiled instrument	0:Not wrapped	0:No Breastfeeding	0:Bathed in 1st 24 hrs	0:First food is not breast milk	1:Colostrum not discarded	0:Inappropriate cord care	2. Stratum 2	2006	0: First 12 months of trial	0:Home non-SBA
C1046	22. Tarapatti Sirsiya	0:Home non-SBA			1:Thread used	0:Other or not boiled instrument	0:Not wrapped	0:No Breastfeeding	0:Bathed in 1st 24 hrs	0:First food is not breast milk	1:Colostrum not discarded		2. Stratum 2	2006	0: First 12 months of trial	0:Home non-SBA
C1047	55. Giddha	2:Institutional delivery						0:No Breastfeeding		1:First food is breast milk	1:Colostrum not discarded		2. Stratum 2	2009	2: Third 12 months of trial	1:Institutional or Home SBA delivery
C1048	11. Basaiya	2:Institutional delivery						1:Breastfeeding		1:First food is breast milk	0:Colostrum discarded		2. Stratum 2	2009	3: Fourth 12 months of trial	1:Institutional or Home SBA delivery
C1049		0:Home non-SBA	1:Washed hands	1:CDK used	1:Thread used	0:Other or not boiled instrument	0:Not wrapped	0:No Breastfeeding	0:Bathed in 1st 24 hrs	1:First food is breast milk	1:Colostrum not discarded			2009	2: Third 12 months of trial	0:Home non-SBA
C1050	16. Digambarpur	2:Institutional delivery											1. Stratum 1	2008	1: Second 12 months of trial	1:Institutional or Home SBA delivery
C1051	52. Chora Koyalpur	0:Home non-SBA	0:Not washed hands		1:Thread used	0:Other or not boiled instrument	0:Not wrapped	0:No Breastfeeding	1:Not bathed in 1st 24 hrs	1:First food is breast milk	1:Colostrum not discarded	0:Inappropriate cord care	2. Stratum 2	2006	0: First 12 months of trial	0:Home non-SBA
C1052	51. Chakkar	0:Home non-SBA	1:Washed hands	0:No CDK	1:Thread used	0:Other or not boiled instrument	0:Not wrapped	0:No Breastfeeding	0:Bathed in 1st 24 hrs	1:First food is breast milk	1:Colostrum not discarded	1:Appropriate cord care	2. Stratum 2	2008	1: Second 12 months of trial	0:Home non-SBA
C1053	15. Sakuwa Mahendranagar	0:Home non-SBA		0:No CDK	1:Thread used	0:Other or not boiled instrument	1:Wrapped	0:No Breastfeeding	0:Bathed in 1st 24 hrs	0:First food is not breast milk	1:Colostrum not discarded	0:Inappropriate cord care	1. Stratum 1	2007	1: Second 12 months of trial	0:Home non-SBA
C1054	10. Devpura rupaitha	0:Home non-SBA	1:Washed hands	0:No CDK	1:Thread used	0:Other or not boiled instrument		0:No Breastfeeding	0:Bathed in 1st 24 hrs	0:First food is not breast milk	1:Colostrum not discarded	1:Appropriate cord care	2. Stratum 2	2011	4: Fifth 12 months of trial	0:Home non-SBA
C1055	22. Tarapatti Sirsiya	0:Home non-SBA	1:Washed hands		1:Thread used	0:Other or not boiled instrument	0:Not wrapped	0:No Breastfeeding	1:Not bathed in 1st 24 hrs	1:First food is breast milk	0:Colostrum discarded	1:Appropriate cord care	2. Stratum 2	2006	0: First 12 months of trial	0:Home non-SBA
C1056	15. Sakuwa Mahendranagar	0:Home non-SBA	1:Washed hands	0:No CDK	1:Thread used	0:Other or not boiled instrument	1:Wrapped	0:No Breastfeeding	0:Bathed in 1st 24 hrs	1:First food is breast milk	1:Colostrum not discarded	1:Appropriate cord care	1. Stratum 1	2007	0: First 12 months of trial	0:Home non-SBA
C1057	60. Maachi Jhitkoiya	0:Home non-SBA	1:Washed hands		1:Thread used	1:Boiled instrument	0:Not wrapped	0:No Breastfeeding	1:Not bathed in 1st 24 hrs	1:First food is breast milk	1:Colostrum not discarded	1:Appropriate cord care	1. Stratum 1	2006	0: First 12 months of trial	0:Home non-SBA
C1058	14. Nuwakhor Prasahi	0:Home non-SBA		0:No CDK	1:Thread used	1:Boiled instrument	1:Wrapped	0:No Breastfeeding	0:Bathed in 1st 24 hrs	1:First food is breast milk	0:Colostrum discarded	0:Inappropriate cord care	2. Stratum 2	2010	3: Fourth 12 months of trial	0:Home non-SBA
C1059	56. Ekrahi	2:Institutional delivery						0:No Breastfeeding		0:First food is not breast milk	1:Colostrum not discarded		2. Stratum 2	2011	4: Fifth 12 months of trial	1:Institutional or Home SBA delivery
C1060	7. Devdiyaha	0:Home non-SBA		0:No CDK	1:Thread used	0:Other or not boiled instrument	1:Wrapped	0:No Breastfeeding	0:Bathed in 1st 24 hrs	0:First food is not breast milk	1:Colostrum not discarded	0:Inappropriate cord care	2. Stratum 2	2008	2: Third 12 months of trial	0:Home non-SBA
C1061	55. Giddha	2:Institutional delivery						0:No Breastfeeding		1:First food is breast milk	1:Colostrum not discarded		2. Stratum 2	2010	3: Fourth 12 months of trial	1:Institutional or Home SBA delivery
C1062	22. Tarapatti Sirsiya	0:Home non-SBA	0:Not washed hands		1:Thread used	0:Other or not boiled instrument	1:Wrapped	0:No Breastfeeding	0:Bathed in 1st 24 hrs	1:First food is breast milk	1:Colostrum not discarded	1:Appropriate cord care	2. Stratum 2	2007	1: Second 12 months of trial	0:Home non-SBA
C1063	38. Mithileswar Mauwahi	2:Institutional delivery						0:No Breastfeeding		1:First food is breast milk	1:Colostrum not discarded		2. Stratum 2	2007	0: First 12 months of trial	1:Institutional or Home SBA delivery
C1064	37. Naktajhijh	0:Home non-SBA	1:Washed hands	0:No CDK	1:Thread used	0:Other or not boiled instrument	0:Not wrapped	0:No Breastfeeding	0:Bathed in 1st 24 hrs	0:First food is not breast milk	1:Colostrum not discarded	1:Appropriate cord care	2. Stratum 2	2010	3: Fourth 12 months of trial	0:Home non-SBA
C1065	21. Banniniya	2:Institutional delivery		1:CDK used	1:Thread used	1:Boiled instrument	1:Wrapped	1:Breastfeeding	1:Not bathed in 1st 24 hrs	1:First food is breast milk	1:Colostrum not discarded	1:Appropriate cord care	2. Stratum 2	2008	2: Third 12 months of trial	1:Institutional or Home SBA delivery
C1066	16. Digambarpur	0:Home non-SBA	1:Washed hands		1:Thread used	1:Boiled instrument	0:Not wrapped	0:No Breastfeeding	0:Bathed in 1st 24 hrs	0:First food is not breast milk	1:Colostrum not discarded	1:Appropriate cord care	1. Stratum 1	2006	0: First 12 months of trial	0:Home non-SBA
C1067	44. Yagyabhumi	0:Home non-SBA	1:Washed hands	0:No CDK	1:Thread used	1:Boiled instrument	1:Wrapped	0:No Breastfeeding	0:Bathed in 1st 24 hrs	1:First food is breast milk	0:Colostrum discarded	0:Inappropriate cord care	1. Stratum 1	2009	3: Fourth 12 months of trial	0:Home non-SBA
C1068	34. Sapahi	0:Home non-SBA	0:Not washed hands	0:No CDK	1:Thread used	0:Other or not boiled instrument	1:Wrapped	0:No Breastfeeding	0:Bathed in 1st 24 hrs	0:First food is not breast milk	1:Colostrum not discarded	1:Appropriate cord care	2. Stratum 2	2010	4: Fifth 12 months of trial	0:Home non-SBA
C1069	21. Banniniya	0:Home non-SBA	1:Washed hands	0:No CDK	1:Thread used	0:Other or not boiled instrument	1:Wrapped	0:No Breastfeeding	0:Bathed in 1st 24 hrs	0:First food is not breast milk	1:Colostrum not discarded	1:Appropriate cord care	2. Stratum 2	2010	4: Fifth 12 months of trial	0:Home non-SBA
C1070	37. Naktajhijh	2:Institutional delivery						0:No Breastfeeding		1:First food is breast milk	0:Colostrum discarded		2. Stratum 2	2009	2: Third 12 months of trial	1:Institutional or Home SBA delivery
C1071	26. Bhuchakrapur	0:Home non-SBA		1:CDK used	1:Thread used	1:Boiled instrument	1:Wrapped	0:No Breastfeeding	1:Not bathed in 1st 24 hrs	1:First food is breast milk	1:Colostrum not discarded	1:Appropriate cord care	2. Stratum 2	2009	2: Third 12 months of trial	0:Home non-SBA
C1072		0:Home non-SBA	1:Washed hands	1:CDK used			1:Wrapped		0:Bathed in 1st 24 hrs	1:First food is breast milk	1:Colostrum not discarded	1:Appropriate cord care		2007	0: First 12 months of trial	0:Home non-SBA
C1073		0:Home non-SBA	1:Washed hands		1:Thread used	0:Other or not boiled instrument	0:Not wrapped	0:No Breastfeeding	0:Bathed in 1st 24 hrs	1:First food is breast milk	1:Colostrum not discarded	1:Appropriate cord care		2006	0: First 12 months of trial	0:Home non-SBA
C1074	26. Bhuchakrapur	2:Institutional delivery						1:Breastfeeding		1:First food is breast milk	1:Colostrum not discarded		2. Stratum 2	2010	3: Fourth 12 months of trial	1:Institutional or Home SBA delivery
C1075	4. Bahedabela	2:Institutional delivery	1:Washed hands		1:Thread used	1:Boiled instrument	0:Not wrapped	0:No Breastfeeding	1:Not bathed in 1st 24 hrs	0:First food is not breast milk	1:Colostrum not discarded	1:Appropriate cord care	2. Stratum 2	2006	0: First 12 months of trial	1:Institutional or Home SBA delivery
C1076	26. Bhuchakrapur	0:Home non-SBA		0:No CDK	1:Thread used	0:Other or not boiled instrument	1:Wrapped	0:No Breastfeeding	1:Not bathed in 1st 24 hrs	1:First food is breast milk	0:Colostrum discarded		2. Stratum 2	2007	0: First 12 months of trial	0:Home non-SBA
C1077	4. Bahedabela	2:Institutional delivery						1:Breastfeeding		1:First food is breast milk	1:Colostrum not discarded		2. Stratum 2	2010	3: Fourth 12 months of trial	1:Institutional or Home SBA delivery
C1078	7. Devdiyaha	0:Home non-SBA		0:No CDK	1:Thread used	1:Boiled instrument	1:Wrapped	0:No Breastfeeding	1:Not bathed in 1st 24 hrs	1:First food is breast milk	1:Colostrum not discarded		2. Stratum 2	2006	0: First 12 months of trial	0:Home non-SBA
C1079	23. Thera Kachuri	2:Institutional delivery		0:No CDK	1:Thread used	0:Other or not boiled instrument	1:Wrapped	0:No Breastfeeding	0:Bathed in 1st 24 hrs	1:First food is breast milk	1:Colostrum not discarded	1:Appropriate cord care	2. Stratum 2	2007	0: First 12 months of trial	1:Institutional or Home SBA delivery
C1080		2:Institutional delivery						0:No Breastfeeding		1:First food is breast milk	0:Colostrum discarded			2009	3: Fourth 12 months of trial	1:Institutional or Home SBA delivery
C1081		0:Home non-SBA	1:Washed hands	0:No CDK	1:Thread used	0:Other or not boiled instrument	1:Wrapped	0:No Breastfeeding	0:Bathed in 1st 24 hrs	1:First food is breast milk	1:Colostrum not discarded	1:Appropriate cord care		2008	1: Second 12 months of trial	0:Home non-SBA
C1082	6. Ghodghas	0:Home non-SBA		1:CDK used	1:Thread used	1:Boiled instrument	1:Wrapped	0:No Breastfeeding	0:Bathed in 1st 24 hrs	1:First food is breast milk	1:Colostrum not discarded	1:Appropriate cord care	2. Stratum 2	2007	0: First 12 months of trial	0:Home non-SBA
C1083	34. Sapahi	0:Home non-SBA	0:Not washed hands	1:CDK used	1:Thread used	0:Other or not boiled instrument	1:Wrapped	0:No Breastfeeding	1:Not bathed in 1st 24 hrs	1:First food is breast milk	0:Colostrum discarded	1:Appropriate cord care	2. Stratum 2	2010	3: Fourth 12 months of trial	0:Home non-SBA
C1084	23. Thera Kachuri	0:Home non-SBA	1:Washed hands	0:No CDK	1:Thread used	0:Other or not boiled instrument	1:Wrapped	0:No Breastfeeding	0:Bathed in 1st 24 hrs		1:Colostrum not discarded	1:Appropriate cord care	2. Stratum 2	2007	1: Second 12 months of trial	0:Home non-SBA
C1085	46. Kajara Ramaul	0:Home non-SBA	1:Washed hands	0:No CDK	1:Thread used	0:Other or not boiled instrument	1:Wrapped	0:No Breastfeeding	0:Bathed in 1st 24 hrs	0:First food is not breast milk	0:Colostrum discarded	0:Inappropriate cord care	2. Stratum 2	2011	4: Fifth 12 months of trial	0:Home non-SBA
C1086	47. Sabaila	0:Home non-SBA	1:Washed hands										2. Stratum 2	2010	3: Fourth 12 months of trial	0:Home non-SBA
C1087	34. Sapahi	2:Institutional delivery	1:Washed hands	1:CDK used	1:Thread used	1:Boiled instrument	0:Not wrapped	0:No Breastfeeding	1:Not bathed in 1st 24 hrs	1:First food is breast milk	1:Colostrum not discarded	1:Appropriate cord care	2. Stratum 2	2006	0: First 12 months of trial	1:Institutional or Home SBA delivery
C1088	6. Ghodghas	0:Home non-SBA	0:Not washed hands		1:Thread used	0:Other or not boiled instrument	0:Not wrapped	0:No Breastfeeding	1:Not bathed in 1st 24 hrs	0:First food is not breast milk	0:Colostrum discarded	1:Appropriate cord care	2. Stratum 2	2007	0: First 12 months of trial	0:Home non-SBA
C1089	51. Chakkar	0:Home non-SBA	1:Washed hands	1:CDK used	1:Thread used	0:Other or not boiled instrument	1:Wrapped	0:No Breastfeeding	0:Bathed in 1st 24 hrs	1:First food is breast milk	0:Colostrum discarded	1:Appropriate cord care	2. Stratum 2	2006	0: First 12 months of trial	0:Home non-SBA
C1090	52. Chora Koyalpur	2:Institutional delivery						1:Breastfeeding		1:First food is breast milk	1:Colostrum not discarded		2. Stratum 2	2008	1: Second 12 months of trial	1:Institutional or Home SBA delivery
C1091	26. Bhuchakrapur	0:Home non-SBA		0:No CDK	0:No thread	0:Other or not boiled instrument	0:Not wrapped	0:No Breastfeeding	0:Bathed in 1st 24 hrs	1:First food is breast milk	1:Colostrum not discarded	0:Inappropriate cord care	2. Stratum 2	2008	1: Second 12 months of trial	0:Home non-SBA
C1092	38. Mithileswar Mauwahi	0:Home non-SBA	1:Washed hands	0:No CDK	1:Thread used	0:Other or not boiled instrument	1:Wrapped	1:Breastfeeding	0:Bathed in 1st 24 hrs	1:First food is breast milk	0:Colostrum discarded	1:Appropriate cord care	2. Stratum 2	2011	4: Fifth 12 months of trial	0:Home non-SBA
C1093	34. Sapahi	0:Home non-SBA	0:Not washed hands		1:Thread used	0:Other or not boiled instrument	0:Not wrapped	0:No Breastfeeding	0:Bathed in 1st 24 hrs	0:First food is not breast milk	1:Colostrum not discarded	0:Inappropriate cord care	2. Stratum 2	2006	0: First 12 months of trial	0:Home non-SBA
C1094	47. Sabaila	2:Institutional delivery						0:No Breastfeeding		1:First food is breast milk	0:Colostrum discarded		2. Stratum 2	2009	2: Third 12 months of trial	1:Institutional or Home SBA delivery
C1095	55. Giddha	0:Home non-SBA	1:Washed hands	0:No CDK	1:Thread used	0:Other or not boiled instrument	1:Wrapped	0:No Breastfeeding	1:Not bathed in 1st 24 hrs	1:First food is breast milk	1:Colostrum not discarded	1:Appropriate cord care	2. Stratum 2	2011	4: Fifth 12 months of trial	0:Home non-SBA
C1096	17. Mansingpatti	0:Home non-SBA		0:No CDK	1:Thread used	0:Other or not boiled instrument	1:Wrapped	0:No Breastfeeding	0:Bathed in 1st 24 hrs	1:First food is breast milk	1:Colostrum not discarded	0:Inappropriate cord care	2. Stratum 2	2011	4: Fifth 12 months of trial	0:Home non-SBA
C1097	51. Chakkar	0:Home non-SBA	1:Washed hands		1:Thread used	0:Other or not boiled instrument	0:Not wrapped	0:No Breastfeeding	1:Not bathed in 1st 24 hrs	0:First food is not breast milk	0:Colostrum discarded	0:Inappropriate cord care	2. Stratum 2	2006	0: First 12 months of trial	0:Home non-SBA
C1098		0:Home non-SBA		0:No CDK	1:Thread used	0:Other or not boiled instrument	1:Wrapped	0:No Breastfeeding	0:Bathed in 1st 24 hrs	1:First food is breast milk	1:Colostrum not discarded	1:Appropriate cord care		2009	2: Third 12 months of trial	0:Home non-SBA
C1099	4. Bahedabela	0:Home non-SBA	1:Washed hands	0:No CDK	1:Thread used	1:Boiled instrument	1:Wrapped	0:No Breastfeeding	0:Bathed in 1st 24 hrs	0:First food is not breast milk	1:Colostrum not discarded	1:Appropriate cord care	2. Stratum 2	2007	1: Second 12 months of trial	0:Home non-SBA
C1100	6. Ghodghas	0:Home non-SBA	1:Washed hands	0:No CDK	1:Thread used	0:Other or not boiled instrument	1:Wrapped	0:No Breastfeeding	0:Bathed in 1st 24 hrs	0:First food is not breast milk	0:Colostrum discarded	1:Appropriate cord care	2. Stratum 2	2011	4: Fifth 12 months of trial	0:Home non-SBA
C1101	20. Jhattiyahi	0:Home non-SBA	1:Washed hands	0:No CDK	1:Thread used	0:Other or not boiled instrument	1:Wrapped	0:No Breastfeeding	1:Not bathed in 1st 24 hrs	0:First food is not breast milk	1:Colostrum not discarded	1:Appropriate cord care	2. Stratum 2	2010	3: Fourth 12 months of trial	0:Home non-SBA
C1102	6. Ghodghas	0:Home non-SBA	1:Washed hands	0:No CDK	1:Thread used	0:Other or not boiled instrument	1:Wrapped	0:No Breastfeeding	0:Bathed in 1st 24 hrs	0:First food is not breast milk	1:Colostrum not discarded	1:Appropriate cord care	2. Stratum 2	2010	4: Fifth 12 months of trial	0:Home non-SBA
C1103	51. Chakkar	0:Home non-SBA	1:Washed hands	0:No CDK	1:Thread used	0:Other or not boiled instrument	1:Wrapped	0:No Breastfeeding	1:Not bathed in 1st 24 hrs	0:First food is not breast milk	1:Colostrum not discarded	0:Inappropriate cord care	2. Stratum 2	2008	2: Third 12 months of trial	0:Home non-SBA
C1104	51. Chakkar	0:Home non-SBA	1:Washed hands		1:Thread used	1:Boiled instrument	0:Not wrapped	0:No Breastfeeding	0:Bathed in 1st 24 hrs	0:First food is not breast milk	1:Colostrum not discarded	0:Inappropriate cord care	2. Stratum 2	2006	0: First 12 months of trial	0:Home non-SBA
C1105	9. Bahuarba	2:Institutional delivery						0:No Breastfeeding		0:First food is not breast milk	1:Colostrum not discarded		2. Stratum 2	2007	0: First 12 months of trial	1:Institutional or Home SBA delivery
C1106	38. Mithileswar Mauwahi	0:Home non-SBA	1:Washed hands	0:No CDK	1:Thread used	0:Other or not boiled instrument	1:Wrapped	0:No Breastfeeding	1:Not bathed in 1st 24 hrs	0:First food is not breast milk			2. Stratum 2	2007	1: Second 12 months of trial	0:Home non-SBA
C1107	7. Devdiyaha	0:Home non-SBA	0:Not washed hands	0:No CDK	1:Thread used	0:Other or not boiled instrument	1:Wrapped	0:No Breastfeeding	0:Bathed in 1st 24 hrs	0:First food is not breast milk	1:Colostrum not discarded	0:Inappropriate cord care	2. Stratum 2	2007	0: First 12 months of trial	0:Home non-SBA
C1108	4. Bahedabela	0:Home non-SBA	0:Not washed hands	0:No CDK	1:Thread used	0:Other or not boiled instrument	1:Wrapped	0:No Breastfeeding	0:Bathed in 1st 24 hrs	1:First food is breast milk	1:Colostrum not discarded	1:Appropriate cord care	2. Stratum 2	2010	4: Fifth 12 months of trial	0:Home non-SBA
C1109	7. Devdiyaha	2:Institutional delivery						0:No Breastfeeding		1:First food is breast milk	1:Colostrum not discarded		2. Stratum 2	2010	4: Fifth 12 months of trial	1:Institutional or Home SBA delivery
C1110	51. Chakkar	2:Institutional delivery						0:No Breastfeeding		1:First food is breast milk	0:Colostrum discarded		2. Stratum 2	2011	4: Fifth 12 months of trial	1:Institutional or Home SBA delivery
C1111	2. Tulsiyahi Jabdi	0:Home non-SBA	0:Not washed hands	0:No CDK	1:Thread used	0:Other or not boiled instrument	0:Not wrapped	0:No Breastfeeding	0:Bathed in 1st 24 hrs	0:First food is not breast milk	0:Colostrum discarded	1:Appropriate cord care	2. Stratum 2	2007	0: First 12 months of trial	0:Home non-SBA
C1112	39. Bhutahi Paterwa	2:Institutional delivery						1:Breastfeeding		1:First food is breast milk	1:Colostrum not discarded		2. Stratum 2	2010	3: Fourth 12 months of trial	1:Institutional or Home SBA delivery
C1113	46. Kajara Ramaul	0:Home non-SBA	0:Not washed hands	0:No CDK	1:Thread used	0:Other or not boiled instrument	0:Not wrapped	0:No Breastfeeding	0:Bathed in 1st 24 hrs	0:First food is not breast milk	0:Colostrum discarded	0:Inappropriate cord care	2. Stratum 2	2008	2: Third 12 months of trial	0:Home non-SBA
C1114	37. Naktajhijh	0:Home non-SBA		0:No CDK	1:Thread used	1:Boiled instrument	1:Wrapped	0:No Breastfeeding	0:Bathed in 1st 24 hrs	1:First food is breast milk	0:Colostrum discarded	0:Inappropriate cord care	2. Stratum 2	2008	1: Second 12 months of trial	0:Home non-SBA
C1115	23. Thera Kachuri	2:Institutional delivery			1:Thread used	0:Other or not boiled instrument	1:Wrapped	1:Breastfeeding	0:Bathed in 1st 24 hrs	1:First food is breast milk		1:Appropriate cord care	2. Stratum 2	2008	1: Second 12 months of trial	1:Institutional or Home SBA delivery
C1116	6. Ghodghas	0:Home non-SBA			1:Thread used	0:Other or not boiled instrument	0:Not wrapped	0:No Breastfeeding	0:Bathed in 1st 24 hrs	1:First food is breast milk	0:Colostrum discarded	0:Inappropriate cord care	2. Stratum 2	2006	0: First 12 months of trial	0:Home non-SBA
C1117	60. Maachi Jhitkoiya	0:Home non-SBA	1:Washed hands	0:No CDK	1:Thread used	0:Other or not boiled instrument	1:Wrapped	0:No Breastfeeding	0:Bathed in 1st 24 hrs	1:First food is breast milk	0:Colostrum discarded	1:Appropriate cord care	1. Stratum 1	2009	2: Third 12 months of trial	0:Home non-SBA
C1118	6. Ghodghas		1:Washed hands	0:No CDK	1:Thread used	0:Other or not boiled instrument	0:Not wrapped	0:No Breastfeeding	0:Bathed in 1st 24 hrs	1:First food is breast milk	1:Colostrum not discarded	1:Appropriate cord care	2. Stratum 2	2010	3: Fourth 12 months of trial
C1119	9. Bahuarba	2:Institutional delivery	1:Washed hands	1:CDK used	1:Thread used	1:Boiled instrument	1:Wrapped	0:No Breastfeeding	1:Not bathed in 1st 24 hrs	0:First food is not breast milk	1:Colostrum not discarded	1:Appropriate cord care	2. Stratum 2	2007	0: First 12 months of trial	1:Institutional or Home SBA delivery
C1120	38. Mithileswar Mauwahi	2:Institutional delivery											2. Stratum 2	2010	4: Fifth 12 months of trial	1:Institutional or Home SBA delivery
C1121		0:Home non-SBA	1:Washed hands	0:No CDK	1:Thread used	1:Boiled instrument	1:Wrapped	0:No Breastfeeding	0:Bathed in 1st 24 hrs	1:First food is breast milk	0:Colostrum discarded	0:Inappropriate cord care		2010	3: Fourth 12 months of trial	0:Home non-SBA
C1122		0:Home non-SBA		0:No CDK	1:Thread used	0:Other or not boiled instrument	1:Wrapped	0:No Breastfeeding	1:Not bathed in 1st 24 hrs	1:First food is breast milk	1:Colostrum not discarded	1:Appropriate cord care		2009	2: Third 12 months of trial	0:Home non-SBA
C1123		1:Home SBA			1:Thread used	1:Boiled instrument	0:Not wrapped	0:No Breastfeeding	1:Not bathed in 1st 24 hrs	1:First food is breast milk	1:Colostrum not discarded	1:Appropriate cord care		2006	0: First 12 months of trial	1:Institutional or Home SBA delivery
C1124	51. Chakkar	0:Home non-SBA	1:Washed hands	0:No CDK	1:Thread used	0:Other or not boiled instrument	1:Wrapped	0:No Breastfeeding	0:Bathed in 1st 24 hrs	1:First food is breast milk	0:Colostrum discarded	1:Appropriate cord care	2. Stratum 2	2010	3: Fourth 12 months of trial	0:Home non-SBA
C1125	51. Chakkar	0:Home non-SBA	1:Washed hands		1:Thread used	1:Boiled instrument	0:Not wrapped	0:No Breastfeeding	0:Bathed in 1st 24 hrs	0:First food is not breast milk	0:Colostrum discarded	0:Inappropriate cord care	2. Stratum 2	2006	0: First 12 months of trial	0:Home non-SBA
C1126	44. Yagyabhumi	0:Home non-SBA			1:Thread used	0:Other or not boiled instrument	0:Not wrapped	0:No Breastfeeding	1:Not bathed in 1st 24 hrs	0:First food is not breast milk	0:Colostrum discarded		1. Stratum 1	2006	0: First 12 months of trial	0:Home non-SBA
C1127	56. Ekrahi	0:Home non-SBA	1:Washed hands	0:No CDK	1:Thread used	0:Other or not boiled instrument	1:Wrapped	0:No Breastfeeding	1:Not bathed in 1st 24 hrs	0:First food is not breast milk	1:Colostrum not discarded	0:Inappropriate cord care	2. Stratum 2	2007	0: First 12 months of trial	0:Home non-SBA
C1128	47. Sabaila	2:Institutional delivery	1:Washed hands	0:No CDK	0:No thread	0:Other or not boiled instrument	1:Wrapped		1:Not bathed in 1st 24 hrs	1:First food is breast milk	1:Colostrum not discarded		2. Stratum 2	2007	1: Second 12 months of trial	1:Institutional or Home SBA delivery
C1129	47. Sabaila	1:Home SBA		0:No CDK	1:Thread used	0:Other or not boiled instrument	0:Not wrapped	0:No Breastfeeding	1:Not bathed in 1st 24 hrs	1:First food is breast milk	0:Colostrum discarded	1:Appropriate cord care	2. Stratum 2	2006	0: First 12 months of trial	1:Institutional or Home SBA delivery
C1130	6. Ghodghas	0:Home non-SBA	0:Not washed hands	0:No CDK	1:Thread used	0:Other or not boiled instrument	1:Wrapped	0:No Breastfeeding	1:Not bathed in 1st 24 hrs	0:First food is not breast milk	1:Colostrum not discarded	1:Appropriate cord care	2. Stratum 2	2009	3: Fourth 12 months of trial	0:Home non-SBA
C1131	51. Chakkar	0:Home non-SBA	1:Washed hands	0:No CDK	1:Thread used	1:Boiled instrument	1:Wrapped	0:No Breastfeeding	0:Bathed in 1st 24 hrs	0:First food is not breast milk	1:Colostrum not discarded	1:Appropriate cord care	2. Stratum 2	2008	2: Third 12 months of trial	0:Home non-SBA
C1132	37. Naktajhijh	0:Home non-SBA	1:Washed hands	1:CDK used	1:Thread used	1:Boiled instrument	1:Wrapped	0:No Breastfeeding	1:Not bathed in 1st 24 hrs	1:First food is breast milk	1:Colostrum not discarded	1:Appropriate cord care	2. Stratum 2	2011	4: Fifth 12 months of trial	0:Home non-SBA
C1133	4. Bahedabela	0:Home non-SBA	0:Not washed hands		1:Thread used	1:Boiled instrument	0:Not wrapped	0:No Breastfeeding	0:Bathed in 1st 24 hrs	0:First food is not breast milk	1:Colostrum not discarded	1:Appropriate cord care	2. Stratum 2	2006	0: First 12 months of trial	0:Home non-SBA
C1134	60. Maachi Jhitkoiya	2:Institutional delivery		0:No CDK	1:Thread used	0:Other or not boiled instrument	1:Wrapped	1:Breastfeeding	0:Bathed in 1st 24 hrs	1:First food is breast milk	1:Colostrum not discarded		1. Stratum 1	2008	1: Second 12 months of trial	1:Institutional or Home SBA delivery
C1135	15. Sakuwa Mahendranagar	0:Home non-SBA		0:No CDK	1:Thread used	1:Boiled instrument	1:Wrapped	0:No Breastfeeding	0:Bathed in 1st 24 hrs		1:Colostrum not discarded	1:Appropriate cord care	1. Stratum 1	2007	0: First 12 months of trial	0:Home non-SBA
C1136	9. Bahuarba	0:Home non-SBA	1:Washed hands	0:No CDK	1:Thread used	0:Other or not boiled instrument	0:Not wrapped	0:No Breastfeeding	0:Bathed in 1st 24 hrs	0:First food is not breast milk	1:Colostrum not discarded	1:Appropriate cord care	2. Stratum 2	2009	2: Third 12 months of trial	0:Home non-SBA
C1137	10. Devpura rupaitha	0:Home non-SBA	1:Washed hands		1:Thread used	1:Boiled instrument	0:Not wrapped	0:No Breastfeeding	1:Not bathed in 1st 24 hrs	1:First food is breast milk	1:Colostrum not discarded	1:Appropriate cord care	2. Stratum 2	2006	0: First 12 months of trial	0:Home non-SBA
C1138	38. Mithileswar Mauwahi	0:Home non-SBA	1:Washed hands	0:No CDK	1:Thread used	0:Other or not boiled instrument	1:Wrapped	1:Breastfeeding	0:Bathed in 1st 24 hrs	1:First food is breast milk	1:Colostrum not discarded		2. Stratum 2	2009	2: Third 12 months of trial	0:Home non-SBA
C1139		0:Home non-SBA	1:Washed hands	0:No CDK	1:Thread used	0:Other or not boiled instrument	1:Wrapped	0:No Breastfeeding	0:Bathed in 1st 24 hrs	0:First food is not breast milk	0:Colostrum discarded	1:Appropriate cord care		2010	4: Fifth 12 months of trial	0:Home non-SBA
C1140	7. Devdiyaha	0:Home non-SBA		0:No CDK	1:Thread used	0:Other or not boiled instrument	1:Wrapped	0:No Breastfeeding	0:Bathed in 1st 24 hrs	1:First food is breast milk	1:Colostrum not discarded	0:Inappropriate cord care	2. Stratum 2	2007	0: First 12 months of trial	0:Home non-SBA
C1141			1:Washed hands	0:No CDK	1:Thread used	0:Other or not boiled instrument	1:Wrapped	0:No Breastfeeding	1:Not bathed in 1st 24 hrs	0:First food is not breast milk	1:Colostrum not discarded	1:Appropriate cord care		2011	4: Fifth 12 months of trial
C1142	14. Nuwakhor Prasahi	0:Home non-SBA		0:No CDK	1:Thread used	0:Other or not boiled instrument	1:Wrapped	0:No Breastfeeding	0:Bathed in 1st 24 hrs	1:First food is breast milk	0:Colostrum discarded	1:Appropriate cord care	2. Stratum 2	2007	0: First 12 months of trial	0:Home non-SBA
C1143	14. Nuwakhor Prasahi	0:Home non-SBA	1:Washed hands		1:Thread used	0:Other or not boiled instrument	0:Not wrapped	0:No Breastfeeding		1:First food is breast milk	0:Colostrum discarded	0:Inappropriate cord care	2. Stratum 2	2006	0: First 12 months of trial	0:Home non-SBA
C1144	53. Goth Koyalpur	0:Home non-SBA	0:Not washed hands	0:No CDK	1:Thread used	0:Other or not boiled instrument	1:Wrapped	0:No Breastfeeding	0:Bathed in 1st 24 hrs	0:First food is not breast milk	1:Colostrum not discarded	1:Appropriate cord care	2. Stratum 2	2010	3: Fourth 12 months of trial	0:Home non-SBA
C1145	60. Maachi Jhitkoiya	0:Home non-SBA	0:Not washed hands	0:No CDK	1:Thread used	0:Other or not boiled instrument	1:Wrapped	0:No Breastfeeding	1:Not bathed in 1st 24 hrs	0:First food is not breast milk	0:Colostrum discarded	1:Appropriate cord care	1. Stratum 1	2009	2: Third 12 months of trial	0:Home non-SBA
C1146	34. Sapahi	0:Home non-SBA	0:Not washed hands	0:No CDK	1:Thread used	0:Other or not boiled instrument	0:Not wrapped	0:No Breastfeeding	0:Bathed in 1st 24 hrs	1:First food is breast milk	0:Colostrum discarded	1:Appropriate cord care	2. Stratum 2	2007	0: First 12 months of trial	0:Home non-SBA
C1147	15. Sakuwa Mahendranagar	2:Institutional delivery			1:Thread used	0:Other or not boiled instrument	0:Not wrapped	0:No Breastfeeding	1:Not bathed in 1st 24 hrs	0:First food is not breast milk	0:Colostrum discarded	1:Appropriate cord care	1. Stratum 1	2006	0: First 12 months of trial	1:Institutional or Home SBA delivery
C1148	9. Bahuarba	0:Home non-SBA	1:Washed hands	0:No CDK	1:Thread used	0:Other or not boiled instrument	0:Not wrapped	0:No Breastfeeding	1:Not bathed in 1st 24 hrs	0:First food is not breast milk	1:Colostrum not discarded		2. Stratum 2	2007	0: First 12 months of trial	0:Home non-SBA
C1149	10. Devpura rupaitha	0:Home non-SBA		0:No CDK	1:Thread used	0:Other or not boiled instrument	0:Not wrapped	0:No Breastfeeding	1:Not bathed in 1st 24 hrs	0:First food is not breast milk	1:Colostrum not discarded	1:Appropriate cord care	2. Stratum 2	2009	2: Third 12 months of trial	0:Home non-SBA
C1150	15. Sakuwa Mahendranagar	0:Home non-SBA		0:No CDK	1:Thread used	0:Other or not boiled instrument	1:Wrapped	0:No Breastfeeding	0:Bathed in 1st 24 hrs	1:First food is breast milk	0:Colostrum discarded	1:Appropriate cord care	1. Stratum 1	2010	4: Fifth 12 months of trial	0:Home non-SBA
C1151		0:Home non-SBA	1:Washed hands	0:No CDK	1:Thread used	0:Other or not boiled instrument	1:Wrapped	0:No Breastfeeding	0:Bathed in 1st 24 hrs	0:First food is not breast milk	0:Colostrum discarded	1:Appropriate cord care		2010	3: Fourth 12 months of trial	0:Home non-SBA
C1152		0:Home non-SBA	1:Washed hands	0:No CDK	1:Thread used	1:Boiled instrument	1:Wrapped	0:No Breastfeeding	0:Bathed in 1st 24 hrs	1:First food is breast milk	1:Colostrum not discarded			2007	0: First 12 months of trial	0:Home non-SBA
C1153	26. Bhuchakrapur	0:Home non-SBA		0:No CDK	1:Thread used	0:Other or not boiled instrument	1:Wrapped	0:No Breastfeeding	0:Bathed in 1st 24 hrs	1:First food is breast milk	1:Colostrum not discarded	0:Inappropriate cord care	2. Stratum 2	2008	2: Third 12 months of trial	0:Home non-SBA
C1154	46. Kajara Ramaul	0:Home non-SBA		0:No CDK	1:Thread used	1:Boiled instrument	0:Not wrapped	0:No Breastfeeding	0:Bathed in 1st 24 hrs	0:First food is not breast milk	0:Colostrum discarded	0:Inappropriate cord care	2. Stratum 2	2009	2: Third 12 months of trial	0:Home non-SBA
C1155	15. Sakuwa Mahendranagar	0:Home non-SBA			1:Thread used	0:Other or not boiled instrument	0:Not wrapped	0:No Breastfeeding	0:Bathed in 1st 24 hrs	1:First food is breast milk	1:Colostrum not discarded		1. Stratum 1	2006	0: First 12 months of trial	0:Home non-SBA
C1156	39. Bhutahi Paterwa	0:Home non-SBA	0:Not washed hands	0:No CDK	1:Thread used	1:Boiled instrument	1:Wrapped	0:No Breastfeeding	0:Bathed in 1st 24 hrs	0:First food is not breast milk	0:Colostrum discarded	1:Appropriate cord care	2. Stratum 2	2010	4: Fifth 12 months of trial	0:Home non-SBA
C1157	19. Dhanusha Dham	0:Home non-SBA	1:Washed hands	1:CDK used	1:Thread used	0:Other or not boiled instrument	1:Wrapped	0:No Breastfeeding	1:Not bathed in 1st 24 hrs	1:First food is breast milk	1:Colostrum not discarded	1:Appropriate cord care	2. Stratum 2	2010	3: Fourth 12 months of trial	0:Home non-SBA
C1158	52. Chora Koyalpur	0:Home non-SBA	0:Not washed hands	0:No CDK	1:Thread used	0:Other or not boiled instrument	1:Wrapped	0:No Breastfeeding	1:Not bathed in 1st 24 hrs	1:First food is breast milk	1:Colostrum not discarded	0:Inappropriate cord care	2. Stratum 2	2010	3: Fourth 12 months of trial	0:Home non-SBA
C1159	51. Chakkar	0:Home non-SBA	1:Washed hands		1:Thread used	1:Boiled instrument	0:Not wrapped	0:No Breastfeeding	1:Not bathed in 1st 24 hrs	0:First food is not breast milk	1:Colostrum not discarded	0:Inappropriate cord care	2. Stratum 2	2006	0: First 12 months of trial	0:Home non-SBA
C1160	14. Nuwakhor Prasahi	0:Home non-SBA	1:Washed hands	0:No CDK	1:Thread used	0:Other or not boiled instrument	1:Wrapped	0:No Breastfeeding	0:Bathed in 1st 24 hrs	1:First food is breast milk	0:Colostrum discarded	1:Appropriate cord care	2. Stratum 2	2007	0: First 12 months of trial	0:Home non-SBA
C1161	15. Sakuwa Mahendranagar	1:Home SBA			1:Thread used	0:Other or not boiled instrument	0:Not wrapped	0:No Breastfeeding	0:Bathed in 1st 24 hrs	0:First food is not breast milk	1:Colostrum not discarded		1. Stratum 1	2006	0: First 12 months of trial	1:Institutional or Home SBA delivery
C1162		0:Home non-SBA			1:Thread used	1:Boiled instrument	0:Not wrapped	0:No Breastfeeding	1:Not bathed in 1st 24 hrs	0:First food is not breast milk	0:Colostrum discarded	0:Inappropriate cord care		2006	0: First 12 months of trial	0:Home non-SBA
C1163	6. Ghodghas	0:Home non-SBA	1:Washed hands	0:No CDK	1:Thread used	0:Other or not boiled instrument	1:Wrapped	0:No Breastfeeding	0:Bathed in 1st 24 hrs	0:First food is not breast milk	0:Colostrum discarded	1:Appropriate cord care	2. Stratum 2	2011	4: Fifth 12 months of trial	0:Home non-SBA
C1164		0:Home non-SBA	1:Washed hands	0:No CDK	1:Thread used	1:Boiled instrument	1:Wrapped	0:No Breastfeeding	0:Bathed in 1st 24 hrs	0:First food is not breast milk	1:Colostrum not discarded	0:Inappropriate cord care		2010	3: Fourth 12 months of trial	0:Home non-SBA
C1165	20. Jhattiyahi	0:Home non-SBA	1:Washed hands	0:No CDK	1:Thread used	0:Other or not boiled instrument	0:Not wrapped	0:No Breastfeeding	1:Not bathed in 1st 24 hrs	1:First food is breast milk	0:Colostrum discarded	0:Inappropriate cord care	2. Stratum 2	2008	1: Second 12 months of trial	0:Home non-SBA
C1166	10. Devpura rupaitha	0:Home non-SBA	1:Washed hands	0:No CDK	1:Thread used	0:Other or not boiled instrument	1:Wrapped	0:No Breastfeeding	0:Bathed in 1st 24 hrs	0:First food is not breast milk	1:Colostrum not discarded	0:Inappropriate cord care	2. Stratum 2	2010	4: Fifth 12 months of trial	0:Home non-SBA
C1167	39. Bhutahi Paterwa	0:Home non-SBA	1:Washed hands	0:No CDK	1:Thread used	0:Other or not boiled instrument	1:Wrapped	0:No Breastfeeding	0:Bathed in 1st 24 hrs	0:First food is not breast milk	1:Colostrum not discarded	1:Appropriate cord care	2. Stratum 2	2009	2: Third 12 months of trial	0:Home non-SBA
C1168		0:Home non-SBA	0:Not washed hands	0:No CDK	1:Thread used	1:Boiled instrument	1:Wrapped	0:No Breastfeeding	0:Bathed in 1st 24 hrs	0:First food is not breast milk	0:Colostrum discarded	1:Appropriate cord care		2007	0: First 12 months of trial	0:Home non-SBA
C1169	11. Basaiya	0:Home non-SBA		0:No CDK	1:Thread used	0:Other or not boiled instrument	1:Wrapped	0:No Breastfeeding	1:Not bathed in 1st 24 hrs	0:First food is not breast milk	0:Colostrum discarded	1:Appropriate cord care	2. Stratum 2	2010	4: Fifth 12 months of trial	0:Home non-SBA
C1170	55. Giddha	0:Home non-SBA	1:Washed hands	0:No CDK	1:Thread used	0:Other or not boiled instrument	0:Not wrapped	1:Breastfeeding	0:Bathed in 1st 24 hrs	1:First food is breast milk	0:Colostrum discarded	1:Appropriate cord care	2. Stratum 2	2007	0: First 12 months of trial	0:Home non-SBA
C1171	46. Kajara Ramaul	2:Institutional delivery	0:Not washed hands	0:No CDK	1:Thread used	0:Other or not boiled instrument	0:Not wrapped	1:Breastfeeding	0:Bathed in 1st 24 hrs	1:First food is breast milk	0:Colostrum discarded	0:Inappropriate cord care	2. Stratum 2	2010	4: Fifth 12 months of trial	1:Institutional or Home SBA delivery
C1172		0:Home non-SBA	0:Not washed hands	0:No CDK										2009	2: Third 12 months of trial	0:Home non-SBA
C1173	60. Maachi Jhitkoiya	0:Home non-SBA	1:Washed hands	0:No CDK	1:Thread used	0:Other or not boiled instrument	0:Not wrapped	0:No Breastfeeding	0:Bathed in 1st 24 hrs	1:First food is breast milk	1:Colostrum not discarded	1:Appropriate cord care	1. Stratum 1	2011	4: Fifth 12 months of trial	0:Home non-SBA
C1174	21. Banniniya	1:Home SBA	1:Washed hands	0:No CDK	1:Thread used	0:Other or not boiled instrument	1:Wrapped	0:No Breastfeeding	1:Not bathed in 1st 24 hrs	1:First food is breast milk	1:Colostrum not discarded	1:Appropriate cord care	2. Stratum 2	2006	0: First 12 months of trial	1:Institutional or Home SBA delivery
C1175	51. Chakkar	0:Home non-SBA	1:Washed hands	0:No CDK	1:Thread used	0:Other or not boiled instrument	1:Wrapped	0:No Breastfeeding	0:Bathed in 1st 24 hrs	0:First food is not breast milk	1:Colostrum not discarded	0:Inappropriate cord care	2. Stratum 2	2009	2: Third 12 months of trial	0:Home non-SBA
C1176	47. Sabaila	2:Institutional delivery						0:No Breastfeeding		0:First food is not breast milk	1:Colostrum not discarded		2. Stratum 2	2010	3: Fourth 12 months of trial	1:Institutional or Home SBA delivery
C1177	60. Maachi Jhitkoiya	0:Home non-SBA	1:Washed hands	0:No CDK	1:Thread used	0:Other or not boiled instrument	0:Not wrapped	0:No Breastfeeding	1:Not bathed in 1st 24 hrs	1:First food is breast milk	0:Colostrum discarded	0:Inappropriate cord care	1. Stratum 1	2010	4: Fifth 12 months of trial	0:Home non-SBA
C1178	16. Digambarpur	0:Home non-SBA		0:No CDK	1:Thread used	0:Other or not boiled instrument	0:Not wrapped	0:No Breastfeeding	0:Bathed in 1st 24 hrs	0:First food is not breast milk	0:Colostrum discarded	1:Appropriate cord care	1. Stratum 1	2008	1: Second 12 months of trial	0:Home non-SBA
C1179		0:Home non-SBA	1:Washed hands		1:Thread used	0:Other or not boiled instrument	0:Not wrapped	0:No Breastfeeding	1:Not bathed in 1st 24 hrs	0:First food is not breast milk	1:Colostrum not discarded	1:Appropriate cord care		2006	0: First 12 months of trial	0:Home non-SBA
C1180	2. Tulsiyahi Jabdi	0:Home non-SBA		0:No CDK	1:Thread used	0:Other or not boiled instrument	0:Not wrapped	0:No Breastfeeding	0:Bathed in 1st 24 hrs	1:First food is breast milk	0:Colostrum discarded	0:Inappropriate cord care	2. Stratum 2	2009	2: Third 12 months of trial	0:Home non-SBA
C1181	51. Chakkar	0:Home non-SBA	1:Washed hands	0:No CDK	1:Thread used	0:Other or not boiled instrument	1:Wrapped	0:No Breastfeeding	0:Bathed in 1st 24 hrs	0:First food is not breast milk	0:Colostrum discarded	1:Appropriate cord care	2. Stratum 2	2010	3: Fourth 12 months of trial	0:Home non-SBA
C1182	19. Dhanusha Dham	0:Home non-SBA	0:Not washed hands	0:No CDK	1:Thread used	0:Other or not boiled instrument	0:Not wrapped	0:No Breastfeeding	1:Not bathed in 1st 24 hrs	1:First food is breast milk	0:Colostrum discarded	1:Appropriate cord care	2. Stratum 2	2008	2: Third 12 months of trial	0:Home non-SBA
C1183		0:Home non-SBA	0:Not washed hands	1:CDK used	1:Thread used	1:Boiled instrument	0:Not wrapped	0:No Breastfeeding	0:Bathed in 1st 24 hrs	1:First food is breast milk	1:Colostrum not discarded	1:Appropriate cord care		2011	4: Fifth 12 months of trial	0:Home non-SBA
C1184	16. Digambarpur	2:Institutional delivery		0:No CDK	1:Thread used	0:Other or not boiled instrument	1:Wrapped	1:Breastfeeding	0:Bathed in 1st 24 hrs	1:First food is breast milk	1:Colostrum not discarded	1:Appropriate cord care	1. Stratum 1	2009	3: Fourth 12 months of trial	1:Institutional or Home SBA delivery
C1185	37. Naktajhijh	2:Institutional delivery											2. Stratum 2	2009	3: Fourth 12 months of trial	1:Institutional or Home SBA delivery
C1186	55. Giddha	0:Home non-SBA		0:No CDK	1:Thread used	0:Other or not boiled instrument	0:Not wrapped	0:No Breastfeeding	0:Bathed in 1st 24 hrs	1:First food is breast milk	0:Colostrum discarded		2. Stratum 2	2008	1: Second 12 months of trial	0:Home non-SBA
C1187	17. Mansingpatti	0:Home non-SBA	1:Washed hands	0:No CDK	1:Thread used	0:Other or not boiled instrument	1:Wrapped	0:No Breastfeeding	0:Bathed in 1st 24 hrs	0:First food is not breast milk	0:Colostrum discarded		2. Stratum 2	2010	3: Fourth 12 months of trial	0:Home non-SBA
C1188		0:Home non-SBA		0:No CDK	1:Thread used	0:Other or not boiled instrument	0:Not wrapped	1:Breastfeeding	0:Bathed in 1st 24 hrs	1:First food is breast milk	1:Colostrum not discarded	1:Appropriate cord care		2008	1: Second 12 months of trial	0:Home non-SBA
C1189	15. Sakuwa Mahendranagar	0:Home non-SBA	0:Not washed hands		1:Thread used	0:Other or not boiled instrument	0:Not wrapped	0:No Breastfeeding	0:Bathed in 1st 24 hrs	1:First food is breast milk	1:Colostrum not discarded	0:Inappropriate cord care	1. Stratum 1	2006	0: First 12 months of trial	0:Home non-SBA
C1190	4. Bahedabela	0:Home non-SBA	1:Washed hands	0:No CDK	1:Thread used	1:Boiled instrument	1:Wrapped	0:No Breastfeeding	0:Bathed in 1st 24 hrs	0:First food is not breast milk	1:Colostrum not discarded	1:Appropriate cord care	2. Stratum 2	2008	1: Second 12 months of trial	0:Home non-SBA
C1191	9. Bahuarba	0:Home non-SBA	1:Washed hands		1:Thread used	0:Other or not boiled instrument	1:Wrapped	0:No Breastfeeding	0:Bathed in 1st 24 hrs	0:First food is not breast milk	1:Colostrum not discarded	1:Appropriate cord care	2. Stratum 2	2006	0: First 12 months of trial	0:Home non-SBA
C1192	15. Sakuwa Mahendranagar	2:Institutional delivery			0:No thread	0:Other or not boiled instrument	0:Not wrapped	0:No Breastfeeding	0:Bathed in 1st 24 hrs	1:First food is breast milk	1:Colostrum not discarded	0:Inappropriate cord care	1. Stratum 1	2006	0: First 12 months of trial	1:Institutional or Home SBA delivery
C1193	9. Bahuarba	0:Home non-SBA	1:Washed hands	0:No CDK	1:Thread used	0:Other or not boiled instrument	1:Wrapped	0:No Breastfeeding	1:Not bathed in 1st 24 hrs	0:First food is not breast milk	1:Colostrum not discarded	1:Appropriate cord care	2. Stratum 2	2009	2: Third 12 months of trial	0:Home non-SBA
C1194	7. Devdiyaha	0:Home non-SBA		0:No CDK	1:Thread used	0:Other or not boiled instrument	1:Wrapped	0:No Breastfeeding	1:Not bathed in 1st 24 hrs	1:First food is breast milk	1:Colostrum not discarded	0:Inappropriate cord care	2. Stratum 2	2010	3: Fourth 12 months of trial	0:Home non-SBA
C1195	51. Chakkar	0:Home non-SBA	1:Washed hands		1:Thread used	0:Other or not boiled instrument	1:Wrapped			1:First food is breast milk	1:Colostrum not discarded	1:Appropriate cord care	2. Stratum 2	2008	2: Third 12 months of trial	0:Home non-SBA
C1196	44. Yagyabhumi	0:Home non-SBA	0:Not washed hands	0:No CDK	1:Thread used	0:Other or not boiled instrument	1:Wrapped	0:No Breastfeeding	1:Not bathed in 1st 24 hrs	0:First food is not breast milk	0:Colostrum discarded	1:Appropriate cord care	1. Stratum 1	2009	2: Third 12 months of trial	0:Home non-SBA
C1197	38. Mithileswar Mauwahi	0:Home non-SBA	1:Washed hands	0:No CDK	1:Thread used	0:Other or not boiled instrument	1:Wrapped	0:No Breastfeeding	0:Bathed in 1st 24 hrs	0:First food is not breast milk	1:Colostrum not discarded	0:Inappropriate cord care	2. Stratum 2	2007	0: First 12 months of trial	0:Home non-SBA
C1198	23. Thera Kachuri	0:Home non-SBA	1:Washed hands		1:Thread used	0:Other or not boiled instrument	0:Not wrapped	0:No Breastfeeding	0:Bathed in 1st 24 hrs	0:First food is not breast milk	0:Colostrum discarded	0:Inappropriate cord care	2. Stratum 2	2006	0: First 12 months of trial	0:Home non-SBA
C1199	9. Bahuarba	0:Home non-SBA	1:Washed hands	0:No CDK	1:Thread used	0:Other or not boiled instrument	1:Wrapped	0:No Breastfeeding	0:Bathed in 1st 24 hrs	0:First food is not breast milk	0:Colostrum discarded	1:Appropriate cord care	2. Stratum 2	2010	4: Fifth 12 months of trial	0:Home non-SBA
C1200	53. Goth Koyalpur	0:Home non-SBA		0:No CDK	1:Thread used	0:Other or not boiled instrument	1:Wrapped	0:No Breastfeeding	1:Not bathed in 1st 24 hrs	1:First food is breast milk	1:Colostrum not discarded	1:Appropriate cord care	2. Stratum 2	2009	3: Fourth 12 months of trial	0:Home non-SBA
C1201	60. Maachi Jhitkoiya	0:Home non-SBA											1. Stratum 1	2006	0: First 12 months of trial	0:Home non-SBA
C1202		1:Home SBA	1:Washed hands	0:No CDK	1:Thread used	0:Other or not boiled instrument	1:Wrapped	0:No Breastfeeding	0:Bathed in 1st 24 hrs	0:First food is not breast milk	1:Colostrum not discarded	1:Appropriate cord care		2010	4: Fifth 12 months of trial	1:Institutional or Home SBA delivery
C1203	22. Tarapatti Sirsiya	2:Institutional delivery						0:No Breastfeeding		1:First food is breast milk	1:Colostrum not discarded		2. Stratum 2	2010	3: Fourth 12 months of trial	1:Institutional or Home SBA delivery
C1204		0:Home non-SBA	1:Washed hands	0:No CDK	1:Thread used	0:Other or not boiled instrument	1:Wrapped	0:No Breastfeeding	0:Bathed in 1st 24 hrs	0:First food is not breast milk	1:Colostrum not discarded	1:Appropriate cord care		2009	2: Third 12 months of trial	0:Home non-SBA
C1205	9. Bahuarba	2:Institutional delivery						0:No Breastfeeding		0:First food is not breast milk	1:Colostrum not discarded		2. Stratum 2	2010	4: Fifth 12 months of trial	1:Institutional or Home SBA delivery
C1206	21. Banniniya	0:Home non-SBA	1:Washed hands		1:Thread used	0:Other or not boiled instrument	0:Not wrapped	0:No Breastfeeding	0:Bathed in 1st 24 hrs	1:First food is breast milk	0:Colostrum discarded		2. Stratum 2	2006	0: First 12 months of trial	0:Home non-SBA
C1207	39. Bhutahi Paterwa	0:Home non-SBA	0:Not washed hands	0:No CDK	1:Thread used	0:Other or not boiled instrument	1:Wrapped	0:No Breastfeeding	0:Bathed in 1st 24 hrs	0:First food is not breast milk	1:Colostrum not discarded	0:Inappropriate cord care	2. Stratum 2	2007	1: Second 12 months of trial	0:Home non-SBA
C1208	44. Yagyabhumi	0:Home non-SBA		0:No CDK	1:Thread used	0:Other or not boiled instrument	1:Wrapped	0:No Breastfeeding	1:Not bathed in 1st 24 hrs	0:First food is not breast milk	0:Colostrum discarded	1:Appropriate cord care	1. Stratum 1	2007	1: Second 12 months of trial	0:Home non-SBA
C1209	39. Bhutahi Paterwa	0:Home non-SBA	1:Washed hands	0:No CDK	1:Thread used	1:Boiled instrument	1:Wrapped	1:Breastfeeding	1:Not bathed in 1st 24 hrs	1:First food is breast milk	1:Colostrum not discarded	1:Appropriate cord care	2. Stratum 2	2008	2: Third 12 months of trial	0:Home non-SBA
C1210	10. Devpura rupaitha	0:Home non-SBA		0:No CDK	1:Thread used	0:Other or not boiled instrument	1:Wrapped	0:No Breastfeeding	0:Bathed in 1st 24 hrs	1:First food is breast milk	0:Colostrum discarded	1:Appropriate cord care	2. Stratum 2	2008	1: Second 12 months of trial	0:Home non-SBA
C1211	20. Jhattiyahi		1:Washed hands		1:Thread used	0:Other or not boiled instrument	1:Wrapped	0:No Breastfeeding	1:Not bathed in 1st 24 hrs	0:First food is not breast milk	1:Colostrum not discarded	0:Inappropriate cord care	2. Stratum 2	2007	1: Second 12 months of trial
C1212	15. Sakuwa Mahendranagar	0:Home non-SBA			1:Thread used	1:Boiled instrument	0:Not wrapped	0:No Breastfeeding	0:Bathed in 1st 24 hrs	1:First food is breast milk	1:Colostrum not discarded	1:Appropriate cord care	1. Stratum 1	2006	0: First 12 months of trial	0:Home non-SBA
C1213	38. Mithileswar Mauwahi	0:Home non-SBA	1:Washed hands	0:No CDK	1:Thread used	0:Other or not boiled instrument	1:Wrapped	0:No Breastfeeding	0:Bathed in 1st 24 hrs	1:First food is breast milk	1:Colostrum not discarded	1:Appropriate cord care	2. Stratum 2	2010	3: Fourth 12 months of trial	0:Home non-SBA
C1214	2. Tulsiyahi Jabdi	0:Home non-SBA	1:Washed hands	0:No CDK	1:Thread used	0:Other or not boiled instrument	0:Not wrapped	0:No Breastfeeding	0:Bathed in 1st 24 hrs	0:First food is not breast milk	0:Colostrum discarded	1:Appropriate cord care	2. Stratum 2	2007	0: First 12 months of trial	0:Home non-SBA
C1215	51. Chakkar	0:Home non-SBA	1:Washed hands	0:No CDK	1:Thread used	0:Other or not boiled instrument	1:Wrapped	0:No Breastfeeding	0:Bathed in 1st 24 hrs	0:First food is not breast milk	1:Colostrum not discarded	0:Inappropriate cord care	2. Stratum 2	2009	2: Third 12 months of trial	0:Home non-SBA
C1216	46. Kajara Ramaul	0:Home non-SBA	1:Washed hands	0:No CDK	1:Thread used	1:Boiled instrument	1:Wrapped	0:No Breastfeeding	0:Bathed in 1st 24 hrs	0:First food is not breast milk	1:Colostrum not discarded	1:Appropriate cord care	2. Stratum 2	2007	0: First 12 months of trial	0:Home non-SBA
C1217	14. Nuwakhor Prasahi	0:Home non-SBA	0:Not washed hands	0:No CDK		0:Other or not boiled instrument	1:Wrapped	0:No Breastfeeding	0:Bathed in 1st 24 hrs	0:First food is not breast milk	0:Colostrum discarded	0:Inappropriate cord care	2. Stratum 2	2007	0: First 12 months of trial	0:Home non-SBA
C1218	46. Kajara Ramaul	0:Home non-SBA	1:Washed hands	0:No CDK	1:Thread used	1:Boiled instrument	0:Not wrapped	0:No Breastfeeding	0:Bathed in 1st 24 hrs	0:First food is not breast milk	1:Colostrum not discarded	1:Appropriate cord care	2. Stratum 2	2010	3: Fourth 12 months of trial	0:Home non-SBA
C1219	55. Giddha	0:Home non-SBA	1:Washed hands	0:No CDK	1:Thread used	0:Other or not boiled instrument	0:Not wrapped	0:No Breastfeeding	1:Not bathed in 1st 24 hrs	0:First food is not breast milk	0:Colostrum discarded	1:Appropriate cord care	2. Stratum 2	2008	2: Third 12 months of trial	0:Home non-SBA
C1220	15. Sakuwa Mahendranagar	0:Home non-SBA	1:Washed hands	0:No CDK	1:Thread used	0:Other or not boiled instrument	1:Wrapped	0:No Breastfeeding	1:Not bathed in 1st 24 hrs	0:First food is not breast milk	1:Colostrum not discarded	1:Appropriate cord care	1. Stratum 1	2009	3: Fourth 12 months of trial	0:Home non-SBA
C1221	47. Sabaila	0:Home non-SBA	0:Not washed hands	0:No CDK	1:Thread used	0:Other or not boiled instrument	1:Wrapped	0:No Breastfeeding	0:Bathed in 1st 24 hrs	0:First food is not breast milk	1:Colostrum not discarded	1:Appropriate cord care	2. Stratum 2	2007	1: Second 12 months of trial	0:Home non-SBA
C1222	16. Digambarpur	2:Institutional delivery						0:No Breastfeeding		1:First food is breast milk	1:Colostrum not discarded		1. Stratum 1	2011	4: Fifth 12 months of trial	1:Institutional or Home SBA delivery
C1223	10. Devpura rupaitha	0:Home non-SBA	1:Washed hands	0:No CDK	1:Thread used	0:Other or not boiled instrument	1:Wrapped	0:No Breastfeeding	0:Bathed in 1st 24 hrs	0:First food is not breast milk	0:Colostrum discarded	1:Appropriate cord care	2. Stratum 2	2010	3: Fourth 12 months of trial	0:Home non-SBA
C1224	7. Devdiyaha	0:Home non-SBA		0:No CDK	1:Thread used	0:Other or not boiled instrument	1:Wrapped	1:Breastfeeding	0:Bathed in 1st 24 hrs	1:First food is breast milk	1:Colostrum not discarded	0:Inappropriate cord care	2. Stratum 2	2008	1: Second 12 months of trial	0:Home non-SBA
C1225	46. Kajara Ramaul	0:Home non-SBA	0:Not washed hands	0:No CDK	1:Thread used	0:Other or not boiled instrument	1:Wrapped	0:No Breastfeeding	0:Bathed in 1st 24 hrs	0:First food is not breast milk	1:Colostrum not discarded	1:Appropriate cord care	2. Stratum 2	2007	0: First 12 months of trial	0:Home non-SBA
C1226	47. Sabaila	2:Institutional delivery						0:No Breastfeeding		0:First food is not breast milk	1:Colostrum not discarded		2. Stratum 2	2008	1: Second 12 months of trial	1:Institutional or Home SBA delivery
C1227	26. Bhuchakrapur	0:Home non-SBA			1:Thread used	0:Other or not boiled instrument	0:Not wrapped	0:No Breastfeeding	0:Bathed in 1st 24 hrs	1:First food is breast milk	1:Colostrum not discarded	1:Appropriate cord care	2. Stratum 2	2006	0: First 12 months of trial	0:Home non-SBA
C1228	23. Thera Kachuri	0:Home non-SBA	1:Washed hands	0:No CDK	1:Thread used	0:Other or not boiled instrument	0:Not wrapped	0:No Breastfeeding	1:Not bathed in 1st 24 hrs	0:First food is not breast milk	1:Colostrum not discarded	1:Appropriate cord care	2. Stratum 2	2008	2: Third 12 months of trial	0:Home non-SBA
C1229		0:Home non-SBA		0:No CDK	1:Thread used	0:Other or not boiled instrument	1:Wrapped	0:No Breastfeeding	0:Bathed in 1st 24 hrs	1:First food is breast milk	1:Colostrum not discarded	1:Appropriate cord care		2009	2: Third 12 months of trial	0:Home non-SBA
C1230		2:Institutional delivery						0:No Breastfeeding		0:First food is not breast milk	1:Colostrum not discarded			2008	1: Second 12 months of trial	1:Institutional or Home SBA delivery
C1231	39. Bhutahi Paterwa		0:Not washed hands	0:No CDK	1:Thread used	1:Boiled instrument	1:Wrapped	0:No Breastfeeding	1:Not bathed in 1st 24 hrs	0:First food is not breast milk	1:Colostrum not discarded	1:Appropriate cord care	2. Stratum 2	2010	4: Fifth 12 months of trial
C1232	52. Chora Koyalpur	0:Home non-SBA		0:No CDK	1:Thread used	0:Other or not boiled instrument	0:Not wrapped	1:Breastfeeding	1:Not bathed in 1st 24 hrs	1:First food is breast milk	1:Colostrum not discarded	0:Inappropriate cord care	2. Stratum 2	2008	1: Second 12 months of trial	0:Home non-SBA
C1233	14. Nuwakhor Prasahi	2:Institutional delivery						1:Breastfeeding		1:First food is breast milk	0:Colostrum discarded		2. Stratum 2	2008	2: Third 12 months of trial	1:Institutional or Home SBA delivery
C1234	47. Sabaila	0:Home non-SBA	1:Washed hands	1:CDK used	1:Thread used	1:Boiled instrument	1:Wrapped	0:No Breastfeeding	1:Not bathed in 1st 24 hrs	0:First food is not breast milk	0:Colostrum discarded		2. Stratum 2	2008	1: Second 12 months of trial	0:Home non-SBA
C1235		0:Home non-SBA	1:Washed hands	0:No CDK	1:Thread used	0:Other or not boiled instrument	1:Wrapped	0:No Breastfeeding	1:Not bathed in 1st 24 hrs	0:First food is not breast milk		0:Inappropriate cord care		2009	2: Third 12 months of trial	0:Home non-SBA
C1236	56. Ekrahi	0:Home non-SBA		0:No CDK	1:Thread used	0:Other or not boiled instrument	1:Wrapped	0:No Breastfeeding	0:Bathed in 1st 24 hrs	0:First food is not breast milk	1:Colostrum not discarded	1:Appropriate cord care	2. Stratum 2	2010	4: Fifth 12 months of trial	0:Home non-SBA
C1237	52. Chora Koyalpur	0:Home non-SBA	1:Washed hands	0:No CDK	1:Thread used	1:Boiled instrument	1:Wrapped	1:Breastfeeding	1:Not bathed in 1st 24 hrs	1:First food is breast milk	1:Colostrum not discarded	0:Inappropriate cord care	2. Stratum 2	2008	1: Second 12 months of trial	0:Home non-SBA
C1238	38. Mithileswar Mauwahi	0:Home non-SBA	1:Washed hands	1:CDK used	1:Thread used	0:Other or not boiled instrument	1:Wrapped	0:No Breastfeeding	1:Not bathed in 1st 24 hrs	1:First food is breast milk	1:Colostrum not discarded	1:Appropriate cord care	2. Stratum 2	2007	0: First 12 months of trial	0:Home non-SBA
C1239	15. Sakuwa Mahendranagar	0:Home non-SBA			1:Thread used	1:Boiled instrument	0:Not wrapped	1:Breastfeeding	1:Not bathed in 1st 24 hrs	1:First food is breast milk	1:Colostrum not discarded	0:Inappropriate cord care	1. Stratum 1	2006	0: First 12 months of trial	0:Home non-SBA
C1240	7. Devdiyaha	0:Home non-SBA		0:No CDK	1:Thread used	0:Other or not boiled instrument	1:Wrapped	0:No Breastfeeding	0:Bathed in 1st 24 hrs	1:First food is breast milk	1:Colostrum not discarded	0:Inappropriate cord care	2. Stratum 2	2008	2: Third 12 months of trial	0:Home non-SBA
C1241		2:Institutional delivery						1:Breastfeeding		1:First food is breast milk	1:Colostrum not discarded			2011	4: Fifth 12 months of trial	1:Institutional or Home SBA delivery
C1242	21. Banniniya	0:Home non-SBA		0:No CDK	1:Thread used	0:Other or not boiled instrument	1:Wrapped	0:No Breastfeeding	0:Bathed in 1st 24 hrs	0:First food is not breast milk	0:Colostrum discarded	0:Inappropriate cord care	2. Stratum 2	2008	1: Second 12 months of trial	0:Home non-SBA
C1243	17. Mansingpatti	2:Institutional delivery						0:No Breastfeeding		0:First food is not breast milk	1:Colostrum not discarded		2. Stratum 2	2008	2: Third 12 months of trial	1:Institutional or Home SBA delivery
C1244	37. Naktajhijh	1:Home SBA			1:Thread used	0:Other or not boiled instrument	0:Not wrapped	0:No Breastfeeding	1:Not bathed in 1st 24 hrs	0:First food is not breast milk	1:Colostrum not discarded	1:Appropriate cord care	2. Stratum 2	2006	0: First 12 months of trial	1:Institutional or Home SBA delivery
C1245	47. Sabaila	0:Home non-SBA	0:Not washed hands	0:No CDK	1:Thread used	0:Other or not boiled instrument	1:Wrapped	0:No Breastfeeding	0:Bathed in 1st 24 hrs	1:First food is breast milk	0:Colostrum discarded	0:Inappropriate cord care	2. Stratum 2	2008	1: Second 12 months of trial	0:Home non-SBA
C1246	11. Basaiya	2:Institutional delivery	1:Washed hands	1:CDK used	1:Thread used	1:Boiled instrument	1:Wrapped	0:No Breastfeeding	1:Not bathed in 1st 24 hrs	1:First food is breast milk	0:Colostrum discarded	0:Inappropriate cord care	2. Stratum 2	2007	0: First 12 months of trial	1:Institutional or Home SBA delivery
C1247		2:Institutional delivery						0:No Breastfeeding		1:First food is breast milk	0:Colostrum discarded			2008	2: Third 12 months of trial	1:Institutional or Home SBA delivery
C1248	19. Dhanusha Dham	0:Home non-SBA		0:No CDK	1:Thread used	0:Other or not boiled instrument	0:Not wrapped	0:No Breastfeeding	1:Not bathed in 1st 24 hrs	1:First food is breast milk	1:Colostrum not discarded	0:Inappropriate cord care	2. Stratum 2	2008	2: Third 12 months of trial	0:Home non-SBA
C1249	9. Bahuarba	0:Home non-SBA	1:Washed hands		1:Thread used	1:Boiled instrument	0:Not wrapped	0:No Breastfeeding	0:Bathed in 1st 24 hrs	1:First food is breast milk	0:Colostrum discarded	1:Appropriate cord care	2. Stratum 2	2006	0: First 12 months of trial	0:Home non-SBA
C1250	6. Ghodghas	2:Institutional delivery						0:No Breastfeeding		1:First food is breast milk	1:Colostrum not discarded		2. Stratum 2	2008	1: Second 12 months of trial	1:Institutional or Home SBA delivery
C1251	15. Sakuwa Mahendranagar	2:Institutional delivery						0:No Breastfeeding		1:First food is breast milk	1:Colostrum not discarded		1. Stratum 1	2011	4: Fifth 12 months of trial	1:Institutional or Home SBA delivery
C1252	20. Jhattiyahi	0:Home non-SBA	1:Washed hands		1:Thread used	0:Other or not boiled instrument	0:Not wrapped	0:No Breastfeeding	0:Bathed in 1st 24 hrs	0:First food is not breast milk	1:Colostrum not discarded	1:Appropriate cord care	2. Stratum 2	2006	0: First 12 months of trial	0:Home non-SBA
C1253	22. Tarapatti Sirsiya	2:Institutional delivery						0:No Breastfeeding		1:First food is breast milk	1:Colostrum not discarded		2. Stratum 2	2010	3: Fourth 12 months of trial	1:Institutional or Home SBA delivery
C1254	38. Mithileswar Mauwahi	0:Home non-SBA	1:Washed hands	1:CDK used	1:Thread used	0:Other or not boiled instrument	0:Not wrapped	0:No Breastfeeding	0:Bathed in 1st 24 hrs	0:First food is not breast milk	1:Colostrum not discarded	1:Appropriate cord care	2. Stratum 2	2006	0: First 12 months of trial	0:Home non-SBA
C1255	20. Jhattiyahi	0:Home non-SBA	1:Washed hands	0:No CDK	1:Thread used	0:Other or not boiled instrument	1:Wrapped	0:No Breastfeeding	0:Bathed in 1st 24 hrs	0:First food is not breast milk	1:Colostrum not discarded		2. Stratum 2	2007	0: First 12 months of trial	0:Home non-SBA
C1256	47. Sabaila	0:Home non-SBA	0:Not washed hands		1:Thread used	0:Other or not boiled instrument	0:Not wrapped	0:No Breastfeeding	1:Not bathed in 1st 24 hrs	1:First food is breast milk	1:Colostrum not discarded	0:Inappropriate cord care	2. Stratum 2	2006	0: First 12 months of trial	0:Home non-SBA
C1257	6. Ghodghas	0:Home non-SBA	1:Washed hands	0:No CDK	1:Thread used	0:Other or not boiled instrument	1:Wrapped	0:No Breastfeeding	0:Bathed in 1st 24 hrs	0:First food is not breast milk	1:Colostrum not discarded	1:Appropriate cord care	2. Stratum 2	2008	2: Third 12 months of trial	0:Home non-SBA
C1258	46. Kajara Ramaul	0:Home non-SBA			1:Thread used	0:Other or not boiled instrument	0:Not wrapped	0:No Breastfeeding	0:Bathed in 1st 24 hrs	0:First food is not breast milk	1:Colostrum not discarded	1:Appropriate cord care	2. Stratum 2	2006	0: First 12 months of trial	0:Home non-SBA
C1259	10. Devpura rupaitha	0:Home non-SBA	1:Washed hands	0:No CDK	1:Thread used	0:Other or not boiled instrument	0:Not wrapped	0:No Breastfeeding	0:Bathed in 1st 24 hrs	0:First food is not breast milk	1:Colostrum not discarded	1:Appropriate cord care	2. Stratum 2	2009	2: Third 12 months of trial	0:Home non-SBA
C1260	14. Nuwakhor Prasahi	0:Home non-SBA	0:Not washed hands	0:No CDK	1:Thread used	0:Other or not boiled instrument	1:Wrapped	0:No Breastfeeding	0:Bathed in 1st 24 hrs	0:First food is not breast milk	0:Colostrum discarded	0:Inappropriate cord care	2. Stratum 2	2008	1: Second 12 months of trial	0:Home non-SBA
C1261	60. Maachi Jhitkoiya	0:Home non-SBA			1:Thread used	0:Other or not boiled instrument	1:Wrapped					0:Inappropriate cord care	1. Stratum 1	2009	3: Fourth 12 months of trial	0:Home non-SBA
C1262		0:Home non-SBA	1:Washed hands	0:No CDK	1:Thread used	1:Boiled instrument	0:Not wrapped	0:No Breastfeeding	0:Bathed in 1st 24 hrs	0:First food is not breast milk	1:Colostrum not discarded	1:Appropriate cord care		2007	1: Second 12 months of trial	0:Home non-SBA
C1263	16. Digambarpur						0:Not wrapped	1:Breastfeeding	1:Not bathed in 1st 24 hrs	1:First food is breast milk	0:Colostrum discarded		1. Stratum 1	2006	0: First 12 months of trial
C1264	34. Sapahi	0:Home non-SBA		0:No CDK	1:Thread used	0:Other or not boiled instrument	1:Wrapped	0:No Breastfeeding	0:Bathed in 1st 24 hrs	1:First food is breast milk	0:Colostrum discarded	1:Appropriate cord care	2. Stratum 2	2007	1: Second 12 months of trial	0:Home non-SBA
C1265		2:Institutional delivery						0:No Breastfeeding		0:First food is not breast milk	0:Colostrum discarded			2009	3: Fourth 12 months of trial	1:Institutional or Home SBA delivery
C1266	2. Tulsiyahi Jabdi	2:Institutional delivery	1:Washed hands	1:CDK used		1:Boiled instrument	1:Wrapped	1:Breastfeeding	1:Not bathed in 1st 24 hrs	1:First food is breast milk	0:Colostrum discarded		2. Stratum 2	2007	0: First 12 months of trial	1:Institutional or Home SBA delivery
C1267	44. Yagyabhumi	0:Home non-SBA	0:Not washed hands	0:No CDK	1:Thread used	0:Other or not boiled instrument	1:Wrapped	0:No Breastfeeding	1:Not bathed in 1st 24 hrs	1:First food is breast milk	1:Colostrum not discarded	0:Inappropriate cord care	1. Stratum 1	2006	0: First 12 months of trial	0:Home non-SBA
C1268	7. Devdiyaha	0:Home non-SBA		0:No CDK	1:Thread used	0:Other or not boiled instrument	1:Wrapped	0:No Breastfeeding	0:Bathed in 1st 24 hrs	0:First food is not breast milk	1:Colostrum not discarded	0:Inappropriate cord care	2. Stratum 2	2007	1: Second 12 months of trial	0:Home non-SBA
C1269	23. Thera Kachuri	0:Home non-SBA	1:Washed hands	0:No CDK	1:Thread used	0:Other or not boiled instrument	1:Wrapped	0:No Breastfeeding	0:Bathed in 1st 24 hrs	0:First food is not breast milk	0:Colostrum discarded	1:Appropriate cord care	2. Stratum 2	2010	3: Fourth 12 months of trial	0:Home non-SBA
C1270	47. Sabaila	0:Home non-SBA	0:Not washed hands	0:No CDK	1:Thread used	0:Other or not boiled instrument	1:Wrapped	0:No Breastfeeding	0:Bathed in 1st 24 hrs	1:First food is breast milk	1:Colostrum not discarded	1:Appropriate cord care	2. Stratum 2	2007	1: Second 12 months of trial	0:Home non-SBA
C1271	19. Dhanusha Dham	0:Home non-SBA	0:Not washed hands	0:No CDK	1:Thread used	0:Other or not boiled instrument	1:Wrapped	0:No Breastfeeding	0:Bathed in 1st 24 hrs	1:First food is breast milk	1:Colostrum not discarded	0:Inappropriate cord care	2. Stratum 2	2010	4: Fifth 12 months of trial	0:Home non-SBA
C1272	60. Maachi Jhitkoiya	0:Home non-SBA	1:Washed hands	0:No CDK	1:Thread used	0:Other or not boiled instrument	0:Not wrapped	0:No Breastfeeding	1:Not bathed in 1st 24 hrs	0:First food is not breast milk	0:Colostrum discarded	0:Inappropriate cord care	1. Stratum 1	2006	0: First 12 months of trial	0:Home non-SBA
C1273		2:Institutional delivery						1:Breastfeeding		1:First food is breast milk	1:Colostrum not discarded			2007	1: Second 12 months of trial	1:Institutional or Home SBA delivery
C1274	51. Chakkar	0:Home non-SBA	1:Washed hands	0:No CDK	1:Thread used	0:Other or not boiled instrument	1:Wrapped	0:No Breastfeeding	0:Bathed in 1st 24 hrs	0:First food is not breast milk	1:Colostrum not discarded	1:Appropriate cord care	2. Stratum 2	2009	2: Third 12 months of trial	0:Home non-SBA
C1275	16. Digambarpur	0:Home non-SBA	1:Washed hands	0:No CDK	1:Thread used	0:Other or not boiled instrument	0:Not wrapped	1:Breastfeeding	0:Bathed in 1st 24 hrs	1:First food is breast milk	1:Colostrum not discarded		1. Stratum 1	2006	0: First 12 months of trial	0:Home non-SBA
C1276	20. Jhattiyahi	2:Institutional delivery						0:No Breastfeeding		1:First food is breast milk	1:Colostrum not discarded		2. Stratum 2	2010	3: Fourth 12 months of trial	1:Institutional or Home SBA delivery
C1277	15. Sakuwa Mahendranagar	0:Home non-SBA	0:Not washed hands		1:Thread used	0:Other or not boiled instrument	0:Not wrapped	0:No Breastfeeding	0:Bathed in 1st 24 hrs	1:First food is breast milk	1:Colostrum not discarded	1:Appropriate cord care	1. Stratum 1	2006	0: First 12 months of trial	0:Home non-SBA
C1278	55. Giddha	0:Home non-SBA	0:Not washed hands	0:No CDK	1:Thread used	0:Other or not boiled instrument	1:Wrapped	0:No Breastfeeding	0:Bathed in 1st 24 hrs	0:First food is not breast milk	1:Colostrum not discarded	0:Inappropriate cord care	2. Stratum 2	2010	3: Fourth 12 months of trial	0:Home non-SBA
C1279	37. Naktajhijh	0:Home non-SBA		0:No CDK	1:Thread used	0:Other or not boiled instrument	0:Not wrapped	0:No Breastfeeding	0:Bathed in 1st 24 hrs	1:First food is breast milk	0:Colostrum discarded	0:Inappropriate cord care	2. Stratum 2	2008	2: Third 12 months of trial	0:Home non-SBA
C1280	15. Sakuwa Mahendranagar	2:Institutional delivery						0:No Breastfeeding		0:First food is not breast milk	1:Colostrum not discarded		1. Stratum 1	2010	4: Fifth 12 months of trial	1:Institutional or Home SBA delivery
C1281	2. Tulsiyahi Jabdi	0:Home non-SBA	1:Washed hands	0:No CDK	1:Thread used	0:Other or not boiled instrument	0:Not wrapped	0:No Breastfeeding	0:Bathed in 1st 24 hrs	0:First food is not breast milk	1:Colostrum not discarded	1:Appropriate cord care	2. Stratum 2	2009	3: Fourth 12 months of trial	0:Home non-SBA
C1282	38. Mithileswar Mauwahi	0:Home non-SBA	1:Washed hands	0:No CDK	1:Thread used	0:Other or not boiled instrument	1:Wrapped	0:No Breastfeeding	0:Bathed in 1st 24 hrs	0:First food is not breast milk	1:Colostrum not discarded		2. Stratum 2	2008	1: Second 12 months of trial	0:Home non-SBA
C1283	23. Thera Kachuri	0:Home non-SBA	1:Washed hands		1:Thread used	0:Other or not boiled instrument	0:Not wrapped	0:No Breastfeeding	0:Bathed in 1st 24 hrs	1:First food is breast milk	1:Colostrum not discarded	1:Appropriate cord care	2. Stratum 2	2006	0: First 12 months of trial	0:Home non-SBA
C1284		0:Home non-SBA	1:Washed hands	0:No CDK	1:Thread used	1:Boiled instrument	1:Wrapped	0:No Breastfeeding	0:Bathed in 1st 24 hrs	0:First food is not breast milk	0:Colostrum discarded	0:Inappropriate cord care		2006	0: First 12 months of trial	0:Home non-SBA
C1285	2. Tulsiyahi Jabdi	0:Home non-SBA	1:Washed hands	0:No CDK									2. Stratum 2	2008	1: Second 12 months of trial	0:Home non-SBA
C1286	23. Thera Kachuri	0:Home non-SBA	1:Washed hands	0:No CDK	1:Thread used	0:Other or not boiled instrument	1:Wrapped	0:No Breastfeeding	0:Bathed in 1st 24 hrs	0:First food is not breast milk	0:Colostrum discarded	0:Inappropriate cord care	2. Stratum 2	2010	3: Fourth 12 months of trial	0:Home non-SBA
C1287	16. Digambarpur	2:Institutional delivery						0:No Breastfeeding		1:First food is breast milk	0:Colostrum discarded		1. Stratum 1	2009	2: Third 12 months of trial	1:Institutional or Home SBA delivery
C1288	44. Yagyabhumi	0:Home non-SBA	0:Not washed hands	0:No CDK	1:Thread used	0:Other or not boiled instrument	0:Not wrapped	0:No Breastfeeding	1:Not bathed in 1st 24 hrs	0:First food is not breast milk	0:Colostrum discarded		1. Stratum 1	2006	0: First 12 months of trial	0:Home non-SBA
C1289	37. Naktajhijh	0:Home non-SBA		0:No CDK	1:Thread used	0:Other or not boiled instrument	0:Not wrapped	1:Breastfeeding	1:Not bathed in 1st 24 hrs	1:First food is breast milk	1:Colostrum not discarded	1:Appropriate cord care	2. Stratum 2	2008	2: Third 12 months of trial	0:Home non-SBA
C1290	10. Devpura rupaitha	0:Home non-SBA	1:Washed hands		1:Thread used	0:Other or not boiled instrument	1:Wrapped					1:Appropriate cord care	2. Stratum 2	2009	2: Third 12 months of trial	0:Home non-SBA
C1291	34. Sapahi	2:Institutional delivery						1:Breastfeeding		1:First food is breast milk	0:Colostrum discarded		2. Stratum 2	2008	1: Second 12 months of trial	1:Institutional or Home SBA delivery
C1292	21. Banniniya	2:Institutional delivery						0:No Breastfeeding		0:First food is not breast milk	1:Colostrum not discarded		2. Stratum 2	2010	4: Fifth 12 months of trial	1:Institutional or Home SBA delivery
C1293	26. Bhuchakrapur	0:Home non-SBA	0:Not washed hands	0:No CDK	1:Thread used	0:Other or not boiled instrument	1:Wrapped	0:No Breastfeeding	1:Not bathed in 1st 24 hrs	0:First food is not breast milk	1:Colostrum not discarded	1:Appropriate cord care	2. Stratum 2	2007	1: Second 12 months of trial	0:Home non-SBA
C1294	23. Thera Kachuri	0:Home non-SBA	0:Not washed hands		1:Thread used	0:Other or not boiled instrument	0:Not wrapped	0:No Breastfeeding	0:Bathed in 1st 24 hrs	0:First food is not breast milk	1:Colostrum not discarded	1:Appropriate cord care	2. Stratum 2	2006	0: First 12 months of trial	0:Home non-SBA
C1295	44. Yagyabhumi	0:Home non-SBA		1:CDK used		0:Other or not boiled instrument	1:Wrapped	0:No Breastfeeding	0:Bathed in 1st 24 hrs	0:First food is not breast milk			1. Stratum 1	2006	0: First 12 months of trial	0:Home non-SBA
C1296	26. Bhuchakrapur	0:Home non-SBA		0:No CDK									2. Stratum 2	2008	1: Second 12 months of trial	0:Home non-SBA
C1297	23. Thera Kachuri	0:Home non-SBA	1:Washed hands		1:Thread used	0:Other or not boiled instrument	0:Not wrapped	0:No Breastfeeding	0:Bathed in 1st 24 hrs	1:First food is breast milk	1:Colostrum not discarded	1:Appropriate cord care	2. Stratum 2	2006	0: First 12 months of trial	0:Home non-SBA
C1298	2. Tulsiyahi Jabdi	0:Home non-SBA	0:Not washed hands										2. Stratum 2	2007	1: Second 12 months of trial	0:Home non-SBA
C1299	16. Digambarpur	2:Institutional delivery						0:No Breastfeeding		0:First food is not breast milk	0:Colostrum discarded		1. Stratum 1	2010	4: Fifth 12 months of trial	1:Institutional or Home SBA delivery
C1300	14. Nuwakhor Prasahi	0:Home non-SBA		1:CDK used	1:Thread used	0:Other or not boiled instrument	0:Not wrapped	0:No Breastfeeding	0:Bathed in 1st 24 hrs	0:First food is not breast milk	0:Colostrum discarded	1:Appropriate cord care	2. Stratum 2	2006	0: First 12 months of trial	0:Home non-SBA
C1301	4. Bahedabela	0:Home non-SBA	1:Washed hands	0:No CDK	1:Thread used	1:Boiled instrument	1:Wrapped	0:No Breastfeeding	0:Bathed in 1st 24 hrs	0:First food is not breast milk	0:Colostrum discarded	1:Appropriate cord care	2. Stratum 2	2007	1: Second 12 months of trial	0:Home non-SBA
C1302	23. Thera Kachuri	0:Home non-SBA	1:Washed hands	0:No CDK	1:Thread used	0:Other or not boiled instrument	1:Wrapped	0:No Breastfeeding	0:Bathed in 1st 24 hrs	0:First food is not breast milk	1:Colostrum not discarded	1:Appropriate cord care	2. Stratum 2	2007	0: First 12 months of trial	0:Home non-SBA
C1303	51. Chakkar	2:Institutional delivery	1:Washed hands	1:CDK used	1:Thread used	0:Other or not boiled instrument	1:Wrapped	1:Breastfeeding	1:Not bathed in 1st 24 hrs	1:First food is breast milk	1:Colostrum not discarded		2. Stratum 2	2008	1: Second 12 months of trial	1:Institutional or Home SBA delivery
C1304	22. Tarapatti Sirsiya	0:Home non-SBA											2. Stratum 2	2006	0: First 12 months of trial	0:Home non-SBA
C1305	2. Tulsiyahi Jabdi	0:Home non-SBA	1:Washed hands	0:No CDK	1:Thread used	0:Other or not boiled instrument	1:Wrapped	0:No Breastfeeding	1:Not bathed in 1st 24 hrs	1:First food is breast milk	1:Colostrum not discarded	1:Appropriate cord care	2. Stratum 2	2009	2: Third 12 months of trial	0:Home non-SBA
C1306	19. Dhanusha Dham	0:Home non-SBA	1:Washed hands	0:No CDK	1:Thread used	0:Other or not boiled instrument	1:Wrapped	1:Breastfeeding	0:Bathed in 1st 24 hrs	1:First food is breast milk	1:Colostrum not discarded	1:Appropriate cord care	2. Stratum 2	2009	2: Third 12 months of trial	0:Home non-SBA
C1307	52. Chora Koyalpur	0:Home non-SBA		0:No CDK	1:Thread used	0:Other or not boiled instrument	1:Wrapped	0:No Breastfeeding	0:Bathed in 1st 24 hrs	0:First food is not breast milk	0:Colostrum discarded	0:Inappropriate cord care	2. Stratum 2	2008	1: Second 12 months of trial	0:Home non-SBA
C1308	11. Basaiya	2:Institutional delivery	1:Washed hands	1:CDK used	1:Thread used	1:Boiled instrument	1:Wrapped	0:No Breastfeeding	0:Bathed in 1st 24 hrs	1:First food is breast milk	1:Colostrum not discarded	0:Inappropriate cord care	2. Stratum 2	2006	0: First 12 months of trial	1:Institutional or Home SBA delivery
C1309	39. Bhutahi Paterwa	0:Home non-SBA			1:Thread used		0:Not wrapped	0:No Breastfeeding	0:Bathed in 1st 24 hrs	0:First food is not breast milk	0:Colostrum discarded	1:Appropriate cord care	2. Stratum 2	2006	0: First 12 months of trial	0:Home non-SBA
C1310	44. Yagyabhumi	0:Home non-SBA	0:Not washed hands		1:Thread used	0:Other or not boiled instrument	0:Not wrapped	0:No Breastfeeding	0:Bathed in 1st 24 hrs	0:First food is not breast milk	1:Colostrum not discarded	0:Inappropriate cord care	1. Stratum 1	2006	0: First 12 months of trial	0:Home non-SBA
C1311	11. Basaiya	0:Home non-SBA	1:Washed hands	0:No CDK	1:Thread used	1:Boiled instrument	1:Wrapped	0:No Breastfeeding	0:Bathed in 1st 24 hrs	0:First food is not breast milk	1:Colostrum not discarded	1:Appropriate cord care	2. Stratum 2	2007	0: First 12 months of trial	0:Home non-SBA
C1312	7. Devdiyaha	0:Home non-SBA		1:CDK used	1:Thread used	0:Other or not boiled instrument	1:Wrapped	0:No Breastfeeding	1:Not bathed in 1st 24 hrs	1:First food is breast milk	1:Colostrum not discarded	1:Appropriate cord care	2. Stratum 2	2010	4: Fifth 12 months of trial	0:Home non-SBA
C1313	16. Digambarpur	0:Home non-SBA	0:Not washed hands	0:No CDK	1:Thread used	0:Other or not boiled instrument	1:Wrapped	0:No Breastfeeding	0:Bathed in 1st 24 hrs	0:First food is not breast milk	0:Colostrum discarded	0:Inappropriate cord care	1. Stratum 1	2006	0: First 12 months of trial	0:Home non-SBA
C1314	11. Basaiya	2:Institutional delivery	1:Washed hands	0:No CDK	1:Thread used	0:Other or not boiled instrument	1:Wrapped					1:Appropriate cord care	2. Stratum 2	2008	1: Second 12 months of trial	1:Institutional or Home SBA delivery
C1315	47. Sabaila	0:Home non-SBA	0:Not washed hands	0:No CDK	1:Thread used	0:Other or not boiled instrument	1:Wrapped	0:No Breastfeeding	0:Bathed in 1st 24 hrs	1:First food is breast milk	0:Colostrum discarded	1:Appropriate cord care	2. Stratum 2	2009	2: Third 12 months of trial	0:Home non-SBA
C1316	56. Ekrahi	2:Institutional delivery						0:No Breastfeeding		1:First food is breast milk	1:Colostrum not discarded		2. Stratum 2	2010	3: Fourth 12 months of trial	1:Institutional or Home SBA delivery
C1317	60. Maachi Jhitkoiya	0:Home non-SBA		0:No CDK		0:Other or not boiled instrument	0:Not wrapped	1:Breastfeeding	0:Bathed in 1st 24 hrs	1:First food is breast milk	1:Colostrum not discarded	0:Inappropriate cord care	1. Stratum 1	2007	0: First 12 months of trial	0:Home non-SBA
C1318	19. Dhanusha Dham	0:Home non-SBA		0:No CDK	1:Thread used	1:Boiled instrument	0:Not wrapped	0:No Breastfeeding	0:Bathed in 1st 24 hrs	1:First food is breast milk	1:Colostrum not discarded	0:Inappropriate cord care	2. Stratum 2	2008	2: Third 12 months of trial	0:Home non-SBA
C1319	52. Chora Koyalpur	0:Home non-SBA	1:Washed hands	0:No CDK	1:Thread used	1:Boiled instrument	1:Wrapped	0:No Breastfeeding	0:Bathed in 1st 24 hrs	0:First food is not breast milk	1:Colostrum not discarded	1:Appropriate cord care	2. Stratum 2	2010	4: Fifth 12 months of trial	0:Home non-SBA
C1320	10. Devpura rupaitha	0:Home non-SBA											2. Stratum 2	2006	0: First 12 months of trial	0:Home non-SBA
C1321		2:Institutional delivery						0:No Breastfeeding		0:First food is not breast milk	1:Colostrum not discarded			2009	3: Fourth 12 months of trial	1:Institutional or Home SBA delivery
C1322	10. Devpura rupaitha	0:Home non-SBA	1:Washed hands	0:No CDK	1:Thread used	0:Other or not boiled instrument	1:Wrapped	0:No Breastfeeding	0:Bathed in 1st 24 hrs	0:First food is not breast milk	0:Colostrum discarded	0:Inappropriate cord care	2. Stratum 2	2007	0: First 12 months of trial	0:Home non-SBA
C1323		0:Home non-SBA	1:Washed hands	0:No CDK	1:Thread used	1:Boiled instrument	1:Wrapped	0:No Breastfeeding	0:Bathed in 1st 24 hrs	1:First food is breast milk	1:Colostrum not discarded	1:Appropriate cord care		2007	0: First 12 months of trial	0:Home non-SBA
C1324	11. Basaiya	0:Home non-SBA			1:Thread used	0:Other or not boiled instrument	0:Not wrapped	0:No Breastfeeding	0:Bathed in 1st 24 hrs	0:First food is not breast milk	0:Colostrum discarded	0:Inappropriate cord care	2. Stratum 2	2006	0: First 12 months of trial	0:Home non-SBA
C1325	39. Bhutahi Paterwa	0:Home non-SBA	1:Washed hands	0:No CDK	1:Thread used	0:Other or not boiled instrument	1:Wrapped	0:No Breastfeeding	0:Bathed in 1st 24 hrs	0:First food is not breast milk	1:Colostrum not discarded	1:Appropriate cord care	2. Stratum 2	2006		0:Home non-SBA
C1326	6. Ghodghas	2:Institutional delivery						0:No Breastfeeding		1:First food is breast milk	1:Colostrum not discarded		2. Stratum 2	2007	0: First 12 months of trial	1:Institutional or Home SBA delivery
C1327	52. Chora Koyalpur	0:Home non-SBA	0:Not washed hands		1:Thread used	1:Boiled instrument	0:Not wrapped	0:No Breastfeeding	0:Bathed in 1st 24 hrs	0:First food is not breast milk	1:Colostrum not discarded	1:Appropriate cord care	2. Stratum 2	2006	0: First 12 months of trial	0:Home non-SBA
C1328		0:Home non-SBA	1:Washed hands	0:No CDK	1:Thread used	0:Other or not boiled instrument	1:Wrapped	0:No Breastfeeding	0:Bathed in 1st 24 hrs	1:First food is breast milk	0:Colostrum discarded	1:Appropriate cord care		2007	1: Second 12 months of trial	0:Home non-SBA
C1329		0:Home non-SBA	1:Washed hands	0:No CDK	1:Thread used	0:Other or not boiled instrument	1:Wrapped	0:No Breastfeeding	0:Bathed in 1st 24 hrs	0:First food is not breast milk	1:Colostrum not discarded	1:Appropriate cord care		2008	1: Second 12 months of trial	0:Home non-SBA
C1330	34. Sapahi	0:Home non-SBA	1:Washed hands	0:No CDK	1:Thread used	0:Other or not boiled instrument	1:Wrapped	0:No Breastfeeding	0:Bathed in 1st 24 hrs	1:First food is breast milk	0:Colostrum discarded	0:Inappropriate cord care	2. Stratum 2	2008	2: Third 12 months of trial	0:Home non-SBA
C1331		0:Home non-SBA	1:Washed hands		1:Thread used	0:Other or not boiled instrument	0:Not wrapped	0:No Breastfeeding	0:Bathed in 1st 24 hrs	0:First food is not breast milk	0:Colostrum discarded	0:Inappropriate cord care		2006	0: First 12 months of trial	0:Home non-SBA
C1332		0:Home non-SBA	1:Washed hands		1:Thread used	0:Other or not boiled instrument	0:Not wrapped	0:No Breastfeeding	0:Bathed in 1st 24 hrs	0:First food is not breast milk	0:Colostrum discarded	0:Inappropriate cord care		2006	0: First 12 months of trial	0:Home non-SBA
C1333	44. Yagyabhumi	0:Home non-SBA		1:CDK used	1:Thread used	1:Boiled instrument	0:Not wrapped	0:No Breastfeeding	0:Bathed in 1st 24 hrs	1:First food is breast milk	0:Colostrum discarded	0:Inappropriate cord care	1. Stratum 1	2006	0: First 12 months of trial	0:Home non-SBA
C1334	9. Bahuarba	0:Home non-SBA	1:Washed hands	0:No CDK	1:Thread used	0:Other or not boiled instrument	1:Wrapped	0:No Breastfeeding	0:Bathed in 1st 24 hrs	1:First food is breast milk	1:Colostrum not discarded	1:Appropriate cord care	2. Stratum 2	2007	0: First 12 months of trial	0:Home non-SBA
C1335	60. Maachi Jhitkoiya	0:Home non-SBA	0:Not washed hands	0:No CDK	1:Thread used	0:Other or not boiled instrument	1:Wrapped	0:No Breastfeeding	0:Bathed in 1st 24 hrs	0:First food is not breast milk	0:Colostrum discarded	1:Appropriate cord care	1. Stratum 1	2009	2: Third 12 months of trial	0:Home non-SBA
C1336	2. Tulsiyahi Jabdi	0:Home non-SBA	1:Washed hands	0:No CDK	1:Thread used	1:Boiled instrument	1:Wrapped	0:No Breastfeeding	0:Bathed in 1st 24 hrs	0:First food is not breast milk	1:Colostrum not discarded	0:Inappropriate cord care	2. Stratum 2	2007	1: Second 12 months of trial	0:Home non-SBA
C1337	39. Bhutahi Paterwa	0:Home non-SBA	1:Washed hands	0:No CDK	1:Thread used	1:Boiled instrument	1:Wrapped	0:No Breastfeeding	0:Bathed in 1st 24 hrs	1:First food is breast milk	1:Colostrum not discarded	1:Appropriate cord care	2. Stratum 2	2008	1: Second 12 months of trial	0:Home non-SBA
C1338	34. Sapahi	2:Institutional delivery						1:Breastfeeding		1:First food is breast milk	1:Colostrum not discarded		2. Stratum 2	2010	3: Fourth 12 months of trial	1:Institutional or Home SBA delivery
C1339	20. Jhattiyahi	0:Home non-SBA	1:Washed hands	0:No CDK	1:Thread used	0:Other or not boiled instrument	1:Wrapped	0:No Breastfeeding	0:Bathed in 1st 24 hrs	0:First food is not breast milk	1:Colostrum not discarded	0:Inappropriate cord care	2. Stratum 2	2007	0: First 12 months of trial	0:Home non-SBA
C1340		0:Home non-SBA		0:No CDK	1:Thread used	0:Other or not boiled instrument	1:Wrapped	0:No Breastfeeding	1:Not bathed in 1st 24 hrs	0:First food is not breast milk	0:Colostrum discarded	0:Inappropriate cord care		2008	1: Second 12 months of trial	0:Home non-SBA
C1341	20. Jhattiyahi	0:Home non-SBA	1:Washed hands	0:No CDK	1:Thread used	0:Other or not boiled instrument	1:Wrapped	0:No Breastfeeding	1:Not bathed in 1st 24 hrs	0:First food is not breast milk	0:Colostrum discarded	1:Appropriate cord care	2. Stratum 2	2008	1: Second 12 months of trial	0:Home non-SBA
C1342	2. Tulsiyahi Jabdi	0:Home non-SBA	1:Washed hands	0:No CDK	1:Thread used	0:Other or not boiled instrument	1:Wrapped	0:No Breastfeeding	0:Bathed in 1st 24 hrs	0:First food is not breast milk	0:Colostrum discarded	1:Appropriate cord care	2. Stratum 2	2010	3: Fourth 12 months of trial	0:Home non-SBA
C1343	22. Tarapatti Sirsiya	1:Home SBA	1:Washed hands		1:Thread used	1:Boiled instrument	0:Not wrapped	0:No Breastfeeding	1:Not bathed in 1st 24 hrs	0:First food is not breast milk	0:Colostrum discarded	1:Appropriate cord care	2. Stratum 2	2006	0: First 12 months of trial	1:Institutional or Home SBA delivery
C1344	34. Sapahi	2:Institutional delivery		1:CDK used	1:Thread used	1:Boiled instrument	1:Wrapped	1:Breastfeeding	1:Not bathed in 1st 24 hrs	1:First food is breast milk	1:Colostrum not discarded	1:Appropriate cord care	2. Stratum 2	2008	1: Second 12 months of trial	1:Institutional or Home SBA delivery
C1345	22. Tarapatti Sirsiya	0:Home non-SBA	0:Not washed hands		1:Thread used	0:Other or not boiled instrument	0:Not wrapped	0:No Breastfeeding	1:Not bathed in 1st 24 hrs	0:First food is not breast milk	0:Colostrum discarded	1:Appropriate cord care	2. Stratum 2	2006	0: First 12 months of trial	0:Home non-SBA
C1346	26. Bhuchakrapur	0:Home non-SBA		0:No CDK	1:Thread used	0:Other or not boiled instrument	0:Not wrapped	0:No Breastfeeding	0:Bathed in 1st 24 hrs	0:First food is not breast milk	1:Colostrum not discarded	1:Appropriate cord care	2. Stratum 2	2009	2: Third 12 months of trial	0:Home non-SBA
C1347	55. Giddha	2:Institutional delivery						1:Breastfeeding		1:First food is breast milk	1:Colostrum not discarded		2. Stratum 2	2010	3: Fourth 12 months of trial	1:Institutional or Home SBA delivery
C1348	44. Yagyabhumi	0:Home non-SBA		1:CDK used	1:Thread used	0:Other or not boiled instrument	0:Not wrapped	0:No Breastfeeding	0:Bathed in 1st 24 hrs	1:First food is breast milk	0:Colostrum discarded	1:Appropriate cord care	1. Stratum 1	2008	1: Second 12 months of trial	0:Home non-SBA
C1349	47. Sabaila	0:Home non-SBA	0:Not washed hands	0:No CDK	1:Thread used	0:Other or not boiled instrument	0:Not wrapped	0:No Breastfeeding	1:Not bathed in 1st 24 hrs	0:First food is not breast milk	1:Colostrum not discarded	1:Appropriate cord care	2. Stratum 2	2010	3: Fourth 12 months of trial	0:Home non-SBA
C1350	38. Mithileswar Mauwahi	0:Home non-SBA	1:Washed hands	0:No CDK	1:Thread used	0:Other or not boiled instrument	1:Wrapped	0:No Breastfeeding	0:Bathed in 1st 24 hrs	0:First food is not breast milk	1:Colostrum not discarded	1:Appropriate cord care	2. Stratum 2	2009	2: Third 12 months of trial	0:Home non-SBA
C1351	44. Yagyabhumi	0:Home non-SBA	1:Washed hands	1:CDK used	1:Thread used	1:Boiled instrument	0:Not wrapped	0:No Breastfeeding	1:Not bathed in 1st 24 hrs	1:First food is breast milk	0:Colostrum discarded	1:Appropriate cord care	1. Stratum 1	2009	2: Third 12 months of trial	0:Home non-SBA
C1352		2:Institutional delivery						1:Breastfeeding		1:First food is breast milk	1:Colostrum not discarded			2010	4: Fifth 12 months of trial	1:Institutional or Home SBA delivery
C1353		0:Home non-SBA		0:No CDK	1:Thread used	0:Other or not boiled instrument	0:Not wrapped	0:No Breastfeeding	1:Not bathed in 1st 24 hrs	1:First food is breast milk	1:Colostrum not discarded	1:Appropriate cord care		2010	4: Fifth 12 months of trial	0:Home non-SBA
C1354		0:Home non-SBA	1:Washed hands	0:No CDK	1:Thread used	1:Boiled instrument	1:Wrapped	0:No Breastfeeding	1:Not bathed in 1st 24 hrs	1:First food is breast milk	1:Colostrum not discarded	0:Inappropriate cord care		2007	1: Second 12 months of trial	0:Home non-SBA
C1355	38. Mithileswar Mauwahi	0:Home non-SBA	1:Washed hands	0:No CDK	1:Thread used	1:Boiled instrument	1:Wrapped	1:Breastfeeding	1:Not bathed in 1st 24 hrs	1:First food is breast milk	1:Colostrum not discarded	1:Appropriate cord care	2. Stratum 2	2010	4: Fifth 12 months of trial	0:Home non-SBA
C1356	15. Sakuwa Mahendranagar			0:No CDK	1:Thread used	0:Other or not boiled instrument	1:Wrapped	0:No Breastfeeding	0:Bathed in 1st 24 hrs	1:First food is breast milk	1:Colostrum not discarded	1:Appropriate cord care	1. Stratum 1	2009	2: Third 12 months of trial
C1357	23. Thera Kachuri	0:Home non-SBA	1:Washed hands	0:No CDK	1:Thread used	0:Other or not boiled instrument	0:Not wrapped	0:No Breastfeeding	0:Bathed in 1st 24 hrs	1:First food is breast milk	0:Colostrum discarded	1:Appropriate cord care	2. Stratum 2	2009	2: Third 12 months of trial	0:Home non-SBA
C1358	38. Mithileswar Mauwahi	0:Home non-SBA	1:Washed hands	0:No CDK	1:Thread used	1:Boiled instrument	0:Not wrapped			0:First food is not breast milk		1:Appropriate cord care	2. Stratum 2	2011	4: Fifth 12 months of trial	0:Home non-SBA
C1359	22. Tarapatti Sirsiya	2:Institutional delivery						0:No Breastfeeding		1:First food is breast milk	1:Colostrum not discarded		2. Stratum 2	2010	3: Fourth 12 months of trial	1:Institutional or Home SBA delivery
C1360	4. Bahedabela	0:Home non-SBA	1:Washed hands	0:No CDK	1:Thread used	1:Boiled instrument	1:Wrapped	0:No Breastfeeding	0:Bathed in 1st 24 hrs	0:First food is not breast milk	0:Colostrum discarded	1:Appropriate cord care	2. Stratum 2	2008	1: Second 12 months of trial	0:Home non-SBA
C1361	46. Kajara Ramaul	0:Home non-SBA		0:No CDK	1:Thread used	1:Boiled instrument	1:Wrapped	0:No Breastfeeding	0:Bathed in 1st 24 hrs	0:First food is not breast milk	0:Colostrum discarded	0:Inappropriate cord care	2. Stratum 2	2010	3: Fourth 12 months of trial	0:Home non-SBA
C1362	23. Thera Kachuri	0:Home non-SBA	1:Washed hands	0:No CDK									2. Stratum 2	2009	2: Third 12 months of trial	0:Home non-SBA
C1363	11. Basaiya	2:Institutional delivery						0:No Breastfeeding		0:First food is not breast milk	1:Colostrum not discarded		2. Stratum 2	2008	1: Second 12 months of trial	1:Institutional or Home SBA delivery
C1364	15. Sakuwa Mahendranagar	0:Home non-SBA		0:No CDK	1:Thread used	0:Other or not boiled instrument	1:Wrapped	0:No Breastfeeding	0:Bathed in 1st 24 hrs	0:First food is not breast milk	1:Colostrum not discarded		1. Stratum 1	2009	2: Third 12 months of trial	0:Home non-SBA
C1365	52. Chora Koyalpur	0:Home non-SBA	1:Washed hands	0:No CDK	1:Thread used	1:Boiled instrument	1:Wrapped		0:Bathed in 1st 24 hrs		1:Colostrum not discarded	0:Inappropriate cord care	2. Stratum 2	2007	1: Second 12 months of trial	0:Home non-SBA
C1366	47. Sabaila	0:Home non-SBA	1:Washed hands		1:Thread used	0:Other or not boiled instrument	0:Not wrapped	0:No Breastfeeding	0:Bathed in 1st 24 hrs	0:First food is not breast milk	0:Colostrum discarded	0:Inappropriate cord care	2. Stratum 2	2006	0: First 12 months of trial	0:Home non-SBA
C1367		0:Home non-SBA	0:Not washed hands	0:No CDK	1:Thread used	0:Other or not boiled instrument	0:Not wrapped	1:Breastfeeding		1:First food is breast milk	1:Colostrum not discarded	0:Inappropriate cord care		2008	1: Second 12 months of trial	0:Home non-SBA
C1368	52. Chora Koyalpur	0:Home non-SBA	0:Not washed hands	0:No CDK	1:Thread used	1:Boiled instrument	1:Wrapped	0:No Breastfeeding	1:Not bathed in 1st 24 hrs	0:First food is not breast milk	1:Colostrum not discarded	0:Inappropriate cord care	2. Stratum 2	2010	4: Fifth 12 months of trial	0:Home non-SBA
C1369	22. Tarapatti Sirsiya	0:Home non-SBA			1:Thread used	0:Other or not boiled instrument	0:Not wrapped	0:No Breastfeeding	1:Not bathed in 1st 24 hrs	0:First food is not breast milk	1:Colostrum not discarded	0:Inappropriate cord care	2. Stratum 2	2006	0: First 12 months of trial	0:Home non-SBA
C1370	22. Tarapatti Sirsiya	0:Home non-SBA			1:Thread used	0:Other or not boiled instrument	0:Not wrapped	0:No Breastfeeding	0:Bathed in 1st 24 hrs	0:First food is not breast milk	1:Colostrum not discarded	0:Inappropriate cord care	2. Stratum 2	2006	0: First 12 months of trial	0:Home non-SBA
C1371	22. Tarapatti Sirsiya	0:Home non-SBA			1:Thread used	0:Other or not boiled instrument	0:Not wrapped	0:No Breastfeeding	1:Not bathed in 1st 24 hrs	0:First food is not breast milk	0:Colostrum discarded	1:Appropriate cord care	2. Stratum 2	2006	0: First 12 months of trial	0:Home non-SBA
C1372		2:Institutional delivery						0:No Breastfeeding		1:First food is breast milk	1:Colostrum not discarded			2009	3: Fourth 12 months of trial	1:Institutional or Home SBA delivery
C1373	7. Devdiyaha	0:Home non-SBA		0:No CDK	1:Thread used	0:Other or not boiled instrument	1:Wrapped	0:No Breastfeeding	1:Not bathed in 1st 24 hrs	1:First food is breast milk	1:Colostrum not discarded	0:Inappropriate cord care	2. Stratum 2	2010	3: Fourth 12 months of trial	0:Home non-SBA
C1374	26. Bhuchakrapur	0:Home non-SBA		0:No CDK	1:Thread used	0:Other or not boiled instrument	1:Wrapped	0:No Breastfeeding	0:Bathed in 1st 24 hrs	1:First food is breast milk	0:Colostrum discarded	0:Inappropriate cord care	2. Stratum 2	2008	2: Third 12 months of trial	0:Home non-SBA
C1375	44. Yagyabhumi	1:Home SBA	1:Washed hands	1:CDK used		0:Other or not boiled instrument							1. Stratum 1	2006		1:Institutional or Home SBA delivery
C1376	38. Mithileswar Mauwahi	0:Home non-SBA	1:Washed hands	0:No CDK	1:Thread used	0:Other or not boiled instrument	1:Wrapped	0:No Breastfeeding	0:Bathed in 1st 24 hrs	0:First food is not breast milk	1:Colostrum not discarded	1:Appropriate cord care	2. Stratum 2	2009	2: Third 12 months of trial	0:Home non-SBA
C1377	11. Basaiya	0:Home non-SBA		0:No CDK	1:Thread used	0:Other or not boiled instrument	1:Wrapped	1:Breastfeeding	0:Bathed in 1st 24 hrs	1:First food is breast milk	0:Colostrum discarded	1:Appropriate cord care	2. Stratum 2	2011	4: Fifth 12 months of trial	0:Home non-SBA
C1378	19. Dhanusha Dham	0:Home non-SBA	0:Not washed hands	0:No CDK	1:Thread used	0:Other or not boiled instrument	0:Not wrapped	0:No Breastfeeding	1:Not bathed in 1st 24 hrs	1:First food is breast milk	1:Colostrum not discarded	0:Inappropriate cord care	2. Stratum 2	2008	1: Second 12 months of trial	0:Home non-SBA
C1379	7. Devdiyaha	0:Home non-SBA		0:No CDK	1:Thread used		1:Wrapped	0:No Breastfeeding	1:Not bathed in 1st 24 hrs	0:First food is not breast milk	1:Colostrum not discarded	0:Inappropriate cord care	2. Stratum 2	2006	0: First 12 months of trial	0:Home non-SBA
C1380	23. Thera Kachuri	2:Institutional delivery		0:No CDK	1:Thread used	0:Other or not boiled instrument	1:Wrapped	0:No Breastfeeding	1:Not bathed in 1st 24 hrs	1:First food is breast milk	1:Colostrum not discarded	1:Appropriate cord care	2. Stratum 2	2007	1: Second 12 months of trial	1:Institutional or Home SBA delivery
C1381	23. Thera Kachuri	0:Home non-SBA	1:Washed hands	0:No CDK	1:Thread used	0:Other or not boiled instrument	0:Not wrapped	0:No Breastfeeding	0:Bathed in 1st 24 hrs	1:First food is breast milk	0:Colostrum discarded	1:Appropriate cord care	2. Stratum 2	2008	2: Third 12 months of trial	0:Home non-SBA
C1382	16. Digambarpur	0:Home non-SBA	0:Not washed hands		1:Thread used	0:Other or not boiled instrument	0:Not wrapped	0:No Breastfeeding	0:Bathed in 1st 24 hrs	1:First food is breast milk	0:Colostrum discarded	0:Inappropriate cord care	1. Stratum 1	2006	0: First 12 months of trial	0:Home non-SBA
C1383	56. Ekrahi	0:Home non-SBA	1:Washed hands	0:No CDK	1:Thread used	0:Other or not boiled instrument	1:Wrapped	0:No Breastfeeding	1:Not bathed in 1st 24 hrs	1:First food is breast milk	1:Colostrum not discarded	0:Inappropriate cord care	2. Stratum 2	2008	2: Third 12 months of trial	0:Home non-SBA
C1384	10. Devpura rupaitha	0:Home non-SBA	0:Not washed hands	0:No CDK	1:Thread used	0:Other or not boiled instrument	1:Wrapped	0:No Breastfeeding	0:Bathed in 1st 24 hrs	1:First food is breast milk	0:Colostrum discarded	1:Appropriate cord care	2. Stratum 2	2008	1: Second 12 months of trial	0:Home non-SBA
C1385				0:No CDK	1:Thread used	0:Other or not boiled instrument		0:No Breastfeeding			1:Colostrum not discarded	0:Inappropriate cord care		2006	0: First 12 months of trial
C1386	51. Chakkar	2:Institutional delivery											2. Stratum 2	2008	2: Third 12 months of trial	1:Institutional or Home SBA delivery
C1387	4. Bahedabela	0:Home non-SBA	1:Washed hands	0:No CDK	1:Thread used	1:Boiled instrument	1:Wrapped	0:No Breastfeeding	1:Not bathed in 1st 24 hrs	0:First food is not breast milk	0:Colostrum discarded	1:Appropriate cord care	2. Stratum 2	2007	1: Second 12 months of trial	0:Home non-SBA
C1388	4. Bahedabela	0:Home non-SBA		0:No CDK	1:Thread used	0:Other or not boiled instrument	1:Wrapped					1:Appropriate cord care	2. Stratum 2	2008	2: Third 12 months of trial	0:Home non-SBA
C1389	11. Basaiya	0:Home non-SBA		0:No CDK	1:Thread used	0:Other or not boiled instrument	0:Not wrapped		1:Not bathed in 1st 24 hrs	0:First food is not breast milk	0:Colostrum discarded	0:Inappropriate cord care	2. Stratum 2	2007	1: Second 12 months of trial	0:Home non-SBA
C1390	26. Bhuchakrapur	0:Home non-SBA	1:Washed hands	1:CDK used	1:Thread used	0:Other or not boiled instrument	0:Not wrapped	0:No Breastfeeding		1:First food is breast milk	0:Colostrum discarded	0:Inappropriate cord care	2. Stratum 2	2006	0: First 12 months of trial	0:Home non-SBA
C1391	10. Devpura rupaitha	0:Home non-SBA	1:Washed hands										2. Stratum 2	2006	0: First 12 months of trial	0:Home non-SBA
C1392	7. Devdiyaha	0:Home non-SBA		0:No CDK	1:Thread used	0:Other or not boiled instrument	1:Wrapped	0:No Breastfeeding	1:Not bathed in 1st 24 hrs	1:First food is breast milk	1:Colostrum not discarded	0:Inappropriate cord care	2. Stratum 2	2010	3: Fourth 12 months of trial	0:Home non-SBA
C1393	23. Thera Kachuri	0:Home non-SBA	1:Washed hands	0:No CDK	1:Thread used	1:Boiled instrument	1:Wrapped	1:Breastfeeding	0:Bathed in 1st 24 hrs	1:First food is breast milk	0:Colostrum discarded	1:Appropriate cord care	2. Stratum 2	2010	3: Fourth 12 months of trial	0:Home non-SBA
C1394	21. Banniniya	2:Institutional delivery						0:No Breastfeeding		1:First food is breast milk	1:Colostrum not discarded		2. Stratum 2	2007	0: First 12 months of trial	1:Institutional or Home SBA delivery
C1395	2. Tulsiyahi Jabdi	0:Home non-SBA		0:No CDK	1:Thread used	1:Boiled instrument	1:Wrapped	0:No Breastfeeding	0:Bathed in 1st 24 hrs	0:First food is not breast milk	1:Colostrum not discarded	1:Appropriate cord care	2. Stratum 2	2007	1: Second 12 months of trial	0:Home non-SBA
C1396	22. Tarapatti Sirsiya		0:Not washed hands	0:No CDK	1:Thread used	0:Other or not boiled instrument	0:Not wrapped	0:No Breastfeeding	0:Bathed in 1st 24 hrs	0:First food is not breast milk	0:Colostrum discarded	1:Appropriate cord care	2. Stratum 2	2009	2: Third 12 months of trial
C1397	47. Sabaila	1:Home SBA	1:Washed hands	0:No CDK									2. Stratum 2	2006	0: First 12 months of trial	1:Institutional or Home SBA delivery
C1398	60. Maachi Jhitkoiya	0:Home non-SBA	1:Washed hands										1. Stratum 1	2008	1: Second 12 months of trial	0:Home non-SBA
C1399	55. Giddha							0:No Breastfeeding		0:First food is not breast milk	1:Colostrum not discarded		2. Stratum 2	2009	2: Third 12 months of trial
C1400	19. Dhanusha Dham	0:Home non-SBA	0:Not washed hands	0:No CDK	1:Thread used	0:Other or not boiled instrument	0:Not wrapped	1:Breastfeeding	1:Not bathed in 1st 24 hrs	1:First food is breast milk	1:Colostrum not discarded	0:Inappropriate cord care	2. Stratum 2	2010	3: Fourth 12 months of trial	0:Home non-SBA
C1401	37. Naktajhijh	0:Home non-SBA	1:Washed hands	0:No CDK	1:Thread used	0:Other or not boiled instrument	0:Not wrapped	0:No Breastfeeding	0:Bathed in 1st 24 hrs	1:First food is breast milk	0:Colostrum discarded	1:Appropriate cord care	2. Stratum 2	2009	2: Third 12 months of trial	0:Home non-SBA
C1402	4. Bahedabela	0:Home non-SBA	1:Washed hands	0:No CDK	1:Thread used	0:Other or not boiled instrument	1:Wrapped	0:No Breastfeeding	0:Bathed in 1st 24 hrs	0:First food is not breast milk	0:Colostrum discarded	1:Appropriate cord care	2. Stratum 2	2009	2: Third 12 months of trial	0:Home non-SBA
C1403	46. Kajara Ramaul	0:Home non-SBA	1:Washed hands	0:No CDK	1:Thread used	0:Other or not boiled instrument	0:Not wrapped	0:No Breastfeeding	0:Bathed in 1st 24 hrs	0:First food is not breast milk	0:Colostrum discarded	0:Inappropriate cord care	2. Stratum 2	2007	0: First 12 months of trial	0:Home non-SBA
C1404	19. Dhanusha Dham	0:Home non-SBA	0:Not washed hands	0:No CDK	1:Thread used	1:Boiled instrument	0:Not wrapped	0:No Breastfeeding		1:First food is breast milk	0:Colostrum discarded	1:Appropriate cord care	2. Stratum 2	2008	2: Third 12 months of trial	0:Home non-SBA
C1405	2. Tulsiyahi Jabdi	0:Home non-SBA		0:No CDK	1:Thread used	0:Other or not boiled instrument	1:Wrapped	0:No Breastfeeding	0:Bathed in 1st 24 hrs	0:First food is not breast milk	1:Colostrum not discarded	1:Appropriate cord care	2. Stratum 2	2008	1: Second 12 months of trial	0:Home non-SBA
C1406	7. Devdiyaha	2:Institutional delivery						0:No Breastfeeding		1:First food is breast milk	1:Colostrum not discarded		2. Stratum 2	2011	4: Fifth 12 months of trial	1:Institutional or Home SBA delivery
C1407		2:Institutional delivery						0:No Breastfeeding		1:First food is breast milk	1:Colostrum not discarded			2009	2: Third 12 months of trial	1:Institutional or Home SBA delivery
C1408	44. Yagyabhumi	0:Home non-SBA		0:No CDK	1:Thread used	1:Boiled instrument	1:Wrapped	1:Breastfeeding	0:Bathed in 1st 24 hrs	0:First food is not breast milk	1:Colostrum not discarded	0:Inappropriate cord care	1. Stratum 1	2007	0: First 12 months of trial	0:Home non-SBA
C1409	23. Thera Kachuri	2:Institutional delivery			1:Thread used		1:Wrapped	0:No Breastfeeding	0:Bathed in 1st 24 hrs	1:First food is breast milk	1:Colostrum not discarded		2. Stratum 2	2007	0: First 12 months of trial	1:Institutional or Home SBA delivery
C1410	2. Tulsiyahi Jabdi	0:Home non-SBA	1:Washed hands	0:No CDK	1:Thread used	0:Other or not boiled instrument	1:Wrapped	0:No Breastfeeding	0:Bathed in 1st 24 hrs	0:First food is not breast milk	0:Colostrum discarded	1:Appropriate cord care	2. Stratum 2	2007	0: First 12 months of trial	0:Home non-SBA
C1411	20. Jhattiyahi	0:Home non-SBA	0:Not washed hands	0:No CDK									2. Stratum 2	2006	0: First 12 months of trial	0:Home non-SBA
C1412	10. Devpura rupaitha	0:Home non-SBA	1:Washed hands		1:Thread used	0:Other or not boiled instrument	0:Not wrapped	0:No Breastfeeding	0:Bathed in 1st 24 hrs		0:Colostrum discarded	0:Inappropriate cord care	2. Stratum 2	2006	0: First 12 months of trial	0:Home non-SBA
C1413		0:Home non-SBA	1:Washed hands	0:No CDK	1:Thread used	0:Other or not boiled instrument	1:Wrapped	0:No Breastfeeding	1:Not bathed in 1st 24 hrs	0:First food is not breast milk	1:Colostrum not discarded	1:Appropriate cord care		2008	2: Third 12 months of trial	0:Home non-SBA
C1414	38. Mithileswar Mauwahi	1:Home SBA	0:Not washed hands	1:CDK used	1:Thread used	1:Boiled instrument	1:Wrapped	0:No Breastfeeding	0:Bathed in 1st 24 hrs	0:First food is not breast milk	1:Colostrum not discarded	1:Appropriate cord care	2. Stratum 2	2007	0: First 12 months of trial	1:Institutional or Home SBA delivery
C1415		0:Home non-SBA	0:Not washed hands		1:Thread used	0:Other or not boiled instrument	0:Not wrapped			0:First food is not breast milk		0:Inappropriate cord care		2007	1: Second 12 months of trial	0:Home non-SBA
C1416	44. Yagyabhumi	0:Home non-SBA	0:Not washed hands	0:No CDK	1:Thread used	0:Other or not boiled instrument	0:Not wrapped	0:No Breastfeeding	0:Bathed in 1st 24 hrs	1:First food is breast milk	1:Colostrum not discarded		1. Stratum 1	2010	3: Fourth 12 months of trial	0:Home non-SBA
C1417	52. Chora Koyalpur	0:Home non-SBA	0:Not washed hands	0:No CDK	1:Thread used	0:Other or not boiled instrument	1:Wrapped	0:No Breastfeeding	1:Not bathed in 1st 24 hrs	1:First food is breast milk	1:Colostrum not discarded	0:Inappropriate cord care	2. Stratum 2	2011	4: Fifth 12 months of trial	0:Home non-SBA
C1418	20. Jhattiyahi	0:Home non-SBA	1:Washed hands				1:Wrapped						2. Stratum 2	2006	0: First 12 months of trial	0:Home non-SBA
C1419	7. Devdiyaha							0:No Breastfeeding		1:First food is breast milk	1:Colostrum not discarded		2. Stratum 2	2010	3: Fourth 12 months of trial
C1420	52. Chora Koyalpur	0:Home non-SBA		0:No CDK	1:Thread used	0:Other or not boiled instrument	1:Wrapped	0:No Breastfeeding	1:Not bathed in 1st 24 hrs	0:First food is not breast milk	1:Colostrum not discarded	1:Appropriate cord care	2. Stratum 2	2010	4: Fifth 12 months of trial	0:Home non-SBA
C1421	11. Basaiya	2:Institutional delivery											2. Stratum 2	2006	0: First 12 months of trial	1:Institutional or Home SBA delivery
C1422	23. Thera Kachuri	2:Institutional delivery						0:No Breastfeeding		1:First food is breast milk	1:Colostrum not discarded		2. Stratum 2	2007	0: First 12 months of trial	1:Institutional or Home SBA delivery
C1423	19. Dhanusha Dham	0:Home non-SBA	0:Not washed hands	0:No CDK	1:Thread used	1:Boiled instrument	0:Not wrapped	0:No Breastfeeding	0:Bathed in 1st 24 hrs	0:First food is not breast milk	1:Colostrum not discarded	1:Appropriate cord care	2. Stratum 2	2007	0: First 12 months of trial	0:Home non-SBA
C1424	20. Jhattiyahi	0:Home non-SBA	1:Washed hands	0:No CDK	1:Thread used	0:Other or not boiled instrument	1:Wrapped	0:No Breastfeeding	0:Bathed in 1st 24 hrs	0:First food is not breast milk	0:Colostrum discarded	1:Appropriate cord care	2. Stratum 2	2008	2: Third 12 months of trial	0:Home non-SBA
C1425	11. Basaiya	0:Home non-SBA											2. Stratum 2	2006	0: First 12 months of trial	0:Home non-SBA
C1426	4. Bahedabela	0:Home non-SBA	1:Washed hands	0:No CDK	1:Thread used	1:Boiled instrument	0:Not wrapped	0:No Breastfeeding	0:Bathed in 1st 24 hrs	1:First food is breast milk	1:Colostrum not discarded	1:Appropriate cord care	2. Stratum 2	2006	0: First 12 months of trial	0:Home non-SBA
C1427	22. Tarapatti Sirsiya	0:Home non-SBA	1:Washed hands										2. Stratum 2	2007	0: First 12 months of trial	0:Home non-SBA
C1428	21. Banniniya	0:Home non-SBA	1:Washed hands		1:Thread used	0:Other or not boiled instrument	0:Not wrapped	1:Breastfeeding	1:Not bathed in 1st 24 hrs	1:First food is breast milk	0:Colostrum discarded	0:Inappropriate cord care	2. Stratum 2	2006	0: First 12 months of trial	0:Home non-SBA
C1429	37. Naktajhijh	0:Home non-SBA	1:Washed hands	0:No CDK	1:Thread used	0:Other or not boiled instrument	0:Not wrapped	0:No Breastfeeding	0:Bathed in 1st 24 hrs	1:First food is breast milk	0:Colostrum discarded	1:Appropriate cord care	2. Stratum 2	2009	2: Third 12 months of trial	0:Home non-SBA
C1430	10. Devpura rupaitha	0:Home non-SBA	1:Washed hands		1:Thread used	0:Other or not boiled instrument	0:Not wrapped	0:No Breastfeeding	0:Bathed in 1st 24 hrs	0:First food is not breast milk	0:Colostrum discarded	0:Inappropriate cord care	2. Stratum 2	2006	0: First 12 months of trial	0:Home non-SBA
C1431	44. Yagyabhumi	0:Home non-SBA	0:Not washed hands		1:Thread used	0:Other or not boiled instrument	0:Not wrapped	0:No Breastfeeding	1:Not bathed in 1st 24 hrs	0:First food is not breast milk	0:Colostrum discarded	0:Inappropriate cord care	1. Stratum 1	2006		0:Home non-SBA
C1432		2:Institutional delivery						1:Breastfeeding		1:First food is breast milk	1:Colostrum not discarded			2011	4: Fifth 12 months of trial	1:Institutional or Home SBA delivery
C1433		0:Home non-SBA		0:No CDK	1:Thread used	0:Other or not boiled instrument	1:Wrapped	0:No Breastfeeding	0:Bathed in 1st 24 hrs		0:Colostrum discarded	0:Inappropriate cord care		2008	1: Second 12 months of trial	0:Home non-SBA
C1434	14. Nuwakhor Prasahi	0:Home non-SBA	1:Washed hands	0:No CDK	1:Thread used	0:Other or not boiled instrument	1:Wrapped	0:No Breastfeeding	0:Bathed in 1st 24 hrs	1:First food is breast milk	1:Colostrum not discarded	0:Inappropriate cord care	2. Stratum 2	2008	1: Second 12 months of trial	0:Home non-SBA
C1435	7. Devdiyaha	0:Home non-SBA		0:No CDK	1:Thread used	0:Other or not boiled instrument	1:Wrapped	0:No Breastfeeding	1:Not bathed in 1st 24 hrs	1:First food is breast milk	0:Colostrum discarded	0:Inappropriate cord care	2. Stratum 2	2010	4: Fifth 12 months of trial	0:Home non-SBA
C1436	10. Devpura rupaitha	0:Home non-SBA			1:Thread used	0:Other or not boiled instrument	0:Not wrapped	0:No Breastfeeding			0:Colostrum discarded	0:Inappropriate cord care	2. Stratum 2	2006	0: First 12 months of trial	0:Home non-SBA
C1437	11. Basaiya	0:Home non-SBA			1:Thread used	1:Boiled instrument	0:Not wrapped		0:Bathed in 1st 24 hrs	0:First food is not breast milk	1:Colostrum not discarded	1:Appropriate cord care	2. Stratum 2	2006	0: First 12 months of trial	0:Home non-SBA
C1438	7. Devdiyaha	0:Home non-SBA	0:Not washed hands										2. Stratum 2	2010	4: Fifth 12 months of trial	0:Home non-SBA
C1439	52. Chora Koyalpur	0:Home non-SBA			1:Thread used	1:Boiled instrument		0:No Breastfeeding		0:First food is not breast milk	1:Colostrum not discarded	0:Inappropriate cord care	2. Stratum 2	2006	0: First 12 months of trial	0:Home non-SBA
C1440	46. Kajara Ramaul	0:Home non-SBA	0:Not washed hands		1:Thread used	1:Boiled instrument	0:Not wrapped	0:No Breastfeeding	1:Not bathed in 1st 24 hrs	0:First food is not breast milk	0:Colostrum discarded	0:Inappropriate cord care	2. Stratum 2	2006	0: First 12 months of trial	0:Home non-SBA
C1441	51. Chakkar	2:Institutional delivery						0:No Breastfeeding		0:First food is not breast milk	1:Colostrum not discarded		2. Stratum 2	2010	4: Fifth 12 months of trial	1:Institutional or Home SBA delivery
C1442	34. Sapahi	0:Home non-SBA	1:Washed hands		1:Thread used	0:Other or not boiled instrument	0:Not wrapped		0:Bathed in 1st 24 hrs	0:First food is not breast milk	0:Colostrum discarded		2. Stratum 2	2006	0: First 12 months of trial	0:Home non-SBA
C1443	44. Yagyabhumi	0:Home non-SBA	1:Washed hands		1:Thread used	0:Other or not boiled instrument	0:Not wrapped	1:Breastfeeding	0:Bathed in 1st 24 hrs	1:First food is breast milk	1:Colostrum not discarded	1:Appropriate cord care	1. Stratum 1	2006	0: First 12 months of trial	0:Home non-SBA
C1444	16. Digambarpur	0:Home non-SBA	0:Not washed hands	0:No CDK	1:Thread used	0:Other or not boiled instrument	0:Not wrapped	0:No Breastfeeding	0:Bathed in 1st 24 hrs	0:First food is not breast milk	0:Colostrum discarded		1. Stratum 1	2007	0: First 12 months of trial	0:Home non-SBA
C1445	46. Kajara Ramaul	2:Institutional delivery					0:Not wrapped	1:Breastfeeding	1:Not bathed in 1st 24 hrs	0:First food is not breast milk	1:Colostrum not discarded		2. Stratum 2	2006	0: First 12 months of trial	1:Institutional or Home SBA delivery
C1446	34. Sapahi	0:Home non-SBA	1:Washed hands	0:No CDK	1:Thread used	0:Other or not boiled instrument	1:Wrapped	0:No Breastfeeding	0:Bathed in 1st 24 hrs	0:First food is not breast milk	1:Colostrum not discarded	0:Inappropriate cord care	2. Stratum 2	2008	2: Third 12 months of trial	0:Home non-SBA
C1447	22. Tarapatti Sirsiya	2:Institutional delivery						0:No Breastfeeding		0:First food is not breast milk	0:Colostrum discarded		2. Stratum 2	2009	2: Third 12 months of trial	1:Institutional or Home SBA delivery
C1448	19. Dhanusha Dham	0:Home non-SBA	0:Not washed hands	0:No CDK	1:Thread used	0:Other or not boiled instrument	1:Wrapped	0:No Breastfeeding	1:Not bathed in 1st 24 hrs	1:First food is breast milk	0:Colostrum discarded	1:Appropriate cord care	2. Stratum 2	2008	1: Second 12 months of trial	0:Home non-SBA
C1449	44. Yagyabhumi	2:Institutional delivery						0:No Breastfeeding		1:First food is breast milk	0:Colostrum discarded		1. Stratum 1	2010	3: Fourth 12 months of trial	1:Institutional or Home SBA delivery
C1450		2:Institutional delivery						1:Breastfeeding		1:First food is breast milk	1:Colostrum not discarded			2008	2: Third 12 months of trial	1:Institutional or Home SBA delivery
C1451	11. Basaiya	0:Home non-SBA		0:No CDK	1:Thread used	0:Other or not boiled instrument	0:Not wrapped	0:No Breastfeeding	1:Not bathed in 1st 24 hrs	0:First food is not breast milk	0:Colostrum discarded	0:Inappropriate cord care	2. Stratum 2	2007	1: Second 12 months of trial	0:Home non-SBA
C1452	4. Bahedabela	0:Home non-SBA	1:Washed hands	0:No CDK	1:Thread used	0:Other or not boiled instrument	1:Wrapped	0:No Breastfeeding	0:Bathed in 1st 24 hrs	0:First food is not breast milk	1:Colostrum not discarded	1:Appropriate cord care	2. Stratum 2	2008	1: Second 12 months of trial	0:Home non-SBA
C1453	2. Tulsiyahi Jabdi	0:Home non-SBA	1:Washed hands	1:CDK used	1:Thread used	1:Boiled instrument	0:Not wrapped	0:No Breastfeeding	1:Not bathed in 1st 24 hrs	1:First food is breast milk	1:Colostrum not discarded	1:Appropriate cord care	2. Stratum 2	2007	0: First 12 months of trial	0:Home non-SBA
C1454	38. Mithileswar Mauwahi	0:Home non-SBA	1:Washed hands	0:No CDK	1:Thread used	0:Other or not boiled instrument	0:Not wrapped	0:No Breastfeeding	0:Bathed in 1st 24 hrs	0:First food is not breast milk	1:Colostrum not discarded	1:Appropriate cord care	2. Stratum 2	2006	0: First 12 months of trial	0:Home non-SBA
C1455	21. Banniniya	0:Home non-SBA	1:Washed hands	0:No CDK	1:Thread used	0:Other or not boiled instrument	1:Wrapped	1:Breastfeeding	1:Not bathed in 1st 24 hrs	1:First food is breast milk	1:Colostrum not discarded	1:Appropriate cord care	2. Stratum 2	2010	4: Fifth 12 months of trial	0:Home non-SBA
C1456	4. Bahedabela	0:Home non-SBA	1:Washed hands	0:No CDK	1:Thread used	0:Other or not boiled instrument	1:Wrapped	0:No Breastfeeding	1:Not bathed in 1st 24 hrs	0:First food is not breast milk	1:Colostrum not discarded	1:Appropriate cord care	2. Stratum 2	2008	2: Third 12 months of trial	0:Home non-SBA
C1457	38. Mithileswar Mauwahi	0:Home non-SBA	1:Washed hands		1:Thread used	0:Other or not boiled instrument	0:Not wrapped	0:No Breastfeeding	0:Bathed in 1st 24 hrs	0:First food is not breast milk	1:Colostrum not discarded	1:Appropriate cord care	2. Stratum 2	2006	0: First 12 months of trial	0:Home non-SBA
C1458	16. Digambarpur	0:Home non-SBA	1:Washed hands										1. Stratum 1	2009	3: Fourth 12 months of trial	0:Home non-SBA
C1459	51. Chakkar	0:Home non-SBA	1:Washed hands	1:CDK used	1:Thread used	0:Other or not boiled instrument	1:Wrapped	0:No Breastfeeding	1:Not bathed in 1st 24 hrs	1:First food is breast milk	0:Colostrum discarded	1:Appropriate cord care	2. Stratum 2	2007	1: Second 12 months of trial	0:Home non-SBA
C1460	60. Maachi Jhitkoiya	2:Institutional delivery						1:Breastfeeding		1:First food is breast milk	0:Colostrum discarded		1. Stratum 1	2009	2: Third 12 months of trial	1:Institutional or Home SBA delivery
C1461	9. Bahuarba	0:Home non-SBA	1:Washed hands		1:Thread used	0:Other or not boiled instrument	0:Not wrapped	0:No Breastfeeding	1:Not bathed in 1st 24 hrs	0:First food is not breast milk	1:Colostrum not discarded	1:Appropriate cord care	2. Stratum 2	2006	0: First 12 months of trial	0:Home non-SBA
C1462	19. Dhanusha Dham	0:Home non-SBA		0:No CDK	1:Thread used	1:Boiled instrument	1:Wrapped	1:Breastfeeding	1:Not bathed in 1st 24 hrs	1:First food is breast milk	1:Colostrum not discarded	1:Appropriate cord care	2. Stratum 2	2010	3: Fourth 12 months of trial	0:Home non-SBA
C1463	10. Devpura rupaitha						0:Not wrapped	0:No Breastfeeding	0:Bathed in 1st 24 hrs	1:First food is breast milk	1:Colostrum not discarded		2. Stratum 2	2006	0: First 12 months of trial
C1464	44. Yagyabhumi	0:Home non-SBA	1:Washed hands	1:CDK used	1:Thread used		0:Not wrapped	0:No Breastfeeding	0:Bathed in 1st 24 hrs	0:First food is not breast milk	0:Colostrum discarded	1:Appropriate cord care	1. Stratum 1	2006	0: First 12 months of trial	0:Home non-SBA
C1465	53. Goth Koyalpur	0:Home non-SBA	0:Not washed hands	0:No CDK	1:Thread used	1:Boiled instrument	1:Wrapped	0:No Breastfeeding	0:Bathed in 1st 24 hrs	0:First food is not breast milk	0:Colostrum discarded	1:Appropriate cord care	2. Stratum 2	2010	4: Fifth 12 months of trial	0:Home non-SBA
C1466	34. Sapahi	0:Home non-SBA	0:Not washed hands		1:Thread used	0:Other or not boiled instrument	0:Not wrapped	1:Breastfeeding	0:Bathed in 1st 24 hrs	1:First food is breast milk	1:Colostrum not discarded	1:Appropriate cord care	2. Stratum 2	2006	0: First 12 months of trial	0:Home non-SBA
C1467	38. Mithileswar Mauwahi	2:Institutional delivery					0:Not wrapped	0:No Breastfeeding	0:Bathed in 1st 24 hrs	1:First food is breast milk	1:Colostrum not discarded		2. Stratum 2	2006	0: First 12 months of trial	1:Institutional or Home SBA delivery
C1468	51. Chakkar	0:Home non-SBA	1:Washed hands	0:No CDK	1:Thread used	0:Other or not boiled instrument	1:Wrapped	0:No Breastfeeding	0:Bathed in 1st 24 hrs	0:First food is not breast milk	1:Colostrum not discarded	0:Inappropriate cord care	2. Stratum 2	2010	3: Fourth 12 months of trial	0:Home non-SBA
C1469	60. Maachi Jhitkoiya	0:Home non-SBA		0:No CDK	1:Thread used	0:Other or not boiled instrument	1:Wrapped	1:Breastfeeding	0:Bathed in 1st 24 hrs	1:First food is breast milk	0:Colostrum discarded	1:Appropriate cord care	1. Stratum 1	2007	1: Second 12 months of trial	0:Home non-SBA
C1470	51. Chakkar	0:Home non-SBA	1:Washed hands		1:Thread used	0:Other or not boiled instrument	0:Not wrapped	0:No Breastfeeding	0:Bathed in 1st 24 hrs	1:First food is breast milk	0:Colostrum discarded	0:Inappropriate cord care	2. Stratum 2	2006	0: First 12 months of trial	0:Home non-SBA
[truncated: 16,995 more rows]
