# Supplementary material for: Generating Insights from Trends in Newborn Care Practices from Prospective Population-Based Studies: Examples from India, Bangladesh and Nepal
Source: PLoS One. 2015 Jul 15;10(7):e0127893. doi: 10.1371/journal.pone.0127893 (PMC4503724; doi:10.1371/journal.pone.0127893)
Supplement: S4 File — (XLSX) [file pone.0127893.s004.xlsx]

## Sheet: Sheet1
AnonRecordID	TrialCluster	DeliveryType	Washhands	CDK	Thread	CordCut	CordCare	BabyWarm	Breast	Bathing	Colostrum	BreastMilkFirst	Year	TrialYear	InstitutionOrHomeSBA	Phase
Anonymised record ID	Trial cluster	Delivery type	Attendant handwashing	Clean delivery kit usage	Thread/clamp usage during delivery	Cord cut with sterile (boiled) instrument	Appropriate cord care (nothing or medicine/dettol applied)	Baby wrapped with in 10 minutes	Breastfeeding initiated within 1 hour	Baby bathing in first 6 hours	Discard Colostrum	First Feed to Baby	Year of birth (calendar)	Trial period in years	Place of delivery is either institution or at home with an SBA	Phase of trial
D1	25	2:Institutional delivery						0:Not wrapped	0:No Breastfeeding	1:Not bathed in 6 hrs	1:Colostrum not discarded	0:Pre-lacteal feed	2006	4: Fifth 12 months of trial	1:Institutional or Home SBA delivery	1:Phase 2
D2	27	2:Institutional delivery						0:Not wrapped	0:No Breastfeeding	1:Not bathed in 6 hrs	1:Colostrum not discarded	0:Pre-lacteal feed	2005	3: Fourth 12 months of trial	1:Institutional or Home SBA delivery	1:Phase 2
D3	25	2:Institutional delivery						0:Not wrapped	0:No Breastfeeding	1:Not bathed in 6 hrs	1:Colostrum not discarded	0:Pre-lacteal feed	2007	5: Sixth 12 months of trial	1:Institutional or Home SBA delivery	1:Phase 2
D4	27	2:Institutional delivery						0:Not wrapped	0:No Breastfeeding	1:Not bathed in 6 hrs	1:Colostrum not discarded	0:Pre-lacteal feed	2007	5: Sixth 12 months of trial	1:Institutional or Home SBA delivery	1:Phase 2
D5	25	2:Institutional delivery						0:Not wrapped	0:No Breastfeeding	1:Not bathed in 6 hrs	1:Colostrum not discarded	0:Pre-lacteal feed	2006	4: Fifth 12 months of trial	1:Institutional or Home SBA delivery	1:Phase 2
D6	26	2:Institutional delivery			0:No thread			0:Not wrapped	0:No Breastfeeding	1:Not bathed in 6 hrs		0:Pre-lacteal feed	2007	5: Sixth 12 months of trial	1:Institutional or Home SBA delivery	1:Phase 2
D7	25	2:Institutional delivery						0:Not wrapped	0:No Breastfeeding	1:Not bathed in 6 hrs	1:Colostrum not discarded	1:No pre-lacteal feed	2007	6: Seventh 12 months of trial	1:Institutional or Home SBA delivery	1:Phase 2
D8	30	2:Institutional delivery						0:Not wrapped	0:No Breastfeeding	1:Not bathed in 6 hrs	1:Colostrum not discarded	1:No pre-lacteal feed	2005	3: Fourth 12 months of trial	1:Institutional or Home SBA delivery	1:Phase 2
D9	27	2:Institutional delivery						0:Not wrapped	0:No Breastfeeding	1:Not bathed in 6 hrs	1:Colostrum not discarded	0:Pre-lacteal feed	2007	5: Sixth 12 months of trial	1:Institutional or Home SBA delivery	1:Phase 2
D10	27	2:Institutional delivery						0:Not wrapped	0:No Breastfeeding	1:Not bathed in 6 hrs		0:Pre-lacteal feed	2006	4: Fifth 12 months of trial	1:Institutional or Home SBA delivery	1:Phase 2
D11	28	2:Institutional delivery						0:Not wrapped	0:No Breastfeeding	1:Not bathed in 6 hrs	1:Colostrum not discarded	0:Pre-lacteal feed	2006	4: Fifth 12 months of trial	1:Institutional or Home SBA delivery	1:Phase 2
D12	27	2:Institutional delivery						0:Not wrapped	0:No Breastfeeding	1:Not bathed in 6 hrs	1:Colostrum not discarded	0:Pre-lacteal feed	2007	5: Sixth 12 months of trial	1:Institutional or Home SBA delivery	1:Phase 2
D13	30	2:Institutional delivery						0:Not wrapped	0:No Breastfeeding	1:Not bathed in 6 hrs	1:Colostrum not discarded	0:Pre-lacteal feed	2007	5: Sixth 12 months of trial	1:Institutional or Home SBA delivery	1:Phase 2
D14	25	2:Institutional delivery			1:Thread used		0:Inappropriate cord care	0:Not wrapped	0:No Breastfeeding	1:Not bathed in 6 hrs		0:Pre-lacteal feed	2005	4: Fifth 12 months of trial	1:Institutional or Home SBA delivery	1:Phase 2
D15	27	2:Institutional delivery						0:Not wrapped	0:No Breastfeeding	1:Not bathed in 6 hrs	1:Colostrum not discarded	0:Pre-lacteal feed	2006	5: Sixth 12 months of trial	1:Institutional or Home SBA delivery	1:Phase 2
D16	25	2:Institutional delivery						0:Not wrapped	0:No Breastfeeding	1:Not bathed in 6 hrs	1:Colostrum not discarded	0:Pre-lacteal feed	2008	6: Seventh 12 months of trial	1:Institutional or Home SBA delivery	1:Phase 2
D17	25	2:Institutional delivery						0:Not wrapped	0:No Breastfeeding	1:Not bathed in 6 hrs	1:Colostrum not discarded	0:Pre-lacteal feed	2006	4: Fifth 12 months of trial	1:Institutional or Home SBA delivery	1:Phase 2
D18	25	2:Institutional delivery						0:Not wrapped	0:No Breastfeeding	1:Not bathed in 6 hrs	1:Colostrum not discarded	0:Pre-lacteal feed	2006	4: Fifth 12 months of trial	1:Institutional or Home SBA delivery	1:Phase 2
D19	27	2:Institutional delivery			1:Thread used	1: sterile instrument	0:Inappropriate cord care	0:Not wrapped	0:No Breastfeeding	1:Not bathed in 6 hrs	0:Colostrum discarded	1:No pre-lacteal feed	2006	4: Fifth 12 months of trial	1:Institutional or Home SBA delivery	1:Phase 2
D20	27	2:Institutional delivery						0:Not wrapped	0:No Breastfeeding	1:Not bathed in 6 hrs	0:Colostrum discarded	0:Pre-lacteal feed	2006	4: Fifth 12 months of trial	1:Institutional or Home SBA delivery	1:Phase 2
D21	30	2:Institutional delivery						0:Not wrapped	0:No Breastfeeding	1:Not bathed in 6 hrs	1:Colostrum not discarded	0:Pre-lacteal feed	2006	4: Fifth 12 months of trial	1:Institutional or Home SBA delivery	1:Phase 2
D22	27	2:Institutional delivery						0:Not wrapped	0:No Breastfeeding	1:Not bathed in 6 hrs	1:Colostrum not discarded	0:Pre-lacteal feed	2007	6: Seventh 12 months of trial	1:Institutional or Home SBA delivery	1:Phase 2
D23	25	2:Institutional delivery						0:Not wrapped	0:No Breastfeeding	1:Not bathed in 6 hrs	1:Colostrum not discarded	0:Pre-lacteal feed	2007	5: Sixth 12 months of trial	1:Institutional or Home SBA delivery	1:Phase 2
D24	26	2:Institutional delivery						0:Not wrapped	0:No Breastfeeding	1:Not bathed in 6 hrs	1:Colostrum not discarded	0:Pre-lacteal feed	2007	5: Sixth 12 months of trial	1:Institutional or Home SBA delivery	1:Phase 2
D25	27	0:Home non-SBA	0:Not washed hands		0:No thread	1: sterile instrument	0:Inappropriate cord care	0:Not wrapped	0:No Breastfeeding	1:Not bathed in 6 hrs		0:Pre-lacteal feed	2006	4: Fifth 12 months of trial	0:Home non-SBA	1:Phase 2
D26	30	2:Institutional delivery						0:Not wrapped	0:No Breastfeeding	1:Not bathed in 6 hrs	0:Colostrum discarded	0:Pre-lacteal feed	2007	5: Sixth 12 months of trial	1:Institutional or Home SBA delivery	1:Phase 2
D27	27	2:Institutional delivery						0:Not wrapped	0:No Breastfeeding	1:Not bathed in 6 hrs	1:Colostrum not discarded	0:Pre-lacteal feed	2006	5: Sixth 12 months of trial	1:Institutional or Home SBA delivery	1:Phase 2
D28	28	2:Institutional delivery						0:Not wrapped	0:No Breastfeeding	1:Not bathed in 6 hrs	1:Colostrum not discarded	0:Pre-lacteal feed	2006	5: Sixth 12 months of trial	1:Institutional or Home SBA delivery	1:Phase 2
D29	27	2:Institutional delivery						0:Not wrapped	0:No Breastfeeding	1:Not bathed in 6 hrs	0:Colostrum discarded	0:Pre-lacteal feed	2007	5: Sixth 12 months of trial	1:Institutional or Home SBA delivery	1:Phase 2
D30	27	2:Institutional delivery						0:Not wrapped	0:No Breastfeeding	1:Not bathed in 6 hrs	1:Colostrum not discarded	0:Pre-lacteal feed	2006	5: Sixth 12 months of trial	1:Institutional or Home SBA delivery	1:Phase 2
D31	26	2:Institutional delivery						0:Not wrapped	0:No Breastfeeding	1:Not bathed in 6 hrs	1:Colostrum not discarded	1:No pre-lacteal feed	2007	6: Seventh 12 months of trial	1:Institutional or Home SBA delivery	1:Phase 2
D32	25	2:Institutional delivery						0:Not wrapped	0:No Breastfeeding	1:Not bathed in 6 hrs	1:Colostrum not discarded	0:Pre-lacteal feed	2005	4: Fifth 12 months of trial	1:Institutional or Home SBA delivery	1:Phase 2
D33	27	2:Institutional delivery						0:Not wrapped	0:No Breastfeeding	1:Not bathed in 6 hrs	1:Colostrum not discarded	0:Pre-lacteal feed	2006	4: Fifth 12 months of trial	1:Institutional or Home SBA delivery	1:Phase 2
D34	30	2:Institutional delivery						0:Not wrapped	0:No Breastfeeding	1:Not bathed in 6 hrs	1:Colostrum not discarded	1:No pre-lacteal feed	2008	6: Seventh 12 months of trial	1:Institutional or Home SBA delivery	1:Phase 2
D35	30	2:Institutional delivery						0:Not wrapped	0:No Breastfeeding	1:Not bathed in 6 hrs	1:Colostrum not discarded	1:No pre-lacteal feed	2007	6: Seventh 12 months of trial	1:Institutional or Home SBA delivery	1:Phase 2
D36	30	2:Institutional delivery						0:Not wrapped	0:No Breastfeeding	1:Not bathed in 6 hrs	1:Colostrum not discarded	0:Pre-lacteal feed	2006	4: Fifth 12 months of trial	1:Institutional or Home SBA delivery	1:Phase 2
D37	25	2:Institutional delivery						0:Not wrapped	0:No Breastfeeding	1:Not bathed in 6 hrs	1:Colostrum not discarded	1:No pre-lacteal feed	2008	6: Seventh 12 months of trial	1:Institutional or Home SBA delivery	1:Phase 2
D38	25	2:Institutional delivery						0:Not wrapped	0:No Breastfeeding	1:Not bathed in 6 hrs	1:Colostrum not discarded	0:Pre-lacteal feed	2007	5: Sixth 12 months of trial	1:Institutional or Home SBA delivery	1:Phase 2
D39	25	2:Institutional delivery						0:Not wrapped	0:No Breastfeeding	1:Not bathed in 6 hrs	1:Colostrum not discarded	1:No pre-lacteal feed	2007	6: Seventh 12 months of trial	1:Institutional or Home SBA delivery	1:Phase 2
D40	25	2:Institutional delivery						0:Not wrapped	0:No Breastfeeding	1:Not bathed in 6 hrs	1:Colostrum not discarded	0:Pre-lacteal feed	2005	4: Fifth 12 months of trial	1:Institutional or Home SBA delivery	1:Phase 2
D41	26	2:Institutional delivery						0:Not wrapped	0:No Breastfeeding	1:Not bathed in 6 hrs	1:Colostrum not discarded	0:Pre-lacteal feed	2005	3: Fourth 12 months of trial	1:Institutional or Home SBA delivery	1:Phase 2
D42	27	2:Institutional delivery	1:Washed hands		0:No thread	1: sterile instrument		0:Not wrapped	0:No Breastfeeding	1:Not bathed in 6 hrs		0:Pre-lacteal feed	2006	4: Fifth 12 months of trial	1:Institutional or Home SBA delivery	1:Phase 2
D43	26	2:Institutional delivery						0:Not wrapped	0:No Breastfeeding	1:Not bathed in 6 hrs	1:Colostrum not discarded	0:Pre-lacteal feed	2006	4: Fifth 12 months of trial	1:Institutional or Home SBA delivery	1:Phase 2
D44	27	2:Institutional delivery						0:Not wrapped	0:No Breastfeeding	1:Not bathed in 6 hrs	0:Colostrum discarded	0:Pre-lacteal feed	2005	3: Fourth 12 months of trial	1:Institutional or Home SBA delivery	1:Phase 2
D45	26	2:Institutional delivery						0:Not wrapped	0:No Breastfeeding	1:Not bathed in 6 hrs	1:Colostrum not discarded	1:No pre-lacteal feed	2005	3: Fourth 12 months of trial	1:Institutional or Home SBA delivery	1:Phase 2
D46	28	2:Institutional delivery						0:Not wrapped	0:No Breastfeeding	1:Not bathed in 6 hrs	1:Colostrum not discarded	0:Pre-lacteal feed	2006	4: Fifth 12 months of trial	1:Institutional or Home SBA delivery	1:Phase 2
D47	26	2:Institutional delivery						0:Not wrapped	0:No Breastfeeding	1:Not bathed in 6 hrs	1:Colostrum not discarded	1:No pre-lacteal feed	2006	4: Fifth 12 months of trial	1:Institutional or Home SBA delivery	1:Phase 2
D48	25	2:Institutional delivery						0:Not wrapped	0:No Breastfeeding	1:Not bathed in 6 hrs	1:Colostrum not discarded	0:Pre-lacteal feed	2007	5: Sixth 12 months of trial	1:Institutional or Home SBA delivery	1:Phase 2
D49	25	2:Institutional delivery						0:Not wrapped	0:No Breastfeeding	1:Not bathed in 6 hrs	1:Colostrum not discarded	0:Pre-lacteal feed	2007	5: Sixth 12 months of trial	1:Institutional or Home SBA delivery	1:Phase 2
D50	26	2:Institutional delivery						0:Not wrapped	0:No Breastfeeding	1:Not bathed in 6 hrs	1:Colostrum not discarded	0:Pre-lacteal feed	2006	4: Fifth 12 months of trial	1:Institutional or Home SBA delivery	1:Phase 2
D51	27	2:Institutional delivery						0:Not wrapped	0:No Breastfeeding	1:Not bathed in 6 hrs	0:Colostrum discarded	0:Pre-lacteal feed	2008	6: Seventh 12 months of trial	1:Institutional or Home SBA delivery	1:Phase 2
D52	30	2:Institutional delivery						0:Not wrapped	0:No Breastfeeding	1:Not bathed in 6 hrs	0:Colostrum discarded	0:Pre-lacteal feed	2007	5: Sixth 12 months of trial	1:Institutional or Home SBA delivery	1:Phase 2
D53	28	2:Institutional delivery						0:Not wrapped	0:No Breastfeeding	1:Not bathed in 6 hrs	1:Colostrum not discarded	0:Pre-lacteal feed	2007	5: Sixth 12 months of trial	1:Institutional or Home SBA delivery	1:Phase 2
D54	27	2:Institutional delivery						0:Not wrapped	0:No Breastfeeding	1:Not bathed in 6 hrs	1:Colostrum not discarded	0:Pre-lacteal feed	2007	5: Sixth 12 months of trial	1:Institutional or Home SBA delivery	1:Phase 2
D55	30	2:Institutional delivery						0:Not wrapped	0:No Breastfeeding	1:Not bathed in 6 hrs	1:Colostrum not discarded	1:No pre-lacteal feed	2005	4: Fifth 12 months of trial	1:Institutional or Home SBA delivery	1:Phase 2
D56	29	2:Institutional delivery						0:Not wrapped	0:No Breastfeeding	1:Not bathed in 6 hrs	1:Colostrum not discarded	0:Pre-lacteal feed	2005	3: Fourth 12 months of trial	1:Institutional or Home SBA delivery	1:Phase 2
D57	27	2:Institutional delivery						0:Not wrapped	0:No Breastfeeding	1:Not bathed in 6 hrs	1:Colostrum not discarded	0:Pre-lacteal feed	2005	4: Fifth 12 months of trial	1:Institutional or Home SBA delivery	1:Phase 2
D58	28	2:Institutional delivery						0:Not wrapped	0:No Breastfeeding	1:Not bathed in 6 hrs		0:Pre-lacteal feed	2007	5: Sixth 12 months of trial	1:Institutional or Home SBA delivery	1:Phase 2
D59	27	2:Institutional delivery						0:Not wrapped	0:No Breastfeeding	1:Not bathed in 6 hrs	1:Colostrum not discarded	0:Pre-lacteal feed	2006	4: Fifth 12 months of trial	1:Institutional or Home SBA delivery	1:Phase 2
D60	27	2:Institutional delivery						0:Not wrapped	0:No Breastfeeding	1:Not bathed in 6 hrs	1:Colostrum not discarded	0:Pre-lacteal feed	2005	3: Fourth 12 months of trial	1:Institutional or Home SBA delivery	1:Phase 2
D61	25	2:Institutional delivery						0:Not wrapped	1:Breastfeeding	1:Not bathed in 6 hrs	1:Colostrum not discarded	1:No pre-lacteal feed	2006	5: Sixth 12 months of trial	1:Institutional or Home SBA delivery	1:Phase 2
D62	29	2:Institutional delivery						0:Not wrapped	1:Breastfeeding	1:Not bathed in 6 hrs	1:Colostrum not discarded	1:No pre-lacteal feed	2007	5: Sixth 12 months of trial	1:Institutional or Home SBA delivery	1:Phase 2
D63	27	2:Institutional delivery						0:Not wrapped	0:No Breastfeeding	1:Not bathed in 6 hrs	1:Colostrum not discarded	0:Pre-lacteal feed	2007	6: Seventh 12 months of trial	1:Institutional or Home SBA delivery	1:Phase 2
D64	30	2:Institutional delivery						0:Not wrapped	0:No Breastfeeding	1:Not bathed in 6 hrs	1:Colostrum not discarded	1:No pre-lacteal feed	2007	6: Seventh 12 months of trial	1:Institutional or Home SBA delivery	1:Phase 2
D65	26	2:Institutional delivery						0:Not wrapped	0:No Breastfeeding	1:Not bathed in 6 hrs	1:Colostrum not discarded	1:No pre-lacteal feed	2007	5: Sixth 12 months of trial	1:Institutional or Home SBA delivery	1:Phase 2
D66	27	0:Home non-SBA	0:Not washed hands		1:Thread used	1: sterile instrument	1:Appropriate cord care	1:Wrapped	0:No Breastfeeding	0:Bathed in 6 hrs	0:Colostrum discarded	0:Pre-lacteal feed	2005	4: Fifth 12 months of trial	0:Home non-SBA	1:Phase 2
D67	25	0:Home non-SBA			1:Thread used		1:Appropriate cord care	1:Wrapped	0:No Breastfeeding	0:Bathed in 6 hrs	0:Colostrum discarded	1:No pre-lacteal feed	2006	4: Fifth 12 months of trial	0:Home non-SBA	1:Phase 2
D68	27	0:Home non-SBA	0:Not washed hands		1:Thread used	0:Not steriled instrument	0:Inappropriate cord care	1:Wrapped	0:No Breastfeeding	0:Bathed in 6 hrs	0:Colostrum discarded	0:Pre-lacteal feed	2005	4: Fifth 12 months of trial	0:Home non-SBA	1:Phase 2
D69	27	0:Home non-SBA	0:Not washed hands		1:Thread used	1: sterile instrument	0:Inappropriate cord care	1:Wrapped	0:No Breastfeeding	0:Bathed in 6 hrs	0:Colostrum discarded	1:No pre-lacteal feed	2005	3: Fourth 12 months of trial	0:Home non-SBA	1:Phase 2
D70	26	0:Home non-SBA	1:Washed hands		1:Thread used	0:Not steriled instrument	0:Inappropriate cord care	1:Wrapped	0:No Breastfeeding	0:Bathed in 6 hrs	1:Colostrum not discarded	1:No pre-lacteal feed	2005	3: Fourth 12 months of trial	0:Home non-SBA	1:Phase 2
D71	27	0:Home non-SBA			1:Thread used		1:Appropriate cord care	1:Wrapped	0:No Breastfeeding	0:Bathed in 6 hrs	0:Colostrum discarded	0:Pre-lacteal feed	2006	4: Fifth 12 months of trial	0:Home non-SBA	1:Phase 2
D72	26	0:Home non-SBA	0:Not washed hands		1:Thread used	1: sterile instrument	1:Appropriate cord care	1:Wrapped	0:No Breastfeeding	0:Bathed in 6 hrs	1:Colostrum not discarded	0:Pre-lacteal feed	2005	4: Fifth 12 months of trial	0:Home non-SBA	1:Phase 2
D73	27	0:Home non-SBA	0:Not washed hands		1:Thread used	1: sterile instrument	1:Appropriate cord care	1:Wrapped	1:Breastfeeding	0:Bathed in 6 hrs	1:Colostrum not discarded	1:No pre-lacteal feed	2005	4: Fifth 12 months of trial	0:Home non-SBA	1:Phase 2
D74	26	0:Home non-SBA	0:Not washed hands	1:CDK used	1:Thread used	1: sterile instrument	1:Appropriate cord care	1:Wrapped	0:No Breastfeeding	1:Not bathed in 6 hrs	1:Colostrum not discarded	0:Pre-lacteal feed	2006	4: Fifth 12 months of trial	0:Home non-SBA	1:Phase 2
D75	27	2:Institutional delivery			0:No thread			1:Wrapped	0:No Breastfeeding	1:Not bathed in 6 hrs	1:Colostrum not discarded	0:Pre-lacteal feed	2005	3: Fourth 12 months of trial	1:Institutional or Home SBA delivery	1:Phase 2
D76	28	0:Home non-SBA	1:Washed hands	0:No CDK	1:Thread used	0:Not steriled instrument	0:Inappropriate cord care	1:Wrapped	0:No Breastfeeding	0:Bathed in 6 hrs	1:Colostrum not discarded	0:Pre-lacteal feed	2006	4: Fifth 12 months of trial	0:Home non-SBA	1:Phase 2
D77	25	0:Home non-SBA	1:Washed hands		1:Thread used	1: sterile instrument	1:Appropriate cord care	1:Wrapped	1:Breastfeeding	0:Bathed in 6 hrs	1:Colostrum not discarded	0:Pre-lacteal feed	2005	3: Fourth 12 months of trial	0:Home non-SBA	1:Phase 2
D78	26	2:Institutional delivery	1:Washed hands	1:CDK used	1:Thread used	1: sterile instrument	1:Appropriate cord care	1:Wrapped	0:No Breastfeeding	0:Bathed in 6 hrs	1:Colostrum not discarded	0:Pre-lacteal feed	2008	6: Seventh 12 months of trial	1:Institutional or Home SBA delivery	1:Phase 2
D79	26	2:Institutional delivery	1:Washed hands	1:CDK used	1:Thread used	1: sterile instrument	1:Appropriate cord care	1:Wrapped	1:Breastfeeding	1:Not bathed in 6 hrs	1:Colostrum not discarded	1:No pre-lacteal feed	2007	6: Seventh 12 months of trial	1:Institutional or Home SBA delivery	1:Phase 2
D80	26	2:Institutional delivery	1:Washed hands	1:CDK used	1:Thread used	0:Not steriled instrument	1:Appropriate cord care	1:Wrapped	0:No Breastfeeding	1:Not bathed in 6 hrs	1:Colostrum not discarded	1:No pre-lacteal feed	2006	4: Fifth 12 months of trial	1:Institutional or Home SBA delivery	1:Phase 2
D81	26	0:Home non-SBA	1:Washed hands	0:No CDK	1:Thread used	0:Not steriled instrument	1:Appropriate cord care	1:Wrapped	0:No Breastfeeding	1:Not bathed in 6 hrs	1:Colostrum not discarded	1:No pre-lacteal feed	2006	4: Fifth 12 months of trial	0:Home non-SBA	1:Phase 2
D82	26	2:Institutional delivery	1:Washed hands	1:CDK used	1:Thread used	1: sterile instrument	1:Appropriate cord care	1:Wrapped	1:Breastfeeding	1:Not bathed in 6 hrs	1:Colostrum not discarded	1:No pre-lacteal feed	2008	6: Seventh 12 months of trial	1:Institutional or Home SBA delivery	1:Phase 2
D83	26	0:Home non-SBA	0:Not washed hands	0:No CDK	1:Thread used	0:Not steriled instrument	1:Appropriate cord care	1:Wrapped	0:No Breastfeeding	0:Bathed in 6 hrs	1:Colostrum not discarded	1:No pre-lacteal feed	2007	6: Seventh 12 months of trial	0:Home non-SBA	1:Phase 2
D84	26	0:Home non-SBA	1:Washed hands	1:CDK used	1:Thread used	0:Not steriled instrument	1:Appropriate cord care	1:Wrapped	1:Breastfeeding	1:Not bathed in 6 hrs	1:Colostrum not discarded	0:Pre-lacteal feed	2006	4: Fifth 12 months of trial	0:Home non-SBA	1:Phase 2
D85	30	0:Home non-SBA	1:Washed hands	1:CDK used	1:Thread used	1: sterile instrument	1:Appropriate cord care	1:Wrapped	1:Breastfeeding	1:Not bathed in 6 hrs	1:Colostrum not discarded	1:No pre-lacteal feed	2006	4: Fifth 12 months of trial	0:Home non-SBA	1:Phase 2
D86	30	0:Home non-SBA	1:Washed hands	1:CDK used	1:Thread used	1: sterile instrument	0:Inappropriate cord care	1:Wrapped	1:Breastfeeding	1:Not bathed in 6 hrs	1:Colostrum not discarded	1:No pre-lacteal feed	2006	5: Sixth 12 months of trial	0:Home non-SBA	1:Phase 2
D87	26	2:Institutional delivery	1:Washed hands	1:CDK used	1:Thread used	1: sterile instrument	1:Appropriate cord care	1:Wrapped	0:No Breastfeeding	1:Not bathed in 6 hrs	1:Colostrum not discarded	1:No pre-lacteal feed	2008	6: Seventh 12 months of trial	1:Institutional or Home SBA delivery	1:Phase 2
D88	30	2:Institutional delivery			1:Thread used			1:Wrapped	0:No Breastfeeding	1:Not bathed in 6 hrs	0:Colostrum discarded	1:No pre-lacteal feed	2007	6: Seventh 12 months of trial	1:Institutional or Home SBA delivery	1:Phase 2
D89	26	2:Institutional delivery	1:Washed hands		1:Thread used	1: sterile instrument	1:Appropriate cord care	1:Wrapped	1:Breastfeeding	1:Not bathed in 6 hrs	1:Colostrum not discarded	1:No pre-lacteal feed	2006	4: Fifth 12 months of trial	1:Institutional or Home SBA delivery	1:Phase 2
D90	26	0:Home non-SBA			1:Thread used		1:Appropriate cord care	1:Wrapped	1:Breastfeeding	0:Bathed in 6 hrs	1:Colostrum not discarded	1:No pre-lacteal feed	2006	5: Sixth 12 months of trial	0:Home non-SBA	1:Phase 2
D91	26	2:Institutional delivery	1:Washed hands	1:CDK used	1:Thread used	1: sterile instrument	1:Appropriate cord care	1:Wrapped	0:No Breastfeeding	1:Not bathed in 6 hrs	1:Colostrum not discarded	1:No pre-lacteal feed	2008	6: Seventh 12 months of trial	1:Institutional or Home SBA delivery	1:Phase 2
D92	30	0:Home non-SBA			1:Thread used		0:Inappropriate cord care	1:Wrapped	1:Breastfeeding	0:Bathed in 6 hrs	0:Colostrum discarded	1:No pre-lacteal feed	2007	5: Sixth 12 months of trial	0:Home non-SBA	1:Phase 2
D93	26	0:Home non-SBA	1:Washed hands	1:CDK used	1:Thread used	1: sterile instrument	1:Appropriate cord care	1:Wrapped	0:No Breastfeeding	1:Not bathed in 6 hrs	0:Colostrum discarded	1:No pre-lacteal feed	2005	4: Fifth 12 months of trial	0:Home non-SBA	1:Phase 2
D94	28	2:Institutional delivery		0:No CDK	1:Thread used		0:Inappropriate cord care	1:Wrapped	1:Breastfeeding	1:Not bathed in 6 hrs	1:Colostrum not discarded	1:No pre-lacteal feed	2007	6: Seventh 12 months of trial	1:Institutional or Home SBA delivery	1:Phase 2
D95	27	0:Home non-SBA			1:Thread used	0:Not steriled instrument	1:Appropriate cord care	1:Wrapped	1:Breastfeeding	0:Bathed in 6 hrs	1:Colostrum not discarded	0:Pre-lacteal feed	2006	5: Sixth 12 months of trial	0:Home non-SBA	1:Phase 2
D96	27	0:Home non-SBA	0:Not washed hands		0:No thread		0:Inappropriate cord care	1:Wrapped	0:No Breastfeeding	0:Bathed in 6 hrs	0:Colostrum discarded	1:No pre-lacteal feed	2006	5: Sixth 12 months of trial	0:Home non-SBA	1:Phase 2
D97	26	0:Home non-SBA	1:Washed hands	1:CDK used	1:Thread used	1: sterile instrument	1:Appropriate cord care	1:Wrapped	0:No Breastfeeding	1:Not bathed in 6 hrs	1:Colostrum not discarded	0:Pre-lacteal feed	2008	6: Seventh 12 months of trial	0:Home non-SBA	1:Phase 2
D98	26	2:Institutional delivery	1:Washed hands	0:No CDK	1:Thread used	1: sterile instrument	1:Appropriate cord care	1:Wrapped	1:Breastfeeding	1:Not bathed in 6 hrs	1:Colostrum not discarded	1:No pre-lacteal feed	2007	5: Sixth 12 months of trial	1:Institutional or Home SBA delivery	1:Phase 2
D99	30	2:Institutional delivery		0:No CDK	1:Thread used			1:Wrapped	1:Breastfeeding	1:Not bathed in 6 hrs	1:Colostrum not discarded	1:No pre-lacteal feed	2007	5: Sixth 12 months of trial	1:Institutional or Home SBA delivery	1:Phase 2
D100	30	0:Home non-SBA	0:Not washed hands		1:Thread used	0:Not steriled instrument	1:Appropriate cord care	1:Wrapped	1:Breastfeeding	0:Bathed in 6 hrs	0:Colostrum discarded	1:No pre-lacteal feed	2007	5: Sixth 12 months of trial	0:Home non-SBA	1:Phase 2
D101	30	0:Home non-SBA	1:Washed hands		1:Thread used	1: sterile instrument	0:Inappropriate cord care	1:Wrapped	1:Breastfeeding	1:Not bathed in 6 hrs	0:Colostrum discarded	0:Pre-lacteal feed	2005	4: Fifth 12 months of trial	0:Home non-SBA	1:Phase 2
D102	27	2:Institutional delivery	1:Washed hands	1:CDK used	1:Thread used	1: sterile instrument	1:Appropriate cord care	1:Wrapped	1:Breastfeeding	1:Not bathed in 6 hrs	1:Colostrum not discarded	0:Pre-lacteal feed	2005	4: Fifth 12 months of trial	1:Institutional or Home SBA delivery	1:Phase 2
D103	27	2:Institutional delivery	1:Washed hands	1:CDK used	1:Thread used	1: sterile instrument	1:Appropriate cord care	1:Wrapped	1:Breastfeeding	1:Not bathed in 6 hrs	1:Colostrum not discarded	0:Pre-lacteal feed	2005	3: Fourth 12 months of trial	1:Institutional or Home SBA delivery	1:Phase 2
D104	27	2:Institutional delivery		1:CDK used	1:Thread used	1: sterile instrument	1:Appropriate cord care	1:Wrapped	0:No Breastfeeding	1:Not bathed in 6 hrs	1:Colostrum not discarded	1:No pre-lacteal feed	2006	4: Fifth 12 months of trial	1:Institutional or Home SBA delivery	1:Phase 2
D105	30	0:Home non-SBA		1:CDK used	1:Thread used	1: sterile instrument		1:Wrapped	0:No Breastfeeding	1:Not bathed in 6 hrs	1:Colostrum not discarded	0:Pre-lacteal feed	2005	4: Fifth 12 months of trial	0:Home non-SBA	1:Phase 2
D106	27	0:Home non-SBA			0:No thread		0:Inappropriate cord care	1:Wrapped	0:No Breastfeeding	1:Not bathed in 6 hrs	0:Colostrum discarded	1:No pre-lacteal feed	2006	4: Fifth 12 months of trial	0:Home non-SBA	1:Phase 2
D107	27	0:Home non-SBA	0:Not washed hands		0:No thread	1: sterile instrument	1:Appropriate cord care	1:Wrapped	0:No Breastfeeding	0:Bathed in 6 hrs	1:Colostrum not discarded	1:No pre-lacteal feed	2006	4: Fifth 12 months of trial	0:Home non-SBA	1:Phase 2
D108	27	2:Institutional delivery	1:Washed hands	1:CDK used	1:Thread used	1: sterile instrument	1:Appropriate cord care	1:Wrapped	0:No Breastfeeding	1:Not bathed in 6 hrs	1:Colostrum not discarded	1:No pre-lacteal feed	2005	3: Fourth 12 months of trial	1:Institutional or Home SBA delivery	1:Phase 2
D109	26	2:Institutional delivery	1:Washed hands	1:CDK used	1:Thread used	1: sterile instrument	1:Appropriate cord care	1:Wrapped	1:Breastfeeding	0:Bathed in 6 hrs	1:Colostrum not discarded	1:No pre-lacteal feed	2006	4: Fifth 12 months of trial	1:Institutional or Home SBA delivery	1:Phase 2
D110	30	0:Home non-SBA	1:Washed hands		1:Thread used	0:Not steriled instrument	1:Appropriate cord care	1:Wrapped	0:No Breastfeeding	1:Not bathed in 6 hrs	1:Colostrum not discarded	1:No pre-lacteal feed	2005	4: Fifth 12 months of trial	0:Home non-SBA	1:Phase 2
D111	30	0:Home non-SBA	1:Washed hands	1:CDK used	1:Thread used	1: sterile instrument	1:Appropriate cord care	1:Wrapped	0:No Breastfeeding	1:Not bathed in 6 hrs	1:Colostrum not discarded	0:Pre-lacteal feed	2006	4: Fifth 12 months of trial	0:Home non-SBA	1:Phase 2
D112	27	0:Home non-SBA	0:Not washed hands		1:Thread used	1: sterile instrument	0:Inappropriate cord care	1:Wrapped	0:No Breastfeeding	0:Bathed in 6 hrs	1:Colostrum not discarded	1:No pre-lacteal feed	2006	4: Fifth 12 months of trial	0:Home non-SBA	1:Phase 2
D113	26	0:Home non-SBA	1:Washed hands	0:No CDK	1:Thread used	1: sterile instrument	1:Appropriate cord care	1:Wrapped	1:Breastfeeding	0:Bathed in 6 hrs	1:Colostrum not discarded	0:Pre-lacteal feed	2005	3: Fourth 12 months of trial	0:Home non-SBA	1:Phase 2
D114	27	0:Home non-SBA	1:Washed hands	1:CDK used	1:Thread used	1: sterile instrument	0:Inappropriate cord care	1:Wrapped	1:Breastfeeding	1:Not bathed in 6 hrs	1:Colostrum not discarded	1:No pre-lacteal feed	2006	4: Fifth 12 months of trial	0:Home non-SBA	1:Phase 2
D115	27	2:Institutional delivery	1:Washed hands	1:CDK used	1:Thread used	1: sterile instrument	1:Appropriate cord care	1:Wrapped	1:Breastfeeding	1:Not bathed in 6 hrs	0:Colostrum discarded	1:No pre-lacteal feed	2008	6: Seventh 12 months of trial	1:Institutional or Home SBA delivery	1:Phase 2
D116	25	2:Institutional delivery	1:Washed hands	0:No CDK	1:Thread used		1:Appropriate cord care	1:Wrapped	0:No Breastfeeding	1:Not bathed in 6 hrs	1:Colostrum not discarded	1:No pre-lacteal feed	2008	6: Seventh 12 months of trial	1:Institutional or Home SBA delivery	1:Phase 2
D117	30	2:Institutional delivery		1:CDK used	1:Thread used	1: sterile instrument	0:Inappropriate cord care	1:Wrapped	0:No Breastfeeding	1:Not bathed in 6 hrs	1:Colostrum not discarded	1:No pre-lacteal feed	2007	5: Sixth 12 months of trial	1:Institutional or Home SBA delivery	1:Phase 2
D118	30	0:Home non-SBA	0:Not washed hands		0:No thread	0:Not steriled instrument	0:Inappropriate cord care	1:Wrapped	1:Breastfeeding	0:Bathed in 6 hrs	0:Colostrum discarded	1:No pre-lacteal feed	2007	5: Sixth 12 months of trial	0:Home non-SBA	1:Phase 2
D119	30	2:Institutional delivery			1:Thread used			1:Wrapped	0:No Breastfeeding	1:Not bathed in 6 hrs	0:Colostrum discarded	1:No pre-lacteal feed	2006	4: Fifth 12 months of trial	1:Institutional or Home SBA delivery	1:Phase 2
D120	27	0:Home non-SBA	0:Not washed hands		1:Thread used		1:Appropriate cord care	1:Wrapped	0:No Breastfeeding	0:Bathed in 6 hrs	0:Colostrum discarded	1:No pre-lacteal feed	2007	5: Sixth 12 months of trial	0:Home non-SBA	1:Phase 2
D121	27	2:Institutional delivery	1:Washed hands	1:CDK used	1:Thread used	1: sterile instrument	1:Appropriate cord care	1:Wrapped	0:No Breastfeeding	1:Not bathed in 6 hrs	1:Colostrum not discarded	1:No pre-lacteal feed	2006	4: Fifth 12 months of trial	1:Institutional or Home SBA delivery	1:Phase 2
D122	30	0:Home non-SBA	0:Not washed hands	0:No CDK	1:Thread used	1: sterile instrument	1:Appropriate cord care	1:Wrapped	0:No Breastfeeding	1:Not bathed in 6 hrs	1:Colostrum not discarded	1:No pre-lacteal feed	2007	5: Sixth 12 months of trial	0:Home non-SBA	1:Phase 2
D123	27	2:Institutional delivery	1:Washed hands	1:CDK used	1:Thread used	1: sterile instrument	1:Appropriate cord care	1:Wrapped	0:No Breastfeeding	1:Not bathed in 6 hrs	1:Colostrum not discarded	1:No pre-lacteal feed	2007	5: Sixth 12 months of trial	1:Institutional or Home SBA delivery	1:Phase 2
D124	30	0:Home non-SBA	1:Washed hands	0:No CDK	1:Thread used	0:Not steriled instrument	1:Appropriate cord care	1:Wrapped	0:No Breastfeeding	1:Not bathed in 6 hrs	1:Colostrum not discarded	1:No pre-lacteal feed	2007	5: Sixth 12 months of trial	0:Home non-SBA	1:Phase 2
D125	27	0:Home non-SBA	0:Not washed hands		1:Thread used	1: sterile instrument	1:Appropriate cord care	1:Wrapped	0:No Breastfeeding	0:Bathed in 6 hrs	0:Colostrum discarded	0:Pre-lacteal feed	2007	5: Sixth 12 months of trial	0:Home non-SBA	1:Phase 2
D126	29	0:Home non-SBA	1:Washed hands	1:CDK used	1:Thread used	1: sterile instrument	1:Appropriate cord care	1:Wrapped	1:Breastfeeding	1:Not bathed in 6 hrs	1:Colostrum not discarded	1:No pre-lacteal feed	2006	4: Fifth 12 months of trial	0:Home non-SBA	1:Phase 2
D127	30	0:Home non-SBA	1:Washed hands		1:Thread used	0:Not steriled instrument	1:Appropriate cord care	1:Wrapped	0:No Breastfeeding	0:Bathed in 6 hrs	0:Colostrum discarded	1:No pre-lacteal feed	2005	3: Fourth 12 months of trial	0:Home non-SBA	1:Phase 2
D128	30	2:Institutional delivery	1:Washed hands		1:Thread used		0:Inappropriate cord care	1:Wrapped	0:No Breastfeeding	1:Not bathed in 6 hrs	1:Colostrum not discarded	1:No pre-lacteal feed	2007	6: Seventh 12 months of trial	1:Institutional or Home SBA delivery	1:Phase 2
D129	27	0:Home non-SBA	0:Not washed hands	0:No CDK	1:Thread used	1: sterile instrument	1:Appropriate cord care	1:Wrapped	0:No Breastfeeding	1:Not bathed in 6 hrs	1:Colostrum not discarded	1:No pre-lacteal feed	2005	3: Fourth 12 months of trial	0:Home non-SBA	1:Phase 2
D130	30	1:Home SBA			1:Thread used		1:Appropriate cord care	1:Wrapped	0:No Breastfeeding	1:Not bathed in 6 hrs	1:Colostrum not discarded	1:No pre-lacteal feed	2005	3: Fourth 12 months of trial	1:Institutional or Home SBA delivery	1:Phase 2
D131	27	0:Home non-SBA	0:Not washed hands		1:Thread used	1: sterile instrument	1:Appropriate cord care	1:Wrapped	1:Breastfeeding	1:Not bathed in 6 hrs	0:Colostrum discarded	0:Pre-lacteal feed	2005	4: Fifth 12 months of trial	0:Home non-SBA	1:Phase 2
D132	27	2:Institutional delivery	1:Washed hands	1:CDK used	1:Thread used	1: sterile instrument	1:Appropriate cord care	1:Wrapped	0:No Breastfeeding	1:Not bathed in 6 hrs	1:Colostrum not discarded	1:No pre-lacteal feed	2007	6: Seventh 12 months of trial	1:Institutional or Home SBA delivery	1:Phase 2
D133	26	1:Home SBA	0:Not washed hands	0:No CDK	1:Thread used	1: sterile instrument	1:Appropriate cord care	1:Wrapped	1:Breastfeeding	1:Not bathed in 6 hrs	1:Colostrum not discarded	1:No pre-lacteal feed	2007	5: Sixth 12 months of trial	1:Institutional or Home SBA delivery	1:Phase 2
D134	27	2:Institutional delivery			1:Thread used	1: sterile instrument	0:Inappropriate cord care	1:Wrapped	0:No Breastfeeding	1:Not bathed in 6 hrs	1:Colostrum not discarded	1:No pre-lacteal feed	2006	4: Fifth 12 months of trial	1:Institutional or Home SBA delivery	1:Phase 2
D135	26	0:Home non-SBA	0:Not washed hands		1:Thread used	0:Not steriled instrument	1:Appropriate cord care	1:Wrapped	1:Breastfeeding	1:Not bathed in 6 hrs	1:Colostrum not discarded	1:No pre-lacteal feed	2006	5: Sixth 12 months of trial	0:Home non-SBA	1:Phase 2
D136	27	2:Institutional delivery	1:Washed hands	1:CDK used	1:Thread used	1: sterile instrument	1:Appropriate cord care	1:Wrapped	0:No Breastfeeding	1:Not bathed in 6 hrs	1:Colostrum not discarded	0:Pre-lacteal feed	2005	3: Fourth 12 months of trial	1:Institutional or Home SBA delivery	1:Phase 2
D137	29	0:Home non-SBA	1:Washed hands	1:CDK used	1:Thread used	1: sterile instrument	1:Appropriate cord care	1:Wrapped	1:Breastfeeding	1:Not bathed in 6 hrs	1:Colostrum not discarded	1:No pre-lacteal feed	2006	4: Fifth 12 months of trial	0:Home non-SBA	1:Phase 2
D138	27	2:Institutional delivery			1:Thread used	1: sterile instrument	1:Appropriate cord care	1:Wrapped	1:Breastfeeding	1:Not bathed in 6 hrs	0:Colostrum discarded	1:No pre-lacteal feed	2005	3: Fourth 12 months of trial	1:Institutional or Home SBA delivery	1:Phase 2
D139	26	0:Home non-SBA	1:Washed hands		1:Thread used	0:Not steriled instrument	0:Inappropriate cord care	1:Wrapped	0:No Breastfeeding	1:Not bathed in 6 hrs		0:Pre-lacteal feed	2006	4: Fifth 12 months of trial	0:Home non-SBA	1:Phase 2
D140	30	0:Home non-SBA	0:Not washed hands		1:Thread used	0:Not steriled instrument	1:Appropriate cord care	1:Wrapped	1:Breastfeeding	0:Bathed in 6 hrs	1:Colostrum not discarded	1:No pre-lacteal feed	2007	6: Seventh 12 months of trial	0:Home non-SBA	1:Phase 2
D141	30	2:Institutional delivery		1:CDK used	1:Thread used		1:Appropriate cord care	1:Wrapped	1:Breastfeeding	1:Not bathed in 6 hrs	1:Colostrum not discarded	1:No pre-lacteal feed	2007	6: Seventh 12 months of trial	1:Institutional or Home SBA delivery	1:Phase 2
D142	26	0:Home non-SBA	1:Washed hands	0:No CDK	1:Thread used	1: sterile instrument	1:Appropriate cord care	1:Wrapped	0:No Breastfeeding	1:Not bathed in 6 hrs	1:Colostrum not discarded	1:No pre-lacteal feed	2006	4: Fifth 12 months of trial	0:Home non-SBA	1:Phase 2
D143	26	1:Home SBA	1:Washed hands	1:CDK used	1:Thread used	1: sterile instrument	1:Appropriate cord care	1:Wrapped	1:Breastfeeding	1:Not bathed in 6 hrs	1:Colostrum not discarded	1:No pre-lacteal feed	2005	4: Fifth 12 months of trial	1:Institutional or Home SBA delivery	1:Phase 2
D144	27	0:Home non-SBA	0:Not washed hands	0:No CDK	1:Thread used	0:Not steriled instrument	0:Inappropriate cord care	1:Wrapped	0:No Breastfeeding	0:Bathed in 6 hrs	0:Colostrum discarded	1:No pre-lacteal feed	2007	6: Seventh 12 months of trial	0:Home non-SBA	1:Phase 2
D145	28	0:Home non-SBA	1:Washed hands	1:CDK used	1:Thread used	1: sterile instrument	0:Inappropriate cord care	1:Wrapped	0:No Breastfeeding	1:Not bathed in 6 hrs	1:Colostrum not discarded	0:Pre-lacteal feed	2005	4: Fifth 12 months of trial	0:Home non-SBA	1:Phase 2
D146	27	2:Institutional delivery	1:Washed hands	1:CDK used	1:Thread used	1: sterile instrument	1:Appropriate cord care	1:Wrapped	0:No Breastfeeding	1:Not bathed in 6 hrs	0:Colostrum discarded	1:No pre-lacteal feed	2006	4: Fifth 12 months of trial	1:Institutional or Home SBA delivery	1:Phase 2
D147	27	0:Home non-SBA			0:No thread		0:Inappropriate cord care	1:Wrapped	0:No Breastfeeding	0:Bathed in 6 hrs	1:Colostrum not discarded	1:No pre-lacteal feed	2005	4: Fifth 12 months of trial	0:Home non-SBA	1:Phase 2
D148	29	0:Home non-SBA	1:Washed hands	1:CDK used	1:Thread used	1: sterile instrument	1:Appropriate cord care	1:Wrapped	1:Breastfeeding	1:Not bathed in 6 hrs	1:Colostrum not discarded	1:No pre-lacteal feed	2007	6: Seventh 12 months of trial	0:Home non-SBA	1:Phase 2
D149	26	2:Institutional delivery	1:Washed hands	1:CDK used	1:Thread used	1: sterile instrument	1:Appropriate cord care	1:Wrapped	0:No Breastfeeding	1:Not bathed in 6 hrs	1:Colostrum not discarded	1:No pre-lacteal feed	2007	5: Sixth 12 months of trial	1:Institutional or Home SBA delivery	1:Phase 2
D150	27	2:Institutional delivery	1:Washed hands	1:CDK used	1:Thread used	1: sterile instrument	1:Appropriate cord care	1:Wrapped	0:No Breastfeeding	1:Not bathed in 6 hrs	1:Colostrum not discarded	0:Pre-lacteal feed	2006	4: Fifth 12 months of trial	1:Institutional or Home SBA delivery	1:Phase 2
D151	26	0:Home non-SBA	1:Washed hands	1:CDK used	1:Thread used	1: sterile instrument	1:Appropriate cord care	1:Wrapped	1:Breastfeeding	0:Bathed in 6 hrs	0:Colostrum discarded	1:No pre-lacteal feed	2007	6: Seventh 12 months of trial	0:Home non-SBA	1:Phase 2
D152	27	0:Home non-SBA	0:Not washed hands		0:No thread		0:Inappropriate cord care	1:Wrapped	0:No Breastfeeding	1:Not bathed in 6 hrs	1:Colostrum not discarded	1:No pre-lacteal feed	2007	5: Sixth 12 months of trial	0:Home non-SBA	1:Phase 2
D153	28	2:Institutional delivery			0:No thread		0:Inappropriate cord care	1:Wrapped	0:No Breastfeeding	1:Not bathed in 6 hrs		0:Pre-lacteal feed	2007	6: Seventh 12 months of trial	1:Institutional or Home SBA delivery	1:Phase 2
D154	30	0:Home non-SBA	0:Not washed hands		1:Thread used	0:Not steriled instrument	0:Inappropriate cord care	1:Wrapped	1:Breastfeeding	0:Bathed in 6 hrs	1:Colostrum not discarded	1:No pre-lacteal feed	2007	5: Sixth 12 months of trial	0:Home non-SBA	1:Phase 2
D155	27	2:Institutional delivery	1:Washed hands		1:Thread used		1:Appropriate cord care	1:Wrapped	1:Breastfeeding	1:Not bathed in 6 hrs	1:Colostrum not discarded	1:No pre-lacteal feed	2006	4: Fifth 12 months of trial	1:Institutional or Home SBA delivery	1:Phase 2
D156	29	0:Home non-SBA	1:Washed hands	0:No CDK	1:Thread used	1: sterile instrument	1:Appropriate cord care	1:Wrapped	0:No Breastfeeding	1:Not bathed in 6 hrs	1:Colostrum not discarded	1:No pre-lacteal feed	2006	4: Fifth 12 months of trial	0:Home non-SBA	1:Phase 2
D157	26	0:Home non-SBA	1:Washed hands	0:No CDK	1:Thread used	1: sterile instrument	1:Appropriate cord care	1:Wrapped	0:No Breastfeeding	1:Not bathed in 6 hrs	1:Colostrum not discarded	1:No pre-lacteal feed	2007	5: Sixth 12 months of trial	0:Home non-SBA	1:Phase 2
D158	27	0:Home non-SBA		0:No CDK	1:Thread used	0:Not steriled instrument	1:Appropriate cord care	1:Wrapped	1:Breastfeeding	0:Bathed in 6 hrs	1:Colostrum not discarded	1:No pre-lacteal feed	2007	6: Seventh 12 months of trial	0:Home non-SBA	1:Phase 2
D159	27	2:Institutional delivery	1:Washed hands	1:CDK used	1:Thread used	1: sterile instrument	1:Appropriate cord care	1:Wrapped	0:No Breastfeeding	1:Not bathed in 6 hrs	1:Colostrum not discarded	0:Pre-lacteal feed	2005	4: Fifth 12 months of trial	1:Institutional or Home SBA delivery	1:Phase 2
D160	27	0:Home non-SBA	0:Not washed hands	0:No CDK	1:Thread used	1: sterile instrument	0:Inappropriate cord care	1:Wrapped	0:No Breastfeeding	0:Bathed in 6 hrs	0:Colostrum discarded	1:No pre-lacteal feed	2006	4: Fifth 12 months of trial	0:Home non-SBA	1:Phase 2
D161	27	0:Home non-SBA	0:Not washed hands	0:No CDK	1:Thread used	1: sterile instrument	1:Appropriate cord care	1:Wrapped	0:No Breastfeeding	0:Bathed in 6 hrs	0:Colostrum discarded	1:No pre-lacteal feed	2006	5: Sixth 12 months of trial	0:Home non-SBA	1:Phase 2
D162	27	2:Institutional delivery	1:Washed hands	1:CDK used	1:Thread used	1: sterile instrument	1:Appropriate cord care	1:Wrapped	0:No Breastfeeding	1:Not bathed in 6 hrs	1:Colostrum not discarded	0:Pre-lacteal feed	2007	5: Sixth 12 months of trial	1:Institutional or Home SBA delivery	1:Phase 2
D163	30	0:Home non-SBA	0:Not washed hands		1:Thread used	0:Not steriled instrument	1:Appropriate cord care	1:Wrapped	1:Breastfeeding	1:Not bathed in 6 hrs	1:Colostrum not discarded	1:No pre-lacteal feed	2006	4: Fifth 12 months of trial	0:Home non-SBA	1:Phase 2
D164	27	2:Institutional delivery	1:Washed hands	1:CDK used	1:Thread used	1: sterile instrument	0:Inappropriate cord care	1:Wrapped	0:No Breastfeeding	1:Not bathed in 6 hrs	0:Colostrum discarded	1:No pre-lacteal feed	2007	6: Seventh 12 months of trial	1:Institutional or Home SBA delivery	1:Phase 2
D165	26	0:Home non-SBA	0:Not washed hands		1:Thread used		0:Inappropriate cord care	1:Wrapped	1:Breastfeeding	0:Bathed in 6 hrs	1:Colostrum not discarded	1:No pre-lacteal feed	2007	5: Sixth 12 months of trial	0:Home non-SBA	1:Phase 2
D166	30	0:Home non-SBA	1:Washed hands	1:CDK used	1:Thread used	1: sterile instrument	1:Appropriate cord care	1:Wrapped	0:No Breastfeeding	1:Not bathed in 6 hrs	1:Colostrum not discarded	1:No pre-lacteal feed	2007	5: Sixth 12 months of trial	0:Home non-SBA	1:Phase 2
D167	30	0:Home non-SBA	1:Washed hands		1:Thread used	1: sterile instrument	0:Inappropriate cord care	1:Wrapped	0:No Breastfeeding	0:Bathed in 6 hrs	0:Colostrum discarded	0:Pre-lacteal feed	2007	6: Seventh 12 months of trial	0:Home non-SBA	1:Phase 2
D168	30	2:Institutional delivery			1:Thread used		0:Inappropriate cord care	1:Wrapped	0:No Breastfeeding	1:Not bathed in 6 hrs	0:Colostrum discarded	1:No pre-lacteal feed	2007	6: Seventh 12 months of trial	1:Institutional or Home SBA delivery	1:Phase 2
D169	26	1:Home SBA	1:Washed hands	1:CDK used	1:Thread used	1: sterile instrument	1:Appropriate cord care	1:Wrapped	1:Breastfeeding	1:Not bathed in 6 hrs	1:Colostrum not discarded	1:No pre-lacteal feed	2005	3: Fourth 12 months of trial	1:Institutional or Home SBA delivery	1:Phase 2
D170	30	0:Home non-SBA	1:Washed hands		1:Thread used	1: sterile instrument	0:Inappropriate cord care	1:Wrapped	0:No Breastfeeding	0:Bathed in 6 hrs	0:Colostrum discarded	1:No pre-lacteal feed	2008	6: Seventh 12 months of trial	0:Home non-SBA	1:Phase 2
D171	27	0:Home non-SBA	1:Washed hands		1:Thread used		0:Inappropriate cord care	1:Wrapped	1:Breastfeeding	1:Not bathed in 6 hrs	0:Colostrum discarded	1:No pre-lacteal feed	2007	5: Sixth 12 months of trial	0:Home non-SBA	1:Phase 2
D172	30	0:Home non-SBA	0:Not washed hands	1:CDK used	1:Thread used	0:Not steriled instrument	1:Appropriate cord care	1:Wrapped	1:Breastfeeding	0:Bathed in 6 hrs	0:Colostrum discarded	1:No pre-lacteal feed	2007	6: Seventh 12 months of trial	0:Home non-SBA	1:Phase 2
D173	25	2:Institutional delivery	1:Washed hands		1:Thread used		1:Appropriate cord care	1:Wrapped	1:Breastfeeding	1:Not bathed in 6 hrs	1:Colostrum not discarded	1:No pre-lacteal feed	2005	4: Fifth 12 months of trial	1:Institutional or Home SBA delivery	1:Phase 2
D174	29	0:Home non-SBA	0:Not washed hands		0:No thread		0:Inappropriate cord care	1:Wrapped	1:Breastfeeding	0:Bathed in 6 hrs	0:Colostrum discarded	1:No pre-lacteal feed	2007	5: Sixth 12 months of trial	0:Home non-SBA	1:Phase 2
D175	27	2:Institutional delivery	1:Washed hands		1:Thread used		1:Appropriate cord care	1:Wrapped	1:Breastfeeding	1:Not bathed in 6 hrs	1:Colostrum not discarded	1:No pre-lacteal feed	2006	5: Sixth 12 months of trial	1:Institutional or Home SBA delivery	1:Phase 2
D176	27	2:Institutional delivery	1:Washed hands	1:CDK used	1:Thread used	1: sterile instrument	1:Appropriate cord care	1:Wrapped	0:No Breastfeeding	1:Not bathed in 6 hrs	0:Colostrum discarded	0:Pre-lacteal feed	2006	4: Fifth 12 months of trial	1:Institutional or Home SBA delivery	1:Phase 2
D177	30	2:Institutional delivery		0:No CDK	1:Thread used			1:Wrapped	0:No Breastfeeding	1:Not bathed in 6 hrs	1:Colostrum not discarded	1:No pre-lacteal feed	2006	5: Sixth 12 months of trial	1:Institutional or Home SBA delivery	1:Phase 2
D178	30	0:Home non-SBA	0:Not washed hands	0:No CDK	1:Thread used	1: sterile instrument	1:Appropriate cord care	1:Wrapped	0:No Breastfeeding	1:Not bathed in 6 hrs	1:Colostrum not discarded	0:Pre-lacteal feed	2007	5: Sixth 12 months of trial	0:Home non-SBA	1:Phase 2
D179	25	2:Institutional delivery	1:Washed hands		1:Thread used		1:Appropriate cord care	1:Wrapped	1:Breastfeeding	1:Not bathed in 6 hrs	1:Colostrum not discarded	1:No pre-lacteal feed	2007	6: Seventh 12 months of trial	1:Institutional or Home SBA delivery	1:Phase 2
D180	28	1:Home SBA	1:Washed hands	1:CDK used	1:Thread used	1: sterile instrument	0:Inappropriate cord care	1:Wrapped	1:Breastfeeding	1:Not bathed in 6 hrs	1:Colostrum not discarded	0:Pre-lacteal feed	2006	4: Fifth 12 months of trial	1:Institutional or Home SBA delivery	1:Phase 2
D181	30	0:Home non-SBA	1:Washed hands		1:Thread used	1: sterile instrument	0:Inappropriate cord care	1:Wrapped	1:Breastfeeding	1:Not bathed in 6 hrs	1:Colostrum not discarded	1:No pre-lacteal feed	2007	5: Sixth 12 months of trial	0:Home non-SBA	1:Phase 2
D182	27	2:Institutional delivery	1:Washed hands	1:CDK used	1:Thread used	1: sterile instrument	1:Appropriate cord care	1:Wrapped	1:Breastfeeding	1:Not bathed in 6 hrs	1:Colostrum not discarded	1:No pre-lacteal feed	2008	6: Seventh 12 months of trial	1:Institutional or Home SBA delivery	1:Phase 2
D183	27	2:Institutional delivery	1:Washed hands	1:CDK used	1:Thread used	1: sterile instrument	0:Inappropriate cord care	1:Wrapped	0:No Breastfeeding	1:Not bathed in 6 hrs	1:Colostrum not discarded	0:Pre-lacteal feed	2006	5: Sixth 12 months of trial	1:Institutional or Home SBA delivery	1:Phase 2
D184	27	0:Home non-SBA			1:Thread used	0:Not steriled instrument	1:Appropriate cord care	1:Wrapped	0:No Breastfeeding	0:Bathed in 6 hrs	0:Colostrum discarded	0:Pre-lacteal feed	2007	5: Sixth 12 months of trial	0:Home non-SBA	1:Phase 2
D185	26	2:Institutional delivery	1:Washed hands		1:Thread used	1: sterile instrument		1:Wrapped	1:Breastfeeding	1:Not bathed in 6 hrs	1:Colostrum not discarded	1:No pre-lacteal feed	2006	5: Sixth 12 months of trial	1:Institutional or Home SBA delivery	1:Phase 2
D186	27	2:Institutional delivery	1:Washed hands	1:CDK used	1:Thread used	1: sterile instrument	0:Inappropriate cord care	1:Wrapped	1:Breastfeeding	1:Not bathed in 6 hrs	0:Colostrum discarded	1:No pre-lacteal feed	2007	6: Seventh 12 months of trial	1:Institutional or Home SBA delivery	1:Phase 2
D187	27	0:Home non-SBA	0:Not washed hands		1:Thread used	0:Not steriled instrument	1:Appropriate cord care	1:Wrapped	1:Breastfeeding	0:Bathed in 6 hrs	0:Colostrum discarded	1:No pre-lacteal feed	2006	5: Sixth 12 months of trial	0:Home non-SBA	1:Phase 2
D188	25	2:Institutional delivery	1:Washed hands		1:Thread used		1:Appropriate cord care	1:Wrapped	1:Breastfeeding	1:Not bathed in 6 hrs	1:Colostrum not discarded	1:No pre-lacteal feed	2005	4: Fifth 12 months of trial	1:Institutional or Home SBA delivery	1:Phase 2
D189	27	0:Home non-SBA	0:Not washed hands	0:No CDK	1:Thread used	1: sterile instrument	1:Appropriate cord care	1:Wrapped	1:Breastfeeding	0:Bathed in 6 hrs	1:Colostrum not discarded	1:No pre-lacteal feed	2007	5: Sixth 12 months of trial	0:Home non-SBA	1:Phase 2
D190	26	0:Home non-SBA	1:Washed hands	1:CDK used	1:Thread used	1: sterile instrument	1:Appropriate cord care	1:Wrapped	0:No Breastfeeding	1:Not bathed in 6 hrs	1:Colostrum not discarded	0:Pre-lacteal feed	2007	5: Sixth 12 months of trial	0:Home non-SBA	1:Phase 2
D191	26	0:Home non-SBA			1:Thread used	1: sterile instrument	1:Appropriate cord care	1:Wrapped	1:Breastfeeding	0:Bathed in 6 hrs	1:Colostrum not discarded	1:No pre-lacteal feed	2006	4: Fifth 12 months of trial	0:Home non-SBA	1:Phase 2
D192	30	0:Home non-SBA	1:Washed hands	1:CDK used	1:Thread used	1: sterile instrument	0:Inappropriate cord care	1:Wrapped	0:No Breastfeeding	0:Bathed in 6 hrs	1:Colostrum not discarded	0:Pre-lacteal feed	2007	5: Sixth 12 months of trial	0:Home non-SBA	1:Phase 2
D193	30	1:Home SBA	1:Washed hands	1:CDK used	1:Thread used	1: sterile instrument	1:Appropriate cord care	1:Wrapped	1:Breastfeeding	1:Not bathed in 6 hrs	1:Colostrum not discarded	1:No pre-lacteal feed	2007	5: Sixth 12 months of trial	1:Institutional or Home SBA delivery	1:Phase 2
D194	27	0:Home non-SBA	1:Washed hands	1:CDK used	1:Thread used	1: sterile instrument	1:Appropriate cord care	1:Wrapped	0:No Breastfeeding	1:Not bathed in 6 hrs	0:Colostrum discarded	1:No pre-lacteal feed	2006	4: Fifth 12 months of trial	0:Home non-SBA	1:Phase 2
D195	27	2:Institutional delivery	1:Washed hands	1:CDK used	1:Thread used	1: sterile instrument	0:Inappropriate cord care	1:Wrapped	1:Breastfeeding	1:Not bathed in 6 hrs	0:Colostrum discarded	1:No pre-lacteal feed	2007	6: Seventh 12 months of trial	1:Institutional or Home SBA delivery	1:Phase 2
D196	27	2:Institutional delivery	1:Washed hands	1:CDK used	1:Thread used	1: sterile instrument	0:Inappropriate cord care	1:Wrapped	0:No Breastfeeding	1:Not bathed in 6 hrs	1:Colostrum not discarded	0:Pre-lacteal feed	2007	6: Seventh 12 months of trial	1:Institutional or Home SBA delivery	1:Phase 2
D197	27	2:Institutional delivery	1:Washed hands	1:CDK used	1:Thread used	1: sterile instrument	1:Appropriate cord care	1:Wrapped	0:No Breastfeeding	1:Not bathed in 6 hrs	1:Colostrum not discarded	1:No pre-lacteal feed	2006	5: Sixth 12 months of trial	1:Institutional or Home SBA delivery	1:Phase 2
D198	27	0:Home non-SBA	0:Not washed hands		1:Thread used	1: sterile instrument	1:Appropriate cord care	1:Wrapped	1:Breastfeeding	0:Bathed in 6 hrs	1:Colostrum not discarded	1:No pre-lacteal feed	2006	4: Fifth 12 months of trial	0:Home non-SBA	1:Phase 2
D199	27	0:Home non-SBA	0:Not washed hands		1:Thread used	1: sterile instrument	0:Inappropriate cord care	1:Wrapped	0:No Breastfeeding	0:Bathed in 6 hrs	0:Colostrum discarded	0:Pre-lacteal feed	2006	5: Sixth 12 months of trial	0:Home non-SBA	1:Phase 2
D200	27	0:Home non-SBA	0:Not washed hands		1:Thread used	1: sterile instrument	0:Inappropriate cord care	1:Wrapped	1:Breastfeeding	0:Bathed in 6 hrs	1:Colostrum not discarded	1:No pre-lacteal feed	2007	5: Sixth 12 months of trial	0:Home non-SBA	1:Phase 2
D201	27	0:Home non-SBA	0:Not washed hands	1:CDK used	1:Thread used	1: sterile instrument	1:Appropriate cord care	1:Wrapped	0:No Breastfeeding	1:Not bathed in 6 hrs	1:Colostrum not discarded	1:No pre-lacteal feed	2005	4: Fifth 12 months of trial	0:Home non-SBA	1:Phase 2
D202	30	2:Institutional delivery	1:Washed hands		1:Thread used		0:Inappropriate cord care	1:Wrapped	1:Breastfeeding	1:Not bathed in 6 hrs	0:Colostrum discarded	1:No pre-lacteal feed	2008	6: Seventh 12 months of trial	1:Institutional or Home SBA delivery	1:Phase 2
D203	27	2:Institutional delivery	1:Washed hands	1:CDK used	1:Thread used	1: sterile instrument	1:Appropriate cord care	1:Wrapped	0:No Breastfeeding	1:Not bathed in 6 hrs	1:Colostrum not discarded	1:No pre-lacteal feed	2007	6: Seventh 12 months of trial	1:Institutional or Home SBA delivery	1:Phase 2
D204	27	2:Institutional delivery	1:Washed hands	1:CDK used	1:Thread used	1: sterile instrument	1:Appropriate cord care	1:Wrapped	0:No Breastfeeding	1:Not bathed in 6 hrs	1:Colostrum not discarded	1:No pre-lacteal feed	2007	5: Sixth 12 months of trial	1:Institutional or Home SBA delivery	1:Phase 2
D205	28	2:Institutional delivery		0:No CDK	1:Thread used		1:Appropriate cord care	1:Wrapped	1:Breastfeeding	1:Not bathed in 6 hrs	1:Colostrum not discarded	1:No pre-lacteal feed	2007	6: Seventh 12 months of trial	1:Institutional or Home SBA delivery	1:Phase 2
D206	30	0:Home non-SBA	0:Not washed hands		1:Thread used	0:Not steriled instrument	0:Inappropriate cord care	1:Wrapped	1:Breastfeeding	1:Not bathed in 6 hrs	1:Colostrum not discarded	1:No pre-lacteal feed	2007	5: Sixth 12 months of trial	0:Home non-SBA	1:Phase 2
D207	27	2:Institutional delivery		1:CDK used	1:Thread used		1:Appropriate cord care	1:Wrapped	0:No Breastfeeding	1:Not bathed in 6 hrs	1:Colostrum not discarded	0:Pre-lacteal feed	2007	6: Seventh 12 months of trial	1:Institutional or Home SBA delivery	1:Phase 2
D208	30	2:Institutional delivery			1:Thread used		0:Inappropriate cord care	1:Wrapped	0:No Breastfeeding	1:Not bathed in 6 hrs	0:Colostrum discarded	1:No pre-lacteal feed	2007	5: Sixth 12 months of trial	1:Institutional or Home SBA delivery	1:Phase 2
D209	27	2:Institutional delivery	1:Washed hands	1:CDK used	1:Thread used	1: sterile instrument	1:Appropriate cord care	1:Wrapped	1:Breastfeeding	1:Not bathed in 6 hrs	1:Colostrum not discarded	1:No pre-lacteal feed	2007	5: Sixth 12 months of trial	1:Institutional or Home SBA delivery	1:Phase 2
D210	27	2:Institutional delivery		0:No CDK	1:Thread used	1: sterile instrument	1:Appropriate cord care	1:Wrapped	1:Breastfeeding	1:Not bathed in 6 hrs	1:Colostrum not discarded	0:Pre-lacteal feed	2005	4: Fifth 12 months of trial	1:Institutional or Home SBA delivery	1:Phase 2
D211	30	2:Institutional delivery			1:Thread used			1:Wrapped	0:No Breastfeeding	1:Not bathed in 6 hrs	1:Colostrum not discarded	1:No pre-lacteal feed	2006	4: Fifth 12 months of trial	1:Institutional or Home SBA delivery	1:Phase 2
D212	27	1:Home SBA	1:Washed hands	1:CDK used	1:Thread used	1: sterile instrument	1:Appropriate cord care	1:Wrapped	0:No Breastfeeding	1:Not bathed in 6 hrs	0:Colostrum discarded	1:No pre-lacteal feed	2006	4: Fifth 12 months of trial	1:Institutional or Home SBA delivery	1:Phase 2
D213	30	0:Home non-SBA	1:Washed hands		1:Thread used	1: sterile instrument	1:Appropriate cord care	1:Wrapped	0:No Breastfeeding	1:Not bathed in 6 hrs	1:Colostrum not discarded	1:No pre-lacteal feed	2005	3: Fourth 12 months of trial	0:Home non-SBA	1:Phase 2
D214	27	2:Institutional delivery	1:Washed hands	1:CDK used	1:Thread used	1: sterile instrument	0:Inappropriate cord care	1:Wrapped	1:Breastfeeding	1:Not bathed in 6 hrs	1:Colostrum not discarded	1:No pre-lacteal feed	2006	4: Fifth 12 months of trial	1:Institutional or Home SBA delivery	1:Phase 2
D215	30	2:Institutional delivery	1:Washed hands		1:Thread used			1:Wrapped	0:No Breastfeeding	1:Not bathed in 6 hrs	1:Colostrum not discarded	1:No pre-lacteal feed	2006	4: Fifth 12 months of trial	1:Institutional or Home SBA delivery	1:Phase 2
D216	26	0:Home non-SBA	0:Not washed hands	1:CDK used	1:Thread used	1: sterile instrument	1:Appropriate cord care	1:Wrapped	1:Breastfeeding	1:Not bathed in 6 hrs	1:Colostrum not discarded	1:No pre-lacteal feed	2007	6: Seventh 12 months of trial	0:Home non-SBA	1:Phase 2
D217	27	0:Home non-SBA	0:Not washed hands		1:Thread used	0:Not steriled instrument	0:Inappropriate cord care	1:Wrapped	1:Breastfeeding	0:Bathed in 6 hrs	0:Colostrum discarded	1:No pre-lacteal feed	2006	5: Sixth 12 months of trial	0:Home non-SBA	1:Phase 2
D218	30	2:Institutional delivery			1:Thread used			1:Wrapped	0:No Breastfeeding	1:Not bathed in 6 hrs	1:Colostrum not discarded	1:No pre-lacteal feed	2006	5: Sixth 12 months of trial	1:Institutional or Home SBA delivery	1:Phase 2
D219	30	2:Institutional delivery	1:Washed hands		1:Thread used		0:Inappropriate cord care	1:Wrapped	0:No Breastfeeding	1:Not bathed in 6 hrs	1:Colostrum not discarded	1:No pre-lacteal feed	2007	5: Sixth 12 months of trial	1:Institutional or Home SBA delivery	1:Phase 2
D220	29	0:Home non-SBA	0:Not washed hands		0:No thread		1:Appropriate cord care	1:Wrapped	1:Breastfeeding	1:Not bathed in 6 hrs	1:Colostrum not discarded	1:No pre-lacteal feed	2005	4: Fifth 12 months of trial	0:Home non-SBA	1:Phase 2
D221	30	0:Home non-SBA	0:Not washed hands		1:Thread used	1: sterile instrument	0:Inappropriate cord care	1:Wrapped	1:Breastfeeding	1:Not bathed in 6 hrs	1:Colostrum not discarded	1:No pre-lacteal feed	2007	5: Sixth 12 months of trial	0:Home non-SBA	1:Phase 2
D222	26	0:Home non-SBA	1:Washed hands		0:No thread		1:Appropriate cord care	1:Wrapped	1:Breastfeeding	0:Bathed in 6 hrs	0:Colostrum discarded	1:No pre-lacteal feed	2008	6: Seventh 12 months of trial	0:Home non-SBA	1:Phase 2
D223	30	0:Home non-SBA			1:Thread used	0:Not steriled instrument	0:Inappropriate cord care	1:Wrapped	0:No Breastfeeding	1:Not bathed in 6 hrs	0:Colostrum discarded	1:No pre-lacteal feed	2006	4: Fifth 12 months of trial	0:Home non-SBA	1:Phase 2
D224	28	2:Institutional delivery	1:Washed hands	0:No CDK	1:Thread used		1:Appropriate cord care	1:Wrapped	1:Breastfeeding	1:Not bathed in 6 hrs	1:Colostrum not discarded	1:No pre-lacteal feed	2005	3: Fourth 12 months of trial	1:Institutional or Home SBA delivery	1:Phase 2
D225	27	2:Institutional delivery	1:Washed hands	1:CDK used	1:Thread used	1: sterile instrument	1:Appropriate cord care	1:Wrapped	1:Breastfeeding	1:Not bathed in 6 hrs	0:Colostrum discarded	1:No pre-lacteal feed	2007	5: Sixth 12 months of trial	1:Institutional or Home SBA delivery	1:Phase 2
D226	30	0:Home non-SBA	0:Not washed hands		1:Thread used	0:Not steriled instrument	1:Appropriate cord care	1:Wrapped	1:Breastfeeding	0:Bathed in 6 hrs	0:Colostrum discarded	1:No pre-lacteal feed	2006	5: Sixth 12 months of trial	0:Home non-SBA	1:Phase 2
D227	25	2:Institutional delivery	1:Washed hands		1:Thread used		1:Appropriate cord care	1:Wrapped	0:No Breastfeeding	1:Not bathed in 6 hrs	1:Colostrum not discarded	1:No pre-lacteal feed	2008	6: Seventh 12 months of trial	1:Institutional or Home SBA delivery	1:Phase 2
D228	30	0:Home non-SBA	0:Not washed hands		1:Thread used	0:Not steriled instrument	1:Appropriate cord care	1:Wrapped	1:Breastfeeding	0:Bathed in 6 hrs	0:Colostrum discarded	1:No pre-lacteal feed	2006	4: Fifth 12 months of trial	0:Home non-SBA	1:Phase 2
D229	30	2:Institutional delivery		0:No CDK	1:Thread used			1:Wrapped	1:Breastfeeding	1:Not bathed in 6 hrs	1:Colostrum not discarded	1:No pre-lacteal feed	2005	4: Fifth 12 months of trial	1:Institutional or Home SBA delivery	1:Phase 2
D230	30	0:Home non-SBA	0:Not washed hands		1:Thread used	0:Not steriled instrument	0:Inappropriate cord care	1:Wrapped	0:No Breastfeeding	1:Not bathed in 6 hrs	1:Colostrum not discarded	1:No pre-lacteal feed	2006	4: Fifth 12 months of trial	0:Home non-SBA	1:Phase 2
D231	30	0:Home non-SBA	1:Washed hands		1:Thread used	1: sterile instrument		1:Wrapped	0:No Breastfeeding	1:Not bathed in 6 hrs	0:Colostrum discarded	0:Pre-lacteal feed	2006	4: Fifth 12 months of trial	0:Home non-SBA	1:Phase 2
D232	27	0:Home non-SBA	1:Washed hands	1:CDK used	1:Thread used	1: sterile instrument	1:Appropriate cord care	1:Wrapped	0:No Breastfeeding	1:Not bathed in 6 hrs	1:Colostrum not discarded	1:No pre-lacteal feed	2006	5: Sixth 12 months of trial	0:Home non-SBA	1:Phase 2
D233	27	2:Institutional delivery			1:Thread used		1:Appropriate cord care	1:Wrapped	0:No Breastfeeding	1:Not bathed in 6 hrs	0:Colostrum discarded	1:No pre-lacteal feed	2006	4: Fifth 12 months of trial	1:Institutional or Home SBA delivery	1:Phase 2
D234	27	0:Home non-SBA	0:Not washed hands		0:No thread	0:Not steriled instrument	1:Appropriate cord care	1:Wrapped	1:Breastfeeding	0:Bathed in 6 hrs	1:Colostrum not discarded	0:Pre-lacteal feed	2005	4: Fifth 12 months of trial	0:Home non-SBA	1:Phase 2
D235	26	0:Home non-SBA	0:Not washed hands		1:Thread used	0:Not steriled instrument	0:Inappropriate cord care	1:Wrapped	1:Breastfeeding	1:Not bathed in 6 hrs	1:Colostrum not discarded	1:No pre-lacteal feed	2007	6: Seventh 12 months of trial	0:Home non-SBA	1:Phase 2
D236	30	0:Home non-SBA	0:Not washed hands	1:CDK used	1:Thread used	1: sterile instrument	1:Appropriate cord care	1:Wrapped	1:Breastfeeding	1:Not bathed in 6 hrs	1:Colostrum not discarded	1:No pre-lacteal feed	2008	6: Seventh 12 months of trial	0:Home non-SBA	1:Phase 2
D237	27	2:Institutional delivery	1:Washed hands	1:CDK used	1:Thread used	1: sterile instrument	1:Appropriate cord care	1:Wrapped	1:Breastfeeding	1:Not bathed in 6 hrs	1:Colostrum not discarded	1:No pre-lacteal feed	2007	5: Sixth 12 months of trial	1:Institutional or Home SBA delivery	1:Phase 2
D238	25	2:Institutional delivery	1:Washed hands	0:No CDK	1:Thread used		1:Appropriate cord care	1:Wrapped	1:Breastfeeding	0:Bathed in 6 hrs	1:Colostrum not discarded	1:No pre-lacteal feed	2005	4: Fifth 12 months of trial	1:Institutional or Home SBA delivery	1:Phase 2
D239	30	0:Home non-SBA	0:Not washed hands		1:Thread used		1:Appropriate cord care	1:Wrapped	0:No Breastfeeding	1:Not bathed in 6 hrs	1:Colostrum not discarded	1:No pre-lacteal feed	2005	4: Fifth 12 months of trial	0:Home non-SBA	1:Phase 2
D240	27	2:Institutional delivery	1:Washed hands	1:CDK used	1:Thread used	1: sterile instrument	1:Appropriate cord care	1:Wrapped	0:No Breastfeeding	1:Not bathed in 6 hrs	0:Colostrum discarded	1:No pre-lacteal feed	2007	6: Seventh 12 months of trial	1:Institutional or Home SBA delivery	1:Phase 2
D241	27	2:Institutional delivery	1:Washed hands	1:CDK used	1:Thread used	1: sterile instrument	0:Inappropriate cord care	1:Wrapped	1:Breastfeeding	1:Not bathed in 6 hrs	1:Colostrum not discarded	1:No pre-lacteal feed	2006	5: Sixth 12 months of trial	1:Institutional or Home SBA delivery	1:Phase 2
D242	30	2:Institutional delivery	1:Washed hands	0:No CDK	1:Thread used		0:Inappropriate cord care	1:Wrapped	1:Breastfeeding	1:Not bathed in 6 hrs	0:Colostrum discarded	1:No pre-lacteal feed	2007	5: Sixth 12 months of trial	1:Institutional or Home SBA delivery	1:Phase 2
D243	25	2:Institutional delivery	1:Washed hands		1:Thread used		1:Appropriate cord care	1:Wrapped	1:Breastfeeding	1:Not bathed in 6 hrs	1:Colostrum not discarded	1:No pre-lacteal feed	2007	5: Sixth 12 months of trial	1:Institutional or Home SBA delivery	1:Phase 2
D244	27	2:Institutional delivery	1:Washed hands	1:CDK used	1:Thread used	1: sterile instrument	0:Inappropriate cord care	1:Wrapped	1:Breastfeeding	1:Not bathed in 6 hrs	0:Colostrum discarded	1:No pre-lacteal feed	2006	4: Fifth 12 months of trial	1:Institutional or Home SBA delivery	1:Phase 2
D245	30	2:Institutional delivery		0:No CDK	1:Thread used		0:Inappropriate cord care	1:Wrapped	1:Breastfeeding	1:Not bathed in 6 hrs	1:Colostrum not discarded	1:No pre-lacteal feed	2007	5: Sixth 12 months of trial	1:Institutional or Home SBA delivery	1:Phase 2
D246	26	2:Institutional delivery	1:Washed hands	1:CDK used	1:Thread used	1: sterile instrument	1:Appropriate cord care	1:Wrapped	0:No Breastfeeding	1:Not bathed in 6 hrs	1:Colostrum not discarded	1:No pre-lacteal feed	2005	3: Fourth 12 months of trial	1:Institutional or Home SBA delivery	1:Phase 2
D247	25	2:Institutional delivery	1:Washed hands		1:Thread used		1:Appropriate cord care	1:Wrapped	0:No Breastfeeding	1:Not bathed in 6 hrs	1:Colostrum not discarded	1:No pre-lacteal feed	2008	6: Seventh 12 months of trial	1:Institutional or Home SBA delivery	1:Phase 2
D248	27	2:Institutional delivery	1:Washed hands	1:CDK used	1:Thread used	1: sterile instrument	0:Inappropriate cord care	1:Wrapped	0:No Breastfeeding	1:Not bathed in 6 hrs	0:Colostrum discarded	1:No pre-lacteal feed	2007	6: Seventh 12 months of trial	1:Institutional or Home SBA delivery	1:Phase 2
D249	30	0:Home non-SBA	0:Not washed hands		1:Thread used	0:Not steriled instrument	1:Appropriate cord care	1:Wrapped	1:Breastfeeding	1:Not bathed in 6 hrs	1:Colostrum not discarded	1:No pre-lacteal feed	2007	5: Sixth 12 months of trial	0:Home non-SBA	1:Phase 2
D250	27	2:Institutional delivery	1:Washed hands		1:Thread used	1: sterile instrument	0:Inappropriate cord care	1:Wrapped	0:No Breastfeeding	1:Not bathed in 6 hrs	1:Colostrum not discarded	1:No pre-lacteal feed	2007	6: Seventh 12 months of trial	1:Institutional or Home SBA delivery	1:Phase 2
D251	30	2:Institutional delivery			1:Thread used			1:Wrapped	1:Breastfeeding	1:Not bathed in 6 hrs	0:Colostrum discarded	1:No pre-lacteal feed	2005	3: Fourth 12 months of trial	1:Institutional or Home SBA delivery	1:Phase 2
D252	26	0:Home non-SBA	0:Not washed hands		1:Thread used		1:Appropriate cord care	1:Wrapped	0:No Breastfeeding	0:Bathed in 6 hrs	1:Colostrum not discarded	1:No pre-lacteal feed	2007	5: Sixth 12 months of trial	0:Home non-SBA	1:Phase 2
D253	30	0:Home non-SBA	0:Not washed hands	1:CDK used	1:Thread used	1: sterile instrument	1:Appropriate cord care	1:Wrapped	0:No Breastfeeding	0:Bathed in 6 hrs	1:Colostrum not discarded	1:No pre-lacteal feed	2005	4: Fifth 12 months of trial	0:Home non-SBA	1:Phase 2
D254	30	0:Home non-SBA	0:Not washed hands		1:Thread used	0:Not steriled instrument	0:Inappropriate cord care	1:Wrapped	0:No Breastfeeding	0:Bathed in 6 hrs	0:Colostrum discarded	0:Pre-lacteal feed	2006	4: Fifth 12 months of trial	0:Home non-SBA	1:Phase 2
D255	26	2:Institutional delivery	1:Washed hands	1:CDK used	1:Thread used	1: sterile instrument	1:Appropriate cord care	1:Wrapped	0:No Breastfeeding	1:Not bathed in 6 hrs	1:Colostrum not discarded	1:No pre-lacteal feed	2007	5: Sixth 12 months of trial	1:Institutional or Home SBA delivery	1:Phase 2
D256	27	2:Institutional delivery	1:Washed hands	1:CDK used	1:Thread used	1: sterile instrument	1:Appropriate cord care	1:Wrapped	0:No Breastfeeding	1:Not bathed in 6 hrs	0:Colostrum discarded	1:No pre-lacteal feed	2007	6: Seventh 12 months of trial	1:Institutional or Home SBA delivery	1:Phase 2
D257	27	2:Institutional delivery	1:Washed hands	1:CDK used	1:Thread used		0:Inappropriate cord care	1:Wrapped	0:No Breastfeeding	1:Not bathed in 6 hrs	0:Colostrum discarded	0:Pre-lacteal feed	2006	5: Sixth 12 months of trial	1:Institutional or Home SBA delivery	1:Phase 2
D258	30	2:Institutional delivery			1:Thread used		1:Appropriate cord care	1:Wrapped	0:No Breastfeeding	1:Not bathed in 6 hrs	1:Colostrum not discarded	1:No pre-lacteal feed	2007	6: Seventh 12 months of trial	1:Institutional or Home SBA delivery	1:Phase 2
D259	30	2:Institutional delivery		0:No CDK	1:Thread used			1:Wrapped	0:No Breastfeeding	1:Not bathed in 6 hrs	1:Colostrum not discarded	1:No pre-lacteal feed	2006	4: Fifth 12 months of trial	1:Institutional or Home SBA delivery	1:Phase 2
D260	29	0:Home non-SBA		1:CDK used	1:Thread used	1: sterile instrument	1:Appropriate cord care	1:Wrapped	0:No Breastfeeding	1:Not bathed in 6 hrs	1:Colostrum not discarded	0:Pre-lacteal feed	2007	6: Seventh 12 months of trial	0:Home non-SBA	1:Phase 2
D261	26	2:Institutional delivery	1:Washed hands	1:CDK used	1:Thread used	1: sterile instrument	1:Appropriate cord care	1:Wrapped	0:No Breastfeeding	1:Not bathed in 6 hrs	1:Colostrum not discarded	1:No pre-lacteal feed	2006	5: Sixth 12 months of trial	1:Institutional or Home SBA delivery	1:Phase 2
D262	27	2:Institutional delivery	1:Washed hands	1:CDK used	1:Thread used	1: sterile instrument	0:Inappropriate cord care	1:Wrapped	1:Breastfeeding	1:Not bathed in 6 hrs	0:Colostrum discarded	1:No pre-lacteal feed	2007	6: Seventh 12 months of trial	1:Institutional or Home SBA delivery	1:Phase 2
D263	30	0:Home non-SBA	0:Not washed hands		1:Thread used	0:Not steriled instrument	1:Appropriate cord care	1:Wrapped	0:No Breastfeeding	0:Bathed in 6 hrs	1:Colostrum not discarded	1:No pre-lacteal feed	2007	6: Seventh 12 months of trial	0:Home non-SBA	1:Phase 2
D264	29	0:Home non-SBA	1:Washed hands		1:Thread used	0:Not steriled instrument	0:Inappropriate cord care	1:Wrapped	1:Breastfeeding	0:Bathed in 6 hrs	1:Colostrum not discarded	1:No pre-lacteal feed	2006	4: Fifth 12 months of trial	0:Home non-SBA	1:Phase 2
D265	30	2:Institutional delivery		0:No CDK	1:Thread used		1:Appropriate cord care	1:Wrapped	0:No Breastfeeding	1:Not bathed in 6 hrs	1:Colostrum not discarded	1:No pre-lacteal feed	2007	5: Sixth 12 months of trial	1:Institutional or Home SBA delivery	1:Phase 2
D266	28	0:Home non-SBA	1:Washed hands		1:Thread used	0:Not steriled instrument	1:Appropriate cord care	1:Wrapped	1:Breastfeeding	1:Not bathed in 6 hrs	1:Colostrum not discarded	1:No pre-lacteal feed	2005	3: Fourth 12 months of trial	0:Home non-SBA	1:Phase 2
D267	30	0:Home non-SBA	0:Not washed hands	0:No CDK	1:Thread used		1:Appropriate cord care	1:Wrapped	0:No Breastfeeding	0:Bathed in 6 hrs	1:Colostrum not discarded	1:No pre-lacteal feed	2005	4: Fifth 12 months of trial	0:Home non-SBA	1:Phase 2
D268	25	2:Institutional delivery	1:Washed hands		1:Thread used		1:Appropriate cord care	1:Wrapped	1:Breastfeeding	1:Not bathed in 6 hrs	1:Colostrum not discarded	1:No pre-lacteal feed	2008	6: Seventh 12 months of trial	1:Institutional or Home SBA delivery	1:Phase 2
D269	27	2:Institutional delivery	1:Washed hands		1:Thread used	1: sterile instrument	0:Inappropriate cord care	1:Wrapped	0:No Breastfeeding	1:Not bathed in 6 hrs	0:Colostrum discarded	1:No pre-lacteal feed	2006	4: Fifth 12 months of trial	1:Institutional or Home SBA delivery	1:Phase 2
D270	28	2:Institutional delivery			1:Thread used			1:Wrapped	0:No Breastfeeding	1:Not bathed in 6 hrs		0:Pre-lacteal feed	2005	3: Fourth 12 months of trial	1:Institutional or Home SBA delivery	1:Phase 2
D271	30	0:Home non-SBA	0:Not washed hands	1:CDK used	1:Thread used	1: sterile instrument	1:Appropriate cord care	1:Wrapped	0:No Breastfeeding	0:Bathed in 6 hrs	0:Colostrum discarded	0:Pre-lacteal feed	2007	5: Sixth 12 months of trial	0:Home non-SBA	1:Phase 2
D272	30	0:Home non-SBA	1:Washed hands		1:Thread used	1: sterile instrument	0:Inappropriate cord care	1:Wrapped	0:No Breastfeeding	1:Not bathed in 6 hrs	1:Colostrum not discarded	1:No pre-lacteal feed	2006	4: Fifth 12 months of trial	0:Home non-SBA	1:Phase 2
D273	30	0:Home non-SBA	1:Washed hands		1:Thread used	0:Not steriled instrument	1:Appropriate cord care	1:Wrapped	0:No Breastfeeding	1:Not bathed in 6 hrs	0:Colostrum discarded	1:No pre-lacteal feed	2005	4: Fifth 12 months of trial	0:Home non-SBA	1:Phase 2
D274	27	2:Institutional delivery			1:Thread used		0:Inappropriate cord care	1:Wrapped	1:Breastfeeding	1:Not bathed in 6 hrs	0:Colostrum discarded	0:Pre-lacteal feed	2006	4: Fifth 12 months of trial	1:Institutional or Home SBA delivery	1:Phase 2
D275	26	2:Institutional delivery	1:Washed hands	1:CDK used	1:Thread used	1: sterile instrument	1:Appropriate cord care	1:Wrapped	1:Breastfeeding	1:Not bathed in 6 hrs	1:Colostrum not discarded	1:No pre-lacteal feed	2005	4: Fifth 12 months of trial	1:Institutional or Home SBA delivery	1:Phase 2
D276	27	0:Home non-SBA	1:Washed hands	1:CDK used	1:Thread used	1: sterile instrument	1:Appropriate cord care	1:Wrapped	0:No Breastfeeding	1:Not bathed in 6 hrs	1:Colostrum not discarded	1:No pre-lacteal feed	2006	4: Fifth 12 months of trial	0:Home non-SBA	1:Phase 2
D277	30	1:Home SBA			1:Thread used	1: sterile instrument	1:Appropriate cord care	1:Wrapped	0:No Breastfeeding	1:Not bathed in 6 hrs	1:Colostrum not discarded	0:Pre-lacteal feed	2007	5: Sixth 12 months of trial	1:Institutional or Home SBA delivery	1:Phase 2
D278	30	0:Home non-SBA	1:Washed hands	1:CDK used	1:Thread used	1: sterile instrument	0:Inappropriate cord care	1:Wrapped	0:No Breastfeeding	1:Not bathed in 6 hrs	1:Colostrum not discarded	1:No pre-lacteal feed	2006	5: Sixth 12 months of trial	0:Home non-SBA	1:Phase 2
D279	28	2:Institutional delivery	0:Not washed hands		1:Thread used			1:Wrapped	0:No Breastfeeding	1:Not bathed in 6 hrs	0:Colostrum discarded	0:Pre-lacteal feed	2006	4: Fifth 12 months of trial	1:Institutional or Home SBA delivery	1:Phase 2
D280	30	0:Home non-SBA	1:Washed hands		1:Thread used	0:Not steriled instrument	1:Appropriate cord care	1:Wrapped	1:Breastfeeding	1:Not bathed in 6 hrs	1:Colostrum not discarded	1:No pre-lacteal feed	2005	4: Fifth 12 months of trial	0:Home non-SBA	1:Phase 2
D281	25	0:Home non-SBA	1:Washed hands		1:Thread used	0:Not steriled instrument	1:Appropriate cord care	1:Wrapped	1:Breastfeeding	0:Bathed in 6 hrs	1:Colostrum not discarded	1:No pre-lacteal feed	2008	6: Seventh 12 months of trial	0:Home non-SBA	1:Phase 2
D282	30	0:Home non-SBA	1:Washed hands		1:Thread used	0:Not steriled instrument	0:Inappropriate cord care	1:Wrapped	0:No Breastfeeding	0:Bathed in 6 hrs	1:Colostrum not discarded	1:No pre-lacteal feed	2007	6: Seventh 12 months of trial	0:Home non-SBA	1:Phase 2
D283	30	0:Home non-SBA	0:Not washed hands	1:CDK used	1:Thread used	0:Not steriled instrument	0:Inappropriate cord care	1:Wrapped	1:Breastfeeding	1:Not bathed in 6 hrs	1:Colostrum not discarded	1:No pre-lacteal feed	2007	5: Sixth 12 months of trial	0:Home non-SBA	1:Phase 2
D284	27	0:Home non-SBA	1:Washed hands	1:CDK used	1:Thread used	1: sterile instrument	1:Appropriate cord care	1:Wrapped	0:No Breastfeeding	1:Not bathed in 6 hrs	1:Colostrum not discarded	0:Pre-lacteal feed	2005	4: Fifth 12 months of trial	0:Home non-SBA	1:Phase 2
D285	30	2:Institutional delivery			1:Thread used			1:Wrapped	0:No Breastfeeding	1:Not bathed in 6 hrs	1:Colostrum not discarded	1:No pre-lacteal feed	2007	5: Sixth 12 months of trial	1:Institutional or Home SBA delivery	1:Phase 2
D286	25	2:Institutional delivery	1:Washed hands		1:Thread used		1:Appropriate cord care	1:Wrapped	1:Breastfeeding	0:Bathed in 6 hrs	1:Colostrum not discarded	0:Pre-lacteal feed	2008	6: Seventh 12 months of trial	1:Institutional or Home SBA delivery	1:Phase 2
D287	28	2:Institutional delivery		1:CDK used	1:Thread used		0:Inappropriate cord care	1:Wrapped	0:No Breastfeeding	1:Not bathed in 6 hrs	1:Colostrum not discarded	1:No pre-lacteal feed	2006	5: Sixth 12 months of trial	1:Institutional or Home SBA delivery	1:Phase 2
D288	30	0:Home non-SBA	0:Not washed hands		1:Thread used	1: sterile instrument	1:Appropriate cord care	1:Wrapped	1:Breastfeeding	1:Not bathed in 6 hrs	1:Colostrum not discarded	1:No pre-lacteal feed	2007	5: Sixth 12 months of trial	0:Home non-SBA	1:Phase 2
D289	26	2:Institutional delivery	1:Washed hands		1:Thread used	1: sterile instrument	1:Appropriate cord care	1:Wrapped	1:Breastfeeding	1:Not bathed in 6 hrs	1:Colostrum not discarded	1:No pre-lacteal feed	2005	4: Fifth 12 months of trial	1:Institutional or Home SBA delivery	1:Phase 2
D290	30	2:Institutional delivery		0:No CDK	1:Thread used		0:Inappropriate cord care	1:Wrapped	0:No Breastfeeding	1:Not bathed in 6 hrs	1:Colostrum not discarded	1:No pre-lacteal feed	2007	5: Sixth 12 months of trial	1:Institutional or Home SBA delivery	1:Phase 2
D291	27	0:Home non-SBA	0:Not washed hands		0:No thread	0:Not steriled instrument	1:Appropriate cord care	1:Wrapped	1:Breastfeeding	0:Bathed in 6 hrs	0:Colostrum discarded	1:No pre-lacteal feed	2007	5: Sixth 12 months of trial	0:Home non-SBA	1:Phase 2
D292	27	2:Institutional delivery	1:Washed hands	1:CDK used	1:Thread used	1: sterile instrument	1:Appropriate cord care	1:Wrapped	0:No Breastfeeding	1:Not bathed in 6 hrs	1:Colostrum not discarded	1:No pre-lacteal feed	2006	4: Fifth 12 months of trial	1:Institutional or Home SBA delivery	1:Phase 2
D293	30	0:Home non-SBA	0:Not washed hands	1:CDK used	1:Thread used	0:Not steriled instrument	0:Inappropriate cord care	1:Wrapped	1:Breastfeeding	1:Not bathed in 6 hrs	1:Colostrum not discarded	1:No pre-lacteal feed	2007	5: Sixth 12 months of trial	0:Home non-SBA	1:Phase 2
D294	30	2:Institutional delivery			1:Thread used			1:Wrapped	0:No Breastfeeding	1:Not bathed in 6 hrs	1:Colostrum not discarded	1:No pre-lacteal feed	2006	4: Fifth 12 months of trial	1:Institutional or Home SBA delivery	1:Phase 2
D295	30	0:Home non-SBA			1:Thread used	0:Not steriled instrument	0:Inappropriate cord care	1:Wrapped	1:Breastfeeding	0:Bathed in 6 hrs	0:Colostrum discarded	1:No pre-lacteal feed	2007	6: Seventh 12 months of trial	0:Home non-SBA	1:Phase 2
D296	27	2:Institutional delivery	1:Washed hands	1:CDK used	1:Thread used	1: sterile instrument	0:Inappropriate cord care	1:Wrapped	0:No Breastfeeding	1:Not bathed in 6 hrs	1:Colostrum not discarded	0:Pre-lacteal feed	2007	6: Seventh 12 months of trial	1:Institutional or Home SBA delivery	1:Phase 2
D297	26	0:Home non-SBA		0:No CDK	1:Thread used	0:Not steriled instrument	1:Appropriate cord care	1:Wrapped	1:Breastfeeding	1:Not bathed in 6 hrs	1:Colostrum not discarded	1:No pre-lacteal feed	2007	6: Seventh 12 months of trial	0:Home non-SBA	1:Phase 2
D298	30	2:Institutional delivery	1:Washed hands	1:CDK used	1:Thread used			1:Wrapped	0:No Breastfeeding	1:Not bathed in 6 hrs	1:Colostrum not discarded	1:No pre-lacteal feed	2007	5: Sixth 12 months of trial	1:Institutional or Home SBA delivery	1:Phase 2
D299	30	0:Home non-SBA	0:Not washed hands	1:CDK used	1:Thread used	1: sterile instrument	0:Inappropriate cord care	1:Wrapped	1:Breastfeeding	0:Bathed in 6 hrs	0:Colostrum discarded	1:No pre-lacteal feed	2006	4: Fifth 12 months of trial	0:Home non-SBA	1:Phase 2
D300	27	1:Home SBA	1:Washed hands	1:CDK used	1:Thread used	1: sterile instrument	1:Appropriate cord care	1:Wrapped	0:No Breastfeeding	1:Not bathed in 6 hrs	1:Colostrum not discarded	1:No pre-lacteal feed	2007	5: Sixth 12 months of trial	1:Institutional or Home SBA delivery	1:Phase 2
D301	27	1:Home SBA	0:Not washed hands	1:CDK used	1:Thread used	0:Not steriled instrument	1:Appropriate cord care	1:Wrapped	0:No Breastfeeding	1:Not bathed in 6 hrs	0:Colostrum discarded	1:No pre-lacteal feed	2005	4: Fifth 12 months of trial	1:Institutional or Home SBA delivery	1:Phase 2
D302	28	0:Home non-SBA	1:Washed hands	0:No CDK	1:Thread used	1: sterile instrument	1:Appropriate cord care	1:Wrapped	0:No Breastfeeding	1:Not bathed in 6 hrs	1:Colostrum not discarded	1:No pre-lacteal feed	2005	3: Fourth 12 months of trial	0:Home non-SBA	1:Phase 2
D303	30	0:Home non-SBA			1:Thread used			1:Wrapped	0:No Breastfeeding	1:Not bathed in 6 hrs	1:Colostrum not discarded	1:No pre-lacteal feed	2005	3: Fourth 12 months of trial	0:Home non-SBA	1:Phase 2
D304	27	0:Home non-SBA		1:CDK used	1:Thread used	1: sterile instrument	1:Appropriate cord care	1:Wrapped	1:Breastfeeding	1:Not bathed in 6 hrs	0:Colostrum discarded	1:No pre-lacteal feed	2005	4: Fifth 12 months of trial	0:Home non-SBA	1:Phase 2
D305	25	2:Institutional delivery	1:Washed hands		1:Thread used		1:Appropriate cord care	1:Wrapped	1:Breastfeeding	1:Not bathed in 6 hrs	0:Colostrum discarded	1:No pre-lacteal feed	2008	6: Seventh 12 months of trial	1:Institutional or Home SBA delivery	1:Phase 2
D306	30	0:Home non-SBA	0:Not washed hands		1:Thread used	0:Not steriled instrument	0:Inappropriate cord care	1:Wrapped	0:No Breastfeeding	0:Bathed in 6 hrs	0:Colostrum discarded	1:No pre-lacteal feed	2007	6: Seventh 12 months of trial	0:Home non-SBA	1:Phase 2
D307	26	0:Home non-SBA	1:Washed hands	1:CDK used	1:Thread used	0:Not steriled instrument	1:Appropriate cord care	1:Wrapped	1:Breastfeeding	0:Bathed in 6 hrs	1:Colostrum not discarded	1:No pre-lacteal feed	2005	4: Fifth 12 months of trial	0:Home non-SBA	1:Phase 2
D308	30	0:Home non-SBA	1:Washed hands	1:CDK used	1:Thread used	1: sterile instrument	0:Inappropriate cord care	1:Wrapped	0:No Breastfeeding	1:Not bathed in 6 hrs	1:Colostrum not discarded	1:No pre-lacteal feed	2007	5: Sixth 12 months of trial	0:Home non-SBA	1:Phase 2
D309	27	0:Home non-SBA	0:Not washed hands	0:No CDK	1:Thread used	1: sterile instrument	0:Inappropriate cord care	1:Wrapped	0:No Breastfeeding	0:Bathed in 6 hrs	1:Colostrum not discarded	1:No pre-lacteal feed	2007	5: Sixth 12 months of trial	0:Home non-SBA	1:Phase 2
D310	25	2:Institutional delivery	1:Washed hands	0:No CDK	1:Thread used	1: sterile instrument	1:Appropriate cord care	1:Wrapped	0:No Breastfeeding	1:Not bathed in 6 hrs	1:Colostrum not discarded	1:No pre-lacteal feed	2007	5: Sixth 12 months of trial	1:Institutional or Home SBA delivery	1:Phase 2
D311	26	0:Home non-SBA	1:Washed hands	0:No CDK	1:Thread used	0:Not steriled instrument	1:Appropriate cord care	1:Wrapped	1:Breastfeeding	1:Not bathed in 6 hrs	1:Colostrum not discarded	1:No pre-lacteal feed	2005	4: Fifth 12 months of trial	0:Home non-SBA	1:Phase 2
D312	30	2:Institutional delivery		0:No CDK	1:Thread used		1:Appropriate cord care	1:Wrapped	1:Breastfeeding	1:Not bathed in 6 hrs	1:Colostrum not discarded	1:No pre-lacteal feed	2007	6: Seventh 12 months of trial	1:Institutional or Home SBA delivery	1:Phase 2
D313	30	0:Home non-SBA	0:Not washed hands		1:Thread used	0:Not steriled instrument	0:Inappropriate cord care	1:Wrapped	0:No Breastfeeding	0:Bathed in 6 hrs	1:Colostrum not discarded	1:No pre-lacteal feed	2005	4: Fifth 12 months of trial	0:Home non-SBA	1:Phase 2
D314	27	2:Institutional delivery	1:Washed hands	1:CDK used	1:Thread used	1: sterile instrument	0:Inappropriate cord care	1:Wrapped	1:Breastfeeding	1:Not bathed in 6 hrs	0:Colostrum discarded	1:No pre-lacteal feed	2007	5: Sixth 12 months of trial	1:Institutional or Home SBA delivery	1:Phase 2
D315	30	2:Institutional delivery			1:Thread used		0:Inappropriate cord care	1:Wrapped	0:No Breastfeeding	1:Not bathed in 6 hrs	1:Colostrum not discarded	1:No pre-lacteal feed	2007	6: Seventh 12 months of trial	1:Institutional or Home SBA delivery	1:Phase 2
D316	30	0:Home non-SBA	1:Washed hands		0:No thread		1:Appropriate cord care	1:Wrapped	0:No Breastfeeding	0:Bathed in 6 hrs	0:Colostrum discarded	1:No pre-lacteal feed	2005	3: Fourth 12 months of trial	0:Home non-SBA	1:Phase 2
D317	30	0:Home non-SBA	0:Not washed hands		1:Thread used	0:Not steriled instrument	0:Inappropriate cord care	1:Wrapped	0:No Breastfeeding	1:Not bathed in 6 hrs	0:Colostrum discarded	1:No pre-lacteal feed	2007	5: Sixth 12 months of trial	0:Home non-SBA	1:Phase 2
D318	30	0:Home non-SBA	0:Not washed hands		1:Thread used	0:Not steriled instrument		1:Wrapped	0:No Breastfeeding	1:Not bathed in 6 hrs	0:Colostrum discarded	1:No pre-lacteal feed	2006	4: Fifth 12 months of trial	0:Home non-SBA	1:Phase 2
D319	27	0:Home non-SBA	0:Not washed hands		1:Thread used	1: sterile instrument	0:Inappropriate cord care	1:Wrapped	1:Breastfeeding	0:Bathed in 6 hrs	0:Colostrum discarded	1:No pre-lacteal feed	2007	5: Sixth 12 months of trial	0:Home non-SBA	1:Phase 2
D320	27	2:Institutional delivery	1:Washed hands	1:CDK used	1:Thread used	1: sterile instrument	0:Inappropriate cord care	1:Wrapped	0:No Breastfeeding	1:Not bathed in 6 hrs	0:Colostrum discarded	0:Pre-lacteal feed	2008	6: Seventh 12 months of trial	1:Institutional or Home SBA delivery	1:Phase 2
D321	30	0:Home non-SBA	0:Not washed hands		1:Thread used	0:Not steriled instrument	0:Inappropriate cord care	1:Wrapped	1:Breastfeeding	0:Bathed in 6 hrs	1:Colostrum not discarded	1:No pre-lacteal feed	2007	6: Seventh 12 months of trial	0:Home non-SBA	1:Phase 2
D322	30	0:Home non-SBA	1:Washed hands		1:Thread used	1: sterile instrument	0:Inappropriate cord care	1:Wrapped	1:Breastfeeding	1:Not bathed in 6 hrs	0:Colostrum discarded	1:No pre-lacteal feed	2006	4: Fifth 12 months of trial	0:Home non-SBA	1:Phase 2
D323	26	1:Home SBA	1:Washed hands	1:CDK used	1:Thread used	1: sterile instrument	1:Appropriate cord care	1:Wrapped	1:Breastfeeding	1:Not bathed in 6 hrs	1:Colostrum not discarded	1:No pre-lacteal feed	2005	4: Fifth 12 months of trial	1:Institutional or Home SBA delivery	1:Phase 2
D324	27	2:Institutional delivery	1:Washed hands	1:CDK used	1:Thread used	1: sterile instrument	1:Appropriate cord care	1:Wrapped	0:No Breastfeeding	1:Not bathed in 6 hrs	0:Colostrum discarded	0:Pre-lacteal feed	2006	4: Fifth 12 months of trial	1:Institutional or Home SBA delivery	1:Phase 2
D325	27	2:Institutional delivery	1:Washed hands	1:CDK used	1:Thread used	1: sterile instrument	1:Appropriate cord care	1:Wrapped	1:Breastfeeding	1:Not bathed in 6 hrs	1:Colostrum not discarded	1:No pre-lacteal feed	2006	4: Fifth 12 months of trial	1:Institutional or Home SBA delivery	1:Phase 2
D326	27	1:Home SBA	1:Washed hands	1:CDK used	1:Thread used	1: sterile instrument	1:Appropriate cord care	1:Wrapped	1:Breastfeeding	1:Not bathed in 6 hrs	0:Colostrum discarded	1:No pre-lacteal feed	2007	5: Sixth 12 months of trial	1:Institutional or Home SBA delivery	1:Phase 2
D327	26	0:Home non-SBA		0:No CDK	1:Thread used	1: sterile instrument		1:Wrapped	0:No Breastfeeding	0:Bathed in 6 hrs	1:Colostrum not discarded	0:Pre-lacteal feed	2006	5: Sixth 12 months of trial	0:Home non-SBA	1:Phase 2
D328	27	0:Home non-SBA	0:Not washed hands		1:Thread used	1: sterile instrument	1:Appropriate cord care	1:Wrapped	1:Breastfeeding	0:Bathed in 6 hrs	1:Colostrum not discarded	1:No pre-lacteal feed	2007	5: Sixth 12 months of trial	0:Home non-SBA	1:Phase 2
D329	30	0:Home non-SBA	0:Not washed hands	0:No CDK	1:Thread used	1: sterile instrument	0:Inappropriate cord care	1:Wrapped	1:Breastfeeding	0:Bathed in 6 hrs	1:Colostrum not discarded	1:No pre-lacteal feed	2006	4: Fifth 12 months of trial	0:Home non-SBA	1:Phase 2
D330	27	2:Institutional delivery	1:Washed hands	1:CDK used	1:Thread used	1: sterile instrument	1:Appropriate cord care	1:Wrapped	0:No Breastfeeding	1:Not bathed in 6 hrs	1:Colostrum not discarded	0:Pre-lacteal feed	2007	5: Sixth 12 months of trial	1:Institutional or Home SBA delivery	1:Phase 2
D331	27	0:Home non-SBA	0:Not washed hands	1:CDK used	1:Thread used	1: sterile instrument	1:Appropriate cord care	1:Wrapped	0:No Breastfeeding	1:Not bathed in 6 hrs	1:Colostrum not discarded	1:No pre-lacteal feed	2006	4: Fifth 12 months of trial	0:Home non-SBA	1:Phase 2
D332	27	2:Institutional delivery	1:Washed hands	1:CDK used	1:Thread used	1: sterile instrument	1:Appropriate cord care	1:Wrapped	1:Breastfeeding	1:Not bathed in 6 hrs	1:Colostrum not discarded	1:No pre-lacteal feed	2007	5: Sixth 12 months of trial	1:Institutional or Home SBA delivery	1:Phase 2
D333	30	2:Institutional delivery			1:Thread used		0:Inappropriate cord care	1:Wrapped	1:Breastfeeding	1:Not bathed in 6 hrs	1:Colostrum not discarded	1:No pre-lacteal feed	2007	5: Sixth 12 months of trial	1:Institutional or Home SBA delivery	1:Phase 2
D334	27	2:Institutional delivery	1:Washed hands	1:CDK used	1:Thread used	1: sterile instrument	0:Inappropriate cord care	1:Wrapped	0:No Breastfeeding	1:Not bathed in 6 hrs	0:Colostrum discarded	0:Pre-lacteal feed	2006	4: Fifth 12 months of trial	1:Institutional or Home SBA delivery	1:Phase 2
D335	28	2:Institutional delivery		0:No CDK	1:Thread used		1:Appropriate cord care	1:Wrapped	0:No Breastfeeding	1:Not bathed in 6 hrs	1:Colostrum not discarded	0:Pre-lacteal feed	2006	5: Sixth 12 months of trial	1:Institutional or Home SBA delivery	1:Phase 2
D336	27	0:Home non-SBA	0:Not washed hands		0:No thread		1:Appropriate cord care	1:Wrapped	0:No Breastfeeding	1:Not bathed in 6 hrs	0:Colostrum discarded	1:No pre-lacteal feed	2006	4: Fifth 12 months of trial	0:Home non-SBA	1:Phase 2
D337	27	1:Home SBA	1:Washed hands	1:CDK used	1:Thread used	1: sterile instrument		1:Wrapped	0:No Breastfeeding	1:Not bathed in 6 hrs	0:Colostrum discarded	1:No pre-lacteal feed	2006	5: Sixth 12 months of trial	1:Institutional or Home SBA delivery	1:Phase 2
D338	27	2:Institutional delivery	1:Washed hands	1:CDK used	1:Thread used	1: sterile instrument	0:Inappropriate cord care	1:Wrapped	0:No Breastfeeding	1:Not bathed in 6 hrs	0:Colostrum discarded	1:No pre-lacteal feed	2006	5: Sixth 12 months of trial	1:Institutional or Home SBA delivery	1:Phase 2
D339	27	2:Institutional delivery	1:Washed hands	1:CDK used	1:Thread used	1: sterile instrument	0:Inappropriate cord care	1:Wrapped	1:Breastfeeding	1:Not bathed in 6 hrs	1:Colostrum not discarded	1:No pre-lacteal feed	2007	5: Sixth 12 months of trial	1:Institutional or Home SBA delivery	1:Phase 2
D340	27	0:Home non-SBA	0:Not washed hands		1:Thread used	0:Not steriled instrument	1:Appropriate cord care	1:Wrapped	0:No Breastfeeding	0:Bathed in 6 hrs	1:Colostrum not discarded	1:No pre-lacteal feed	2007	6: Seventh 12 months of trial	0:Home non-SBA	1:Phase 2
D341	26	0:Home non-SBA	1:Washed hands		1:Thread used	0:Not steriled instrument	1:Appropriate cord care	1:Wrapped	1:Breastfeeding	0:Bathed in 6 hrs	0:Colostrum discarded	1:No pre-lacteal feed	2007	5: Sixth 12 months of trial	0:Home non-SBA	1:Phase 2
D342	27	2:Institutional delivery	1:Washed hands	1:CDK used	1:Thread used	1: sterile instrument	1:Appropriate cord care	1:Wrapped	0:No Breastfeeding	1:Not bathed in 6 hrs	0:Colostrum discarded	1:No pre-lacteal feed	2005	4: Fifth 12 months of trial	1:Institutional or Home SBA delivery	1:Phase 2
D343	27	0:Home non-SBA	0:Not washed hands	1:CDK used	1:Thread used	1: sterile instrument	0:Inappropriate cord care	1:Wrapped	0:No Breastfeeding	0:Bathed in 6 hrs	0:Colostrum discarded	1:No pre-lacteal feed	2007	5: Sixth 12 months of trial	0:Home non-SBA	1:Phase 2
D344	26	0:Home non-SBA	0:Not washed hands		1:Thread used	0:Not steriled instrument	0:Inappropriate cord care	1:Wrapped	0:No Breastfeeding	0:Bathed in 6 hrs	0:Colostrum discarded	1:No pre-lacteal feed	2006	4: Fifth 12 months of trial	0:Home non-SBA	1:Phase 2
D345	27	2:Institutional delivery	1:Washed hands		1:Thread used	1: sterile instrument	0:Inappropriate cord care	1:Wrapped	0:No Breastfeeding	1:Not bathed in 6 hrs	0:Colostrum discarded	1:No pre-lacteal feed	2005	4: Fifth 12 months of trial	1:Institutional or Home SBA delivery	1:Phase 2
D346	30	2:Institutional delivery		0:No CDK	1:Thread used		1:Appropriate cord care	1:Wrapped	0:No Breastfeeding	0:Bathed in 6 hrs	1:Colostrum not discarded	0:Pre-lacteal feed	2007	6: Seventh 12 months of trial	1:Institutional or Home SBA delivery	1:Phase 2
D347	28	0:Home non-SBA	0:Not washed hands		1:Thread used	1: sterile instrument	1:Appropriate cord care	1:Wrapped	0:No Breastfeeding	1:Not bathed in 6 hrs	1:Colostrum not discarded	0:Pre-lacteal feed	2006	4: Fifth 12 months of trial	0:Home non-SBA	1:Phase 2
D348	26	2:Institutional delivery	1:Washed hands	0:No CDK	1:Thread used	1: sterile instrument	1:Appropriate cord care	1:Wrapped	1:Breastfeeding	1:Not bathed in 6 hrs	1:Colostrum not discarded	1:No pre-lacteal feed	2007	5: Sixth 12 months of trial	1:Institutional or Home SBA delivery	1:Phase 2
D349	30	0:Home non-SBA	1:Washed hands	1:CDK used	1:Thread used		1:Appropriate cord care	1:Wrapped	0:No Breastfeeding	1:Not bathed in 6 hrs	1:Colostrum not discarded	1:No pre-lacteal feed	2007	5: Sixth 12 months of trial	0:Home non-SBA	1:Phase 2
D350	26	2:Institutional delivery	1:Washed hands	1:CDK used	1:Thread used	1: sterile instrument	1:Appropriate cord care	1:Wrapped	0:No Breastfeeding	0:Bathed in 6 hrs	1:Colostrum not discarded	1:No pre-lacteal feed	2007	5: Sixth 12 months of trial	1:Institutional or Home SBA delivery	1:Phase 2
D351	27	2:Institutional delivery	1:Washed hands	1:CDK used	1:Thread used	1: sterile instrument	1:Appropriate cord care	1:Wrapped	0:No Breastfeeding	1:Not bathed in 6 hrs	1:Colostrum not discarded	0:Pre-lacteal feed	2007	5: Sixth 12 months of trial	1:Institutional or Home SBA delivery	1:Phase 2
D352	27	0:Home non-SBA	0:Not washed hands		1:Thread used	1: sterile instrument	1:Appropriate cord care	1:Wrapped	1:Breastfeeding	0:Bathed in 6 hrs	1:Colostrum not discarded	1:No pre-lacteal feed	2007	5: Sixth 12 months of trial	0:Home non-SBA	1:Phase 2
D353	27	2:Institutional delivery	1:Washed hands	1:CDK used	1:Thread used	1: sterile instrument	1:Appropriate cord care	1:Wrapped	0:No Breastfeeding	1:Not bathed in 6 hrs	1:Colostrum not discarded	1:No pre-lacteal feed	2006	4: Fifth 12 months of trial	1:Institutional or Home SBA delivery	1:Phase 2
D354	27	0:Home non-SBA	0:Not washed hands		1:Thread used	1: sterile instrument	1:Appropriate cord care	1:Wrapped	0:No Breastfeeding	0:Bathed in 6 hrs	0:Colostrum discarded	0:Pre-lacteal feed	2006	4: Fifth 12 months of trial	0:Home non-SBA	1:Phase 2
D355	30	0:Home non-SBA	1:Washed hands		1:Thread used			1:Wrapped	1:Breastfeeding	1:Not bathed in 6 hrs	1:Colostrum not discarded	1:No pre-lacteal feed	2005	4: Fifth 12 months of trial	0:Home non-SBA	1:Phase 2
D356	30	0:Home non-SBA	1:Washed hands		1:Thread used	0:Not steriled instrument	1:Appropriate cord care	1:Wrapped	1:Breastfeeding	0:Bathed in 6 hrs	0:Colostrum discarded	1:No pre-lacteal feed	2007	5: Sixth 12 months of trial	0:Home non-SBA	1:Phase 2
D357	28	0:Home non-SBA	0:Not washed hands		1:Thread used	0:Not steriled instrument	0:Inappropriate cord care	1:Wrapped	1:Breastfeeding	0:Bathed in 6 hrs	1:Colostrum not discarded	0:Pre-lacteal feed	2007	5: Sixth 12 months of trial	0:Home non-SBA	1:Phase 2
D358	27	2:Institutional delivery	1:Washed hands	1:CDK used	1:Thread used	1: sterile instrument	1:Appropriate cord care	1:Wrapped	1:Breastfeeding	1:Not bathed in 6 hrs	0:Colostrum discarded	1:No pre-lacteal feed	2007	6: Seventh 12 months of trial	1:Institutional or Home SBA delivery	1:Phase 2
D359	27	2:Institutional delivery	1:Washed hands		1:Thread used	1: sterile instrument	1:Appropriate cord care	1:Wrapped	1:Breastfeeding	1:Not bathed in 6 hrs	0:Colostrum discarded	1:No pre-lacteal feed	2006	4: Fifth 12 months of trial	1:Institutional or Home SBA delivery	1:Phase 2
D360	27	1:Home SBA	1:Washed hands		1:Thread used	1: sterile instrument	1:Appropriate cord care	1:Wrapped	1:Breastfeeding	1:Not bathed in 6 hrs	1:Colostrum not discarded	1:No pre-lacteal feed	2005	3: Fourth 12 months of trial	1:Institutional or Home SBA delivery	1:Phase 2
D361	27	2:Institutional delivery	1:Washed hands		1:Thread used	1: sterile instrument	0:Inappropriate cord care	1:Wrapped	0:No Breastfeeding	1:Not bathed in 6 hrs	0:Colostrum discarded	1:No pre-lacteal feed	2007	5: Sixth 12 months of trial	1:Institutional or Home SBA delivery	1:Phase 2
D362	27	0:Home non-SBA		0:No CDK	1:Thread used	1: sterile instrument	1:Appropriate cord care	1:Wrapped	0:No Breastfeeding	0:Bathed in 6 hrs	1:Colostrum not discarded	1:No pre-lacteal feed	2006	4: Fifth 12 months of trial	0:Home non-SBA	1:Phase 2
D363	30	2:Institutional delivery	1:Washed hands	1:CDK used	1:Thread used		1:Appropriate cord care	1:Wrapped	0:No Breastfeeding	1:Not bathed in 6 hrs	1:Colostrum not discarded	0:Pre-lacteal feed	2006	4: Fifth 12 months of trial	1:Institutional or Home SBA delivery	1:Phase 2
D364	26	0:Home non-SBA	1:Washed hands		1:Thread used	1: sterile instrument	1:Appropriate cord care	1:Wrapped	0:No Breastfeeding	0:Bathed in 6 hrs	1:Colostrum not discarded	1:No pre-lacteal feed	2007	5: Sixth 12 months of trial	0:Home non-SBA	1:Phase 2
D365	30	2:Institutional delivery			1:Thread used			1:Wrapped	0:No Breastfeeding	1:Not bathed in 6 hrs	1:Colostrum not discarded	1:No pre-lacteal feed	2006	4: Fifth 12 months of trial	1:Institutional or Home SBA delivery	1:Phase 2
D366	30	2:Institutional delivery			1:Thread used		1:Appropriate cord care	1:Wrapped	0:No Breastfeeding	1:Not bathed in 6 hrs	1:Colostrum not discarded	1:No pre-lacteal feed	2006	4: Fifth 12 months of trial	1:Institutional or Home SBA delivery	1:Phase 2
D367	25	2:Institutional delivery	1:Washed hands	0:No CDK	1:Thread used		1:Appropriate cord care	1:Wrapped	0:No Breastfeeding	1:Not bathed in 6 hrs	1:Colostrum not discarded	0:Pre-lacteal feed	2008	6: Seventh 12 months of trial	1:Institutional or Home SBA delivery	1:Phase 2
D368	27	2:Institutional delivery	1:Washed hands	1:CDK used	1:Thread used	1: sterile instrument	1:Appropriate cord care	1:Wrapped	0:No Breastfeeding	1:Not bathed in 6 hrs	1:Colostrum not discarded	1:No pre-lacteal feed	2006	4: Fifth 12 months of trial	1:Institutional or Home SBA delivery	1:Phase 2
D369	25	2:Institutional delivery	1:Washed hands		1:Thread used		1:Appropriate cord care	1:Wrapped	1:Breastfeeding	1:Not bathed in 6 hrs	1:Colostrum not discarded	0:Pre-lacteal feed	2008	6: Seventh 12 months of trial	1:Institutional or Home SBA delivery	1:Phase 2
D370	27	0:Home non-SBA	0:Not washed hands		1:Thread used	1: sterile instrument	1:Appropriate cord care	1:Wrapped	0:No Breastfeeding	1:Not bathed in 6 hrs	0:Colostrum discarded	1:No pre-lacteal feed	2007	5: Sixth 12 months of trial	0:Home non-SBA	1:Phase 2
D371	28	2:Institutional delivery		1:CDK used	1:Thread used	1: sterile instrument	1:Appropriate cord care	1:Wrapped	1:Breastfeeding	1:Not bathed in 6 hrs	1:Colostrum not discarded	1:No pre-lacteal feed	2008	6: Seventh 12 months of trial	1:Institutional or Home SBA delivery	1:Phase 2
D372	27	0:Home non-SBA	0:Not washed hands		1:Thread used	1: sterile instrument	1:Appropriate cord care	1:Wrapped	0:No Breastfeeding	0:Bathed in 6 hrs	0:Colostrum discarded	0:Pre-lacteal feed	2007	5: Sixth 12 months of trial	0:Home non-SBA	1:Phase 2
D373	27	0:Home non-SBA	0:Not washed hands		0:No thread	1: sterile instrument	1:Appropriate cord care	1:Wrapped	0:No Breastfeeding	0:Bathed in 6 hrs	0:Colostrum discarded	1:No pre-lacteal feed	2007	5: Sixth 12 months of trial	0:Home non-SBA	1:Phase 2
D374	30	0:Home non-SBA	1:Washed hands		1:Thread used		1:Appropriate cord care	1:Wrapped	0:No Breastfeeding	1:Not bathed in 6 hrs	0:Colostrum discarded	1:No pre-lacteal feed	2007	5: Sixth 12 months of trial	0:Home non-SBA	1:Phase 2
D375	26	0:Home non-SBA	1:Washed hands		1:Thread used		1:Appropriate cord care	1:Wrapped	1:Breastfeeding	0:Bathed in 6 hrs	0:Colostrum discarded	1:No pre-lacteal feed	2006	4: Fifth 12 months of trial	0:Home non-SBA	1:Phase 2
D376	27	0:Home non-SBA	0:Not washed hands		1:Thread used		1:Appropriate cord care	1:Wrapped	0:No Breastfeeding	0:Bathed in 6 hrs	1:Colostrum not discarded	1:No pre-lacteal feed	2007	5: Sixth 12 months of trial	0:Home non-SBA	1:Phase 2
D377	27	0:Home non-SBA	1:Washed hands	1:CDK used	1:Thread used	1: sterile instrument	0:Inappropriate cord care	1:Wrapped	0:No Breastfeeding	0:Bathed in 6 hrs	1:Colostrum not discarded	1:No pre-lacteal feed	2007	5: Sixth 12 months of trial	0:Home non-SBA	1:Phase 2
D378	27	2:Institutional delivery	1:Washed hands	1:CDK used	1:Thread used	1: sterile instrument		1:Wrapped	0:No Breastfeeding	1:Not bathed in 6 hrs	1:Colostrum not discarded	0:Pre-lacteal feed	2006	4: Fifth 12 months of trial	1:Institutional or Home SBA delivery	1:Phase 2
D379	27	2:Institutional delivery	1:Washed hands	1:CDK used	1:Thread used	1: sterile instrument	1:Appropriate cord care	1:Wrapped	0:No Breastfeeding	1:Not bathed in 6 hrs	0:Colostrum discarded	0:Pre-lacteal feed	2007	5: Sixth 12 months of trial	1:Institutional or Home SBA delivery	1:Phase 2
D380	27	2:Institutional delivery	1:Washed hands	1:CDK used	1:Thread used	1: sterile instrument	1:Appropriate cord care	1:Wrapped	1:Breastfeeding	1:Not bathed in 6 hrs	1:Colostrum not discarded	1:No pre-lacteal feed	2006	4: Fifth 12 months of trial	1:Institutional or Home SBA delivery	1:Phase 2
D381	30	0:Home non-SBA	0:Not washed hands		1:Thread used	1: sterile instrument	1:Appropriate cord care	1:Wrapped	1:Breastfeeding	0:Bathed in 6 hrs	1:Colostrum not discarded	1:No pre-lacteal feed	2005	4: Fifth 12 months of trial	0:Home non-SBA	1:Phase 2
D382	30	0:Home non-SBA	1:Washed hands	0:No CDK	1:Thread used		0:Inappropriate cord care	1:Wrapped	0:No Breastfeeding	1:Not bathed in 6 hrs	0:Colostrum discarded	0:Pre-lacteal feed	2006	4: Fifth 12 months of trial	0:Home non-SBA	1:Phase 2
D383	27	0:Home non-SBA	0:Not washed hands		1:Thread used	1: sterile instrument	1:Appropriate cord care	1:Wrapped	0:No Breastfeeding	0:Bathed in 6 hrs	1:Colostrum not discarded	1:No pre-lacteal feed	2006	4: Fifth 12 months of trial	0:Home non-SBA	1:Phase 2
D384	27	0:Home non-SBA		1:CDK used	1:Thread used	1: sterile instrument	1:Appropriate cord care	1:Wrapped	0:No Breastfeeding	1:Not bathed in 6 hrs	1:Colostrum not discarded	0:Pre-lacteal feed	2007	5: Sixth 12 months of trial	0:Home non-SBA	1:Phase 2
D385	26	0:Home non-SBA	1:Washed hands	1:CDK used	1:Thread used	0:Not steriled instrument	1:Appropriate cord care	1:Wrapped	1:Breastfeeding	0:Bathed in 6 hrs	0:Colostrum discarded	1:No pre-lacteal feed	2005	4: Fifth 12 months of trial	0:Home non-SBA	1:Phase 2
D386	27	2:Institutional delivery	1:Washed hands	1:CDK used	1:Thread used	1: sterile instrument	0:Inappropriate cord care	1:Wrapped	1:Breastfeeding	1:Not bathed in 6 hrs	1:Colostrum not discarded	0:Pre-lacteal feed	2008	6: Seventh 12 months of trial	1:Institutional or Home SBA delivery	1:Phase 2
D387	27	2:Institutional delivery	1:Washed hands	1:CDK used	1:Thread used	1: sterile instrument	1:Appropriate cord care	1:Wrapped	0:No Breastfeeding	1:Not bathed in 6 hrs	0:Colostrum discarded	1:No pre-lacteal feed	2006	5: Sixth 12 months of trial	1:Institutional or Home SBA delivery	1:Phase 2
D388	30	0:Home non-SBA	0:Not washed hands		1:Thread used	1: sterile instrument	0:Inappropriate cord care	1:Wrapped	1:Breastfeeding	1:Not bathed in 6 hrs	1:Colostrum not discarded	1:No pre-lacteal feed	2006	4: Fifth 12 months of trial	0:Home non-SBA	1:Phase 2
D389	27	0:Home non-SBA	1:Washed hands		1:Thread used	1: sterile instrument	0:Inappropriate cord care	1:Wrapped	1:Breastfeeding	0:Bathed in 6 hrs	1:Colostrum not discarded	1:No pre-lacteal feed	2007	5: Sixth 12 months of trial	0:Home non-SBA	1:Phase 2
D390	30	0:Home non-SBA	1:Washed hands	1:CDK used	1:Thread used	0:Not steriled instrument	0:Inappropriate cord care	1:Wrapped	1:Breastfeeding	1:Not bathed in 6 hrs	1:Colostrum not discarded	1:No pre-lacteal feed	2007	5: Sixth 12 months of trial	0:Home non-SBA	1:Phase 2
D391	27	2:Institutional delivery	1:Washed hands	1:CDK used	1:Thread used	1: sterile instrument	1:Appropriate cord care	1:Wrapped	1:Breastfeeding	1:Not bathed in 6 hrs	0:Colostrum discarded	1:No pre-lacteal feed	2007	5: Sixth 12 months of trial	1:Institutional or Home SBA delivery	1:Phase 2
D392	27	0:Home non-SBA	1:Washed hands		1:Thread used	1: sterile instrument	0:Inappropriate cord care	1:Wrapped	1:Breastfeeding	1:Not bathed in 6 hrs	1:Colostrum not discarded	1:No pre-lacteal feed	2006	5: Sixth 12 months of trial	0:Home non-SBA	1:Phase 2
D393	30	0:Home non-SBA	0:Not washed hands		0:No thread	0:Not steriled instrument	0:Inappropriate cord care	1:Wrapped	1:Breastfeeding	0:Bathed in 6 hrs	1:Colostrum not discarded	1:No pre-lacteal feed	2006	4: Fifth 12 months of trial	0:Home non-SBA	1:Phase 2
D394	26	0:Home non-SBA	0:Not washed hands		1:Thread used	0:Not steriled instrument	0:Inappropriate cord care	1:Wrapped	1:Breastfeeding	0:Bathed in 6 hrs	1:Colostrum not discarded	0:Pre-lacteal feed	2007	5: Sixth 12 months of trial	0:Home non-SBA	1:Phase 2
D395	27	2:Institutional delivery	1:Washed hands	1:CDK used	1:Thread used	1: sterile instrument	1:Appropriate cord care	1:Wrapped	0:No Breastfeeding	1:Not bathed in 6 hrs	0:Colostrum discarded	1:No pre-lacteal feed	2006	4: Fifth 12 months of trial	1:Institutional or Home SBA delivery	1:Phase 2
D396	27	2:Institutional delivery	1:Washed hands	1:CDK used	1:Thread used	1: sterile instrument	1:Appropriate cord care	1:Wrapped	1:Breastfeeding	1:Not bathed in 6 hrs	1:Colostrum not discarded	1:No pre-lacteal feed	2007	5: Sixth 12 months of trial	1:Institutional or Home SBA delivery	1:Phase 2
D397	30	2:Institutional delivery			1:Thread used			1:Wrapped	1:Breastfeeding	1:Not bathed in 6 hrs	1:Colostrum not discarded	1:No pre-lacteal feed	2005	4: Fifth 12 months of trial	1:Institutional or Home SBA delivery	1:Phase 2
D398	27	0:Home non-SBA	0:Not washed hands		1:Thread used	0:Not steriled instrument	1:Appropriate cord care	1:Wrapped	1:Breastfeeding	0:Bathed in 6 hrs	1:Colostrum not discarded	1:No pre-lacteal feed	2007	5: Sixth 12 months of trial	0:Home non-SBA	1:Phase 2
D399	27	0:Home non-SBA	0:Not washed hands		1:Thread used	0:Not steriled instrument	1:Appropriate cord care	1:Wrapped	0:No Breastfeeding	0:Bathed in 6 hrs	0:Colostrum discarded	1:No pre-lacteal feed	2006	4: Fifth 12 months of trial	0:Home non-SBA	1:Phase 2
D400	27	2:Institutional delivery	1:Washed hands	1:CDK used	1:Thread used	1: sterile instrument	1:Appropriate cord care	1:Wrapped	0:No Breastfeeding	1:Not bathed in 6 hrs	1:Colostrum not discarded	1:No pre-lacteal feed	2006	4: Fifth 12 months of trial	1:Institutional or Home SBA delivery	1:Phase 2
D401	27	2:Institutional delivery	1:Washed hands	1:CDK used	1:Thread used	1: sterile instrument	0:Inappropriate cord care	1:Wrapped	0:No Breastfeeding	1:Not bathed in 6 hrs	1:Colostrum not discarded	1:No pre-lacteal feed	2005	3: Fourth 12 months of trial	1:Institutional or Home SBA delivery	1:Phase 2
D402	27	1:Home SBA	1:Washed hands	0:No CDK	1:Thread used	1: sterile instrument	1:Appropriate cord care	1:Wrapped	1:Breastfeeding	1:Not bathed in 6 hrs	1:Colostrum not discarded	1:No pre-lacteal feed	2005	3: Fourth 12 months of trial	1:Institutional or Home SBA delivery	1:Phase 2
D403	25	2:Institutional delivery	1:Washed hands		1:Thread used		1:Appropriate cord care	1:Wrapped	0:No Breastfeeding	1:Not bathed in 6 hrs	1:Colostrum not discarded	1:No pre-lacteal feed	2005	4: Fifth 12 months of trial	1:Institutional or Home SBA delivery	1:Phase 2
D404	27	2:Institutional delivery		1:CDK used	1:Thread used	1: sterile instrument		1:Wrapped	0:No Breastfeeding	1:Not bathed in 6 hrs	1:Colostrum not discarded	0:Pre-lacteal feed	2005	4: Fifth 12 months of trial	1:Institutional or Home SBA delivery	1:Phase 2
D405	27	0:Home non-SBA	0:Not washed hands		1:Thread used	0:Not steriled instrument	1:Appropriate cord care	1:Wrapped	1:Breastfeeding	0:Bathed in 6 hrs	0:Colostrum discarded	1:No pre-lacteal feed	2005	4: Fifth 12 months of trial	0:Home non-SBA	1:Phase 2
D406	27	2:Institutional delivery	1:Washed hands	1:CDK used	1:Thread used	1: sterile instrument	1:Appropriate cord care	1:Wrapped	1:Breastfeeding	1:Not bathed in 6 hrs	0:Colostrum discarded	1:No pre-lacteal feed	2007	5: Sixth 12 months of trial	1:Institutional or Home SBA delivery	1:Phase 2
D407	30	0:Home non-SBA	1:Washed hands	1:CDK used	1:Thread used	1: sterile instrument	0:Inappropriate cord care	1:Wrapped	0:No Breastfeeding	1:Not bathed in 6 hrs	1:Colostrum not discarded	0:Pre-lacteal feed	2006	4: Fifth 12 months of trial	0:Home non-SBA	1:Phase 2
D408	27	0:Home non-SBA	1:Washed hands		1:Thread used	1: sterile instrument	1:Appropriate cord care	1:Wrapped	0:No Breastfeeding	0:Bathed in 6 hrs	1:Colostrum not discarded	0:Pre-lacteal feed	2007	5: Sixth 12 months of trial	0:Home non-SBA	1:Phase 2
D409	30	0:Home non-SBA	0:Not washed hands		1:Thread used	1: sterile instrument	0:Inappropriate cord care	1:Wrapped	0:No Breastfeeding	1:Not bathed in 6 hrs	1:Colostrum not discarded	1:No pre-lacteal feed	2007	6: Seventh 12 months of trial	0:Home non-SBA	1:Phase 2
D410	27	0:Home non-SBA	0:Not washed hands	0:No CDK	0:No thread		0:Inappropriate cord care	1:Wrapped	1:Breastfeeding	0:Bathed in 6 hrs	1:Colostrum not discarded	1:No pre-lacteal feed	2007	5: Sixth 12 months of trial	0:Home non-SBA	1:Phase 2
D411	27	0:Home non-SBA			1:Thread used	0:Not steriled instrument	1:Appropriate cord care	1:Wrapped	0:No Breastfeeding	0:Bathed in 6 hrs	0:Colostrum discarded	1:No pre-lacteal feed	2007	6: Seventh 12 months of trial	0:Home non-SBA	1:Phase 2
D412	27	2:Institutional delivery	1:Washed hands	1:CDK used	1:Thread used	1: sterile instrument	1:Appropriate cord care	1:Wrapped	0:No Breastfeeding	1:Not bathed in 6 hrs	0:Colostrum discarded	0:Pre-lacteal feed	2006	5: Sixth 12 months of trial	1:Institutional or Home SBA delivery	1:Phase 2
D413	27	2:Institutional delivery	1:Washed hands	1:CDK used	1:Thread used	1: sterile instrument	1:Appropriate cord care	1:Wrapped	0:No Breastfeeding	1:Not bathed in 6 hrs	0:Colostrum discarded	1:No pre-lacteal feed	2007	5: Sixth 12 months of trial	1:Institutional or Home SBA delivery	1:Phase 2
D414	30	0:Home non-SBA	0:Not washed hands		1:Thread used	0:Not steriled instrument	1:Appropriate cord care	1:Wrapped	0:No Breastfeeding	0:Bathed in 6 hrs	0:Colostrum discarded	0:Pre-lacteal feed	2005	4: Fifth 12 months of trial	0:Home non-SBA	1:Phase 2
D415	27	2:Institutional delivery	1:Washed hands	1:CDK used	1:Thread used	1: sterile instrument	1:Appropriate cord care	1:Wrapped	0:No Breastfeeding	1:Not bathed in 6 hrs	1:Colostrum not discarded	0:Pre-lacteal feed	2008	6: Seventh 12 months of trial	1:Institutional or Home SBA delivery	1:Phase 2
D416	27	2:Institutional delivery	1:Washed hands	1:CDK used	1:Thread used	1: sterile instrument	1:Appropriate cord care	1:Wrapped	0:No Breastfeeding	1:Not bathed in 6 hrs	0:Colostrum discarded	1:No pre-lacteal feed	2006	5: Sixth 12 months of trial	1:Institutional or Home SBA delivery	1:Phase 2
D417	27	2:Institutional delivery		1:CDK used	1:Thread used	1: sterile instrument	1:Appropriate cord care	1:Wrapped	1:Breastfeeding	1:Not bathed in 6 hrs	1:Colostrum not discarded	1:No pre-lacteal feed	2005	3: Fourth 12 months of trial	1:Institutional or Home SBA delivery	1:Phase 2
D418	27	0:Home non-SBA			1:Thread used	0:Not steriled instrument	1:Appropriate cord care	1:Wrapped	0:No Breastfeeding	1:Not bathed in 6 hrs	0:Colostrum discarded	1:No pre-lacteal feed	2005	3: Fourth 12 months of trial	0:Home non-SBA	1:Phase 2
D419	27	2:Institutional delivery	1:Washed hands	1:CDK used	1:Thread used	1: sterile instrument	1:Appropriate cord care	1:Wrapped	0:No Breastfeeding	1:Not bathed in 6 hrs	0:Colostrum discarded	1:No pre-lacteal feed	2007	5: Sixth 12 months of trial	1:Institutional or Home SBA delivery	1:Phase 2
D420	29	0:Home non-SBA	1:Washed hands	0:No CDK	1:Thread used	1: sterile instrument	0:Inappropriate cord care	1:Wrapped	1:Breastfeeding	1:Not bathed in 6 hrs	1:Colostrum not discarded	1:No pre-lacteal feed	2007	5: Sixth 12 months of trial	0:Home non-SBA	1:Phase 2
D421	27	0:Home non-SBA	0:Not washed hands		1:Thread used	1: sterile instrument	0:Inappropriate cord care	1:Wrapped	0:No Breastfeeding	1:Not bathed in 6 hrs	0:Colostrum discarded	1:No pre-lacteal feed	2006	4: Fifth 12 months of trial	0:Home non-SBA	1:Phase 2
D422	25	0:Home non-SBA	1:Washed hands		1:Thread used	1: sterile instrument	1:Appropriate cord care	1:Wrapped	1:Breastfeeding	0:Bathed in 6 hrs	1:Colostrum not discarded	1:No pre-lacteal feed	2007	6: Seventh 12 months of trial	0:Home non-SBA	1:Phase 2
D423	27	0:Home non-SBA	0:Not washed hands		1:Thread used	1: sterile instrument	1:Appropriate cord care	1:Wrapped	0:No Breastfeeding	1:Not bathed in 6 hrs	1:Colostrum not discarded	1:No pre-lacteal feed	2008	6: Seventh 12 months of trial	0:Home non-SBA	1:Phase 2
D424	30	0:Home non-SBA	0:Not washed hands		1:Thread used	0:Not steriled instrument	0:Inappropriate cord care	1:Wrapped	1:Breastfeeding	0:Bathed in 6 hrs	1:Colostrum not discarded	1:No pre-lacteal feed	2006	5: Sixth 12 months of trial	0:Home non-SBA	1:Phase 2
D425	26	0:Home non-SBA	1:Washed hands	0:No CDK	1:Thread used	1: sterile instrument	0:Inappropriate cord care	1:Wrapped	1:Breastfeeding	0:Bathed in 6 hrs	1:Colostrum not discarded	1:No pre-lacteal feed	2006	4: Fifth 12 months of trial	0:Home non-SBA	1:Phase 2
D426	29	0:Home non-SBA	1:Washed hands	0:No CDK	1:Thread used	1: sterile instrument	1:Appropriate cord care	1:Wrapped	0:No Breastfeeding	1:Not bathed in 6 hrs	1:Colostrum not discarded	1:No pre-lacteal feed	2007	5: Sixth 12 months of trial	0:Home non-SBA	1:Phase 2
D427	27	2:Institutional delivery	1:Washed hands	1:CDK used	1:Thread used	1: sterile instrument	1:Appropriate cord care	1:Wrapped	1:Breastfeeding	1:Not bathed in 6 hrs	1:Colostrum not discarded	1:No pre-lacteal feed	2007	5: Sixth 12 months of trial	1:Institutional or Home SBA delivery	1:Phase 2
D428	27	1:Home SBA	1:Washed hands	1:CDK used	1:Thread used	1: sterile instrument	1:Appropriate cord care	1:Wrapped	0:No Breastfeeding	1:Not bathed in 6 hrs	0:Colostrum discarded	1:No pre-lacteal feed	2006	4: Fifth 12 months of trial	1:Institutional or Home SBA delivery	1:Phase 2
D429	27	2:Institutional delivery	1:Washed hands	1:CDK used	1:Thread used	1: sterile instrument	1:Appropriate cord care	1:Wrapped	1:Breastfeeding	1:Not bathed in 6 hrs	1:Colostrum not discarded	1:No pre-lacteal feed	2007	5: Sixth 12 months of trial	1:Institutional or Home SBA delivery	1:Phase 2
D430	30	0:Home non-SBA			1:Thread used	1: sterile instrument	1:Appropriate cord care	1:Wrapped	1:Breastfeeding	1:Not bathed in 6 hrs	1:Colostrum not discarded	1:No pre-lacteal feed	2006	4: Fifth 12 months of trial	0:Home non-SBA	1:Phase 2
D431	27	0:Home non-SBA	0:Not washed hands		1:Thread used	1: sterile instrument	1:Appropriate cord care	1:Wrapped	0:No Breastfeeding	0:Bathed in 6 hrs	0:Colostrum discarded	1:No pre-lacteal feed	2007	5: Sixth 12 months of trial	0:Home non-SBA	1:Phase 2
D432	27	2:Institutional delivery			1:Thread used	1: sterile instrument	1:Appropriate cord care	1:Wrapped	0:No Breastfeeding	1:Not bathed in 6 hrs	0:Colostrum discarded	1:No pre-lacteal feed	2006	4: Fifth 12 months of trial	1:Institutional or Home SBA delivery	1:Phase 2
D433	30	2:Institutional delivery		0:No CDK	1:Thread used		0:Inappropriate cord care	1:Wrapped	1:Breastfeeding	1:Not bathed in 6 hrs	1:Colostrum not discarded	1:No pre-lacteal feed	2007	5: Sixth 12 months of trial	1:Institutional or Home SBA delivery	1:Phase 2
D434	27	2:Institutional delivery	1:Washed hands	1:CDK used	1:Thread used	1: sterile instrument	0:Inappropriate cord care	1:Wrapped	1:Breastfeeding	1:Not bathed in 6 hrs	1:Colostrum not discarded	1:No pre-lacteal feed	2007	5: Sixth 12 months of trial	1:Institutional or Home SBA delivery	1:Phase 2
D435	26	0:Home non-SBA	1:Washed hands	1:CDK used	1:Thread used	0:Not steriled instrument	1:Appropriate cord care	1:Wrapped	0:No Breastfeeding	0:Bathed in 6 hrs	1:Colostrum not discarded	0:Pre-lacteal feed	2007	5: Sixth 12 months of trial	0:Home non-SBA	1:Phase 2
D436	30	2:Institutional delivery		0:No CDK	1:Thread used		0:Inappropriate cord care	1:Wrapped	0:No Breastfeeding	1:Not bathed in 6 hrs	1:Colostrum not discarded	1:No pre-lacteal feed	2008	6: Seventh 12 months of trial	1:Institutional or Home SBA delivery	1:Phase 2
D437	27	1:Home SBA	1:Washed hands		1:Thread used	1: sterile instrument	0:Inappropriate cord care	1:Wrapped	0:No Breastfeeding	1:Not bathed in 6 hrs	0:Colostrum discarded	1:No pre-lacteal feed	2007	5: Sixth 12 months of trial	1:Institutional or Home SBA delivery	1:Phase 2
D438	30	0:Home non-SBA	1:Washed hands		1:Thread used	1: sterile instrument	1:Appropriate cord care	1:Wrapped	1:Breastfeeding	1:Not bathed in 6 hrs	1:Colostrum not discarded	1:No pre-lacteal feed	2007	5: Sixth 12 months of trial	0:Home non-SBA	1:Phase 2
D439	27	2:Institutional delivery	1:Washed hands	1:CDK used	1:Thread used	1: sterile instrument	1:Appropriate cord care	1:Wrapped	0:No Breastfeeding	1:Not bathed in 6 hrs	0:Colostrum discarded	1:No pre-lacteal feed	2006	4: Fifth 12 months of trial	1:Institutional or Home SBA delivery	1:Phase 2
D440	27	0:Home non-SBA	1:Washed hands		1:Thread used			1:Wrapped	0:No Breastfeeding	0:Bathed in 6 hrs	0:Colostrum discarded	1:No pre-lacteal feed	2005	4: Fifth 12 months of trial	0:Home non-SBA	1:Phase 2
D441	27	2:Institutional delivery	1:Washed hands	1:CDK used	1:Thread used	1: sterile instrument	1:Appropriate cord care	1:Wrapped	0:No Breastfeeding	1:Not bathed in 6 hrs	1:Colostrum not discarded	1:No pre-lacteal feed	2006	4: Fifth 12 months of trial	1:Institutional or Home SBA delivery	1:Phase 2
D442	27	0:Home non-SBA			1:Thread used		0:Inappropriate cord care	1:Wrapped	0:No Breastfeeding	0:Bathed in 6 hrs	0:Colostrum discarded	1:No pre-lacteal feed	2006	5: Sixth 12 months of trial	0:Home non-SBA	1:Phase 2
D443	25	2:Institutional delivery	1:Washed hands		1:Thread used		1:Appropriate cord care	1:Wrapped	1:Breastfeeding	1:Not bathed in 6 hrs	1:Colostrum not discarded	1:No pre-lacteal feed	2007	6: Seventh 12 months of trial	1:Institutional or Home SBA delivery	1:Phase 2
D444	27	2:Institutional delivery			1:Thread used	1: sterile instrument	0:Inappropriate cord care	1:Wrapped	1:Breastfeeding	1:Not bathed in 6 hrs	1:Colostrum not discarded	1:No pre-lacteal feed	2006	4: Fifth 12 months of trial	1:Institutional or Home SBA delivery	1:Phase 2
D445	27	0:Home non-SBA	1:Washed hands	1:CDK used	1:Thread used	1: sterile instrument	1:Appropriate cord care	1:Wrapped	0:No Breastfeeding	1:Not bathed in 6 hrs	1:Colostrum not discarded	1:No pre-lacteal feed	2006	4: Fifth 12 months of trial	0:Home non-SBA	1:Phase 2
D446	30	0:Home non-SBA	1:Washed hands		1:Thread used	0:Not steriled instrument	0:Inappropriate cord care	1:Wrapped	0:No Breastfeeding	1:Not bathed in 6 hrs		0:Pre-lacteal feed	2006	4: Fifth 12 months of trial	0:Home non-SBA	1:Phase 2
D447	30	0:Home non-SBA	0:Not washed hands		1:Thread used	0:Not steriled instrument	1:Appropriate cord care	1:Wrapped	1:Breastfeeding	1:Not bathed in 6 hrs	1:Colostrum not discarded	0:Pre-lacteal feed	2005	4: Fifth 12 months of trial	0:Home non-SBA	1:Phase 2
D448	30	0:Home non-SBA	1:Washed hands	1:CDK used	1:Thread used	1: sterile instrument	1:Appropriate cord care	1:Wrapped	1:Breastfeeding	1:Not bathed in 6 hrs	1:Colostrum not discarded	0:Pre-lacteal feed	2007	5: Sixth 12 months of trial	0:Home non-SBA	1:Phase 2
D449	27	2:Institutional delivery	1:Washed hands	1:CDK used	1:Thread used	1: sterile instrument	1:Appropriate cord care	1:Wrapped	0:No Breastfeeding	1:Not bathed in 6 hrs	1:Colostrum not discarded	1:No pre-lacteal feed	2007	5: Sixth 12 months of trial	1:Institutional or Home SBA delivery	1:Phase 2
D450	26	0:Home non-SBA	1:Washed hands	1:CDK used	1:Thread used	1: sterile instrument	1:Appropriate cord care	1:Wrapped	1:Breastfeeding	1:Not bathed in 6 hrs	1:Colostrum not discarded	1:No pre-lacteal feed	2006	4: Fifth 12 months of trial	0:Home non-SBA	1:Phase 2
D451	30	2:Institutional delivery			1:Thread used			1:Wrapped	0:No Breastfeeding	1:Not bathed in 6 hrs	1:Colostrum not discarded	1:No pre-lacteal feed	2006	4: Fifth 12 months of trial	1:Institutional or Home SBA delivery	1:Phase 2
D452	27	2:Institutional delivery	1:Washed hands		1:Thread used	1: sterile instrument	1:Appropriate cord care	1:Wrapped	1:Breastfeeding	0:Bathed in 6 hrs	1:Colostrum not discarded	1:No pre-lacteal feed	2006	4: Fifth 12 months of trial	1:Institutional or Home SBA delivery	1:Phase 2
D453	27	0:Home non-SBA	1:Washed hands		1:Thread used		1:Appropriate cord care	1:Wrapped	1:Breastfeeding	1:Not bathed in 6 hrs	0:Colostrum discarded	1:No pre-lacteal feed	2006	4: Fifth 12 months of trial	0:Home non-SBA	1:Phase 2
D454	25	2:Institutional delivery	1:Washed hands	0:No CDK	1:Thread used		1:Appropriate cord care	1:Wrapped	0:No Breastfeeding	1:Not bathed in 6 hrs	1:Colostrum not discarded	0:Pre-lacteal feed	2007	6: Seventh 12 months of trial	1:Institutional or Home SBA delivery	1:Phase 2
D455	27	0:Home non-SBA	1:Washed hands	1:CDK used	1:Thread used	1: sterile instrument	1:Appropriate cord care	1:Wrapped	1:Breastfeeding	1:Not bathed in 6 hrs	1:Colostrum not discarded	1:No pre-lacteal feed	2005	3: Fourth 12 months of trial	0:Home non-SBA	1:Phase 2
D456	27	2:Institutional delivery	1:Washed hands	1:CDK used	1:Thread used	1: sterile instrument	0:Inappropriate cord care	1:Wrapped	0:No Breastfeeding	1:Not bathed in 6 hrs	1:Colostrum not discarded	1:No pre-lacteal feed	2006	5: Sixth 12 months of trial	1:Institutional or Home SBA delivery	1:Phase 2
D457	29	0:Home non-SBA	0:Not washed hands		1:Thread used	1: sterile instrument	1:Appropriate cord care	1:Wrapped	0:No Breastfeeding	1:Not bathed in 6 hrs	1:Colostrum not discarded	1:No pre-lacteal feed	2007	5: Sixth 12 months of trial	0:Home non-SBA	1:Phase 2
D458	30	0:Home non-SBA	1:Washed hands	1:CDK used	1:Thread used	1: sterile instrument		1:Wrapped	1:Breastfeeding	1:Not bathed in 6 hrs	1:Colostrum not discarded	1:No pre-lacteal feed	2007	5: Sixth 12 months of trial	0:Home non-SBA	1:Phase 2
D459	30	0:Home non-SBA	1:Washed hands	1:CDK used	1:Thread used	0:Not steriled instrument	1:Appropriate cord care	1:Wrapped	0:No Breastfeeding	1:Not bathed in 6 hrs	1:Colostrum not discarded	1:No pre-lacteal feed	2008	6: Seventh 12 months of trial	0:Home non-SBA	1:Phase 2
D460	28	0:Home non-SBA	1:Washed hands	1:CDK used	1:Thread used	1: sterile instrument	1:Appropriate cord care	1:Wrapped	0:No Breastfeeding	1:Not bathed in 6 hrs	1:Colostrum not discarded	0:Pre-lacteal feed	2005	3: Fourth 12 months of trial	0:Home non-SBA	1:Phase 2
D461	27	2:Institutional delivery			1:Thread used			1:Wrapped	0:No Breastfeeding	1:Not bathed in 6 hrs	0:Colostrum discarded	0:Pre-lacteal feed	2005	4: Fifth 12 months of trial	1:Institutional or Home SBA delivery	1:Phase 2
D462	30	0:Home non-SBA	0:Not washed hands		1:Thread used	1: sterile instrument	1:Appropriate cord care	1:Wrapped	0:No Breastfeeding	0:Bathed in 6 hrs	1:Colostrum not discarded	0:Pre-lacteal feed	2006	4: Fifth 12 months of trial	0:Home non-SBA	1:Phase 2
D463	27	2:Institutional delivery	1:Washed hands	1:CDK used	1:Thread used	1: sterile instrument	1:Appropriate cord care	1:Wrapped	0:No Breastfeeding	1:Not bathed in 6 hrs	1:Colostrum not discarded	0:Pre-lacteal feed	2006	5: Sixth 12 months of trial	1:Institutional or Home SBA delivery	1:Phase 2
D464	27	0:Home non-SBA			0:No thread		1:Appropriate cord care	1:Wrapped	1:Breastfeeding	0:Bathed in 6 hrs	0:Colostrum discarded	1:No pre-lacteal feed	2007	5: Sixth 12 months of trial	0:Home non-SBA	1:Phase 2
D465	26	0:Home non-SBA	1:Washed hands	0:No CDK	1:Thread used	1: sterile instrument	0:Inappropriate cord care	1:Wrapped	0:No Breastfeeding	1:Not bathed in 6 hrs	1:Colostrum not discarded	0:Pre-lacteal feed	2006	4: Fifth 12 months of trial	0:Home non-SBA	1:Phase 2
D466	28	2:Institutional delivery			1:Thread used			1:Wrapped	0:No Breastfeeding	1:Not bathed in 6 hrs	1:Colostrum not discarded	1:No pre-lacteal feed	2005	4: Fifth 12 months of trial	1:Institutional or Home SBA delivery	1:Phase 2
D467	27	0:Home non-SBA	0:Not washed hands		1:Thread used	1: sterile instrument	1:Appropriate cord care	1:Wrapped	1:Breastfeeding	0:Bathed in 6 hrs	1:Colostrum not discarded	1:No pre-lacteal feed	2006	4: Fifth 12 months of trial	0:Home non-SBA	1:Phase 2
D468	27	2:Institutional delivery	1:Washed hands	1:CDK used	1:Thread used	1: sterile instrument	1:Appropriate cord care	1:Wrapped	0:No Breastfeeding	0:Bathed in 6 hrs	0:Colostrum discarded	0:Pre-lacteal feed	2008	6: Seventh 12 months of trial	1:Institutional or Home SBA delivery	1:Phase 2
D469	29	0:Home non-SBA	1:Washed hands		1:Thread used	1: sterile instrument	0:Inappropriate cord care	1:Wrapped	1:Breastfeeding	1:Not bathed in 6 hrs	1:Colostrum not discarded	1:No pre-lacteal feed	2007	5: Sixth 12 months of trial	0:Home non-SBA	1:Phase 2
D470	30	0:Home non-SBA			1:Thread used		1:Appropriate cord care	1:Wrapped	0:No Breastfeeding	1:Not bathed in 6 hrs	1:Colostrum not discarded	0:Pre-lacteal feed	2006	4: Fifth 12 months of trial	0:Home non-SBA	1:Phase 2
D471	30	0:Home non-SBA	0:Not washed hands		1:Thread used	0:Not steriled instrument	0:Inappropriate cord care	1:Wrapped	1:Breastfeeding	0:Bathed in 6 hrs	1:Colostrum not discarded	1:No pre-lacteal feed	2006	4: Fifth 12 months of trial	0:Home non-SBA	1:Phase 2
D472	27	0:Home non-SBA	1:Washed hands		1:Thread used	0:Not steriled instrument	1:Appropriate cord care	1:Wrapped	1:Breastfeeding	0:Bathed in 6 hrs	1:Colostrum not discarded	1:No pre-lacteal feed	2007	6: Seventh 12 months of trial	0:Home non-SBA	1:Phase 2
D473	27	2:Institutional delivery	1:Washed hands	1:CDK used	1:Thread used	1: sterile instrument	1:Appropriate cord care	1:Wrapped	1:Breastfeeding	1:Not bathed in 6 hrs	1:Colostrum not discarded	1:No pre-lacteal feed	2006	4: Fifth 12 months of trial	1:Institutional or Home SBA delivery	1:Phase 2
D474	27	0:Home non-SBA	1:Washed hands	0:No CDK	0:No thread		1:Appropriate cord care	1:Wrapped	0:No Breastfeeding	1:Not bathed in 6 hrs	0:Colostrum discarded	1:No pre-lacteal feed	2006	5: Sixth 12 months of trial	0:Home non-SBA	1:Phase 2
D475	27	0:Home non-SBA	0:Not washed hands	0:No CDK	1:Thread used	1: sterile instrument	1:Appropriate cord care	1:Wrapped	0:No Breastfeeding	0:Bathed in 6 hrs	1:Colostrum not discarded	1:No pre-lacteal feed	2006	4: Fifth 12 months of trial	0:Home non-SBA	1:Phase 2
D476	27	0:Home non-SBA	1:Washed hands	1:CDK used	1:Thread used	1: sterile instrument	1:Appropriate cord care	1:Wrapped	1:Breastfeeding	1:Not bathed in 6 hrs	0:Colostrum discarded	1:No pre-lacteal feed	2007	6: Seventh 12 months of trial	0:Home non-SBA	1:Phase 2
D477	27	0:Home non-SBA	1:Washed hands	1:CDK used	1:Thread used	1: sterile instrument	0:Inappropriate cord care	1:Wrapped	1:Breastfeeding	1:Not bathed in 6 hrs	0:Colostrum discarded	1:No pre-lacteal feed	2006	4: Fifth 12 months of trial	0:Home non-SBA	1:Phase 2
D478	27	2:Institutional delivery	1:Washed hands	1:CDK used	1:Thread used	1: sterile instrument	1:Appropriate cord care	1:Wrapped	0:No Breastfeeding	1:Not bathed in 6 hrs	1:Colostrum not discarded	1:No pre-lacteal feed	2007	5: Sixth 12 months of trial	1:Institutional or Home SBA delivery	1:Phase 2
D479	26	0:Home non-SBA	0:Not washed hands		1:Thread used	0:Not steriled instrument	1:Appropriate cord care	1:Wrapped	0:No Breastfeeding	0:Bathed in 6 hrs	0:Colostrum discarded	1:No pre-lacteal feed	2007	5: Sixth 12 months of trial	0:Home non-SBA	1:Phase 2
D480	27	0:Home non-SBA	0:Not washed hands		1:Thread used	1: sterile instrument	1:Appropriate cord care	1:Wrapped	0:No Breastfeeding	0:Bathed in 6 hrs	0:Colostrum discarded	1:No pre-lacteal feed	2007	5: Sixth 12 months of trial	0:Home non-SBA	1:Phase 2
D481	27	2:Institutional delivery	1:Washed hands	1:CDK used	1:Thread used	1: sterile instrument	0:Inappropriate cord care	1:Wrapped	1:Breastfeeding	1:Not bathed in 6 hrs	1:Colostrum not discarded	1:No pre-lacteal feed	2006	4: Fifth 12 months of trial	1:Institutional or Home SBA delivery	1:Phase 2
D482	28	2:Institutional delivery		1:CDK used	1:Thread used			1:Wrapped	1:Breastfeeding	1:Not bathed in 6 hrs	1:Colostrum not discarded	0:Pre-lacteal feed	2006	4: Fifth 12 months of trial	1:Institutional or Home SBA delivery	1:Phase 2
D483	27	2:Institutional delivery	1:Washed hands	1:CDK used	1:Thread used	1: sterile instrument	0:Inappropriate cord care	1:Wrapped	0:No Breastfeeding	1:Not bathed in 6 hrs	0:Colostrum discarded	1:No pre-lacteal feed	2006	4: Fifth 12 months of trial	1:Institutional or Home SBA delivery	1:Phase 2
D484	27	2:Institutional delivery	1:Washed hands	1:CDK used	1:Thread used	1: sterile instrument	1:Appropriate cord care	1:Wrapped	0:No Breastfeeding	1:Not bathed in 6 hrs	0:Colostrum discarded	1:No pre-lacteal feed	2006	5: Sixth 12 months of trial	1:Institutional or Home SBA delivery	1:Phase 2
D485	27	2:Institutional delivery	1:Washed hands	1:CDK used	1:Thread used	1: sterile instrument	1:Appropriate cord care	1:Wrapped	1:Breastfeeding	1:Not bathed in 6 hrs	1:Colostrum not discarded	1:No pre-lacteal feed	2007	5: Sixth 12 months of trial	1:Institutional or Home SBA delivery	1:Phase 2
D486	27	1:Home SBA	0:Not washed hands		1:Thread used	1: sterile instrument	1:Appropriate cord care	1:Wrapped	0:No Breastfeeding	0:Bathed in 6 hrs	0:Colostrum discarded	1:No pre-lacteal feed	2007	6: Seventh 12 months of trial	1:Institutional or Home SBA delivery	1:Phase 2
D487	27	0:Home non-SBA	0:Not washed hands		1:Thread used	1: sterile instrument	1:Appropriate cord care	1:Wrapped	0:No Breastfeeding	0:Bathed in 6 hrs	0:Colostrum discarded	0:Pre-lacteal feed	2007	5: Sixth 12 months of trial	0:Home non-SBA	1:Phase 2
D488	30	0:Home non-SBA			1:Thread used	0:Not steriled instrument	0:Inappropriate cord care	1:Wrapped	1:Breastfeeding	0:Bathed in 6 hrs	1:Colostrum not discarded	1:No pre-lacteal feed	2005	4: Fifth 12 months of trial	0:Home non-SBA	1:Phase 2
D489	30	0:Home non-SBA	1:Washed hands		1:Thread used	1: sterile instrument	0:Inappropriate cord care	1:Wrapped	1:Breastfeeding	1:Not bathed in 6 hrs	1:Colostrum not discarded	1:No pre-lacteal feed	2006	5: Sixth 12 months of trial	0:Home non-SBA	1:Phase 2
D490	27	2:Institutional delivery			1:Thread used			1:Wrapped	0:No Breastfeeding	1:Not bathed in 6 hrs	1:Colostrum not discarded	0:Pre-lacteal feed	2005	3: Fourth 12 months of trial	1:Institutional or Home SBA delivery	1:Phase 2
D491	30	0:Home non-SBA	0:Not washed hands		1:Thread used	0:Not steriled instrument	1:Appropriate cord care	1:Wrapped	0:No Breastfeeding	1:Not bathed in 6 hrs	1:Colostrum not discarded	1:No pre-lacteal feed	2007	5: Sixth 12 months of trial	0:Home non-SBA	1:Phase 2
D492	27	0:Home non-SBA	0:Not washed hands	1:CDK used	1:Thread used	1: sterile instrument	1:Appropriate cord care	1:Wrapped	1:Breastfeeding	1:Not bathed in 6 hrs	1:Colostrum not discarded	0:Pre-lacteal feed	2007	5: Sixth 12 months of trial	0:Home non-SBA	1:Phase 2
D493	27	0:Home non-SBA			1:Thread used	0:Not steriled instrument	0:Inappropriate cord care	1:Wrapped	1:Breastfeeding	0:Bathed in 6 hrs	0:Colostrum discarded	1:No pre-lacteal feed	2007	6: Seventh 12 months of trial	0:Home non-SBA	1:Phase 2
D494	27	2:Institutional delivery	1:Washed hands	1:CDK used	1:Thread used	1: sterile instrument	1:Appropriate cord care	1:Wrapped	0:No Breastfeeding	1:Not bathed in 6 hrs	1:Colostrum not discarded	0:Pre-lacteal feed	2006	4: Fifth 12 months of trial	1:Institutional or Home SBA delivery	1:Phase 2
D495	27	1:Home SBA	1:Washed hands	1:CDK used	1:Thread used	1: sterile instrument	1:Appropriate cord care	1:Wrapped	0:No Breastfeeding	1:Not bathed in 6 hrs	1:Colostrum not discarded	0:Pre-lacteal feed	2006	4: Fifth 12 months of trial	1:Institutional or Home SBA delivery	1:Phase 2
D496	28	0:Home non-SBA	0:Not washed hands		0:No thread		1:Appropriate cord care	1:Wrapped	0:No Breastfeeding	0:Bathed in 6 hrs	1:Colostrum not discarded	1:No pre-lacteal feed	2005	3: Fourth 12 months of trial	0:Home non-SBA	1:Phase 2
D497	30	0:Home non-SBA	0:Not washed hands		1:Thread used	0:Not steriled instrument	0:Inappropriate cord care	1:Wrapped	1:Breastfeeding	0:Bathed in 6 hrs	1:Colostrum not discarded	1:No pre-lacteal feed	2007	5: Sixth 12 months of trial	0:Home non-SBA	1:Phase 2
D498	27	0:Home non-SBA	0:Not washed hands		1:Thread used	1: sterile instrument	1:Appropriate cord care	1:Wrapped	0:No Breastfeeding	0:Bathed in 6 hrs	1:Colostrum not discarded	0:Pre-lacteal feed	2007	6: Seventh 12 months of trial	0:Home non-SBA	1:Phase 2
D499	26	0:Home non-SBA	1:Washed hands	0:No CDK	1:Thread used	1: sterile instrument	1:Appropriate cord care	1:Wrapped	1:Breastfeeding	1:Not bathed in 6 hrs	1:Colostrum not discarded	0:Pre-lacteal feed	2007	5: Sixth 12 months of trial	0:Home non-SBA	1:Phase 2
D500	28	0:Home non-SBA			1:Thread used	1: sterile instrument	1:Appropriate cord care	1:Wrapped	0:No Breastfeeding	0:Bathed in 6 hrs	1:Colostrum not discarded	1:No pre-lacteal feed	2005	3: Fourth 12 months of trial	0:Home non-SBA	1:Phase 2
D501	25	2:Institutional delivery	1:Washed hands		1:Thread used		1:Appropriate cord care	1:Wrapped	0:No Breastfeeding	0:Bathed in 6 hrs	1:Colostrum not discarded	0:Pre-lacteal feed	2008	6: Seventh 12 months of trial	1:Institutional or Home SBA delivery	1:Phase 2
D502	27	2:Institutional delivery	1:Washed hands	1:CDK used	1:Thread used	0:Not steriled instrument	1:Appropriate cord care	1:Wrapped	1:Breastfeeding	1:Not bathed in 6 hrs	0:Colostrum discarded	1:No pre-lacteal feed	2006	4: Fifth 12 months of trial	1:Institutional or Home SBA delivery	1:Phase 2
D503	27	0:Home non-SBA	0:Not washed hands		1:Thread used	1: sterile instrument	0:Inappropriate cord care	1:Wrapped	1:Breastfeeding	0:Bathed in 6 hrs	1:Colostrum not discarded	1:No pre-lacteal feed	2006	5: Sixth 12 months of trial	0:Home non-SBA	1:Phase 2
D504	27	2:Institutional delivery	1:Washed hands	1:CDK used	1:Thread used	1: sterile instrument	0:Inappropriate cord care	1:Wrapped	1:Breastfeeding	1:Not bathed in 6 hrs	1:Colostrum not discarded	1:No pre-lacteal feed	2007	5: Sixth 12 months of trial	1:Institutional or Home SBA delivery	1:Phase 2
D505	30	2:Institutional delivery	1:Washed hands		1:Thread used			1:Wrapped	0:No Breastfeeding	1:Not bathed in 6 hrs	1:Colostrum not discarded	1:No pre-lacteal feed	2006	5: Sixth 12 months of trial	1:Institutional or Home SBA delivery	1:Phase 2
D506	26	0:Home non-SBA	1:Washed hands	0:No CDK	1:Thread used	0:Not steriled instrument	0:Inappropriate cord care	1:Wrapped	0:No Breastfeeding	0:Bathed in 6 hrs		1:No pre-lacteal feed	2007	6: Seventh 12 months of trial	0:Home non-SBA	1:Phase 2
D507	30	0:Home non-SBA	0:Not washed hands		1:Thread used	0:Not steriled instrument	0:Inappropriate cord care	1:Wrapped	0:No Breastfeeding	0:Bathed in 6 hrs	0:Colostrum discarded	0:Pre-lacteal feed	2006	4: Fifth 12 months of trial	0:Home non-SBA	1:Phase 2
D508	30	0:Home non-SBA			1:Thread used	1: sterile instrument	0:Inappropriate cord care	1:Wrapped	1:Breastfeeding	1:Not bathed in 6 hrs	0:Colostrum discarded	1:No pre-lacteal feed	2007	5: Sixth 12 months of trial	0:Home non-SBA	1:Phase 2
D509	27	2:Institutional delivery	1:Washed hands	1:CDK used	1:Thread used	1: sterile instrument	0:Inappropriate cord care	1:Wrapped	0:No Breastfeeding	1:Not bathed in 6 hrs	0:Colostrum discarded	0:Pre-lacteal feed	2008	6: Seventh 12 months of trial	1:Institutional or Home SBA delivery	1:Phase 2
D510	30	0:Home non-SBA	0:Not washed hands		1:Thread used	1: sterile instrument	0:Inappropriate cord care	1:Wrapped	1:Breastfeeding	0:Bathed in 6 hrs	0:Colostrum discarded	1:No pre-lacteal feed	2007	6: Seventh 12 months of trial	0:Home non-SBA	1:Phase 2
D511	27	2:Institutional delivery	1:Washed hands		1:Thread used	1: sterile instrument	0:Inappropriate cord care	1:Wrapped	0:No Breastfeeding	1:Not bathed in 6 hrs	0:Colostrum discarded	1:No pre-lacteal feed	2007	5: Sixth 12 months of trial	1:Institutional or Home SBA delivery	1:Phase 2
D512	27	2:Institutional delivery	1:Washed hands	1:CDK used	1:Thread used	1: sterile instrument	1:Appropriate cord care	1:Wrapped	0:No Breastfeeding	1:Not bathed in 6 hrs	1:Colostrum not discarded	0:Pre-lacteal feed	2006	5: Sixth 12 months of trial	1:Institutional or Home SBA delivery	1:Phase 2
D513	26	0:Home non-SBA	0:Not washed hands		1:Thread used	1: sterile instrument	1:Appropriate cord care	1:Wrapped	0:No Breastfeeding	0:Bathed in 6 hrs	1:Colostrum not discarded	0:Pre-lacteal feed	2006	4: Fifth 12 months of trial	0:Home non-SBA	1:Phase 2
D514	27	0:Home non-SBA	0:Not washed hands	0:No CDK	1:Thread used	1: sterile instrument	1:Appropriate cord care	1:Wrapped	0:No Breastfeeding	0:Bathed in 6 hrs	1:Colostrum not discarded	1:No pre-lacteal feed	2007	6: Seventh 12 months of trial	0:Home non-SBA	1:Phase 2
D515	27	2:Institutional delivery	0:Not washed hands		1:Thread used	1: sterile instrument	1:Appropriate cord care	1:Wrapped	0:No Breastfeeding	1:Not bathed in 6 hrs	0:Colostrum discarded	1:No pre-lacteal feed	2005	4: Fifth 12 months of trial	1:Institutional or Home SBA delivery	1:Phase 2
D516	26	0:Home non-SBA	1:Washed hands	1:CDK used	1:Thread used	1: sterile instrument	1:Appropriate cord care	1:Wrapped	1:Breastfeeding	1:Not bathed in 6 hrs	1:Colostrum not discarded	1:No pre-lacteal feed	2006	4: Fifth 12 months of trial	0:Home non-SBA	1:Phase 2
D517	30	2:Institutional delivery			1:Thread used			1:Wrapped	0:No Breastfeeding	1:Not bathed in 6 hrs	1:Colostrum not discarded	1:No pre-lacteal feed	2005	4: Fifth 12 months of trial	1:Institutional or Home SBA delivery	1:Phase 2
D518	27	0:Home non-SBA	0:Not washed hands		1:Thread used	0:Not steriled instrument	0:Inappropriate cord care	1:Wrapped	0:No Breastfeeding	1:Not bathed in 6 hrs	0:Colostrum discarded	0:Pre-lacteal feed	2006	4: Fifth 12 months of trial	0:Home non-SBA	1:Phase 2
D519	26	0:Home non-SBA	0:Not washed hands	0:No CDK	1:Thread used	0:Not steriled instrument	1:Appropriate cord care	1:Wrapped	1:Breastfeeding	0:Bathed in 6 hrs	1:Colostrum not discarded	1:No pre-lacteal feed	2007	5: Sixth 12 months of trial	0:Home non-SBA	1:Phase 2
D520	25	1:Home SBA	1:Washed hands		1:Thread used		1:Appropriate cord care	1:Wrapped	1:Breastfeeding	1:Not bathed in 6 hrs	1:Colostrum not discarded	1:No pre-lacteal feed	2007	5: Sixth 12 months of trial	1:Institutional or Home SBA delivery	1:Phase 2
D521	27	0:Home non-SBA	0:Not washed hands		1:Thread used	0:Not steriled instrument	0:Inappropriate cord care	1:Wrapped	0:No Breastfeeding	0:Bathed in 6 hrs	0:Colostrum discarded	1:No pre-lacteal feed	2006	5: Sixth 12 months of trial	0:Home non-SBA	1:Phase 2
D522	27	2:Institutional delivery	1:Washed hands	1:CDK used	1:Thread used		1:Appropriate cord care	1:Wrapped	1:Breastfeeding	1:Not bathed in 6 hrs	1:Colostrum not discarded	1:No pre-lacteal feed	2006	5: Sixth 12 months of trial	1:Institutional or Home SBA delivery	1:Phase 2
D523	27	2:Institutional delivery	1:Washed hands	1:CDK used	1:Thread used	1: sterile instrument	1:Appropriate cord care	1:Wrapped	0:No Breastfeeding	1:Not bathed in 6 hrs	0:Colostrum discarded	0:Pre-lacteal feed	2006	4: Fifth 12 months of trial	1:Institutional or Home SBA delivery	1:Phase 2
D524	25	2:Institutional delivery	1:Washed hands		1:Thread used		1:Appropriate cord care	1:Wrapped	0:No Breastfeeding	1:Not bathed in 6 hrs	1:Colostrum not discarded	1:No pre-lacteal feed	2008	6: Seventh 12 months of trial	1:Institutional or Home SBA delivery	1:Phase 2
D525	30	0:Home non-SBA	1:Washed hands		1:Thread used	0:Not steriled instrument		1:Wrapped	0:No Breastfeeding	0:Bathed in 6 hrs	0:Colostrum discarded	1:No pre-lacteal feed	2005	4: Fifth 12 months of trial	0:Home non-SBA	1:Phase 2
D526	27	0:Home non-SBA	1:Washed hands		0:No thread		0:Inappropriate cord care	1:Wrapped	0:No Breastfeeding	1:Not bathed in 6 hrs		0:Pre-lacteal feed	2006	4: Fifth 12 months of trial	0:Home non-SBA	1:Phase 2
D527	27	2:Institutional delivery	1:Washed hands	1:CDK used	1:Thread used	1: sterile instrument	1:Appropriate cord care	1:Wrapped	0:No Breastfeeding	1:Not bathed in 6 hrs	0:Colostrum discarded	0:Pre-lacteal feed	2005	4: Fifth 12 months of trial	1:Institutional or Home SBA delivery	1:Phase 2
D528	26	0:Home non-SBA	1:Washed hands	1:CDK used	1:Thread used	0:Not steriled instrument	1:Appropriate cord care	1:Wrapped	0:No Breastfeeding	1:Not bathed in 6 hrs	1:Colostrum not discarded	1:No pre-lacteal feed	2007	5: Sixth 12 months of trial	0:Home non-SBA	1:Phase 2
D529	25	2:Institutional delivery	1:Washed hands		1:Thread used		1:Appropriate cord care	1:Wrapped	1:Breastfeeding	1:Not bathed in 6 hrs	1:Colostrum not discarded	0:Pre-lacteal feed	2008	6: Seventh 12 months of trial	1:Institutional or Home SBA delivery	1:Phase 2
D530	29	0:Home non-SBA	1:Washed hands		1:Thread used	1: sterile instrument	0:Inappropriate cord care	1:Wrapped	1:Breastfeeding	1:Not bathed in 6 hrs	1:Colostrum not discarded	1:No pre-lacteal feed	2006	5: Sixth 12 months of trial	0:Home non-SBA	1:Phase 2
D531	25	2:Institutional delivery	1:Washed hands		1:Thread used		1:Appropriate cord care	1:Wrapped	1:Breastfeeding	1:Not bathed in 6 hrs	1:Colostrum not discarded	1:No pre-lacteal feed	2005	3: Fourth 12 months of trial	1:Institutional or Home SBA delivery	1:Phase 2
D532	26	0:Home non-SBA	0:Not washed hands		1:Thread used	1: sterile instrument	1:Appropriate cord care	1:Wrapped	0:No Breastfeeding	1:Not bathed in 6 hrs	1:Colostrum not discarded	1:No pre-lacteal feed	2006	4: Fifth 12 months of trial	0:Home non-SBA	1:Phase 2
D533	27	0:Home non-SBA	0:Not washed hands		0:No thread	1: sterile instrument	1:Appropriate cord care	1:Wrapped	0:No Breastfeeding	1:Not bathed in 6 hrs	0:Colostrum discarded	1:No pre-lacteal feed	2007	5: Sixth 12 months of trial	0:Home non-SBA	1:Phase 2
D534	25	1:Home SBA	1:Washed hands		1:Thread used		1:Appropriate cord care	1:Wrapped	1:Breastfeeding	1:Not bathed in 6 hrs	1:Colostrum not discarded	1:No pre-lacteal feed	2007	6: Seventh 12 months of trial	1:Institutional or Home SBA delivery	1:Phase 2
D535	30	0:Home non-SBA			1:Thread used	0:Not steriled instrument	1:Appropriate cord care	1:Wrapped	1:Breastfeeding	0:Bathed in 6 hrs	0:Colostrum discarded	1:No pre-lacteal feed	2005	4: Fifth 12 months of trial	0:Home non-SBA	1:Phase 2
D536	26	0:Home non-SBA	1:Washed hands	1:CDK used	1:Thread used	1: sterile instrument	1:Appropriate cord care	1:Wrapped	1:Breastfeeding	1:Not bathed in 6 hrs	1:Colostrum not discarded	1:No pre-lacteal feed	2008	6: Seventh 12 months of trial	0:Home non-SBA	1:Phase 2
D537	27	0:Home non-SBA	0:Not washed hands		1:Thread used	0:Not steriled instrument	1:Appropriate cord care	1:Wrapped	1:Breastfeeding	0:Bathed in 6 hrs	1:Colostrum not discarded	1:No pre-lacteal feed	2007	6: Seventh 12 months of trial	0:Home non-SBA	1:Phase 2
D538	30	2:Institutional delivery	1:Washed hands		1:Thread used			1:Wrapped	0:No Breastfeeding	1:Not bathed in 6 hrs		0:Pre-lacteal feed	2006	4: Fifth 12 months of trial	1:Institutional or Home SBA delivery	1:Phase 2
D539	27	2:Institutional delivery	1:Washed hands		1:Thread used	1: sterile instrument	1:Appropriate cord care	1:Wrapped	0:No Breastfeeding	1:Not bathed in 6 hrs	1:Colostrum not discarded	1:No pre-lacteal feed	2006	4: Fifth 12 months of trial	1:Institutional or Home SBA delivery	1:Phase 2
D540	26	2:Institutional delivery	1:Washed hands	1:CDK used	1:Thread used	1: sterile instrument	1:Appropriate cord care	1:Wrapped	1:Breastfeeding	1:Not bathed in 6 hrs	1:Colostrum not discarded	1:No pre-lacteal feed	2007	5: Sixth 12 months of trial	1:Institutional or Home SBA delivery	1:Phase 2
D541	26	2:Institutional delivery	1:Washed hands	0:No CDK	1:Thread used	1: sterile instrument	1:Appropriate cord care	1:Wrapped	0:No Breastfeeding	1:Not bathed in 6 hrs	1:Colostrum not discarded	1:No pre-lacteal feed	2007	5: Sixth 12 months of trial	1:Institutional or Home SBA delivery	1:Phase 2
D542	27	0:Home non-SBA	0:Not washed hands		0:No thread		0:Inappropriate cord care	1:Wrapped	0:No Breastfeeding	0:Bathed in 6 hrs	0:Colostrum discarded	0:Pre-lacteal feed	2006	4: Fifth 12 months of trial	0:Home non-SBA	1:Phase 2
D543	27	2:Institutional delivery	1:Washed hands	1:CDK used	1:Thread used	1: sterile instrument	0:Inappropriate cord care	1:Wrapped	1:Breastfeeding	1:Not bathed in 6 hrs	1:Colostrum not discarded	0:Pre-lacteal feed	2006	4: Fifth 12 months of trial	1:Institutional or Home SBA delivery	1:Phase 2
D544	26	0:Home non-SBA	1:Washed hands	0:No CDK	1:Thread used	0:Not steriled instrument	1:Appropriate cord care	1:Wrapped	0:No Breastfeeding	0:Bathed in 6 hrs	0:Colostrum discarded	1:No pre-lacteal feed	2008	6: Seventh 12 months of trial	0:Home non-SBA	1:Phase 2
D545	26	0:Home non-SBA	1:Washed hands		1:Thread used	0:Not steriled instrument	1:Appropriate cord care	1:Wrapped	0:No Breastfeeding	0:Bathed in 6 hrs	0:Colostrum discarded	1:No pre-lacteal feed	2007	6: Seventh 12 months of trial	0:Home non-SBA	1:Phase 2
D546	26	2:Institutional delivery	1:Washed hands	1:CDK used	1:Thread used	1: sterile instrument	1:Appropriate cord care	1:Wrapped	0:No Breastfeeding	1:Not bathed in 6 hrs	1:Colostrum not discarded	1:No pre-lacteal feed	2007	5: Sixth 12 months of trial	1:Institutional or Home SBA delivery	1:Phase 2
D547	26	0:Home non-SBA	1:Washed hands	1:CDK used	1:Thread used	1: sterile instrument	0:Inappropriate cord care	1:Wrapped	0:No Breastfeeding	1:Not bathed in 6 hrs	1:Colostrum not discarded	1:No pre-lacteal feed	2008	6: Seventh 12 months of trial	0:Home non-SBA	1:Phase 2
D548	26	0:Home non-SBA	0:Not washed hands	0:No CDK	1:Thread used	0:Not steriled instrument	0:Inappropriate cord care	1:Wrapped	0:No Breastfeeding	1:Not bathed in 6 hrs	1:Colostrum not discarded	0:Pre-lacteal feed	2007	5: Sixth 12 months of trial	0:Home non-SBA	1:Phase 2
D549	26	0:Home non-SBA		0:No CDK	1:Thread used	0:Not steriled instrument	1:Appropriate cord care	1:Wrapped	1:Breastfeeding	0:Bathed in 6 hrs	1:Colostrum not discarded	1:No pre-lacteal feed	2005	4: Fifth 12 months of trial	0:Home non-SBA	1:Phase 2
D550	26	0:Home non-SBA	1:Washed hands	0:No CDK	1:Thread used	0:Not steriled instrument	1:Appropriate cord care	1:Wrapped	0:No Breastfeeding	0:Bathed in 6 hrs	1:Colostrum not discarded	1:No pre-lacteal feed	2006	4: Fifth 12 months of trial	0:Home non-SBA	1:Phase 2
D551	26	0:Home non-SBA	1:Washed hands		1:Thread used	1: sterile instrument	1:Appropriate cord care	1:Wrapped	1:Breastfeeding	0:Bathed in 6 hrs	1:Colostrum not discarded	1:No pre-lacteal feed	2007	5: Sixth 12 months of trial	0:Home non-SBA	1:Phase 2
D552	26	0:Home non-SBA			1:Thread used	0:Not steriled instrument	1:Appropriate cord care	1:Wrapped	0:No Breastfeeding	0:Bathed in 6 hrs	1:Colostrum not discarded	1:No pre-lacteal feed	2005	4: Fifth 12 months of trial	0:Home non-SBA	1:Phase 2
D553	26	0:Home non-SBA	1:Washed hands	1:CDK used	1:Thread used	1: sterile instrument	1:Appropriate cord care	1:Wrapped	1:Breastfeeding	1:Not bathed in 6 hrs	1:Colostrum not discarded	1:No pre-lacteal feed	2005	3: Fourth 12 months of trial	0:Home non-SBA	1:Phase 2
D554	26	0:Home non-SBA	1:Washed hands	1:CDK used	1:Thread used	1: sterile instrument	1:Appropriate cord care	1:Wrapped	1:Breastfeeding	1:Not bathed in 6 hrs	1:Colostrum not discarded	1:No pre-lacteal feed	2007	6: Seventh 12 months of trial	0:Home non-SBA	1:Phase 2
D555	26	2:Institutional delivery	1:Washed hands	1:CDK used	1:Thread used	1: sterile instrument	1:Appropriate cord care	1:Wrapped	0:No Breastfeeding	1:Not bathed in 6 hrs	1:Colostrum not discarded	1:No pre-lacteal feed	2007	5: Sixth 12 months of trial	1:Institutional or Home SBA delivery	1:Phase 2
D556	26	0:Home non-SBA	1:Washed hands	1:CDK used	1:Thread used	1: sterile instrument	1:Appropriate cord care	1:Wrapped	0:No Breastfeeding	1:Not bathed in 6 hrs	1:Colostrum not discarded	1:No pre-lacteal feed	2008	6: Seventh 12 months of trial	0:Home non-SBA	1:Phase 2
D557	30	0:Home non-SBA	1:Washed hands	1:CDK used	1:Thread used	1: sterile instrument	0:Inappropriate cord care	1:Wrapped	1:Breastfeeding	1:Not bathed in 6 hrs	1:Colostrum not discarded	0:Pre-lacteal feed	2006	5: Sixth 12 months of trial	0:Home non-SBA	1:Phase 2
D558	26	0:Home non-SBA	1:Washed hands	0:No CDK	1:Thread used	0:Not steriled instrument	0:Inappropriate cord care	1:Wrapped	0:No Breastfeeding	0:Bathed in 6 hrs	0:Colostrum discarded	1:No pre-lacteal feed	2007	6: Seventh 12 months of trial	0:Home non-SBA	1:Phase 2
D559	30	0:Home non-SBA	0:Not washed hands		1:Thread used	0:Not steriled instrument	0:Inappropriate cord care	1:Wrapped	0:No Breastfeeding	0:Bathed in 6 hrs	0:Colostrum discarded	1:No pre-lacteal feed	2006	4: Fifth 12 months of trial	0:Home non-SBA	1:Phase 2
D560	26	0:Home non-SBA	0:Not washed hands		1:Thread used	0:Not steriled instrument	0:Inappropriate cord care	1:Wrapped	0:No Breastfeeding	1:Not bathed in 6 hrs	1:Colostrum not discarded	1:No pre-lacteal feed	2008	6: Seventh 12 months of trial	0:Home non-SBA	1:Phase 2
D561	27	0:Home non-SBA	0:Not washed hands		1:Thread used	1: sterile instrument	1:Appropriate cord care	1:Wrapped	1:Breastfeeding	0:Bathed in 6 hrs	1:Colostrum not discarded	1:No pre-lacteal feed	2007	5: Sixth 12 months of trial	0:Home non-SBA	1:Phase 2
D562	30	2:Institutional delivery			1:Thread used		1:Appropriate cord care	1:Wrapped	0:No Breastfeeding	1:Not bathed in 6 hrs	0:Colostrum discarded	1:No pre-lacteal feed	2007	6: Seventh 12 months of trial	1:Institutional or Home SBA delivery	1:Phase 2
D563	27	0:Home non-SBA			1:Thread used		1:Appropriate cord care	1:Wrapped	0:No Breastfeeding	0:Bathed in 6 hrs	0:Colostrum discarded	0:Pre-lacteal feed	2006	4: Fifth 12 months of trial	0:Home non-SBA	1:Phase 2
D564	27	2:Institutional delivery	1:Washed hands	1:CDK used	1:Thread used	1: sterile instrument	1:Appropriate cord care	1:Wrapped	0:No Breastfeeding	1:Not bathed in 6 hrs	0:Colostrum discarded	1:No pre-lacteal feed	2007	5: Sixth 12 months of trial	1:Institutional or Home SBA delivery	1:Phase 2
D565	27	2:Institutional delivery	1:Washed hands	1:CDK used	1:Thread used	0:Not steriled instrument	1:Appropriate cord care	1:Wrapped	0:No Breastfeeding	1:Not bathed in 6 hrs	0:Colostrum discarded	0:Pre-lacteal feed	2007	5: Sixth 12 months of trial	1:Institutional or Home SBA delivery	1:Phase 2
D566	27	2:Institutional delivery	1:Washed hands	1:CDK used	1:Thread used	1: sterile instrument	0:Inappropriate cord care	1:Wrapped	1:Breastfeeding	1:Not bathed in 6 hrs	1:Colostrum not discarded	1:No pre-lacteal feed	2007	5: Sixth 12 months of trial	1:Institutional or Home SBA delivery	1:Phase 2
D567	30	2:Institutional delivery	1:Washed hands		1:Thread used	1: sterile instrument	0:Inappropriate cord care	1:Wrapped	0:No Breastfeeding	1:Not bathed in 6 hrs	1:Colostrum not discarded	1:No pre-lacteal feed	2006	4: Fifth 12 months of trial	1:Institutional or Home SBA delivery	1:Phase 2
D568	25	2:Institutional delivery	1:Washed hands	0:No CDK	1:Thread used		1:Appropriate cord care	1:Wrapped	1:Breastfeeding	1:Not bathed in 6 hrs	1:Colostrum not discarded	1:No pre-lacteal feed	2008	6: Seventh 12 months of trial	1:Institutional or Home SBA delivery	1:Phase 2
D569	26	2:Institutional delivery	1:Washed hands	1:CDK used	1:Thread used	1: sterile instrument		1:Wrapped	1:Breastfeeding	0:Bathed in 6 hrs	1:Colostrum not discarded	1:No pre-lacteal feed	2007	5: Sixth 12 months of trial	1:Institutional or Home SBA delivery	1:Phase 2
D570	27	2:Institutional delivery	1:Washed hands	1:CDK used	1:Thread used	1: sterile instrument	1:Appropriate cord care	1:Wrapped	0:No Breastfeeding	1:Not bathed in 6 hrs	0:Colostrum discarded	1:No pre-lacteal feed	2007	5: Sixth 12 months of trial	1:Institutional or Home SBA delivery	1:Phase 2
D571	27	1:Home SBA	1:Washed hands		1:Thread used			1:Wrapped	0:No Breastfeeding	0:Bathed in 6 hrs	0:Colostrum discarded	0:Pre-lacteal feed	2005	3: Fourth 12 months of trial	1:Institutional or Home SBA delivery	1:Phase 2
D572	27	0:Home non-SBA			1:Thread used	1: sterile instrument	0:Inappropriate cord care	1:Wrapped	0:No Breastfeeding	0:Bathed in 6 hrs	0:Colostrum discarded	1:No pre-lacteal feed	2006	4: Fifth 12 months of trial	0:Home non-SBA	1:Phase 2
D573	27	2:Institutional delivery	1:Washed hands	1:CDK used	1:Thread used	1: sterile instrument	0:Inappropriate cord care	1:Wrapped	0:No Breastfeeding	1:Not bathed in 6 hrs	0:Colostrum discarded	1:No pre-lacteal feed	2006	4: Fifth 12 months of trial	1:Institutional or Home SBA delivery	1:Phase 2
D574	27	0:Home non-SBA	0:Not washed hands		0:No thread	0:Not steriled instrument	1:Appropriate cord care	1:Wrapped	1:Breastfeeding	0:Bathed in 6 hrs	0:Colostrum discarded	1:No pre-lacteal feed	2006	4: Fifth 12 months of trial	0:Home non-SBA	1:Phase 2
D575	27	0:Home non-SBA	0:Not washed hands		0:No thread		1:Appropriate cord care	1:Wrapped	0:No Breastfeeding	0:Bathed in 6 hrs	0:Colostrum discarded	1:No pre-lacteal feed	2007	5: Sixth 12 months of trial	0:Home non-SBA	1:Phase 2
D576	30	1:Home SBA	1:Washed hands	1:CDK used	1:Thread used	0:Not steriled instrument	0:Inappropriate cord care	1:Wrapped	1:Breastfeeding	1:Not bathed in 6 hrs	1:Colostrum not discarded	1:No pre-lacteal feed	2006	4: Fifth 12 months of trial	1:Institutional or Home SBA delivery	1:Phase 2
D577	27	2:Institutional delivery	1:Washed hands	1:CDK used	1:Thread used	1: sterile instrument	1:Appropriate cord care	1:Wrapped	0:No Breastfeeding	1:Not bathed in 6 hrs	0:Colostrum discarded	1:No pre-lacteal feed	2006	4: Fifth 12 months of trial	1:Institutional or Home SBA delivery	1:Phase 2
D578	26	2:Institutional delivery	1:Washed hands		1:Thread used	1: sterile instrument	1:Appropriate cord care	1:Wrapped	1:Breastfeeding	1:Not bathed in 6 hrs	1:Colostrum not discarded	1:No pre-lacteal feed	2005	4: Fifth 12 months of trial	1:Institutional or Home SBA delivery	1:Phase 2
D579	27	0:Home non-SBA			1:Thread used	0:Not steriled instrument	0:Inappropriate cord care	1:Wrapped	0:No Breastfeeding	0:Bathed in 6 hrs	0:Colostrum discarded	1:No pre-lacteal feed	2005	4: Fifth 12 months of trial	0:Home non-SBA	1:Phase 2
D580	27	2:Institutional delivery	1:Washed hands		1:Thread used	1: sterile instrument	1:Appropriate cord care	1:Wrapped	0:No Breastfeeding	1:Not bathed in 6 hrs		0:Pre-lacteal feed	2005	4: Fifth 12 months of trial	1:Institutional or Home SBA delivery	1:Phase 2
D581	27	2:Institutional delivery	1:Washed hands	1:CDK used	1:Thread used	1: sterile instrument	1:Appropriate cord care	1:Wrapped	0:No Breastfeeding	1:Not bathed in 6 hrs	0:Colostrum discarded	1:No pre-lacteal feed	2007	6: Seventh 12 months of trial	1:Institutional or Home SBA delivery	1:Phase 2
D582	27	0:Home non-SBA	0:Not washed hands		0:No thread	1: sterile instrument	1:Appropriate cord care	1:Wrapped	0:No Breastfeeding	0:Bathed in 6 hrs	0:Colostrum discarded	0:Pre-lacteal feed	2005	4: Fifth 12 months of trial	0:Home non-SBA	1:Phase 2
D583	30	0:Home non-SBA	0:Not washed hands		1:Thread used		1:Appropriate cord care	1:Wrapped	1:Breastfeeding	0:Bathed in 6 hrs	0:Colostrum discarded	1:No pre-lacteal feed	2005	4: Fifth 12 months of trial	0:Home non-SBA	1:Phase 2
D584	27	2:Institutional delivery	1:Washed hands	1:CDK used	1:Thread used	1: sterile instrument	0:Inappropriate cord care	1:Wrapped	1:Breastfeeding	1:Not bathed in 6 hrs	0:Colostrum discarded	1:No pre-lacteal feed	2005	4: Fifth 12 months of trial	1:Institutional or Home SBA delivery	1:Phase 2
D585	27	2:Institutional delivery	1:Washed hands	1:CDK used	1:Thread used	1: sterile instrument	1:Appropriate cord care	1:Wrapped	0:No Breastfeeding	1:Not bathed in 6 hrs	1:Colostrum not discarded	0:Pre-lacteal feed	2006	4: Fifth 12 months of trial	1:Institutional or Home SBA delivery	1:Phase 2
D586	30	2:Institutional delivery	0:Not washed hands		1:Thread used		0:Inappropriate cord care	1:Wrapped	1:Breastfeeding	1:Not bathed in 6 hrs	1:Colostrum not discarded	1:No pre-lacteal feed	2007	6: Seventh 12 months of trial	1:Institutional or Home SBA delivery	1:Phase 2
D587	30	0:Home non-SBA	0:Not washed hands		1:Thread used	0:Not steriled instrument	0:Inappropriate cord care	1:Wrapped	0:No Breastfeeding	1:Not bathed in 6 hrs	1:Colostrum not discarded	1:No pre-lacteal feed	2006	4: Fifth 12 months of trial	0:Home non-SBA	1:Phase 2
D588	30	0:Home non-SBA	1:Washed hands	1:CDK used	1:Thread used	1: sterile instrument	0:Inappropriate cord care	1:Wrapped	1:Breastfeeding	1:Not bathed in 6 hrs	1:Colostrum not discarded	1:No pre-lacteal feed	2006	5: Sixth 12 months of trial	0:Home non-SBA	1:Phase 2
D589	30	0:Home non-SBA	1:Washed hands	1:CDK used	1:Thread used	1: sterile instrument	1:Appropriate cord care	1:Wrapped	0:No Breastfeeding	1:Not bathed in 6 hrs	1:Colostrum not discarded	1:No pre-lacteal feed	2007	6: Seventh 12 months of trial	0:Home non-SBA	1:Phase 2
D590	27	0:Home non-SBA	1:Washed hands	1:CDK used	1:Thread used	1: sterile instrument	1:Appropriate cord care	1:Wrapped	0:No Breastfeeding	0:Bathed in 6 hrs	0:Colostrum discarded	0:Pre-lacteal feed	2006	4: Fifth 12 months of trial	0:Home non-SBA	1:Phase 2
D591	27	2:Institutional delivery	1:Washed hands	1:CDK used	1:Thread used	1: sterile instrument	0:Inappropriate cord care	1:Wrapped	0:No Breastfeeding	0:Bathed in 6 hrs	0:Colostrum discarded	0:Pre-lacteal feed	2007	6: Seventh 12 months of trial	1:Institutional or Home SBA delivery	1:Phase 2
D592	27	2:Institutional delivery	1:Washed hands	1:CDK used	1:Thread used	1: sterile instrument	0:Inappropriate cord care	1:Wrapped	1:Breastfeeding	1:Not bathed in 6 hrs	0:Colostrum discarded	1:No pre-lacteal feed	2006	4: Fifth 12 months of trial	1:Institutional or Home SBA delivery	1:Phase 2
D593	30	0:Home non-SBA	0:Not washed hands		1:Thread used	0:Not steriled instrument	1:Appropriate cord care	1:Wrapped	1:Breastfeeding	0:Bathed in 6 hrs	1:Colostrum not discarded	1:No pre-lacteal feed	2005	3: Fourth 12 months of trial	0:Home non-SBA	1:Phase 2
D594	27	2:Institutional delivery	1:Washed hands	1:CDK used	1:Thread used	1: sterile instrument	1:Appropriate cord care	1:Wrapped	0:No Breastfeeding	1:Not bathed in 6 hrs	1:Colostrum not discarded	1:No pre-lacteal feed	2006	5: Sixth 12 months of trial	1:Institutional or Home SBA delivery	1:Phase 2
D595	28	0:Home non-SBA	0:Not washed hands		1:Thread used	1: sterile instrument	1:Appropriate cord care	1:Wrapped	0:No Breastfeeding	0:Bathed in 6 hrs	1:Colostrum not discarded	1:No pre-lacteal feed	2007	5: Sixth 12 months of trial	0:Home non-SBA	1:Phase 2
D596	27	2:Institutional delivery	1:Washed hands	1:CDK used	1:Thread used	1: sterile instrument	0:Inappropriate cord care	1:Wrapped	0:No Breastfeeding	1:Not bathed in 6 hrs	1:Colostrum not discarded	1:No pre-lacteal feed	2007	5: Sixth 12 months of trial	1:Institutional or Home SBA delivery	1:Phase 2
D597	30	0:Home non-SBA	1:Washed hands		1:Thread used	1: sterile instrument	0:Inappropriate cord care	1:Wrapped	1:Breastfeeding	0:Bathed in 6 hrs	0:Colostrum discarded	1:No pre-lacteal feed	2007	5: Sixth 12 months of trial	0:Home non-SBA	1:Phase 2
D598	27	2:Institutional delivery	1:Washed hands	1:CDK used	1:Thread used	1: sterile instrument	1:Appropriate cord care	1:Wrapped	1:Breastfeeding	1:Not bathed in 6 hrs	0:Colostrum discarded	1:No pre-lacteal feed	2005	3: Fourth 12 months of trial	1:Institutional or Home SBA delivery	1:Phase 2
D599	27	0:Home non-SBA	1:Washed hands	1:CDK used	1:Thread used	1: sterile instrument	1:Appropriate cord care	1:Wrapped	0:No Breastfeeding	1:Not bathed in 6 hrs	1:Colostrum not discarded	1:No pre-lacteal feed	2005	3: Fourth 12 months of trial	0:Home non-SBA	1:Phase 2
D600	27	2:Institutional delivery	1:Washed hands	1:CDK used	1:Thread used	1: sterile instrument	1:Appropriate cord care	1:Wrapped	0:No Breastfeeding	1:Not bathed in 6 hrs	0:Colostrum discarded	0:Pre-lacteal feed	2007	5: Sixth 12 months of trial	1:Institutional or Home SBA delivery	1:Phase 2
D601	26	0:Home non-SBA	0:Not washed hands	1:CDK used	1:Thread used	0:Not steriled instrument	0:Inappropriate cord care	1:Wrapped	1:Breastfeeding	0:Bathed in 6 hrs	1:Colostrum not discarded	1:No pre-lacteal feed	2007	6: Seventh 12 months of trial	0:Home non-SBA	1:Phase 2
D602	27	0:Home non-SBA	1:Washed hands		1:Thread used	1: sterile instrument	0:Inappropriate cord care	1:Wrapped	1:Breastfeeding	0:Bathed in 6 hrs	0:Colostrum discarded	1:No pre-lacteal feed	2007	5: Sixth 12 months of trial	0:Home non-SBA	1:Phase 2
D603	28	2:Institutional delivery	1:Washed hands		1:Thread used			1:Wrapped	1:Breastfeeding	1:Not bathed in 6 hrs	0:Colostrum discarded	1:No pre-lacteal feed	2005	4: Fifth 12 months of trial	1:Institutional or Home SBA delivery	1:Phase 2
D604	30	0:Home non-SBA	1:Washed hands	1:CDK used	1:Thread used	1: sterile instrument	1:Appropriate cord care	1:Wrapped	1:Breastfeeding	1:Not bathed in 6 hrs	1:Colostrum not discarded	1:No pre-lacteal feed	2007	5: Sixth 12 months of trial	0:Home non-SBA	1:Phase 2
D605	27	2:Institutional delivery	1:Washed hands	1:CDK used	1:Thread used	1: sterile instrument	1:Appropriate cord care	1:Wrapped	0:No Breastfeeding	0:Bathed in 6 hrs	1:Colostrum not discarded	1:No pre-lacteal feed	2007	5: Sixth 12 months of trial	1:Institutional or Home SBA delivery	1:Phase 2
D606	30	0:Home non-SBA	0:Not washed hands		1:Thread used	0:Not steriled instrument	1:Appropriate cord care	1:Wrapped	0:No Breastfeeding	0:Bathed in 6 hrs	0:Colostrum discarded	1:No pre-lacteal feed	2005	4: Fifth 12 months of trial	0:Home non-SBA	1:Phase 2
D607	30	0:Home non-SBA	1:Washed hands		1:Thread used	0:Not steriled instrument	1:Appropriate cord care	1:Wrapped	0:No Breastfeeding	0:Bathed in 6 hrs	0:Colostrum discarded	1:No pre-lacteal feed	2005	4: Fifth 12 months of trial	0:Home non-SBA	1:Phase 2
D608	27	0:Home non-SBA			1:Thread used	0:Not steriled instrument	1:Appropriate cord care	1:Wrapped	0:No Breastfeeding	0:Bathed in 6 hrs	0:Colostrum discarded	0:Pre-lacteal feed	2005	4: Fifth 12 months of trial	0:Home non-SBA	1:Phase 2
D609	27	0:Home non-SBA	0:Not washed hands		1:Thread used	0:Not steriled instrument	0:Inappropriate cord care	1:Wrapped	1:Breastfeeding	0:Bathed in 6 hrs	1:Colostrum not discarded	0:Pre-lacteal feed	2007	6: Seventh 12 months of trial	0:Home non-SBA	1:Phase 2
D610	27	0:Home non-SBA	1:Washed hands	1:CDK used	1:Thread used	0:Not steriled instrument	1:Appropriate cord care	1:Wrapped	0:No Breastfeeding	0:Bathed in 6 hrs	1:Colostrum not discarded	1:No pre-lacteal feed	2005	3: Fourth 12 months of trial	0:Home non-SBA	1:Phase 2
D611	25	2:Institutional delivery	1:Washed hands		1:Thread used		1:Appropriate cord care	1:Wrapped	0:No Breastfeeding	1:Not bathed in 6 hrs	1:Colostrum not discarded	0:Pre-lacteal feed	2008	6: Seventh 12 months of trial	1:Institutional or Home SBA delivery	1:Phase 2
D612	26	0:Home non-SBA	1:Washed hands	0:No CDK	1:Thread used	0:Not steriled instrument	1:Appropriate cord care	1:Wrapped	1:Breastfeeding	1:Not bathed in 6 hrs	0:Colostrum discarded	1:No pre-lacteal feed	2007	5: Sixth 12 months of trial	0:Home non-SBA	1:Phase 2
D613	27	0:Home non-SBA			1:Thread used	1: sterile instrument	1:Appropriate cord care	1:Wrapped	1:Breastfeeding	0:Bathed in 6 hrs	1:Colostrum not discarded	1:No pre-lacteal feed	2005	3: Fourth 12 months of trial	0:Home non-SBA	1:Phase 2
D614	25	2:Institutional delivery			1:Thread used	1: sterile instrument	0:Inappropriate cord care	1:Wrapped	0:No Breastfeeding	1:Not bathed in 6 hrs		0:Pre-lacteal feed	2007	5: Sixth 12 months of trial	1:Institutional or Home SBA delivery	1:Phase 2
D615	27	0:Home non-SBA	1:Washed hands	1:CDK used	1:Thread used	1: sterile instrument	1:Appropriate cord care	1:Wrapped	0:No Breastfeeding	1:Not bathed in 6 hrs	0:Colostrum discarded	1:No pre-lacteal feed	2007	5: Sixth 12 months of trial	0:Home non-SBA	1:Phase 2
D616	27	2:Institutional delivery	1:Washed hands	1:CDK used	1:Thread used	1: sterile instrument	1:Appropriate cord care	1:Wrapped	0:No Breastfeeding	1:Not bathed in 6 hrs	0:Colostrum discarded	1:No pre-lacteal feed	2008	6: Seventh 12 months of trial	1:Institutional or Home SBA delivery	1:Phase 2
D617	27	2:Institutional delivery	1:Washed hands	1:CDK used	1:Thread used	1: sterile instrument	0:Inappropriate cord care	1:Wrapped	1:Breastfeeding	1:Not bathed in 6 hrs	1:Colostrum not discarded	1:No pre-lacteal feed	2007	5: Sixth 12 months of trial	1:Institutional or Home SBA delivery	1:Phase 2
D618	30	0:Home non-SBA	0:Not washed hands		1:Thread used	0:Not steriled instrument	1:Appropriate cord care	1:Wrapped	0:No Breastfeeding	1:Not bathed in 6 hrs	0:Colostrum discarded	0:Pre-lacteal feed	2008	6: Seventh 12 months of trial	0:Home non-SBA	1:Phase 2
D619	27	2:Institutional delivery	1:Washed hands	1:CDK used	1:Thread used		1:Appropriate cord care	1:Wrapped	0:No Breastfeeding	1:Not bathed in 6 hrs	1:Colostrum not discarded	1:No pre-lacteal feed	2006	4: Fifth 12 months of trial	1:Institutional or Home SBA delivery	1:Phase 2
D620	30	0:Home non-SBA	0:Not washed hands		1:Thread used	0:Not steriled instrument	1:Appropriate cord care	1:Wrapped	0:No Breastfeeding	0:Bathed in 6 hrs	0:Colostrum discarded	1:No pre-lacteal feed	2008	6: Seventh 12 months of trial	0:Home non-SBA	1:Phase 2
D621	30	0:Home non-SBA			1:Thread used	0:Not steriled instrument	1:Appropriate cord care	1:Wrapped	1:Breastfeeding	1:Not bathed in 6 hrs	1:Colostrum not discarded	1:No pre-lacteal feed	2005	4: Fifth 12 months of trial	0:Home non-SBA	1:Phase 2
D622	29	0:Home non-SBA	1:Washed hands		0:No thread		0:Inappropriate cord care	1:Wrapped	0:No Breastfeeding	0:Bathed in 6 hrs	0:Colostrum discarded	1:No pre-lacteal feed	2007	6: Seventh 12 months of trial	0:Home non-SBA	1:Phase 2
D623	30	0:Home non-SBA	0:Not washed hands		1:Thread used	0:Not steriled instrument	1:Appropriate cord care	1:Wrapped	1:Breastfeeding	1:Not bathed in 6 hrs	1:Colostrum not discarded	1:No pre-lacteal feed	2007	5: Sixth 12 months of trial	0:Home non-SBA	1:Phase 2
D624	30	0:Home non-SBA	1:Washed hands		1:Thread used	0:Not steriled instrument	1:Appropriate cord care	1:Wrapped	1:Breastfeeding	0:Bathed in 6 hrs	1:Colostrum not discarded	1:No pre-lacteal feed	2005	4: Fifth 12 months of trial	0:Home non-SBA	1:Phase 2
D625	30	0:Home non-SBA	1:Washed hands	1:CDK used	1:Thread used	1: sterile instrument	0:Inappropriate cord care	1:Wrapped	0:No Breastfeeding	0:Bathed in 6 hrs	0:Colostrum discarded	1:No pre-lacteal feed	2006	4: Fifth 12 months of trial	0:Home non-SBA	1:Phase 2
D626	30	0:Home non-SBA	0:Not washed hands		1:Thread used	0:Not steriled instrument	1:Appropriate cord care	1:Wrapped	0:No Breastfeeding	0:Bathed in 6 hrs	1:Colostrum not discarded	1:No pre-lacteal feed	2005	4: Fifth 12 months of trial	0:Home non-SBA	1:Phase 2
D627	29	0:Home non-SBA	0:Not washed hands		0:No thread		0:Inappropriate cord care	1:Wrapped	1:Breastfeeding	0:Bathed in 6 hrs	0:Colostrum discarded	1:No pre-lacteal feed	2007	5: Sixth 12 months of trial	0:Home non-SBA	1:Phase 2
D628	27	2:Institutional delivery		0:No CDK	1:Thread used		1:Appropriate cord care	1:Wrapped	0:No Breastfeeding	1:Not bathed in 6 hrs	0:Colostrum discarded	0:Pre-lacteal feed	2005	3: Fourth 12 months of trial	1:Institutional or Home SBA delivery	1:Phase 2
D629	27	2:Institutional delivery			1:Thread used	1: sterile instrument	1:Appropriate cord care	1:Wrapped	0:No Breastfeeding	1:Not bathed in 6 hrs	1:Colostrum not discarded	1:No pre-lacteal feed	2005	3: Fourth 12 months of trial	1:Institutional or Home SBA delivery	1:Phase 2
D630	27	2:Institutional delivery	1:Washed hands		1:Thread used	1: sterile instrument	1:Appropriate cord care	1:Wrapped	1:Breastfeeding	1:Not bathed in 6 hrs	1:Colostrum not discarded	1:No pre-lacteal feed	2005	3: Fourth 12 months of trial	1:Institutional or Home SBA delivery	1:Phase 2
D631	27	0:Home non-SBA	0:Not washed hands	0:No CDK	1:Thread used	0:Not steriled instrument	1:Appropriate cord care	1:Wrapped	0:No Breastfeeding	0:Bathed in 6 hrs	1:Colostrum not discarded	1:No pre-lacteal feed	2006	4: Fifth 12 months of trial	0:Home non-SBA	1:Phase 2
D632	26	0:Home non-SBA	0:Not washed hands		1:Thread used	0:Not steriled instrument	1:Appropriate cord care	1:Wrapped	1:Breastfeeding	0:Bathed in 6 hrs	1:Colostrum not discarded	1:No pre-lacteal feed	2005	4: Fifth 12 months of trial	0:Home non-SBA	1:Phase 2
D633	27	2:Institutional delivery			1:Thread used	1: sterile instrument	0:Inappropriate cord care	1:Wrapped	0:No Breastfeeding	0:Bathed in 6 hrs	1:Colostrum not discarded	0:Pre-lacteal feed	2005	4: Fifth 12 months of trial	1:Institutional or Home SBA delivery	1:Phase 2
D634	27	2:Institutional delivery	1:Washed hands	1:CDK used	1:Thread used	1: sterile instrument	1:Appropriate cord care	1:Wrapped	0:No Breastfeeding	1:Not bathed in 6 hrs	0:Colostrum discarded	1:No pre-lacteal feed	2006	4: Fifth 12 months of trial	1:Institutional or Home SBA delivery	1:Phase 2
D635	27	0:Home non-SBA	0:Not washed hands		0:No thread	0:Not steriled instrument	1:Appropriate cord care	1:Wrapped	0:No Breastfeeding	0:Bathed in 6 hrs	0:Colostrum discarded	1:No pre-lacteal feed	2006	5: Sixth 12 months of trial	0:Home non-SBA	1:Phase 2
D636	25	0:Home non-SBA	1:Washed hands		1:Thread used	1: sterile instrument	1:Appropriate cord care	1:Wrapped	0:No Breastfeeding	1:Not bathed in 6 hrs	1:Colostrum not discarded	0:Pre-lacteal feed	2006	4: Fifth 12 months of trial	0:Home non-SBA	1:Phase 2
D637	30	0:Home non-SBA	0:Not washed hands		1:Thread used	0:Not steriled instrument	0:Inappropriate cord care	1:Wrapped	0:No Breastfeeding	0:Bathed in 6 hrs	1:Colostrum not discarded	1:No pre-lacteal feed	2006	4: Fifth 12 months of trial	0:Home non-SBA	1:Phase 2
D638	27	0:Home non-SBA			0:No thread		0:Inappropriate cord care	1:Wrapped	0:No Breastfeeding	0:Bathed in 6 hrs	0:Colostrum discarded	1:No pre-lacteal feed	2005	4: Fifth 12 months of trial	0:Home non-SBA	1:Phase 2
D639	28	0:Home non-SBA	0:Not washed hands	0:No CDK	1:Thread used	1: sterile instrument	1:Appropriate cord care	1:Wrapped	0:No Breastfeeding	0:Bathed in 6 hrs	1:Colostrum not discarded	0:Pre-lacteal feed	2007	6: Seventh 12 months of trial	0:Home non-SBA	1:Phase 2
D640	29	0:Home non-SBA	1:Washed hands		1:Thread used		1:Appropriate cord care	1:Wrapped	0:No Breastfeeding	0:Bathed in 6 hrs	1:Colostrum not discarded	1:No pre-lacteal feed	2006	4: Fifth 12 months of trial	0:Home non-SBA	1:Phase 2
D641	25	2:Institutional delivery	1:Washed hands		1:Thread used		1:Appropriate cord care	1:Wrapped	0:No Breastfeeding	1:Not bathed in 6 hrs	0:Colostrum discarded	1:No pre-lacteal feed	2006	4: Fifth 12 months of trial	1:Institutional or Home SBA delivery	1:Phase 2
D642	27	0:Home non-SBA			0:No thread	0:Not steriled instrument	1:Appropriate cord care	1:Wrapped	0:No Breastfeeding	0:Bathed in 6 hrs	1:Colostrum not discarded	1:No pre-lacteal feed	2006	4: Fifth 12 months of trial	0:Home non-SBA	1:Phase 2
D643	25	2:Institutional delivery	1:Washed hands		1:Thread used		1:Appropriate cord care	1:Wrapped	1:Breastfeeding	1:Not bathed in 6 hrs	1:Colostrum not discarded	1:No pre-lacteal feed	2007	5: Sixth 12 months of trial	1:Institutional or Home SBA delivery	1:Phase 2
D644	27	2:Institutional delivery	1:Washed hands	1:CDK used	1:Thread used	1: sterile instrument	1:Appropriate cord care	1:Wrapped	0:No Breastfeeding	1:Not bathed in 6 hrs	1:Colostrum not discarded	0:Pre-lacteal feed	2006	4: Fifth 12 months of trial	1:Institutional or Home SBA delivery	1:Phase 2
D645	27	0:Home non-SBA	0:Not washed hands		1:Thread used	1: sterile instrument	1:Appropriate cord care	1:Wrapped	1:Breastfeeding	0:Bathed in 6 hrs	0:Colostrum discarded	1:No pre-lacteal feed	2006	5: Sixth 12 months of trial	0:Home non-SBA	1:Phase 2
D646	25	2:Institutional delivery	1:Washed hands		1:Thread used		1:Appropriate cord care	1:Wrapped	0:No Breastfeeding	1:Not bathed in 6 hrs	0:Colostrum discarded	0:Pre-lacteal feed	2007	5: Sixth 12 months of trial	1:Institutional or Home SBA delivery	1:Phase 2
D647	29	0:Home non-SBA	1:Washed hands		0:No thread		0:Inappropriate cord care	1:Wrapped	0:No Breastfeeding	0:Bathed in 6 hrs	1:Colostrum not discarded	1:No pre-lacteal feed	2006	4: Fifth 12 months of trial	0:Home non-SBA	1:Phase 2
D648	27	0:Home non-SBA	0:Not washed hands	0:No CDK	1:Thread used	1: sterile instrument	1:Appropriate cord care	1:Wrapped	1:Breastfeeding	0:Bathed in 6 hrs	0:Colostrum discarded	1:No pre-lacteal feed	2007	6: Seventh 12 months of trial	0:Home non-SBA	1:Phase 2
D649	30	0:Home non-SBA	0:Not washed hands		1:Thread used	0:Not steriled instrument	1:Appropriate cord care	1:Wrapped	1:Breastfeeding	0:Bathed in 6 hrs	1:Colostrum not discarded	1:No pre-lacteal feed	2007	6: Seventh 12 months of trial	0:Home non-SBA	1:Phase 2
D650	30	0:Home non-SBA	0:Not washed hands		1:Thread used	0:Not steriled instrument	0:Inappropriate cord care	1:Wrapped	0:No Breastfeeding	1:Not bathed in 6 hrs	1:Colostrum not discarded	1:No pre-lacteal feed	2006	4: Fifth 12 months of trial	0:Home non-SBA	1:Phase 2
D651	29	0:Home non-SBA			1:Thread used		0:Inappropriate cord care	1:Wrapped	1:Breastfeeding	0:Bathed in 6 hrs	1:Colostrum not discarded	1:No pre-lacteal feed	2006	4: Fifth 12 months of trial	0:Home non-SBA	1:Phase 2
D652	26	0:Home non-SBA		1:CDK used	1:Thread used	1: sterile instrument	1:Appropriate cord care	1:Wrapped	0:No Breastfeeding	1:Not bathed in 6 hrs	0:Colostrum discarded	1:No pre-lacteal feed	2006	4: Fifth 12 months of trial	0:Home non-SBA	1:Phase 2
D653	28	0:Home non-SBA			0:No thread	0:Not steriled instrument	0:Inappropriate cord care	1:Wrapped	0:No Breastfeeding	0:Bathed in 6 hrs	1:Colostrum not discarded	1:No pre-lacteal feed	2007	5: Sixth 12 months of trial	0:Home non-SBA	1:Phase 2
D654	29	0:Home non-SBA	1:Washed hands		1:Thread used	1: sterile instrument	1:Appropriate cord care	1:Wrapped	1:Breastfeeding	0:Bathed in 6 hrs	1:Colostrum not discarded	1:No pre-lacteal feed	2006	5: Sixth 12 months of trial	0:Home non-SBA	1:Phase 2
D655	29	0:Home non-SBA	1:Washed hands		1:Thread used	1: sterile instrument	1:Appropriate cord care	1:Wrapped	1:Breastfeeding	0:Bathed in 6 hrs	1:Colostrum not discarded	1:No pre-lacteal feed	2006	4: Fifth 12 months of trial	0:Home non-SBA	1:Phase 2
D656	27	0:Home non-SBA			0:No thread		1:Appropriate cord care	1:Wrapped	1:Breastfeeding	0:Bathed in 6 hrs	0:Colostrum discarded	1:No pre-lacteal feed	2005	4: Fifth 12 months of trial	0:Home non-SBA	1:Phase 2
D657	27	0:Home non-SBA			1:Thread used		0:Inappropriate cord care	1:Wrapped	0:No Breastfeeding	0:Bathed in 6 hrs	0:Colostrum discarded	1:No pre-lacteal feed	2006	4: Fifth 12 months of trial	0:Home non-SBA	1:Phase 2
D658	27	2:Institutional delivery	1:Washed hands		1:Thread used	1: sterile instrument	1:Appropriate cord care	1:Wrapped	1:Breastfeeding	1:Not bathed in 6 hrs	1:Colostrum not discarded	1:No pre-lacteal feed	2005	3: Fourth 12 months of trial	1:Institutional or Home SBA delivery	1:Phase 2
D659	26	0:Home non-SBA	1:Washed hands	1:CDK used	1:Thread used	1: sterile instrument	1:Appropriate cord care	1:Wrapped	0:No Breastfeeding	0:Bathed in 6 hrs	1:Colostrum not discarded	1:No pre-lacteal feed	2007	5: Sixth 12 months of trial	0:Home non-SBA	1:Phase 2
D660	29	0:Home non-SBA	0:Not washed hands		0:No thread		1:Appropriate cord care	1:Wrapped	1:Breastfeeding	0:Bathed in 6 hrs	0:Colostrum discarded	1:No pre-lacteal feed	2005	4: Fifth 12 months of trial	0:Home non-SBA	1:Phase 2
D661	25	2:Institutional delivery	1:Washed hands	0:No CDK	1:Thread used		1:Appropriate cord care	1:Wrapped	1:Breastfeeding	1:Not bathed in 6 hrs	1:Colostrum not discarded	1:No pre-lacteal feed	2006	4: Fifth 12 months of trial	1:Institutional or Home SBA delivery	1:Phase 2
D662	29	0:Home non-SBA	1:Washed hands		0:No thread	0:Not steriled instrument	1:Appropriate cord care	1:Wrapped	1:Breastfeeding	0:Bathed in 6 hrs	1:Colostrum not discarded	1:No pre-lacteal feed	2006	4: Fifth 12 months of trial	0:Home non-SBA	1:Phase 2
D663	27	0:Home non-SBA	0:Not washed hands		1:Thread used	0:Not steriled instrument	1:Appropriate cord care	1:Wrapped	0:No Breastfeeding	1:Not bathed in 6 hrs	0:Colostrum discarded	1:No pre-lacteal feed	2007	5: Sixth 12 months of trial	0:Home non-SBA	1:Phase 2
D664	26	0:Home non-SBA	1:Washed hands		1:Thread used	0:Not steriled instrument	1:Appropriate cord care	1:Wrapped	0:No Breastfeeding	0:Bathed in 6 hrs	1:Colostrum not discarded	1:No pre-lacteal feed	2006	5: Sixth 12 months of trial	0:Home non-SBA	1:Phase 2
D665	28	0:Home non-SBA	1:Washed hands		1:Thread used	1: sterile instrument	1:Appropriate cord care	1:Wrapped	0:No Breastfeeding	0:Bathed in 6 hrs	1:Colostrum not discarded	0:Pre-lacteal feed	2007	6: Seventh 12 months of trial	0:Home non-SBA	1:Phase 2
D666	25	2:Institutional delivery	1:Washed hands	0:No CDK	1:Thread used		1:Appropriate cord care	1:Wrapped	0:No Breastfeeding	1:Not bathed in 6 hrs	1:Colostrum not discarded	0:Pre-lacteal feed	2007	5: Sixth 12 months of trial	1:Institutional or Home SBA delivery	1:Phase 2
D667	27	0:Home non-SBA			0:No thread	0:Not steriled instrument	1:Appropriate cord care	1:Wrapped	1:Breastfeeding	0:Bathed in 6 hrs	1:Colostrum not discarded	1:No pre-lacteal feed	2006	4: Fifth 12 months of trial	0:Home non-SBA	1:Phase 2
D668	29	0:Home non-SBA	0:Not washed hands		1:Thread used		1:Appropriate cord care	1:Wrapped	0:No Breastfeeding	0:Bathed in 6 hrs	1:Colostrum not discarded	1:No pre-lacteal feed	2008	6: Seventh 12 months of trial	0:Home non-SBA	1:Phase 2
D669	25	2:Institutional delivery	1:Washed hands		1:Thread used		1:Appropriate cord care	1:Wrapped	1:Breastfeeding	1:Not bathed in 6 hrs	1:Colostrum not discarded	1:No pre-lacteal feed	2005	4: Fifth 12 months of trial	1:Institutional or Home SBA delivery	1:Phase 2
D670	25	0:Home non-SBA	1:Washed hands		1:Thread used	1: sterile instrument	1:Appropriate cord care	1:Wrapped	0:No Breastfeeding	1:Not bathed in 6 hrs	0:Colostrum discarded	1:No pre-lacteal feed	2007	5: Sixth 12 months of trial	0:Home non-SBA	1:Phase 2
D671	27	0:Home non-SBA	0:Not washed hands		1:Thread used	0:Not steriled instrument	1:Appropriate cord care	1:Wrapped	0:No Breastfeeding	1:Not bathed in 6 hrs	1:Colostrum not discarded	0:Pre-lacteal feed	2007	5: Sixth 12 months of trial	0:Home non-SBA	1:Phase 2
D672	25	2:Institutional delivery	1:Washed hands		1:Thread used		1:Appropriate cord care	1:Wrapped	1:Breastfeeding	1:Not bathed in 6 hrs	1:Colostrum not discarded	1:No pre-lacteal feed	2006	4: Fifth 12 months of trial	1:Institutional or Home SBA delivery	1:Phase 2
D673	25	0:Home non-SBA	1:Washed hands		1:Thread used		1:Appropriate cord care	1:Wrapped	1:Breastfeeding	0:Bathed in 6 hrs	1:Colostrum not discarded	1:No pre-lacteal feed	2007	6: Seventh 12 months of trial	0:Home non-SBA	1:Phase 2
D674	28	2:Institutional delivery		0:No CDK	1:Thread used		1:Appropriate cord care	1:Wrapped	0:No Breastfeeding	1:Not bathed in 6 hrs	1:Colostrum not discarded	0:Pre-lacteal feed	2006	4: Fifth 12 months of trial	1:Institutional or Home SBA delivery	1:Phase 2
D675	27	2:Institutional delivery	1:Washed hands	1:CDK used	1:Thread used	1: sterile instrument	0:Inappropriate cord care	1:Wrapped	0:No Breastfeeding	1:Not bathed in 6 hrs	1:Colostrum not discarded	0:Pre-lacteal feed	2007	5: Sixth 12 months of trial	1:Institutional or Home SBA delivery	1:Phase 2
D676	29	0:Home non-SBA	0:Not washed hands		1:Thread used	0:Not steriled instrument	1:Appropriate cord care	1:Wrapped	0:No Breastfeeding	1:Not bathed in 6 hrs	1:Colostrum not discarded	1:No pre-lacteal feed	2006	5: Sixth 12 months of trial	0:Home non-SBA	1:Phase 2
D677	29	2:Institutional delivery		1:CDK used	1:Thread used		1:Appropriate cord care	1:Wrapped	0:No Breastfeeding	1:Not bathed in 6 hrs	1:Colostrum not discarded	0:Pre-lacteal feed	2007	5: Sixth 12 months of trial	1:Institutional or Home SBA delivery	1:Phase 2
D678	29	0:Home non-SBA	1:Washed hands		1:Thread used		0:Inappropriate cord care	1:Wrapped	1:Breastfeeding	0:Bathed in 6 hrs	1:Colostrum not discarded	1:No pre-lacteal feed	2008	6: Seventh 12 months of trial	0:Home non-SBA	1:Phase 2
D679	25	0:Home non-SBA	1:Washed hands		1:Thread used	1: sterile instrument	1:Appropriate cord care	1:Wrapped	1:Breastfeeding	1:Not bathed in 6 hrs	1:Colostrum not discarded	1:No pre-lacteal feed	2007	5: Sixth 12 months of trial	0:Home non-SBA	1:Phase 2
D680	27	0:Home non-SBA		1:CDK used	1:Thread used	1: sterile instrument	0:Inappropriate cord care	1:Wrapped	0:No Breastfeeding	1:Not bathed in 6 hrs	0:Colostrum discarded	1:No pre-lacteal feed	2006	5: Sixth 12 months of trial	0:Home non-SBA	1:Phase 2
D681	29	0:Home non-SBA	0:Not washed hands	0:No CDK	1:Thread used	1: sterile instrument	1:Appropriate cord care	1:Wrapped	1:Breastfeeding	0:Bathed in 6 hrs	1:Colostrum not discarded	1:No pre-lacteal feed	2006	5: Sixth 12 months of trial	0:Home non-SBA	1:Phase 2
D682	27	0:Home non-SBA	0:Not washed hands	0:No CDK	0:No thread	1: sterile instrument	1:Appropriate cord care	1:Wrapped	0:No Breastfeeding	0:Bathed in 6 hrs	1:Colostrum not discarded	1:No pre-lacteal feed	2005	3: Fourth 12 months of trial	0:Home non-SBA	1:Phase 2
D683	25	2:Institutional delivery	1:Washed hands		1:Thread used		1:Appropriate cord care	1:Wrapped	0:No Breastfeeding	1:Not bathed in 6 hrs		0:Pre-lacteal feed	2007	5: Sixth 12 months of trial	1:Institutional or Home SBA delivery	1:Phase 2
D684	25	2:Institutional delivery	1:Washed hands		1:Thread used		1:Appropriate cord care	1:Wrapped	0:No Breastfeeding	1:Not bathed in 6 hrs	1:Colostrum not discarded	0:Pre-lacteal feed	2006	5: Sixth 12 months of trial	1:Institutional or Home SBA delivery	1:Phase 2
D685	27	0:Home non-SBA			1:Thread used	0:Not steriled instrument	1:Appropriate cord care	1:Wrapped	0:No Breastfeeding	1:Not bathed in 6 hrs	0:Colostrum discarded	1:No pre-lacteal feed	2007	5: Sixth 12 months of trial	0:Home non-SBA	1:Phase 2
D686	25	2:Institutional delivery	1:Washed hands		1:Thread used		1:Appropriate cord care	1:Wrapped	1:Breastfeeding	1:Not bathed in 6 hrs	1:Colostrum not discarded	1:No pre-lacteal feed	2006	4: Fifth 12 months of trial	1:Institutional or Home SBA delivery	1:Phase 2
D687	30	0:Home non-SBA	0:Not washed hands	0:No CDK	1:Thread used	0:Not steriled instrument	1:Appropriate cord care	1:Wrapped	1:Breastfeeding	0:Bathed in 6 hrs	1:Colostrum not discarded	0:Pre-lacteal feed	2007	5: Sixth 12 months of trial	0:Home non-SBA	1:Phase 2
D688	25	2:Institutional delivery	1:Washed hands	0:No CDK	1:Thread used		1:Appropriate cord care	1:Wrapped	0:No Breastfeeding	1:Not bathed in 6 hrs	1:Colostrum not discarded	1:No pre-lacteal feed	2006	5: Sixth 12 months of trial	1:Institutional or Home SBA delivery	1:Phase 2
D689	30	0:Home non-SBA	0:Not washed hands		1:Thread used	0:Not steriled instrument	0:Inappropriate cord care	1:Wrapped	0:No Breastfeeding	0:Bathed in 6 hrs	0:Colostrum discarded	1:No pre-lacteal feed	2006	4: Fifth 12 months of trial	0:Home non-SBA	1:Phase 2
D690	27	0:Home non-SBA	0:Not washed hands		1:Thread used	0:Not steriled instrument	1:Appropriate cord care	1:Wrapped	0:No Breastfeeding	0:Bathed in 6 hrs	1:Colostrum not discarded	1:No pre-lacteal feed	2006	4: Fifth 12 months of trial	0:Home non-SBA	1:Phase 2
D691	25	2:Institutional delivery	1:Washed hands		1:Thread used		1:Appropriate cord care	1:Wrapped	1:Breastfeeding	1:Not bathed in 6 hrs	1:Colostrum not discarded	1:No pre-lacteal feed	2006	4: Fifth 12 months of trial	1:Institutional or Home SBA delivery	1:Phase 2
D692	27	2:Institutional delivery	1:Washed hands	1:CDK used	1:Thread used	1: sterile instrument	0:Inappropriate cord care	1:Wrapped	1:Breastfeeding	1:Not bathed in 6 hrs	1:Colostrum not discarded	1:No pre-lacteal feed	2007	5: Sixth 12 months of trial	1:Institutional or Home SBA delivery	1:Phase 2
D693	29	0:Home non-SBA	0:Not washed hands		1:Thread used	0:Not steriled instrument	1:Appropriate cord care	1:Wrapped	1:Breastfeeding	0:Bathed in 6 hrs	1:Colostrum not discarded	1:No pre-lacteal feed	2007	5: Sixth 12 months of trial	0:Home non-SBA	1:Phase 2
D694	28	2:Institutional delivery	1:Washed hands		1:Thread used		0:Inappropriate cord care	1:Wrapped	0:No Breastfeeding	1:Not bathed in 6 hrs	1:Colostrum not discarded	1:No pre-lacteal feed	2008	6: Seventh 12 months of trial	1:Institutional or Home SBA delivery	1:Phase 2
D695	25	2:Institutional delivery	1:Washed hands		1:Thread used		1:Appropriate cord care	1:Wrapped	1:Breastfeeding	1:Not bathed in 6 hrs	0:Colostrum discarded	1:No pre-lacteal feed	2006	4: Fifth 12 months of trial	1:Institutional or Home SBA delivery	1:Phase 2
D696	27	2:Institutional delivery	1:Washed hands	1:CDK used	1:Thread used	1: sterile instrument	0:Inappropriate cord care	1:Wrapped	0:No Breastfeeding	1:Not bathed in 6 hrs	1:Colostrum not discarded	1:No pre-lacteal feed	2006	5: Sixth 12 months of trial	1:Institutional or Home SBA delivery	1:Phase 2
D697	29	0:Home non-SBA	0:Not washed hands		1:Thread used	0:Not steriled instrument	0:Inappropriate cord care	1:Wrapped	0:No Breastfeeding	0:Bathed in 6 hrs	0:Colostrum discarded	1:No pre-lacteal feed	2006	4: Fifth 12 months of trial	0:Home non-SBA	1:Phase 2
D698	27	0:Home non-SBA	0:Not washed hands		1:Thread used	0:Not steriled instrument	0:Inappropriate cord care	1:Wrapped	0:No Breastfeeding	1:Not bathed in 6 hrs	1:Colostrum not discarded	1:No pre-lacteal feed	2006	4: Fifth 12 months of trial	0:Home non-SBA	1:Phase 2
D699	29	2:Institutional delivery			1:Thread used			1:Wrapped	0:No Breastfeeding	0:Bathed in 6 hrs	1:Colostrum not discarded	1:No pre-lacteal feed	2005	3: Fourth 12 months of trial	1:Institutional or Home SBA delivery	1:Phase 2
D700	29	0:Home non-SBA			1:Thread used	1: sterile instrument	0:Inappropriate cord care	1:Wrapped	0:No Breastfeeding	1:Not bathed in 6 hrs	1:Colostrum not discarded	1:No pre-lacteal feed	2007	5: Sixth 12 months of trial	0:Home non-SBA	1:Phase 2
D701	25	2:Institutional delivery	1:Washed hands	0:No CDK	1:Thread used		1:Appropriate cord care	1:Wrapped	1:Breastfeeding	1:Not bathed in 6 hrs	1:Colostrum not discarded	1:No pre-lacteal feed	2006	4: Fifth 12 months of trial	1:Institutional or Home SBA delivery	1:Phase 2
D702	29	0:Home non-SBA	0:Not washed hands		1:Thread used	1: sterile instrument	1:Appropriate cord care	1:Wrapped	0:No Breastfeeding	0:Bathed in 6 hrs	1:Colostrum not discarded	1:No pre-lacteal feed	2005	4: Fifth 12 months of trial	0:Home non-SBA	1:Phase 2
D703	27	0:Home non-SBA	1:Washed hands		0:No thread		0:Inappropriate cord care	1:Wrapped	0:No Breastfeeding	0:Bathed in 6 hrs		0:Pre-lacteal feed	2007	5: Sixth 12 months of trial	0:Home non-SBA	1:Phase 2
D704	29	0:Home non-SBA	1:Washed hands	1:CDK used	1:Thread used	1: sterile instrument	1:Appropriate cord care	1:Wrapped	0:No Breastfeeding	1:Not bathed in 6 hrs	1:Colostrum not discarded	0:Pre-lacteal feed	2007	5: Sixth 12 months of trial	0:Home non-SBA	1:Phase 2
D705	25	0:Home non-SBA	1:Washed hands	1:CDK used	1:Thread used	1: sterile instrument	1:Appropriate cord care	1:Wrapped	1:Breastfeeding	1:Not bathed in 6 hrs	1:Colostrum not discarded	1:No pre-lacteal feed	2005	4: Fifth 12 months of trial	0:Home non-SBA	1:Phase 2
D706	28	0:Home non-SBA	0:Not washed hands	1:CDK used	1:Thread used	0:Not steriled instrument	1:Appropriate cord care	1:Wrapped	1:Breastfeeding	0:Bathed in 6 hrs	1:Colostrum not discarded	1:No pre-lacteal feed	2007	5: Sixth 12 months of trial	0:Home non-SBA	1:Phase 2
D707	28	2:Institutional delivery			1:Thread used		1:Appropriate cord care	1:Wrapped	1:Breastfeeding	1:Not bathed in 6 hrs	1:Colostrum not discarded	1:No pre-lacteal feed	2007	5: Sixth 12 months of trial	1:Institutional or Home SBA delivery	1:Phase 2
D708	25	0:Home non-SBA	1:Washed hands		1:Thread used	1: sterile instrument	1:Appropriate cord care	1:Wrapped	1:Breastfeeding	0:Bathed in 6 hrs	1:Colostrum not discarded	1:No pre-lacteal feed	2006	5: Sixth 12 months of trial	0:Home non-SBA	1:Phase 2
D709	27	0:Home non-SBA	0:Not washed hands		0:No thread	0:Not steriled instrument	0:Inappropriate cord care	1:Wrapped	1:Breastfeeding	0:Bathed in 6 hrs	1:Colostrum not discarded	1:No pre-lacteal feed	2006	4: Fifth 12 months of trial	0:Home non-SBA	1:Phase 2
D710	28	0:Home non-SBA	1:Washed hands	1:CDK used	1:Thread used	1: sterile instrument	1:Appropriate cord care	1:Wrapped	0:No Breastfeeding	1:Not bathed in 6 hrs	1:Colostrum not discarded	1:No pre-lacteal feed	2006	4: Fifth 12 months of trial	0:Home non-SBA	1:Phase 2
D711	25	2:Institutional delivery	1:Washed hands		1:Thread used		1:Appropriate cord care	1:Wrapped	1:Breastfeeding	1:Not bathed in 6 hrs	1:Colostrum not discarded	1:No pre-lacteal feed	2006	4: Fifth 12 months of trial	1:Institutional or Home SBA delivery	1:Phase 2
D712	27	0:Home non-SBA	0:Not washed hands		1:Thread used	1: sterile instrument	1:Appropriate cord care	1:Wrapped	1:Breastfeeding	0:Bathed in 6 hrs	0:Colostrum discarded	1:No pre-lacteal feed	2005	3: Fourth 12 months of trial	0:Home non-SBA	1:Phase 2
D713	25	2:Institutional delivery	1:Washed hands		1:Thread used		1:Appropriate cord care	1:Wrapped	1:Breastfeeding	1:Not bathed in 6 hrs	1:Colostrum not discarded	1:No pre-lacteal feed	2006	4: Fifth 12 months of trial	1:Institutional or Home SBA delivery	1:Phase 2
D714	27	2:Institutional delivery	1:Washed hands	1:CDK used	1:Thread used	1: sterile instrument	1:Appropriate cord care	1:Wrapped	1:Breastfeeding	1:Not bathed in 6 hrs	0:Colostrum discarded	0:Pre-lacteal feed	2006	4: Fifth 12 months of trial	1:Institutional or Home SBA delivery	1:Phase 2
D715	27	0:Home non-SBA	0:Not washed hands		1:Thread used	1: sterile instrument	0:Inappropriate cord care	1:Wrapped	0:No Breastfeeding	0:Bathed in 6 hrs	1:Colostrum not discarded	1:No pre-lacteal feed	2006	5: Sixth 12 months of trial	0:Home non-SBA	1:Phase 2
D716	29	0:Home non-SBA	0:Not washed hands	1:CDK used	0:No thread	1: sterile instrument	0:Inappropriate cord care	1:Wrapped	1:Breastfeeding	0:Bathed in 6 hrs	0:Colostrum discarded	1:No pre-lacteal feed	2007	5: Sixth 12 months of trial	0:Home non-SBA	1:Phase 2
D717	27	0:Home non-SBA	0:Not washed hands		0:No thread		1:Appropriate cord care	1:Wrapped	1:Breastfeeding	0:Bathed in 6 hrs	0:Colostrum discarded	1:No pre-lacteal feed	2006	4: Fifth 12 months of trial	0:Home non-SBA	1:Phase 2
D718	29	0:Home non-SBA	1:Washed hands		1:Thread used	0:Not steriled instrument	1:Appropriate cord care	1:Wrapped	1:Breastfeeding	0:Bathed in 6 hrs	0:Colostrum discarded	1:No pre-lacteal feed	2005	3: Fourth 12 months of trial	0:Home non-SBA	1:Phase 2
D719	27	0:Home non-SBA	1:Washed hands		1:Thread used	1: sterile instrument	1:Appropriate cord care	1:Wrapped	1:Breastfeeding	0:Bathed in 6 hrs	0:Colostrum discarded	0:Pre-lacteal feed	2005	4: Fifth 12 months of trial	0:Home non-SBA	1:Phase 2
D720	30	0:Home non-SBA	0:Not washed hands		1:Thread used	0:Not steriled instrument	0:Inappropriate cord care	1:Wrapped	0:No Breastfeeding	0:Bathed in 6 hrs	1:Colostrum not discarded	1:No pre-lacteal feed	2006	4: Fifth 12 months of trial	0:Home non-SBA	1:Phase 2
D721	26	0:Home non-SBA	0:Not washed hands	0:No CDK	1:Thread used	0:Not steriled instrument	0:Inappropriate cord care	1:Wrapped	0:No Breastfeeding	0:Bathed in 6 hrs	1:Colostrum not discarded	1:No pre-lacteal feed	2007	5: Sixth 12 months of trial	0:Home non-SBA	1:Phase 2
D722	29	0:Home non-SBA			0:No thread		1:Appropriate cord care	1:Wrapped	1:Breastfeeding	0:Bathed in 6 hrs	0:Colostrum discarded	1:No pre-lacteal feed	2006	4: Fifth 12 months of trial	0:Home non-SBA	1:Phase 2
D723	27	2:Institutional delivery	1:Washed hands	1:CDK used	1:Thread used	1: sterile instrument	1:Appropriate cord care	1:Wrapped	0:No Breastfeeding	1:Not bathed in 6 hrs	0:Colostrum discarded	1:No pre-lacteal feed	2006	5: Sixth 12 months of trial	1:Institutional or Home SBA delivery	1:Phase 2
D724	29	0:Home non-SBA	0:Not washed hands		1:Thread used	0:Not steriled instrument	0:Inappropriate cord care	1:Wrapped	0:No Breastfeeding	1:Not bathed in 6 hrs	0:Colostrum discarded	1:No pre-lacteal feed	2007	5: Sixth 12 months of trial	0:Home non-SBA	1:Phase 2
D725	28	2:Institutional delivery		0:No CDK	1:Thread used			1:Wrapped	1:Breastfeeding	1:Not bathed in 6 hrs	1:Colostrum not discarded	1:No pre-lacteal feed	2007	5: Sixth 12 months of trial	1:Institutional or Home SBA delivery	1:Phase 2
D726	25	0:Home non-SBA	1:Washed hands	1:CDK used	1:Thread used	1: sterile instrument	1:Appropriate cord care	1:Wrapped	1:Breastfeeding	1:Not bathed in 6 hrs	1:Colostrum not discarded	1:No pre-lacteal feed	2007	5: Sixth 12 months of trial	0:Home non-SBA	1:Phase 2
D727	25	2:Institutional delivery	1:Washed hands		1:Thread used		1:Appropriate cord care	1:Wrapped	0:No Breastfeeding	1:Not bathed in 6 hrs	1:Colostrum not discarded	0:Pre-lacteal feed	2005	3: Fourth 12 months of trial	1:Institutional or Home SBA delivery	1:Phase 2
D728	29	0:Home non-SBA	0:Not washed hands		1:Thread used	1: sterile instrument	0:Inappropriate cord care	1:Wrapped	1:Breastfeeding	1:Not bathed in 6 hrs	0:Colostrum discarded	1:No pre-lacteal feed	2007	5: Sixth 12 months of trial	0:Home non-SBA	1:Phase 2
D729	27	0:Home non-SBA	0:Not washed hands		1:Thread used	1: sterile instrument	1:Appropriate cord care	1:Wrapped	0:No Breastfeeding	0:Bathed in 6 hrs	1:Colostrum not discarded	1:No pre-lacteal feed	2006	5: Sixth 12 months of trial	0:Home non-SBA	1:Phase 2
D730	25	2:Institutional delivery	1:Washed hands		1:Thread used		1:Appropriate cord care	1:Wrapped	0:No Breastfeeding	1:Not bathed in 6 hrs	1:Colostrum not discarded	1:No pre-lacteal feed	2007	5: Sixth 12 months of trial	1:Institutional or Home SBA delivery	1:Phase 2
D731	28	0:Home non-SBA			1:Thread used	1: sterile instrument	1:Appropriate cord care	1:Wrapped	1:Breastfeeding	0:Bathed in 6 hrs	1:Colostrum not discarded	0:Pre-lacteal feed	2007	5: Sixth 12 months of trial	0:Home non-SBA	1:Phase 2
D732	25	0:Home non-SBA	1:Washed hands		1:Thread used	1: sterile instrument	1:Appropriate cord care	1:Wrapped	0:No Breastfeeding	0:Bathed in 6 hrs	1:Colostrum not discarded	1:No pre-lacteal feed	2007	5: Sixth 12 months of trial	0:Home non-SBA	1:Phase 2
D733	25	2:Institutional delivery	1:Washed hands	0:No CDK	1:Thread used		1:Appropriate cord care	1:Wrapped	0:No Breastfeeding	1:Not bathed in 6 hrs	1:Colostrum not discarded	1:No pre-lacteal feed	2006	4: Fifth 12 months of trial	1:Institutional or Home SBA delivery	1:Phase 2
D734	29	0:Home non-SBA	0:Not washed hands		1:Thread used	0:Not steriled instrument	1:Appropriate cord care	1:Wrapped	0:No Breastfeeding	0:Bathed in 6 hrs	1:Colostrum not discarded	1:No pre-lacteal feed	2007	5: Sixth 12 months of trial	0:Home non-SBA	1:Phase 2
D735	25	0:Home non-SBA	1:Washed hands	1:CDK used	1:Thread used	1: sterile instrument	1:Appropriate cord care	1:Wrapped	1:Breastfeeding	1:Not bathed in 6 hrs	1:Colostrum not discarded	1:No pre-lacteal feed	2006	5: Sixth 12 months of trial	0:Home non-SBA	1:Phase 2
D736	25	1:Home SBA	1:Washed hands		1:Thread used	1: sterile instrument	1:Appropriate cord care	1:Wrapped	1:Breastfeeding	1:Not bathed in 6 hrs	1:Colostrum not discarded	1:No pre-lacteal feed	2005	3: Fourth 12 months of trial	1:Institutional or Home SBA delivery	1:Phase 2
D737	25	0:Home non-SBA	1:Washed hands		1:Thread used	1: sterile instrument	1:Appropriate cord care	1:Wrapped	0:No Breastfeeding	0:Bathed in 6 hrs	1:Colostrum not discarded	0:Pre-lacteal feed	2006	5: Sixth 12 months of trial	0:Home non-SBA	1:Phase 2
D738	28	2:Institutional delivery		0:No CDK	1:Thread used		1:Appropriate cord care	1:Wrapped	0:No Breastfeeding	1:Not bathed in 6 hrs	1:Colostrum not discarded	0:Pre-lacteal feed	2007	5: Sixth 12 months of trial	1:Institutional or Home SBA delivery	1:Phase 2
D739	25	2:Institutional delivery	1:Washed hands		1:Thread used		1:Appropriate cord care	1:Wrapped	1:Breastfeeding	0:Bathed in 6 hrs	1:Colostrum not discarded	1:No pre-lacteal feed	2007	5: Sixth 12 months of trial	1:Institutional or Home SBA delivery	1:Phase 2
D740	28	0:Home non-SBA	1:Washed hands	0:No CDK	1:Thread used	1: sterile instrument	1:Appropriate cord care	1:Wrapped	1:Breastfeeding	0:Bathed in 6 hrs	1:Colostrum not discarded	0:Pre-lacteal feed	2007	5: Sixth 12 months of trial	0:Home non-SBA	1:Phase 2
D741	25	2:Institutional delivery	1:Washed hands	0:No CDK	1:Thread used		1:Appropriate cord care	1:Wrapped	0:No Breastfeeding	1:Not bathed in 6 hrs	1:Colostrum not discarded	1:No pre-lacteal feed	2007	5: Sixth 12 months of trial	1:Institutional or Home SBA delivery	1:Phase 2
D742	28	2:Institutional delivery		1:CDK used	1:Thread used		1:Appropriate cord care	1:Wrapped	0:No Breastfeeding	1:Not bathed in 6 hrs	1:Colostrum not discarded	1:No pre-lacteal feed	2007	5: Sixth 12 months of trial	1:Institutional or Home SBA delivery	1:Phase 2
D743	25	0:Home non-SBA	1:Washed hands		0:No thread		1:Appropriate cord care	1:Wrapped	1:Breastfeeding	0:Bathed in 6 hrs	1:Colostrum not discarded	1:No pre-lacteal feed	2006	4: Fifth 12 months of trial	0:Home non-SBA	1:Phase 2
D744	28	0:Home non-SBA			1:Thread used	0:Not steriled instrument	1:Appropriate cord care	1:Wrapped	0:No Breastfeeding	0:Bathed in 6 hrs	0:Colostrum discarded	0:Pre-lacteal feed	2007	5: Sixth 12 months of trial	0:Home non-SBA	1:Phase 2
D745	25	2:Institutional delivery	1:Washed hands		1:Thread used		1:Appropriate cord care	1:Wrapped	0:No Breastfeeding	1:Not bathed in 6 hrs	1:Colostrum not discarded	0:Pre-lacteal feed	2007	6: Seventh 12 months of trial	1:Institutional or Home SBA delivery	1:Phase 2
D746	28	2:Institutional delivery			1:Thread used		1:Appropriate cord care	1:Wrapped	1:Breastfeeding	1:Not bathed in 6 hrs	1:Colostrum not discarded	1:No pre-lacteal feed	2007	5: Sixth 12 months of trial	1:Institutional or Home SBA delivery	1:Phase 2
D747	27	0:Home non-SBA		0:No CDK	0:No thread	0:Not steriled instrument	0:Inappropriate cord care	1:Wrapped	0:No Breastfeeding	0:Bathed in 6 hrs	0:Colostrum discarded	1:No pre-lacteal feed	2006	5: Sixth 12 months of trial	0:Home non-SBA	1:Phase 2
D748	25	2:Institutional delivery	1:Washed hands		1:Thread used		1:Appropriate cord care	1:Wrapped	0:No Breastfeeding	1:Not bathed in 6 hrs	1:Colostrum not discarded	0:Pre-lacteal feed	2007	5: Sixth 12 months of trial	1:Institutional or Home SBA delivery	1:Phase 2
D749	29	0:Home non-SBA	0:Not washed hands		1:Thread used		1:Appropriate cord care	1:Wrapped	0:No Breastfeeding	0:Bathed in 6 hrs	1:Colostrum not discarded	1:No pre-lacteal feed	2005	4: Fifth 12 months of trial	0:Home non-SBA	1:Phase 2
D750	27	0:Home non-SBA			1:Thread used		0:Inappropriate cord care	1:Wrapped	0:No Breastfeeding	0:Bathed in 6 hrs	0:Colostrum discarded	1:No pre-lacteal feed	2006	5: Sixth 12 months of trial	0:Home non-SBA	1:Phase 2
D751	27	1:Home SBA	1:Washed hands	0:No CDK	1:Thread used	0:Not steriled instrument	0:Inappropriate cord care	1:Wrapped	1:Breastfeeding	1:Not bathed in 6 hrs	0:Colostrum discarded	1:No pre-lacteal feed	2007	5: Sixth 12 months of trial	1:Institutional or Home SBA delivery	1:Phase 2
D752	28	2:Institutional delivery		1:CDK used	1:Thread used	1: sterile instrument	1:Appropriate cord care	1:Wrapped	1:Breastfeeding	1:Not bathed in 6 hrs	1:Colostrum not discarded	1:No pre-lacteal feed	2007	5: Sixth 12 months of trial	1:Institutional or Home SBA delivery	1:Phase 2
D753	25	2:Institutional delivery	1:Washed hands		1:Thread used		1:Appropriate cord care	1:Wrapped	0:No Breastfeeding	1:Not bathed in 6 hrs	1:Colostrum not discarded	1:No pre-lacteal feed	2006	4: Fifth 12 months of trial	1:Institutional or Home SBA delivery	1:Phase 2
D754	25	0:Home non-SBA	1:Washed hands		0:No thread	1: sterile instrument	1:Appropriate cord care	1:Wrapped	0:No Breastfeeding	0:Bathed in 6 hrs	0:Colostrum discarded	1:No pre-lacteal feed	2007	5: Sixth 12 months of trial	0:Home non-SBA	1:Phase 2
D755	25	2:Institutional delivery	1:Washed hands		1:Thread used		1:Appropriate cord care	1:Wrapped	0:No Breastfeeding	1:Not bathed in 6 hrs	1:Colostrum not discarded	0:Pre-lacteal feed	2006	5: Sixth 12 months of trial	1:Institutional or Home SBA delivery	1:Phase 2
D756	25	0:Home non-SBA	1:Washed hands		1:Thread used	1: sterile instrument	1:Appropriate cord care	1:Wrapped	0:No Breastfeeding	1:Not bathed in 6 hrs	1:Colostrum not discarded	1:No pre-lacteal feed	2006	4: Fifth 12 months of trial	0:Home non-SBA	1:Phase 2
D757	29	0:Home non-SBA	1:Washed hands		1:Thread used	0:Not steriled instrument	1:Appropriate cord care	1:Wrapped	1:Breastfeeding	1:Not bathed in 6 hrs	1:Colostrum not discarded	1:No pre-lacteal feed	2006	4: Fifth 12 months of trial	0:Home non-SBA	1:Phase 2
D758	25	1:Home SBA	1:Washed hands		1:Thread used		1:Appropriate cord care	1:Wrapped	1:Breastfeeding	1:Not bathed in 6 hrs	1:Colostrum not discarded	1:No pre-lacteal feed	2007	5: Sixth 12 months of trial	1:Institutional or Home SBA delivery	1:Phase 2
D759	25	2:Institutional delivery	1:Washed hands		1:Thread used		1:Appropriate cord care	1:Wrapped	1:Breastfeeding	1:Not bathed in 6 hrs	1:Colostrum not discarded	1:No pre-lacteal feed	2007	6: Seventh 12 months of trial	1:Institutional or Home SBA delivery	1:Phase 2
D760	25	2:Institutional delivery	1:Washed hands		1:Thread used		1:Appropriate cord care	1:Wrapped	1:Breastfeeding	1:Not bathed in 6 hrs	1:Colostrum not discarded	1:No pre-lacteal feed	2006	4: Fifth 12 months of trial	1:Institutional or Home SBA delivery	1:Phase 2
D761	27	0:Home non-SBA	0:Not washed hands		0:No thread	0:Not steriled instrument	1:Appropriate cord care	1:Wrapped	0:No Breastfeeding	0:Bathed in 6 hrs	0:Colostrum discarded	0:Pre-lacteal feed	2006	4: Fifth 12 months of trial	0:Home non-SBA	1:Phase 2
D762	25	2:Institutional delivery	1:Washed hands		1:Thread used		1:Appropriate cord care	1:Wrapped	1:Breastfeeding	1:Not bathed in 6 hrs	1:Colostrum not discarded	1:No pre-lacteal feed	2006	4: Fifth 12 months of trial	1:Institutional or Home SBA delivery	1:Phase 2
D763	25	0:Home non-SBA	1:Washed hands		1:Thread used	1: sterile instrument	1:Appropriate cord care	1:Wrapped	0:No Breastfeeding	1:Not bathed in 6 hrs	1:Colostrum not discarded	1:No pre-lacteal feed	2007	5: Sixth 12 months of trial	0:Home non-SBA	1:Phase 2
D764	30	0:Home non-SBA	0:Not washed hands		1:Thread used	0:Not steriled instrument	0:Inappropriate cord care	1:Wrapped	0:No Breastfeeding	0:Bathed in 6 hrs	1:Colostrum not discarded	1:No pre-lacteal feed	2007	6: Seventh 12 months of trial	0:Home non-SBA	1:Phase 2
D765	25	2:Institutional delivery	1:Washed hands		1:Thread used		1:Appropriate cord care	1:Wrapped	1:Breastfeeding	1:Not bathed in 6 hrs	1:Colostrum not discarded	1:No pre-lacteal feed	2007	5: Sixth 12 months of trial	1:Institutional or Home SBA delivery	1:Phase 2
D766	26	0:Home non-SBA	0:Not washed hands	0:No CDK	1:Thread used	0:Not steriled instrument	1:Appropriate cord care	1:Wrapped	1:Breastfeeding	0:Bathed in 6 hrs	1:Colostrum not discarded	1:No pre-lacteal feed	2006	5: Sixth 12 months of trial	0:Home non-SBA	1:Phase 2
D767	27	2:Institutional delivery	1:Washed hands	1:CDK used	1:Thread used	1: sterile instrument	0:Inappropriate cord care	1:Wrapped	0:No Breastfeeding	1:Not bathed in 6 hrs	1:Colostrum not discarded	0:Pre-lacteal feed	2007	5: Sixth 12 months of trial	1:Institutional or Home SBA delivery	1:Phase 2
D768	25	2:Institutional delivery	1:Washed hands		1:Thread used		1:Appropriate cord care	1:Wrapped	1:Breastfeeding	1:Not bathed in 6 hrs	1:Colostrum not discarded	1:No pre-lacteal feed	2007	6: Seventh 12 months of trial	1:Institutional or Home SBA delivery	1:Phase 2
D769	30	0:Home non-SBA			1:Thread used	1: sterile instrument	0:Inappropriate cord care	1:Wrapped	1:Breastfeeding	0:Bathed in 6 hrs	1:Colostrum not discarded	0:Pre-lacteal feed	2007	5: Sixth 12 months of trial	0:Home non-SBA	1:Phase 2
D770	25	0:Home non-SBA	1:Washed hands		0:No thread		0:Inappropriate cord care	1:Wrapped	1:Breastfeeding	0:Bathed in 6 hrs	1:Colostrum not discarded	1:No pre-lacteal feed	2006	5: Sixth 12 months of trial	0:Home non-SBA	1:Phase 2
D771	27	0:Home non-SBA	0:Not washed hands		1:Thread used		1:Appropriate cord care	1:Wrapped	0:No Breastfeeding	0:Bathed in 6 hrs	0:Colostrum discarded	1:No pre-lacteal feed	2006	4: Fifth 12 months of trial	0:Home non-SBA	1:Phase 2
D772	25	2:Institutional delivery	1:Washed hands		1:Thread used		1:Appropriate cord care	1:Wrapped	1:Breastfeeding	1:Not bathed in 6 hrs	1:Colostrum not discarded	1:No pre-lacteal feed	2007	5: Sixth 12 months of trial	1:Institutional or Home SBA delivery	1:Phase 2
D773	27	0:Home non-SBA	0:Not washed hands		0:No thread		1:Appropriate cord care	1:Wrapped	1:Breastfeeding	0:Bathed in 6 hrs	0:Colostrum discarded	1:No pre-lacteal feed	2007	5: Sixth 12 months of trial	0:Home non-SBA	1:Phase 2
D774	30	1:Home SBA	1:Washed hands		1:Thread used	1: sterile instrument	0:Inappropriate cord care	1:Wrapped	1:Breastfeeding	1:Not bathed in 6 hrs	1:Colostrum not discarded	1:No pre-lacteal feed	2007	5: Sixth 12 months of trial	1:Institutional or Home SBA delivery	1:Phase 2
D775	27	2:Institutional delivery	1:Washed hands	1:CDK used	1:Thread used	1: sterile instrument	1:Appropriate cord care	1:Wrapped	0:No Breastfeeding	1:Not bathed in 6 hrs	1:Colostrum not discarded	0:Pre-lacteal feed	2007	5: Sixth 12 months of trial	1:Institutional or Home SBA delivery	1:Phase 2
D776	29	0:Home non-SBA	1:Washed hands		1:Thread used	1: sterile instrument	1:Appropriate cord care	1:Wrapped	1:Breastfeeding	1:Not bathed in 6 hrs	1:Colostrum not discarded	1:No pre-lacteal feed	2006	4: Fifth 12 months of trial	0:Home non-SBA	1:Phase 2
D777	26	0:Home non-SBA	1:Washed hands		1:Thread used	0:Not steriled instrument	1:Appropriate cord care	1:Wrapped	0:No Breastfeeding	0:Bathed in 6 hrs	1:Colostrum not discarded	1:No pre-lacteal feed	2006	5: Sixth 12 months of trial	0:Home non-SBA	1:Phase 2
D778	26	0:Home non-SBA		0:No CDK	1:Thread used	1: sterile instrument	1:Appropriate cord care	1:Wrapped	0:No Breastfeeding	1:Not bathed in 6 hrs	0:Colostrum discarded	0:Pre-lacteal feed	2006	4: Fifth 12 months of trial	0:Home non-SBA	1:Phase 2
D779	28	2:Institutional delivery			1:Thread used			1:Wrapped	0:No Breastfeeding	1:Not bathed in 6 hrs	1:Colostrum not discarded	0:Pre-lacteal feed	2005	3: Fourth 12 months of trial	1:Institutional or Home SBA delivery	1:Phase 2
D780	30	0:Home non-SBA	0:Not washed hands		1:Thread used	0:Not steriled instrument	1:Appropriate cord care	1:Wrapped	1:Breastfeeding	0:Bathed in 6 hrs	1:Colostrum not discarded	1:No pre-lacteal feed	2006	4: Fifth 12 months of trial	0:Home non-SBA	1:Phase 2
D781	25	2:Institutional delivery	1:Washed hands		1:Thread used		1:Appropriate cord care	1:Wrapped	1:Breastfeeding	1:Not bathed in 6 hrs	1:Colostrum not discarded	1:No pre-lacteal feed	2006	4: Fifth 12 months of trial	1:Institutional or Home SBA delivery	1:Phase 2
D782	27	0:Home non-SBA	0:Not washed hands		1:Thread used	1: sterile instrument	1:Appropriate cord care	1:Wrapped	1:Breastfeeding	1:Not bathed in 6 hrs	1:Colostrum not discarded	1:No pre-lacteal feed	2007	5: Sixth 12 months of trial	0:Home non-SBA	1:Phase 2
D783	27	0:Home non-SBA	1:Washed hands		1:Thread used	1: sterile instrument	1:Appropriate cord care	1:Wrapped	1:Breastfeeding	0:Bathed in 6 hrs	1:Colostrum not discarded	1:No pre-lacteal feed	2007	5: Sixth 12 months of trial	0:Home non-SBA	1:Phase 2
D784	27	0:Home non-SBA	0:Not washed hands		1:Thread used	1: sterile instrument	0:Inappropriate cord care	1:Wrapped	0:No Breastfeeding	0:Bathed in 6 hrs	0:Colostrum discarded	1:No pre-lacteal feed	2007	5: Sixth 12 months of trial	0:Home non-SBA	1:Phase 2
D785	25	0:Home non-SBA	0:Not washed hands		0:No thread		1:Appropriate cord care	1:Wrapped	1:Breastfeeding	0:Bathed in 6 hrs	0:Colostrum discarded	1:No pre-lacteal feed	2006	4: Fifth 12 months of trial	0:Home non-SBA	1:Phase 2
D786	25	2:Institutional delivery	1:Washed hands		1:Thread used		1:Appropriate cord care	1:Wrapped	1:Breastfeeding	1:Not bathed in 6 hrs	1:Colostrum not discarded	0:Pre-lacteal feed	2006	5: Sixth 12 months of trial	1:Institutional or Home SBA delivery	1:Phase 2
D787	27	0:Home non-SBA	0:Not washed hands		0:No thread		0:Inappropriate cord care	1:Wrapped	1:Breastfeeding	0:Bathed in 6 hrs	1:Colostrum not discarded	1:No pre-lacteal feed	2006	4: Fifth 12 months of trial	0:Home non-SBA	1:Phase 2
D788	28	2:Institutional delivery	1:Washed hands	0:No CDK	1:Thread used		1:Appropriate cord care	1:Wrapped	0:No Breastfeeding	1:Not bathed in 6 hrs	1:Colostrum not discarded	1:No pre-lacteal feed	2006	4: Fifth 12 months of trial	1:Institutional or Home SBA delivery	1:Phase 2
D789	28	0:Home non-SBA	1:Washed hands		1:Thread used	0:Not steriled instrument	1:Appropriate cord care	1:Wrapped	1:Breastfeeding	0:Bathed in 6 hrs	1:Colostrum not discarded	1:No pre-lacteal feed	2005	4: Fifth 12 months of trial	0:Home non-SBA	1:Phase 2
D790	29	0:Home non-SBA	1:Washed hands		1:Thread used		1:Appropriate cord care	1:Wrapped	0:No Breastfeeding	0:Bathed in 6 hrs	0:Colostrum discarded	1:No pre-lacteal feed	2008	6: Seventh 12 months of trial	0:Home non-SBA	1:Phase 2
D791	25	0:Home non-SBA	0:Not washed hands		0:No thread		1:Appropriate cord care	1:Wrapped	1:Breastfeeding	0:Bathed in 6 hrs	1:Colostrum not discarded	1:No pre-lacteal feed	2007	5: Sixth 12 months of trial	0:Home non-SBA	1:Phase 2
D792	28	0:Home non-SBA			0:No thread		1:Appropriate cord care	1:Wrapped	0:No Breastfeeding	0:Bathed in 6 hrs	1:Colostrum not discarded	1:No pre-lacteal feed	2008	6: Seventh 12 months of trial	0:Home non-SBA	1:Phase 2
D793	27	0:Home non-SBA	0:Not washed hands		1:Thread used		0:Inappropriate cord care	1:Wrapped	0:No Breastfeeding	0:Bathed in 6 hrs	0:Colostrum discarded	0:Pre-lacteal feed	2007	6: Seventh 12 months of trial	0:Home non-SBA	1:Phase 2
D794	27	2:Institutional delivery	1:Washed hands	1:CDK used	1:Thread used	1: sterile instrument	1:Appropriate cord care	1:Wrapped	1:Breastfeeding	1:Not bathed in 6 hrs	1:Colostrum not discarded	1:No pre-lacteal feed	2006	4: Fifth 12 months of trial	1:Institutional or Home SBA delivery	1:Phase 2
D795	28	0:Home non-SBA	1:Washed hands	0:No CDK	1:Thread used	1: sterile instrument	1:Appropriate cord care	1:Wrapped	1:Breastfeeding	0:Bathed in 6 hrs	1:Colostrum not discarded	0:Pre-lacteal feed	2006	4: Fifth 12 months of trial	0:Home non-SBA	1:Phase 2
D796	25	2:Institutional delivery	1:Washed hands		1:Thread used		1:Appropriate cord care	1:Wrapped	0:No Breastfeeding	1:Not bathed in 6 hrs	1:Colostrum not discarded	1:No pre-lacteal feed	2006	5: Sixth 12 months of trial	1:Institutional or Home SBA delivery	1:Phase 2
D797	25	2:Institutional delivery	1:Washed hands	0:No CDK	1:Thread used		1:Appropriate cord care	1:Wrapped	1:Breastfeeding	1:Not bathed in 6 hrs	1:Colostrum not discarded	1:No pre-lacteal feed	2006	5: Sixth 12 months of trial	1:Institutional or Home SBA delivery	1:Phase 2
D798	27	0:Home non-SBA	0:Not washed hands		1:Thread used		1:Appropriate cord care	1:Wrapped	1:Breastfeeding	1:Not bathed in 6 hrs	0:Colostrum discarded	1:No pre-lacteal feed	2006	4: Fifth 12 months of trial	0:Home non-SBA	1:Phase 2
D799	25	0:Home non-SBA	1:Washed hands		0:No thread		1:Appropriate cord care	1:Wrapped	0:No Breastfeeding	0:Bathed in 6 hrs	1:Colostrum not discarded	0:Pre-lacteal feed	2005	4: Fifth 12 months of trial	0:Home non-SBA	1:Phase 2
D800	25	2:Institutional delivery	1:Washed hands		0:No thread		1:Appropriate cord care	1:Wrapped	1:Breastfeeding	1:Not bathed in 6 hrs	1:Colostrum not discarded	1:No pre-lacteal feed	2006	4: Fifth 12 months of trial	1:Institutional or Home SBA delivery	1:Phase 2
D801	25	2:Institutional delivery	1:Washed hands		1:Thread used		1:Appropriate cord care	1:Wrapped	1:Breastfeeding	1:Not bathed in 6 hrs	0:Colostrum discarded	1:No pre-lacteal feed	2007	5: Sixth 12 months of trial	1:Institutional or Home SBA delivery	1:Phase 2
D802	28	0:Home non-SBA	1:Washed hands		1:Thread used	1: sterile instrument	1:Appropriate cord care	1:Wrapped	1:Breastfeeding	1:Not bathed in 6 hrs	1:Colostrum not discarded	0:Pre-lacteal feed	2007	6: Seventh 12 months of trial	0:Home non-SBA	1:Phase 2
D803	28	2:Institutional delivery	1:Washed hands	0:No CDK	1:Thread used		1:Appropriate cord care	1:Wrapped	1:Breastfeeding	1:Not bathed in 6 hrs	1:Colostrum not discarded	0:Pre-lacteal feed	2007	5: Sixth 12 months of trial	1:Institutional or Home SBA delivery	1:Phase 2
D804	28	2:Institutional delivery	0:Not washed hands	0:No CDK	1:Thread used			1:Wrapped	1:Breastfeeding	1:Not bathed in 6 hrs	1:Colostrum not discarded	1:No pre-lacteal feed	2007	5: Sixth 12 months of trial	1:Institutional or Home SBA delivery	1:Phase 2
D805	25	2:Institutional delivery	1:Washed hands	0:No CDK	1:Thread used		1:Appropriate cord care	1:Wrapped	1:Breastfeeding	1:Not bathed in 6 hrs	1:Colostrum not discarded	1:No pre-lacteal feed	2007	5: Sixth 12 months of trial	1:Institutional or Home SBA delivery	1:Phase 2
D806	27	2:Institutional delivery	1:Washed hands	1:CDK used	1:Thread used	1: sterile instrument	1:Appropriate cord care	1:Wrapped	0:No Breastfeeding	1:Not bathed in 6 hrs	1:Colostrum not discarded	1:No pre-lacteal feed	2007	5: Sixth 12 months of trial	1:Institutional or Home SBA delivery	1:Phase 2
D807	25	2:Institutional delivery	1:Washed hands		1:Thread used		1:Appropriate cord care	1:Wrapped	1:Breastfeeding	1:Not bathed in 6 hrs	1:Colostrum not discarded	1:No pre-lacteal feed	2006	5: Sixth 12 months of trial	1:Institutional or Home SBA delivery	1:Phase 2
D808	28	2:Institutional delivery		0:No CDK	1:Thread used			1:Wrapped	1:Breastfeeding	1:Not bathed in 6 hrs	1:Colostrum not discarded	1:No pre-lacteal feed	2007	6: Seventh 12 months of trial	1:Institutional or Home SBA delivery	1:Phase 2
D809	29	0:Home non-SBA	1:Washed hands	1:CDK used	1:Thread used	1: sterile instrument	1:Appropriate cord care	1:Wrapped	0:No Breastfeeding	1:Not bathed in 6 hrs	1:Colostrum not discarded	1:No pre-lacteal feed	2007	6: Seventh 12 months of trial	0:Home non-SBA	1:Phase 2
D810	26	0:Home non-SBA	1:Washed hands	1:CDK used	1:Thread used	1: sterile instrument	1:Appropriate cord care	1:Wrapped	1:Breastfeeding	0:Bathed in 6 hrs	0:Colostrum discarded	1:No pre-lacteal feed	2006	4: Fifth 12 months of trial	0:Home non-SBA	1:Phase 2
D811	25	2:Institutional delivery	1:Washed hands		1:Thread used		1:Appropriate cord care	1:Wrapped	1:Breastfeeding	1:Not bathed in 6 hrs	1:Colostrum not discarded	1:No pre-lacteal feed	2006	4: Fifth 12 months of trial	1:Institutional or Home SBA delivery	1:Phase 2
D812	26	0:Home non-SBA	1:Washed hands	1:CDK used	1:Thread used	1: sterile instrument	1:Appropriate cord care	1:Wrapped	0:No Breastfeeding	1:Not bathed in 6 hrs	1:Colostrum not discarded	1:No pre-lacteal feed	2007	5: Sixth 12 months of trial	0:Home non-SBA	1:Phase 2
D813	27	0:Home non-SBA		0:No CDK	1:Thread used		0:Inappropriate cord care	1:Wrapped	0:No Breastfeeding	0:Bathed in 6 hrs	1:Colostrum not discarded	1:No pre-lacteal feed	2006	4: Fifth 12 months of trial	0:Home non-SBA	1:Phase 2
D814	27	0:Home non-SBA	0:Not washed hands	0:No CDK	1:Thread used	1: sterile instrument	0:Inappropriate cord care	1:Wrapped	1:Breastfeeding	0:Bathed in 6 hrs	1:Colostrum not discarded	1:No pre-lacteal feed	2007	5: Sixth 12 months of trial	0:Home non-SBA	1:Phase 2
D815	25	2:Institutional delivery	1:Washed hands		1:Thread used		1:Appropriate cord care	1:Wrapped	1:Breastfeeding	1:Not bathed in 6 hrs	1:Colostrum not discarded	1:No pre-lacteal feed	2007	5: Sixth 12 months of trial	1:Institutional or Home SBA delivery	1:Phase 2
D816	30	0:Home non-SBA	1:Washed hands		1:Thread used	0:Not steriled instrument	1:Appropriate cord care	1:Wrapped	0:No Breastfeeding	0:Bathed in 6 hrs	1:Colostrum not discarded	0:Pre-lacteal feed	2005	3: Fourth 12 months of trial	0:Home non-SBA	1:Phase 2
D817	29	0:Home non-SBA	1:Washed hands	1:CDK used	1:Thread used	1: sterile instrument	1:Appropriate cord care	1:Wrapped	0:No Breastfeeding	1:Not bathed in 6 hrs	1:Colostrum not discarded	1:No pre-lacteal feed	2008	6: Seventh 12 months of trial	0:Home non-SBA	1:Phase 2
D818	25	0:Home non-SBA	1:Washed hands	0:No CDK	0:No thread	1: sterile instrument	1:Appropriate cord care	1:Wrapped	1:Breastfeeding	1:Not bathed in 6 hrs	1:Colostrum not discarded	1:No pre-lacteal feed	2007	5: Sixth 12 months of trial	0:Home non-SBA	1:Phase 2
D819	28	2:Institutional delivery		0:No CDK	1:Thread used		1:Appropriate cord care	1:Wrapped	1:Breastfeeding	1:Not bathed in 6 hrs	1:Colostrum not discarded	1:No pre-lacteal feed	2007	6: Seventh 12 months of trial	1:Institutional or Home SBA delivery	1:Phase 2
D820	27	1:Home SBA	1:Washed hands	1:CDK used	1:Thread used	1: sterile instrument	0:Inappropriate cord care	1:Wrapped	1:Breastfeeding	1:Not bathed in 6 hrs	1:Colostrum not discarded	0:Pre-lacteal feed	2006	5: Sixth 12 months of trial	1:Institutional or Home SBA delivery	1:Phase 2
D821	25	2:Institutional delivery	1:Washed hands	0:No CDK	1:Thread used		1:Appropriate cord care	1:Wrapped	0:No Breastfeeding	1:Not bathed in 6 hrs	1:Colostrum not discarded	0:Pre-lacteal feed	2007	5: Sixth 12 months of trial	1:Institutional or Home SBA delivery	1:Phase 2
D822	27	2:Institutional delivery	1:Washed hands	1:CDK used	1:Thread used	1: sterile instrument	1:Appropriate cord care	1:Wrapped	0:No Breastfeeding	1:Not bathed in 6 hrs	1:Colostrum not discarded	1:No pre-lacteal feed	2007	5: Sixth 12 months of trial	1:Institutional or Home SBA delivery	1:Phase 2
D823	25	0:Home non-SBA	1:Washed hands		1:Thread used	1: sterile instrument	1:Appropriate cord care	1:Wrapped	0:No Breastfeeding	0:Bathed in 6 hrs	1:Colostrum not discarded	1:No pre-lacteal feed	2006	4: Fifth 12 months of trial	0:Home non-SBA	1:Phase 2
D824	26	0:Home non-SBA	1:Washed hands	1:CDK used	1:Thread used	1: sterile instrument	1:Appropriate cord care	1:Wrapped	1:Breastfeeding	1:Not bathed in 6 hrs	1:Colostrum not discarded	1:No pre-lacteal feed	2005	4: Fifth 12 months of trial	0:Home non-SBA	1:Phase 2
D825	29	0:Home non-SBA	1:Washed hands	0:No CDK	1:Thread used	1: sterile instrument	1:Appropriate cord care	1:Wrapped	1:Breastfeeding	1:Not bathed in 6 hrs	1:Colostrum not discarded	1:No pre-lacteal feed	2007	6: Seventh 12 months of trial	0:Home non-SBA	1:Phase 2
D826	28	2:Institutional delivery		0:No CDK	1:Thread used		1:Appropriate cord care	1:Wrapped	0:No Breastfeeding	1:Not bathed in 6 hrs	0:Colostrum discarded	0:Pre-lacteal feed	2005	4: Fifth 12 months of trial	1:Institutional or Home SBA delivery	1:Phase 2
D827	25	2:Institutional delivery	1:Washed hands		1:Thread used		1:Appropriate cord care	1:Wrapped	1:Breastfeeding	1:Not bathed in 6 hrs	1:Colostrum not discarded	1:No pre-lacteal feed	2006	5: Sixth 12 months of trial	1:Institutional or Home SBA delivery	1:Phase 2
D828	25	2:Institutional delivery	1:Washed hands	0:No CDK	1:Thread used		1:Appropriate cord care	1:Wrapped	0:No Breastfeeding	1:Not bathed in 6 hrs	1:Colostrum not discarded	1:No pre-lacteal feed	2006	5: Sixth 12 months of trial	1:Institutional or Home SBA delivery	1:Phase 2
D829	25	2:Institutional delivery	1:Washed hands		1:Thread used		1:Appropriate cord care	1:Wrapped	1:Breastfeeding	1:Not bathed in 6 hrs	1:Colostrum not discarded	1:No pre-lacteal feed	2007	5: Sixth 12 months of trial	1:Institutional or Home SBA delivery	1:Phase 2
D830	28	0:Home non-SBA	1:Washed hands		1:Thread used	1: sterile instrument	1:Appropriate cord care	1:Wrapped	0:No Breastfeeding	1:Not bathed in 6 hrs	0:Colostrum discarded	0:Pre-lacteal feed	2005	4: Fifth 12 months of trial	0:Home non-SBA	1:Phase 2
D831	29	0:Home non-SBA	0:Not washed hands		1:Thread used	1: sterile instrument	0:Inappropriate cord care	1:Wrapped	1:Breastfeeding	1:Not bathed in 6 hrs	1:Colostrum not discarded	1:No pre-lacteal feed	2007	5: Sixth 12 months of trial	0:Home non-SBA	1:Phase 2
D832	28	2:Institutional delivery			1:Thread used		0:Inappropriate cord care	1:Wrapped	0:No Breastfeeding	1:Not bathed in 6 hrs	0:Colostrum discarded	0:Pre-lacteal feed	2005	4: Fifth 12 months of trial	1:Institutional or Home SBA delivery	1:Phase 2
D833	27	1:Home SBA	1:Washed hands		1:Thread used	1: sterile instrument		1:Wrapped	1:Breastfeeding	1:Not bathed in 6 hrs	1:Colostrum not discarded	1:No pre-lacteal feed	2005	3: Fourth 12 months of trial	1:Institutional or Home SBA delivery	1:Phase 2
D834	25	2:Institutional delivery	1:Washed hands	0:No CDK	1:Thread used		1:Appropriate cord care	1:Wrapped	1:Breastfeeding	1:Not bathed in 6 hrs	1:Colostrum not discarded	1:No pre-lacteal feed	2007	5: Sixth 12 months of trial	1:Institutional or Home SBA delivery	1:Phase 2
D835	29	0:Home non-SBA			0:No thread		0:Inappropriate cord care	1:Wrapped	1:Breastfeeding	0:Bathed in 6 hrs	0:Colostrum discarded	1:No pre-lacteal feed	2006	4: Fifth 12 months of trial	0:Home non-SBA	1:Phase 2
D836	29	0:Home non-SBA	1:Washed hands		0:No thread		0:Inappropriate cord care	1:Wrapped	1:Breastfeeding	0:Bathed in 6 hrs	0:Colostrum discarded	1:No pre-lacteal feed	2008	6: Seventh 12 months of trial	0:Home non-SBA	1:Phase 2
D837	26	0:Home non-SBA	0:Not washed hands	0:No CDK	1:Thread used	0:Not steriled instrument	1:Appropriate cord care	1:Wrapped	1:Breastfeeding	1:Not bathed in 6 hrs	1:Colostrum not discarded	0:Pre-lacteal feed	2006	4: Fifth 12 months of trial	0:Home non-SBA	1:Phase 2
D838	27	0:Home non-SBA	0:Not washed hands		1:Thread used	1: sterile instrument	1:Appropriate cord care	1:Wrapped	1:Breastfeeding	0:Bathed in 6 hrs	0:Colostrum discarded	1:No pre-lacteal feed	2006	5: Sixth 12 months of trial	0:Home non-SBA	1:Phase 2
D839	25	2:Institutional delivery	1:Washed hands		1:Thread used		1:Appropriate cord care	1:Wrapped	0:No Breastfeeding	1:Not bathed in 6 hrs	0:Colostrum discarded	1:No pre-lacteal feed	2006	5: Sixth 12 months of trial	1:Institutional or Home SBA delivery	1:Phase 2
D840	29	0:Home non-SBA	0:Not washed hands		1:Thread used	0:Not steriled instrument	0:Inappropriate cord care	1:Wrapped	0:No Breastfeeding	1:Not bathed in 6 hrs	1:Colostrum not discarded	1:No pre-lacteal feed	2007	5: Sixth 12 months of trial	0:Home non-SBA	1:Phase 2
D841	28	2:Institutional delivery		0:No CDK	1:Thread used		0:Inappropriate cord care	1:Wrapped	0:No Breastfeeding	1:Not bathed in 6 hrs	1:Colostrum not discarded	0:Pre-lacteal feed	2007	5: Sixth 12 months of trial	1:Institutional or Home SBA delivery	1:Phase 2
D842	27	2:Institutional delivery	1:Washed hands	1:CDK used	1:Thread used	1: sterile instrument	1:Appropriate cord care	1:Wrapped	0:No Breastfeeding	1:Not bathed in 6 hrs	1:Colostrum not discarded	1:No pre-lacteal feed	2006	4: Fifth 12 months of trial	1:Institutional or Home SBA delivery	1:Phase 2
D843	28	0:Home non-SBA	1:Washed hands	1:CDK used	1:Thread used	1: sterile instrument	1:Appropriate cord care	1:Wrapped	0:No Breastfeeding	1:Not bathed in 6 hrs	1:Colostrum not discarded	1:No pre-lacteal feed	2005	4: Fifth 12 months of trial	0:Home non-SBA	1:Phase 2
D844	25	2:Institutional delivery	1:Washed hands		1:Thread used		1:Appropriate cord care	1:Wrapped	1:Breastfeeding	1:Not bathed in 6 hrs	1:Colostrum not discarded	1:No pre-lacteal feed	2006	5: Sixth 12 months of trial	1:Institutional or Home SBA delivery	1:Phase 2
D845	25	2:Institutional delivery	1:Washed hands		1:Thread used		1:Appropriate cord care	1:Wrapped	1:Breastfeeding	1:Not bathed in 6 hrs	1:Colostrum not discarded	1:No pre-lacteal feed	2006	5: Sixth 12 months of trial	1:Institutional or Home SBA delivery	1:Phase 2
D846	25	2:Institutional delivery	1:Washed hands	0:No CDK	1:Thread used		1:Appropriate cord care	1:Wrapped	1:Breastfeeding	1:Not bathed in 6 hrs	1:Colostrum not discarded	1:No pre-lacteal feed	2006	4: Fifth 12 months of trial	1:Institutional or Home SBA delivery	1:Phase 2
D847	30	0:Home non-SBA	0:Not washed hands		1:Thread used	0:Not steriled instrument	0:Inappropriate cord care	1:Wrapped	1:Breastfeeding	0:Bathed in 6 hrs	0:Colostrum discarded	1:No pre-lacteal feed	2006	4: Fifth 12 months of trial	0:Home non-SBA	1:Phase 2
D848	25	2:Institutional delivery	1:Washed hands		1:Thread used		1:Appropriate cord care	1:Wrapped	1:Breastfeeding	1:Not bathed in 6 hrs	1:Colostrum not discarded	1:No pre-lacteal feed	2006	4: Fifth 12 months of trial	1:Institutional or Home SBA delivery	1:Phase 2
D849	25	0:Home non-SBA	1:Washed hands		0:No thread		1:Appropriate cord care	1:Wrapped	1:Breastfeeding	0:Bathed in 6 hrs	1:Colostrum not discarded	1:No pre-lacteal feed	2007	5: Sixth 12 months of trial	0:Home non-SBA	1:Phase 2
D850	25	0:Home non-SBA	1:Washed hands		1:Thread used		1:Appropriate cord care	1:Wrapped	0:No Breastfeeding	0:Bathed in 6 hrs	1:Colostrum not discarded	0:Pre-lacteal feed	2006	4: Fifth 12 months of trial	0:Home non-SBA	1:Phase 2
D851	29	0:Home non-SBA	1:Washed hands	0:No CDK	1:Thread used	1: sterile instrument	1:Appropriate cord care	1:Wrapped	1:Breastfeeding	0:Bathed in 6 hrs	1:Colostrum not discarded	1:No pre-lacteal feed	2007	6: Seventh 12 months of trial	0:Home non-SBA	1:Phase 2
D852	25	0:Home non-SBA	1:Washed hands		1:Thread used	1: sterile instrument	1:Appropriate cord care	1:Wrapped	1:Breastfeeding	1:Not bathed in 6 hrs	1:Colostrum not discarded	1:No pre-lacteal feed	2006	5: Sixth 12 months of trial	0:Home non-SBA	1:Phase 2
D853	27	1:Home SBA		1:CDK used	1:Thread used	0:Not steriled instrument		1:Wrapped	0:No Breastfeeding	1:Not bathed in 6 hrs	1:Colostrum not discarded	0:Pre-lacteal feed	2005	4: Fifth 12 months of trial	1:Institutional or Home SBA delivery	1:Phase 2
D854	30	0:Home non-SBA	0:Not washed hands	0:No CDK	1:Thread used	0:Not steriled instrument	0:Inappropriate cord care	1:Wrapped	1:Breastfeeding	0:Bathed in 6 hrs	1:Colostrum not discarded	1:No pre-lacteal feed	2007	5: Sixth 12 months of trial	0:Home non-SBA	1:Phase 2
D855	29	0:Home non-SBA	0:Not washed hands		1:Thread used		1:Appropriate cord care	1:Wrapped	0:No Breastfeeding	0:Bathed in 6 hrs	1:Colostrum not discarded	1:No pre-lacteal feed	2005	4: Fifth 12 months of trial	0:Home non-SBA	1:Phase 2
D856	26	0:Home non-SBA	0:Not washed hands	1:CDK used	1:Thread used	0:Not steriled instrument	1:Appropriate cord care	1:Wrapped	1:Breastfeeding	1:Not bathed in 6 hrs	1:Colostrum not discarded	0:Pre-lacteal feed	2006	4: Fifth 12 months of trial	0:Home non-SBA	1:Phase 2
D857	30	0:Home non-SBA	0:Not washed hands		1:Thread used	0:Not steriled instrument	0:Inappropriate cord care	1:Wrapped	1:Breastfeeding	0:Bathed in 6 hrs	0:Colostrum discarded	1:No pre-lacteal feed	2005	4: Fifth 12 months of trial	0:Home non-SBA	1:Phase 2
D858	25	2:Institutional delivery	1:Washed hands		1:Thread used		1:Appropriate cord care	1:Wrapped	0:No Breastfeeding	1:Not bathed in 6 hrs	1:Colostrum not discarded	1:No pre-lacteal feed	2007	6: Seventh 12 months of trial	1:Institutional or Home SBA delivery	1:Phase 2
D859	29	0:Home non-SBA	1:Washed hands		1:Thread used	1: sterile instrument	0:Inappropriate cord care	1:Wrapped	1:Breastfeeding	0:Bathed in 6 hrs	0:Colostrum discarded	1:No pre-lacteal feed	2007	5: Sixth 12 months of trial	0:Home non-SBA	1:Phase 2
D860	25	0:Home non-SBA	1:Washed hands	0:No CDK	0:No thread	1: sterile instrument	0:Inappropriate cord care	1:Wrapped	1:Breastfeeding	0:Bathed in 6 hrs	1:Colostrum not discarded	1:No pre-lacteal feed	2007	5: Sixth 12 months of trial	0:Home non-SBA	1:Phase 2
D861	25	2:Institutional delivery	1:Washed hands		1:Thread used		1:Appropriate cord care	1:Wrapped	1:Breastfeeding	1:Not bathed in 6 hrs	1:Colostrum not discarded	1:No pre-lacteal feed	2007	5: Sixth 12 months of trial	1:Institutional or Home SBA delivery	1:Phase 2
D862	28	2:Institutional delivery			1:Thread used			1:Wrapped	0:No Breastfeeding	1:Not bathed in 6 hrs	1:Colostrum not discarded	1:No pre-lacteal feed	2006	4: Fifth 12 months of trial	1:Institutional or Home SBA delivery	1:Phase 2
D863	30	0:Home non-SBA			1:Thread used	0:Not steriled instrument	0:Inappropriate cord care	1:Wrapped	1:Breastfeeding	0:Bathed in 6 hrs	0:Colostrum discarded	1:No pre-lacteal feed	2005	3: Fourth 12 months of trial	0:Home non-SBA	1:Phase 2
D864	27	2:Institutional delivery	1:Washed hands	1:CDK used	1:Thread used	1: sterile instrument	1:Appropriate cord care	1:Wrapped	1:Breastfeeding	1:Not bathed in 6 hrs	1:Colostrum not discarded	1:No pre-lacteal feed	2007	5: Sixth 12 months of trial	1:Institutional or Home SBA delivery	1:Phase 2
D865	25	0:Home non-SBA	0:Not washed hands	1:CDK used	1:Thread used	0:Not steriled instrument	0:Inappropriate cord care	1:Wrapped	1:Breastfeeding	0:Bathed in 6 hrs	1:Colostrum not discarded	1:No pre-lacteal feed	2007	5: Sixth 12 months of trial	0:Home non-SBA	1:Phase 2
D866	26	0:Home non-SBA	1:Washed hands		1:Thread used	0:Not steriled instrument	1:Appropriate cord care	1:Wrapped	1:Breastfeeding	0:Bathed in 6 hrs	0:Colostrum discarded	1:No pre-lacteal feed	2006	4: Fifth 12 months of trial	0:Home non-SBA	1:Phase 2
D867	25	2:Institutional delivery	1:Washed hands		1:Thread used		1:Appropriate cord care	1:Wrapped	1:Breastfeeding	1:Not bathed in 6 hrs	1:Colostrum not discarded	1:No pre-lacteal feed	2006	4: Fifth 12 months of trial	1:Institutional or Home SBA delivery	1:Phase 2
D868	25	2:Institutional delivery	1:Washed hands		1:Thread used		1:Appropriate cord care	1:Wrapped	1:Breastfeeding	1:Not bathed in 6 hrs	1:Colostrum not discarded	1:No pre-lacteal feed	2006	4: Fifth 12 months of trial	1:Institutional or Home SBA delivery	1:Phase 2
D869	27	2:Institutional delivery	1:Washed hands	1:CDK used	1:Thread used	1: sterile instrument	1:Appropriate cord care	1:Wrapped	1:Breastfeeding	1:Not bathed in 6 hrs	1:Colostrum not discarded	1:No pre-lacteal feed	2007	5: Sixth 12 months of trial	1:Institutional or Home SBA delivery	1:Phase 2
D870	27	0:Home non-SBA	0:Not washed hands		0:No thread		1:Appropriate cord care	1:Wrapped	1:Breastfeeding	0:Bathed in 6 hrs	0:Colostrum discarded	1:No pre-lacteal feed	2006	5: Sixth 12 months of trial	0:Home non-SBA	1:Phase 2
D871	27	0:Home non-SBA	0:Not washed hands	0:No CDK	0:No thread		1:Appropriate cord care	1:Wrapped	0:No Breastfeeding	0:Bathed in 6 hrs	0:Colostrum discarded	1:No pre-lacteal feed	2007	5: Sixth 12 months of trial	0:Home non-SBA	1:Phase 2
D872	28	0:Home non-SBA			1:Thread used		1:Appropriate cord care	1:Wrapped	1:Breastfeeding	0:Bathed in 6 hrs	1:Colostrum not discarded	1:No pre-lacteal feed	2005	3: Fourth 12 months of trial	0:Home non-SBA	1:Phase 2
D873	30	0:Home non-SBA			1:Thread used	1: sterile instrument	1:Appropriate cord care	1:Wrapped	1:Breastfeeding	1:Not bathed in 6 hrs	1:Colostrum not discarded	1:No pre-lacteal feed	2007	5: Sixth 12 months of trial	0:Home non-SBA	1:Phase 2
D874	27	1:Home SBA	1:Washed hands	1:CDK used	1:Thread used	1: sterile instrument	1:Appropriate cord care	1:Wrapped	0:No Breastfeeding	1:Not bathed in 6 hrs	1:Colostrum not discarded	1:No pre-lacteal feed	2007	5: Sixth 12 months of trial	1:Institutional or Home SBA delivery	1:Phase 2
D875	27	0:Home non-SBA	0:Not washed hands		1:Thread used	1: sterile instrument	0:Inappropriate cord care	1:Wrapped	0:No Breastfeeding	1:Not bathed in 6 hrs	0:Colostrum discarded	0:Pre-lacteal feed	2006	4: Fifth 12 months of trial	0:Home non-SBA	1:Phase 2
D876	28	2:Institutional delivery	1:Washed hands		1:Thread used	1: sterile instrument	1:Appropriate cord care	1:Wrapped	1:Breastfeeding	1:Not bathed in 6 hrs	1:Colostrum not discarded	1:No pre-lacteal feed	2007	5: Sixth 12 months of trial	1:Institutional or Home SBA delivery	1:Phase 2
D877	30	0:Home non-SBA	0:Not washed hands		1:Thread used	0:Not steriled instrument	1:Appropriate cord care	1:Wrapped	0:No Breastfeeding	0:Bathed in 6 hrs	1:Colostrum not discarded	0:Pre-lacteal feed	2005	4: Fifth 12 months of trial	0:Home non-SBA	1:Phase 2
D878	27	0:Home non-SBA	0:Not washed hands		1:Thread used	1: sterile instrument	1:Appropriate cord care	1:Wrapped	0:No Breastfeeding	0:Bathed in 6 hrs	0:Colostrum discarded	1:No pre-lacteal feed	2007	5: Sixth 12 months of trial	0:Home non-SBA	1:Phase 2
D879	27	1:Home SBA			1:Thread used			1:Wrapped	0:No Breastfeeding	1:Not bathed in 6 hrs	0:Colostrum discarded	1:No pre-lacteal feed	2005	4: Fifth 12 months of trial	1:Institutional or Home SBA delivery	1:Phase 2
D880	26	0:Home non-SBA	1:Washed hands	1:CDK used	1:Thread used	0:Not steriled instrument	1:Appropriate cord care	1:Wrapped	0:No Breastfeeding	0:Bathed in 6 hrs	1:Colostrum not discarded	0:Pre-lacteal feed	2006	5: Sixth 12 months of trial	0:Home non-SBA	1:Phase 2
D881	27	0:Home non-SBA	0:Not washed hands		1:Thread used	0:Not steriled instrument	0:Inappropriate cord care	1:Wrapped	0:No Breastfeeding	0:Bathed in 6 hrs	0:Colostrum discarded	0:Pre-lacteal feed	2007	5: Sixth 12 months of trial	0:Home non-SBA	1:Phase 2
D882	26	0:Home non-SBA	1:Washed hands	1:CDK used	1:Thread used	1: sterile instrument	1:Appropriate cord care	1:Wrapped	1:Breastfeeding	0:Bathed in 6 hrs	1:Colostrum not discarded	1:No pre-lacteal feed	2007	5: Sixth 12 months of trial	0:Home non-SBA	1:Phase 2
D883	25	0:Home non-SBA	0:Not washed hands		0:No thread	1: sterile instrument	1:Appropriate cord care	1:Wrapped	0:No Breastfeeding	0:Bathed in 6 hrs	1:Colostrum not discarded	1:No pre-lacteal feed	2006	5: Sixth 12 months of trial	0:Home non-SBA	1:Phase 2
D884	27	2:Institutional delivery	1:Washed hands	1:CDK used	1:Thread used	1: sterile instrument	1:Appropriate cord care	1:Wrapped	1:Breastfeeding	1:Not bathed in 6 hrs	1:Colostrum not discarded	0:Pre-lacteal feed	2007	5: Sixth 12 months of trial	1:Institutional or Home SBA delivery	1:Phase 2
D885	28	0:Home non-SBA	1:Washed hands	1:CDK used	1:Thread used	1: sterile instrument	1:Appropriate cord care	1:Wrapped	1:Breastfeeding	1:Not bathed in 6 hrs	1:Colostrum not discarded	1:No pre-lacteal feed	2007	5: Sixth 12 months of trial	0:Home non-SBA	1:Phase 2
D886	27	2:Institutional delivery	1:Washed hands	1:CDK used	1:Thread used	1: sterile instrument	1:Appropriate cord care	1:Wrapped	1:Breastfeeding	1:Not bathed in 6 hrs	1:Colostrum not discarded	1:No pre-lacteal feed	2007	5: Sixth 12 months of trial	1:Institutional or Home SBA delivery	1:Phase 2
D887	28	2:Institutional delivery			1:Thread used		1:Appropriate cord care	1:Wrapped	1:Breastfeeding	1:Not bathed in 6 hrs	1:Colostrum not discarded	0:Pre-lacteal feed	2006	4: Fifth 12 months of trial	1:Institutional or Home SBA delivery	1:Phase 2
D888	26	0:Home non-SBA	1:Washed hands	0:No CDK	1:Thread used	0:Not steriled instrument	1:Appropriate cord care	1:Wrapped	1:Breastfeeding	0:Bathed in 6 hrs	1:Colostrum not discarded	0:Pre-lacteal feed	2005	3: Fourth 12 months of trial	0:Home non-SBA	1:Phase 2
D889	28	2:Institutional delivery		0:No CDK	1:Thread used		0:Inappropriate cord care	1:Wrapped	0:No Breastfeeding	1:Not bathed in 6 hrs	1:Colostrum not discarded	1:No pre-lacteal feed	2007	5: Sixth 12 months of trial	1:Institutional or Home SBA delivery	1:Phase 2
D890	27	2:Institutional delivery	1:Washed hands	1:CDK used	1:Thread used	1: sterile instrument	1:Appropriate cord care	1:Wrapped	0:No Breastfeeding	1:Not bathed in 6 hrs	1:Colostrum not discarded	1:No pre-lacteal feed	2006	4: Fifth 12 months of trial	1:Institutional or Home SBA delivery	1:Phase 2
D891	27	1:Home SBA	1:Washed hands	1:CDK used	1:Thread used	1: sterile instrument	0:Inappropriate cord care	1:Wrapped	0:No Breastfeeding	1:Not bathed in 6 hrs	0:Colostrum discarded	1:No pre-lacteal feed	2007	5: Sixth 12 months of trial	1:Institutional or Home SBA delivery	1:Phase 2
D892	25	0:Home non-SBA	1:Washed hands		0:No thread		1:Appropriate cord care	1:Wrapped	1:Breastfeeding	0:Bathed in 6 hrs	1:Colostrum not discarded	1:No pre-lacteal feed	2006	4: Fifth 12 months of trial	0:Home non-SBA	1:Phase 2
D893	29	0:Home non-SBA	0:Not washed hands	0:No CDK	1:Thread used		0:Inappropriate cord care	1:Wrapped	1:Breastfeeding	0:Bathed in 6 hrs	0:Colostrum discarded	1:No pre-lacteal feed	2007	5: Sixth 12 months of trial	0:Home non-SBA	1:Phase 2
D894	27	0:Home non-SBA	0:Not washed hands		1:Thread used	0:Not steriled instrument	1:Appropriate cord care	1:Wrapped	0:No Breastfeeding	0:Bathed in 6 hrs	1:Colostrum not discarded	0:Pre-lacteal feed	2007	5: Sixth 12 months of trial	0:Home non-SBA	1:Phase 2
D895	30	0:Home non-SBA	1:Washed hands	1:CDK used	1:Thread used		0:Inappropriate cord care	1:Wrapped	0:No Breastfeeding	1:Not bathed in 6 hrs	0:Colostrum discarded	1:No pre-lacteal feed	2007	5: Sixth 12 months of trial	0:Home non-SBA	1:Phase 2
D896	25	2:Institutional delivery	1:Washed hands		1:Thread used		1:Appropriate cord care	1:Wrapped	1:Breastfeeding	1:Not bathed in 6 hrs	1:Colostrum not discarded	1:No pre-lacteal feed	2006	4: Fifth 12 months of trial	1:Institutional or Home SBA delivery	1:Phase 2
D897	27	0:Home non-SBA	0:Not washed hands		1:Thread used	1: sterile instrument	1:Appropriate cord care	1:Wrapped	0:No Breastfeeding	0:Bathed in 6 hrs	0:Colostrum discarded	1:No pre-lacteal feed	2006	4: Fifth 12 months of trial	0:Home non-SBA	1:Phase 2
D898	25	2:Institutional delivery	1:Washed hands		1:Thread used		1:Appropriate cord care	1:Wrapped	0:No Breastfeeding	1:Not bathed in 6 hrs	1:Colostrum not discarded	1:No pre-lacteal feed	2006	4: Fifth 12 months of trial	1:Institutional or Home SBA delivery	1:Phase 2
D899	27	0:Home non-SBA			1:Thread used		1:Appropriate cord care	1:Wrapped	0:No Breastfeeding	0:Bathed in 6 hrs	0:Colostrum discarded	1:No pre-lacteal feed	2006	5: Sixth 12 months of trial	0:Home non-SBA	1:Phase 2
D900	27	2:Institutional delivery	1:Washed hands	1:CDK used	1:Thread used	1: sterile instrument	1:Appropriate cord care	1:Wrapped	0:No Breastfeeding	1:Not bathed in 6 hrs	1:Colostrum not discarded	1:No pre-lacteal feed	2007	5: Sixth 12 months of trial	1:Institutional or Home SBA delivery	1:Phase 2
D901	25	2:Institutional delivery	1:Washed hands		1:Thread used		1:Appropriate cord care	1:Wrapped	1:Breastfeeding	1:Not bathed in 6 hrs	1:Colostrum not discarded	1:No pre-lacteal feed	2007	5: Sixth 12 months of trial	1:Institutional or Home SBA delivery	1:Phase 2
D902	27	0:Home non-SBA	0:Not washed hands		0:No thread	0:Not steriled instrument	1:Appropriate cord care	1:Wrapped	1:Breastfeeding	0:Bathed in 6 hrs	0:Colostrum discarded	1:No pre-lacteal feed	2007	5: Sixth 12 months of trial	0:Home non-SBA	1:Phase 2
D903	27	2:Institutional delivery	1:Washed hands	1:CDK used	1:Thread used	1: sterile instrument	1:Appropriate cord care	1:Wrapped	0:No Breastfeeding	1:Not bathed in 6 hrs	1:Colostrum not discarded	1:No pre-lacteal feed	2007	5: Sixth 12 months of trial	1:Institutional or Home SBA delivery	1:Phase 2
D904	28	2:Institutional delivery		0:No CDK	1:Thread used			1:Wrapped	1:Breastfeeding	1:Not bathed in 6 hrs	1:Colostrum not discarded	1:No pre-lacteal feed	2007	6: Seventh 12 months of trial	1:Institutional or Home SBA delivery	1:Phase 2
D905	25	2:Institutional delivery	1:Washed hands		1:Thread used		1:Appropriate cord care	1:Wrapped	1:Breastfeeding	1:Not bathed in 6 hrs	1:Colostrum not discarded	1:No pre-lacteal feed	2007	5: Sixth 12 months of trial	1:Institutional or Home SBA delivery	1:Phase 2
D906	27	2:Institutional delivery	1:Washed hands	1:CDK used	1:Thread used	1: sterile instrument	0:Inappropriate cord care	1:Wrapped	0:No Breastfeeding	1:Not bathed in 6 hrs	0:Colostrum discarded	0:Pre-lacteal feed	2006	4: Fifth 12 months of trial	1:Institutional or Home SBA delivery	1:Phase 2
D907	25	2:Institutional delivery	1:Washed hands		1:Thread used		1:Appropriate cord care	1:Wrapped	1:Breastfeeding	1:Not bathed in 6 hrs	1:Colostrum not discarded	1:No pre-lacteal feed	2007	5: Sixth 12 months of trial	1:Institutional or Home SBA delivery	1:Phase 2
D908	25	2:Institutional delivery	1:Washed hands		1:Thread used		1:Appropriate cord care	1:Wrapped	0:No Breastfeeding	1:Not bathed in 6 hrs	1:Colostrum not discarded	1:No pre-lacteal feed	2006	4: Fifth 12 months of trial	1:Institutional or Home SBA delivery	1:Phase 2
D909	27	2:Institutional delivery	1:Washed hands	1:CDK used	1:Thread used	1: sterile instrument	0:Inappropriate cord care	1:Wrapped	0:No Breastfeeding	1:Not bathed in 6 hrs	1:Colostrum not discarded	1:No pre-lacteal feed	2006	4: Fifth 12 months of trial	1:Institutional or Home SBA delivery	1:Phase 2
D910	26	0:Home non-SBA	0:Not washed hands	0:No CDK	1:Thread used	0:Not steriled instrument	1:Appropriate cord care	1:Wrapped	0:No Breastfeeding	0:Bathed in 6 hrs	1:Colostrum not discarded	0:Pre-lacteal feed	2006	5: Sixth 12 months of trial	0:Home non-SBA	1:Phase 2
D911	27	0:Home non-SBA	0:Not washed hands		1:Thread used	1: sterile instrument	0:Inappropriate cord care	1:Wrapped	0:No Breastfeeding	0:Bathed in 6 hrs	1:Colostrum not discarded	1:No pre-lacteal feed	2006	5: Sixth 12 months of trial	0:Home non-SBA	1:Phase 2
D912	27	0:Home non-SBA	0:Not washed hands		1:Thread used	0:Not steriled instrument	1:Appropriate cord care	1:Wrapped	1:Breastfeeding	0:Bathed in 6 hrs	1:Colostrum not discarded	1:No pre-lacteal feed	2007	5: Sixth 12 months of trial	0:Home non-SBA	1:Phase 2
D913	26	0:Home non-SBA	1:Washed hands		1:Thread used	0:Not steriled instrument	1:Appropriate cord care	1:Wrapped	1:Breastfeeding	1:Not bathed in 6 hrs	1:Colostrum not discarded	1:No pre-lacteal feed	2006	4: Fifth 12 months of trial	0:Home non-SBA	1:Phase 2
D914	29	0:Home non-SBA	1:Washed hands		0:No thread		1:Appropriate cord care	1:Wrapped	1:Breastfeeding	1:Not bathed in 6 hrs	0:Colostrum discarded	1:No pre-lacteal feed	2007	6: Seventh 12 months of trial	0:Home non-SBA	1:Phase 2
D915	27	0:Home non-SBA	0:Not washed hands		1:Thread used	1: sterile instrument	1:Appropriate cord care	1:Wrapped	1:Breastfeeding	0:Bathed in 6 hrs	0:Colostrum discarded	1:No pre-lacteal feed	2006	5: Sixth 12 months of trial	0:Home non-SBA	1:Phase 2
D916	29	0:Home non-SBA	0:Not washed hands		0:No thread	0:Not steriled instrument	0:Inappropriate cord care	1:Wrapped	1:Breastfeeding	0:Bathed in 6 hrs	1:Colostrum not discarded	1:No pre-lacteal feed	2006	4: Fifth 12 months of trial	0:Home non-SBA	1:Phase 2
D917	27	0:Home non-SBA	0:Not washed hands		0:No thread		1:Appropriate cord care	1:Wrapped	0:No Breastfeeding	0:Bathed in 6 hrs	1:Colostrum not discarded	0:Pre-lacteal feed	2005	3: Fourth 12 months of trial	0:Home non-SBA	1:Phase 2
D918	27	2:Institutional delivery	1:Washed hands	1:CDK used	1:Thread used	1: sterile instrument	0:Inappropriate cord care	1:Wrapped	1:Breastfeeding	1:Not bathed in 6 hrs	0:Colostrum discarded	1:No pre-lacteal feed	2007	5: Sixth 12 months of trial	1:Institutional or Home SBA delivery	1:Phase 2
D919	25	2:Institutional delivery	1:Washed hands	0:No CDK	1:Thread used		1:Appropriate cord care	1:Wrapped	1:Breastfeeding	1:Not bathed in 6 hrs	1:Colostrum not discarded	0:Pre-lacteal feed	2006	5: Sixth 12 months of trial	1:Institutional or Home SBA delivery	1:Phase 2
D920	29	0:Home non-SBA	0:Not washed hands		0:No thread		1:Appropriate cord care	1:Wrapped	1:Breastfeeding	0:Bathed in 6 hrs	1:Colostrum not discarded	1:No pre-lacteal feed	2005	4: Fifth 12 months of trial	0:Home non-SBA	1:Phase 2
D921	25	2:Institutional delivery	1:Washed hands		1:Thread used		1:Appropriate cord care	1:Wrapped	1:Breastfeeding	1:Not bathed in 6 hrs	1:Colostrum not discarded	1:No pre-lacteal feed	2007	6: Seventh 12 months of trial	1:Institutional or Home SBA delivery	1:Phase 2
D922	27	0:Home non-SBA	1:Washed hands		1:Thread used	1: sterile instrument	1:Appropriate cord care	1:Wrapped	1:Breastfeeding	1:Not bathed in 6 hrs	1:Colostrum not discarded	0:Pre-lacteal feed	2006	4: Fifth 12 months of trial	0:Home non-SBA	1:Phase 2
D923	26	0:Home non-SBA	0:Not washed hands	0:No CDK	1:Thread used	1: sterile instrument	1:Appropriate cord care	1:Wrapped	1:Breastfeeding	1:Not bathed in 6 hrs	1:Colostrum not discarded	1:No pre-lacteal feed	2007	6: Seventh 12 months of trial	0:Home non-SBA	1:Phase 2
D924	29	0:Home non-SBA	0:Not washed hands		0:No thread		1:Appropriate cord care	1:Wrapped	1:Breastfeeding	0:Bathed in 6 hrs	1:Colostrum not discarded	1:No pre-lacteal feed	2005	4: Fifth 12 months of trial	0:Home non-SBA	1:Phase 2
D925	27	0:Home non-SBA	0:Not washed hands		1:Thread used		1:Appropriate cord care	1:Wrapped	0:No Breastfeeding	0:Bathed in 6 hrs	1:Colostrum not discarded	1:No pre-lacteal feed	2007	5: Sixth 12 months of trial	0:Home non-SBA	1:Phase 2
D926	28	2:Institutional delivery		0:No CDK	1:Thread used			1:Wrapped	0:No Breastfeeding	1:Not bathed in 6 hrs	1:Colostrum not discarded	1:No pre-lacteal feed	2005	4: Fifth 12 months of trial	1:Institutional or Home SBA delivery	1:Phase 2
D927	27	0:Home non-SBA	0:Not washed hands		0:No thread		1:Appropriate cord care	1:Wrapped	0:No Breastfeeding	0:Bathed in 6 hrs	0:Colostrum discarded	1:No pre-lacteal feed	2008	6: Seventh 12 months of trial	0:Home non-SBA	1:Phase 2
D928	25	0:Home non-SBA	1:Washed hands		0:No thread		1:Appropriate cord care	1:Wrapped	0:No Breastfeeding	0:Bathed in 6 hrs	1:Colostrum not discarded	1:No pre-lacteal feed	2007	5: Sixth 12 months of trial	0:Home non-SBA	1:Phase 2
D929	27	2:Institutional delivery			1:Thread used	1: sterile instrument	0:Inappropriate cord care	1:Wrapped	0:No Breastfeeding	1:Not bathed in 6 hrs		0:Pre-lacteal feed	2007	5: Sixth 12 months of trial	1:Institutional or Home SBA delivery	1:Phase 2
D930	29	0:Home non-SBA	0:Not washed hands		1:Thread used	0:Not steriled instrument	1:Appropriate cord care	1:Wrapped	1:Breastfeeding	0:Bathed in 6 hrs	1:Colostrum not discarded	1:No pre-lacteal feed	2005	4: Fifth 12 months of trial	0:Home non-SBA	1:Phase 2
D931	29	0:Home non-SBA	0:Not washed hands		1:Thread used		1:Appropriate cord care	1:Wrapped	1:Breastfeeding	0:Bathed in 6 hrs	1:Colostrum not discarded	1:No pre-lacteal feed	2005	4: Fifth 12 months of trial	0:Home non-SBA	1:Phase 2
D932	27	0:Home non-SBA			0:No thread		1:Appropriate cord care	1:Wrapped	0:No Breastfeeding	0:Bathed in 6 hrs	0:Colostrum discarded	1:No pre-lacteal feed	2006	5: Sixth 12 months of trial	0:Home non-SBA	1:Phase 2
D933	25	2:Institutional delivery			1:Thread used	1: sterile instrument	0:Inappropriate cord care	1:Wrapped	0:No Breastfeeding	1:Not bathed in 6 hrs	1:Colostrum not discarded	0:Pre-lacteal feed	2005	4: Fifth 12 months of trial	1:Institutional or Home SBA delivery	1:Phase 2
D934	27	2:Institutional delivery	1:Washed hands	1:CDK used	1:Thread used	1: sterile instrument	0:Inappropriate cord care	1:Wrapped	0:No Breastfeeding	1:Not bathed in 6 hrs	1:Colostrum not discarded	0:Pre-lacteal feed	2006	4: Fifth 12 months of trial	1:Institutional or Home SBA delivery	1:Phase 2
D935	25	2:Institutional delivery	1:Washed hands		1:Thread used		1:Appropriate cord care	1:Wrapped	1:Breastfeeding	1:Not bathed in 6 hrs	1:Colostrum not discarded	1:No pre-lacteal feed	2007	6: Seventh 12 months of trial	1:Institutional or Home SBA delivery	1:Phase 2
D936	29	0:Home non-SBA	0:Not washed hands		0:No thread		1:Appropriate cord care	1:Wrapped	1:Breastfeeding	0:Bathed in 6 hrs	0:Colostrum discarded	1:No pre-lacteal feed	2005	4: Fifth 12 months of trial	0:Home non-SBA	1:Phase 2
D937	25	0:Home non-SBA	1:Washed hands		1:Thread used	0:Not steriled instrument	1:Appropriate cord care	1:Wrapped	1:Breastfeeding	1:Not bathed in 6 hrs	1:Colostrum not discarded	1:No pre-lacteal feed	2005	3: Fourth 12 months of trial	0:Home non-SBA	1:Phase 2
D938	27	0:Home non-SBA	0:Not washed hands		1:Thread used	1: sterile instrument	0:Inappropriate cord care	1:Wrapped	1:Breastfeeding	0:Bathed in 6 hrs	1:Colostrum not discarded	0:Pre-lacteal feed	2006	5: Sixth 12 months of trial	0:Home non-SBA	1:Phase 2
D939	29	0:Home non-SBA	1:Washed hands		0:No thread		0:Inappropriate cord care	1:Wrapped	0:No Breastfeeding	0:Bathed in 6 hrs	0:Colostrum discarded	1:No pre-lacteal feed	2007	6: Seventh 12 months of trial	0:Home non-SBA	1:Phase 2
D940	25	0:Home non-SBA	1:Washed hands		1:Thread used		1:Appropriate cord care	1:Wrapped	1:Breastfeeding	0:Bathed in 6 hrs	1:Colostrum not discarded	1:No pre-lacteal feed	2007	5: Sixth 12 months of trial	0:Home non-SBA	1:Phase 2
D941	27	0:Home non-SBA	1:Washed hands		1:Thread used	1: sterile instrument	0:Inappropriate cord care	1:Wrapped	1:Breastfeeding	0:Bathed in 6 hrs	1:Colostrum not discarded	1:No pre-lacteal feed	2007	5: Sixth 12 months of trial	0:Home non-SBA	1:Phase 2
D942	26	0:Home non-SBA	1:Washed hands		1:Thread used	1: sterile instrument	1:Appropriate cord care	1:Wrapped	1:Breastfeeding	0:Bathed in 6 hrs	1:Colostrum not discarded	0:Pre-lacteal feed	2005	3: Fourth 12 months of trial	0:Home non-SBA	1:Phase 2
D943	30	0:Home non-SBA			1:Thread used	1: sterile instrument	0:Inappropriate cord care	1:Wrapped	0:No Breastfeeding	1:Not bathed in 6 hrs	1:Colostrum not discarded	1:No pre-lacteal feed	2006	5: Sixth 12 months of trial	0:Home non-SBA	1:Phase 2
D944	25	2:Institutional delivery	1:Washed hands		1:Thread used		1:Appropriate cord care	1:Wrapped	1:Breastfeeding	1:Not bathed in 6 hrs	1:Colostrum not discarded	1:No pre-lacteal feed	2007	5: Sixth 12 months of trial	1:Institutional or Home SBA delivery	1:Phase 2
D945	29	0:Home non-SBA		0:No CDK	0:No thread		0:Inappropriate cord care	1:Wrapped	0:No Breastfeeding	0:Bathed in 6 hrs	1:Colostrum not discarded	1:No pre-lacteal feed	2007	6: Seventh 12 months of trial	0:Home non-SBA	1:Phase 2
D946	29	0:Home non-SBA	0:Not washed hands		0:No thread		0:Inappropriate cord care	1:Wrapped	1:Breastfeeding	0:Bathed in 6 hrs	0:Colostrum discarded	1:No pre-lacteal feed	2007	6: Seventh 12 months of trial	0:Home non-SBA	1:Phase 2
D947	29	0:Home non-SBA	1:Washed hands		1:Thread used	0:Not steriled instrument	1:Appropriate cord care	1:Wrapped	1:Breastfeeding	0:Bathed in 6 hrs	1:Colostrum not discarded	1:No pre-lacteal feed	2006	4: Fifth 12 months of trial	0:Home non-SBA	1:Phase 2
D948	25	2:Institutional delivery	1:Washed hands		1:Thread used		1:Appropriate cord care	1:Wrapped	1:Breastfeeding	1:Not bathed in 6 hrs	1:Colostrum not discarded	1:No pre-lacteal feed	2007	5: Sixth 12 months of trial	1:Institutional or Home SBA delivery	1:Phase 2
D949	28	0:Home non-SBA	0:Not washed hands	0:No CDK	1:Thread used	0:Not steriled instrument		1:Wrapped	0:No Breastfeeding	0:Bathed in 6 hrs	1:Colostrum not discarded	0:Pre-lacteal feed	2005	3: Fourth 12 months of trial	0:Home non-SBA	1:Phase 2
D950	26	0:Home non-SBA	1:Washed hands	1:CDK used	1:Thread used	0:Not steriled instrument	0:Inappropriate cord care	1:Wrapped	1:Breastfeeding	1:Not bathed in 6 hrs	1:Colostrum not discarded	1:No pre-lacteal feed	2007	5: Sixth 12 months of trial	0:Home non-SBA	1:Phase 2
D951	28	0:Home non-SBA	0:Not washed hands		0:No thread		1:Appropriate cord care	1:Wrapped	1:Breastfeeding	0:Bathed in 6 hrs	1:Colostrum not discarded	1:No pre-lacteal feed	2006	4: Fifth 12 months of trial	0:Home non-SBA	1:Phase 2
D952	27	0:Home non-SBA	0:Not washed hands	0:No CDK	1:Thread used	1: sterile instrument	1:Appropriate cord care	1:Wrapped	1:Breastfeeding	0:Bathed in 6 hrs	1:Colostrum not discarded	1:No pre-lacteal feed	2006	5: Sixth 12 months of trial	0:Home non-SBA	1:Phase 2
D953	28	0:Home non-SBA	1:Washed hands	1:CDK used	1:Thread used	1: sterile instrument	1:Appropriate cord care	1:Wrapped	1:Breastfeeding	0:Bathed in 6 hrs	1:Colostrum not discarded	1:No pre-lacteal feed	2005	3: Fourth 12 months of trial	0:Home non-SBA	1:Phase 2
D954	25	0:Home non-SBA	1:Washed hands		1:Thread used	1: sterile instrument	1:Appropriate cord care	1:Wrapped	0:No Breastfeeding	0:Bathed in 6 hrs	1:Colostrum not discarded	0:Pre-lacteal feed	2007	5: Sixth 12 months of trial	0:Home non-SBA	1:Phase 2
D955	27	0:Home non-SBA	1:Washed hands	1:CDK used	1:Thread used	1: sterile instrument	1:Appropriate cord care	1:Wrapped	1:Breastfeeding	1:Not bathed in 6 hrs	1:Colostrum not discarded	1:No pre-lacteal feed	2005	3: Fourth 12 months of trial	0:Home non-SBA	1:Phase 2
D956	25	2:Institutional delivery	1:Washed hands		1:Thread used		1:Appropriate cord care	1:Wrapped	0:No Breastfeeding	1:Not bathed in 6 hrs	1:Colostrum not discarded	1:No pre-lacteal feed	2006	4: Fifth 12 months of trial	1:Institutional or Home SBA delivery	1:Phase 2
D957	25	0:Home non-SBA	1:Washed hands		1:Thread used	1: sterile instrument	1:Appropriate cord care	1:Wrapped	1:Breastfeeding	1:Not bathed in 6 hrs	1:Colostrum not discarded	1:No pre-lacteal feed	2006	4: Fifth 12 months of trial	0:Home non-SBA	1:Phase 2
D958	29	0:Home non-SBA	0:Not washed hands		1:Thread used		0:Inappropriate cord care	1:Wrapped	1:Breastfeeding	1:Not bathed in 6 hrs	0:Colostrum discarded	1:No pre-lacteal feed	2008	6: Seventh 12 months of trial	0:Home non-SBA	1:Phase 2
D959	25	0:Home non-SBA			1:Thread used	1: sterile instrument	1:Appropriate cord care	1:Wrapped	0:No Breastfeeding	0:Bathed in 6 hrs	1:Colostrum not discarded	1:No pre-lacteal feed	2006	5: Sixth 12 months of trial	0:Home non-SBA	1:Phase 2
D960	29	0:Home non-SBA	0:Not washed hands		1:Thread used		1:Appropriate cord care	1:Wrapped	1:Breastfeeding	0:Bathed in 6 hrs	1:Colostrum not discarded	1:No pre-lacteal feed	2005	3: Fourth 12 months of trial	0:Home non-SBA	1:Phase 2
D961	27	0:Home non-SBA	1:Washed hands	0:No CDK	1:Thread used	1: sterile instrument	0:Inappropriate cord care	1:Wrapped	0:No Breastfeeding	1:Not bathed in 6 hrs	0:Colostrum discarded	0:Pre-lacteal feed	2007	5: Sixth 12 months of trial	0:Home non-SBA	1:Phase 2
D962	29	0:Home non-SBA	1:Washed hands	1:CDK used	1:Thread used	1: sterile instrument	1:Appropriate cord care	1:Wrapped	1:Breastfeeding	1:Not bathed in 6 hrs	1:Colostrum not discarded	1:No pre-lacteal feed	2007	5: Sixth 12 months of trial	0:Home non-SBA	1:Phase 2
D963	27	0:Home non-SBA	0:Not washed hands		1:Thread used	1: sterile instrument	1:Appropriate cord care	1:Wrapped	1:Breastfeeding	0:Bathed in 6 hrs	1:Colostrum not discarded	1:No pre-lacteal feed	2008	6: Seventh 12 months of trial	0:Home non-SBA	1:Phase 2
D964	27	2:Institutional delivery	1:Washed hands	1:CDK used	1:Thread used	1: sterile instrument	1:Appropriate cord care	1:Wrapped	1:Breastfeeding	1:Not bathed in 6 hrs	1:Colostrum not discarded	1:No pre-lacteal feed	2007	5: Sixth 12 months of trial	1:Institutional or Home SBA delivery	1:Phase 2
D965	27	2:Institutional delivery	1:Washed hands	1:CDK used	1:Thread used	1: sterile instrument	1:Appropriate cord care	1:Wrapped	1:Breastfeeding	1:Not bathed in 6 hrs	1:Colostrum not discarded	1:No pre-lacteal feed	2007	6: Seventh 12 months of trial	1:Institutional or Home SBA delivery	1:Phase 2
D966	29	0:Home non-SBA	0:Not washed hands		0:No thread		1:Appropriate cord care	1:Wrapped	0:No Breastfeeding	0:Bathed in 6 hrs	0:Colostrum discarded	1:No pre-lacteal feed	2005	4: Fifth 12 months of trial	0:Home non-SBA	1:Phase 2
D967	27	0:Home non-SBA	0:Not washed hands		1:Thread used		0:Inappropriate cord care	1:Wrapped	1:Breastfeeding	0:Bathed in 6 hrs	0:Colostrum discarded	1:No pre-lacteal feed	2006	4: Fifth 12 months of trial	0:Home non-SBA	1:Phase 2
D968	30	2:Institutional delivery	1:Washed hands	1:CDK used	1:Thread used			1:Wrapped	1:Breastfeeding	1:Not bathed in 6 hrs	1:Colostrum not discarded	1:No pre-lacteal feed	2007	5: Sixth 12 months of trial	1:Institutional or Home SBA delivery	1:Phase 2
D969	25	2:Institutional delivery	1:Washed hands		1:Thread used		1:Appropriate cord care	1:Wrapped	0:No Breastfeeding	1:Not bathed in 6 hrs	1:Colostrum not discarded	1:No pre-lacteal feed	2007	5: Sixth 12 months of trial	1:Institutional or Home SBA delivery	1:Phase 2
D970	27	0:Home non-SBA			0:No thread	0:Not steriled instrument	1:Appropriate cord care	1:Wrapped	1:Breastfeeding	0:Bathed in 6 hrs	1:Colostrum not discarded	1:No pre-lacteal feed	2007	6: Seventh 12 months of trial	0:Home non-SBA	1:Phase 2
D971	27	0:Home non-SBA	0:Not washed hands		1:Thread used	0:Not steriled instrument	1:Appropriate cord care	1:Wrapped	1:Breastfeeding	0:Bathed in 6 hrs	0:Colostrum discarded	1:No pre-lacteal feed	2007	5: Sixth 12 months of trial	0:Home non-SBA	1:Phase 2
D972	26	0:Home non-SBA	1:Washed hands		1:Thread used	1: sterile instrument	1:Appropriate cord care	1:Wrapped	1:Breastfeeding	0:Bathed in 6 hrs	0:Colostrum discarded	1:No pre-lacteal feed	2006	5: Sixth 12 months of trial	0:Home non-SBA	1:Phase 2
D973	27	2:Institutional delivery	1:Washed hands	1:CDK used	1:Thread used	1: sterile instrument	1:Appropriate cord care	1:Wrapped	0:No Breastfeeding	1:Not bathed in 6 hrs	0:Colostrum discarded	1:No pre-lacteal feed	2006	4: Fifth 12 months of trial	1:Institutional or Home SBA delivery	1:Phase 2
D974	29	0:Home non-SBA	1:Washed hands	0:No CDK	1:Thread used	1: sterile instrument	1:Appropriate cord care	1:Wrapped	1:Breastfeeding	0:Bathed in 6 hrs	1:Colostrum not discarded	1:No pre-lacteal feed	2006	4: Fifth 12 months of trial	0:Home non-SBA	1:Phase 2
D975	30	0:Home non-SBA	1:Washed hands	1:CDK used	1:Thread used	1: sterile instrument	1:Appropriate cord care	1:Wrapped	1:Breastfeeding	0:Bathed in 6 hrs	0:Colostrum discarded	1:No pre-lacteal feed	2005	4: Fifth 12 months of trial	0:Home non-SBA	1:Phase 2
D976	25	2:Institutional delivery	1:Washed hands		1:Thread used		1:Appropriate cord care	1:Wrapped	1:Breastfeeding	1:Not bathed in 6 hrs	1:Colostrum not discarded	1:No pre-lacteal feed	2007	5: Sixth 12 months of trial	1:Institutional or Home SBA delivery	1:Phase 2
D977	30	0:Home non-SBA		1:CDK used	1:Thread used	1: sterile instrument	1:Appropriate cord care	1:Wrapped	1:Breastfeeding	1:Not bathed in 6 hrs	1:Colostrum not discarded	1:No pre-lacteal feed	2007	5: Sixth 12 months of trial	0:Home non-SBA	1:Phase 2
D978	27	0:Home non-SBA	0:Not washed hands		1:Thread used	0:Not steriled instrument	1:Appropriate cord care	1:Wrapped	0:No Breastfeeding	0:Bathed in 6 hrs	0:Colostrum discarded	0:Pre-lacteal feed	2006	4: Fifth 12 months of trial	0:Home non-SBA	1:Phase 2
D979	27	0:Home non-SBA	1:Washed hands	1:CDK used	1:Thread used	1: sterile instrument	0:Inappropriate cord care	1:Wrapped	0:No Breastfeeding	0:Bathed in 6 hrs	1:Colostrum not discarded	0:Pre-lacteal feed	2006	4: Fifth 12 months of trial	0:Home non-SBA	1:Phase 2
D980	30	0:Home non-SBA		0:No CDK	1:Thread used	1: sterile instrument	1:Appropriate cord care	1:Wrapped	0:No Breastfeeding	0:Bathed in 6 hrs	1:Colostrum not discarded	1:No pre-lacteal feed	2007	5: Sixth 12 months of trial	0:Home non-SBA	1:Phase 2
D981	29	0:Home non-SBA	1:Washed hands		1:Thread used	1: sterile instrument	1:Appropriate cord care	1:Wrapped	1:Breastfeeding	0:Bathed in 6 hrs	1:Colostrum not discarded	1:No pre-lacteal feed	2005	3: Fourth 12 months of trial	0:Home non-SBA	1:Phase 2
D982	30	0:Home non-SBA	0:Not washed hands		1:Thread used		1:Appropriate cord care	1:Wrapped	1:Breastfeeding	0:Bathed in 6 hrs	0:Colostrum discarded	1:No pre-lacteal feed	2005	4: Fifth 12 months of trial	0:Home non-SBA	1:Phase 2
D983	30	0:Home non-SBA	0:Not washed hands		1:Thread used	1: sterile instrument	0:Inappropriate cord care	1:Wrapped	1:Breastfeeding	0:Bathed in 6 hrs	0:Colostrum discarded	0:Pre-lacteal feed	2008	6: Seventh 12 months of trial	0:Home non-SBA	1:Phase 2
D984	27	0:Home non-SBA	0:Not washed hands		1:Thread used	1: sterile instrument	0:Inappropriate cord care	1:Wrapped	0:No Breastfeeding	0:Bathed in 6 hrs	1:Colostrum not discarded	1:No pre-lacteal feed	2007	5: Sixth 12 months of trial	0:Home non-SBA	1:Phase 2
D985	26	0:Home non-SBA	0:Not washed hands		1:Thread used	0:Not steriled instrument	1:Appropriate cord care	1:Wrapped	0:No Breastfeeding	1:Not bathed in 6 hrs	1:Colostrum not discarded	1:No pre-lacteal feed	2007	5: Sixth 12 months of trial	0:Home non-SBA	1:Phase 2
D986	25	2:Institutional delivery	1:Washed hands		1:Thread used		1:Appropriate cord care	1:Wrapped	1:Breastfeeding	1:Not bathed in 6 hrs	1:Colostrum not discarded	1:No pre-lacteal feed	2007	5: Sixth 12 months of trial	1:Institutional or Home SBA delivery	1:Phase 2
D987	27	0:Home non-SBA	0:Not washed hands		1:Thread used	0:Not steriled instrument	0:Inappropriate cord care	1:Wrapped	0:No Breastfeeding	1:Not bathed in 6 hrs	0:Colostrum discarded	1:No pre-lacteal feed	2006	4: Fifth 12 months of trial	0:Home non-SBA	1:Phase 2
D988	25	2:Institutional delivery	1:Washed hands		1:Thread used		1:Appropriate cord care	1:Wrapped	0:No Breastfeeding	1:Not bathed in 6 hrs	1:Colostrum not discarded	0:Pre-lacteal feed	2005	4: Fifth 12 months of trial	1:Institutional or Home SBA delivery	1:Phase 2
D989	29	0:Home non-SBA	1:Washed hands	0:No CDK	1:Thread used	1: sterile instrument	1:Appropriate cord care	1:Wrapped	1:Breastfeeding	0:Bathed in 6 hrs	1:Colostrum not discarded	1:No pre-lacteal feed	2005	4: Fifth 12 months of trial	0:Home non-SBA	1:Phase 2
D990	27	0:Home non-SBA	0:Not washed hands		1:Thread used	1: sterile instrument	1:Appropriate cord care	1:Wrapped	1:Breastfeeding	0:Bathed in 6 hrs	0:Colostrum discarded	1:No pre-lacteal feed	2006	5: Sixth 12 months of trial	0:Home non-SBA	1:Phase 2
D991	25	2:Institutional delivery	1:Washed hands		1:Thread used		1:Appropriate cord care	1:Wrapped	0:No Breastfeeding	1:Not bathed in 6 hrs	1:Colostrum not discarded	1:No pre-lacteal feed	2006	5: Sixth 12 months of trial	1:Institutional or Home SBA delivery	1:Phase 2
D992	27	0:Home non-SBA	1:Washed hands		1:Thread used	1: sterile instrument	1:Appropriate cord care	1:Wrapped	0:No Breastfeeding	0:Bathed in 6 hrs	0:Colostrum discarded	1:No pre-lacteal feed	2008	6: Seventh 12 months of trial	0:Home non-SBA	1:Phase 2
D993	25	2:Institutional delivery	1:Washed hands		1:Thread used		1:Appropriate cord care	1:Wrapped	1:Breastfeeding	1:Not bathed in 6 hrs	1:Colostrum not discarded	0:Pre-lacteal feed	2006	5: Sixth 12 months of trial	1:Institutional or Home SBA delivery	1:Phase 2
D994	27	0:Home non-SBA	1:Washed hands	1:CDK used	1:Thread used	1: sterile instrument	1:Appropriate cord care	1:Wrapped	0:No Breastfeeding	1:Not bathed in 6 hrs	1:Colostrum not discarded	1:No pre-lacteal feed	2006	5: Sixth 12 months of trial	0:Home non-SBA	1:Phase 2
D995	27	0:Home non-SBA	0:Not washed hands		1:Thread used		1:Appropriate cord care	1:Wrapped	1:Breastfeeding	0:Bathed in 6 hrs	0:Colostrum discarded	1:No pre-lacteal feed	2007	5: Sixth 12 months of trial	0:Home non-SBA	1:Phase 2
D996	27	0:Home non-SBA			1:Thread used		1:Appropriate cord care	1:Wrapped	0:No Breastfeeding	0:Bathed in 6 hrs	0:Colostrum discarded	1:No pre-lacteal feed	2006	4: Fifth 12 months of trial	0:Home non-SBA	1:Phase 2
D997	28	0:Home non-SBA	1:Washed hands		1:Thread used	1: sterile instrument	1:Appropriate cord care	1:Wrapped	1:Breastfeeding	0:Bathed in 6 hrs	1:Colostrum not discarded	0:Pre-lacteal feed	2007	5: Sixth 12 months of trial	0:Home non-SBA	1:Phase 2
D998	27	0:Home non-SBA	0:Not washed hands		1:Thread used		1:Appropriate cord care	1:Wrapped	1:Breastfeeding	0:Bathed in 6 hrs	0:Colostrum discarded	1:No pre-lacteal feed	2006	4: Fifth 12 months of trial	0:Home non-SBA	1:Phase 2
D999	27	0:Home non-SBA	0:Not washed hands		1:Thread used	1: sterile instrument	1:Appropriate cord care	1:Wrapped	1:Breastfeeding	0:Bathed in 6 hrs	0:Colostrum discarded	1:No pre-lacteal feed	2006	4: Fifth 12 months of trial	0:Home non-SBA	1:Phase 2
D1000	28	0:Home non-SBA	1:Washed hands		1:Thread used	0:Not steriled instrument	1:Appropriate cord care	1:Wrapped	0:No Breastfeeding	1:Not bathed in 6 hrs	1:Colostrum not discarded	0:Pre-lacteal feed	2007	5: Sixth 12 months of trial	0:Home non-SBA	1:Phase 2
D1001	25	2:Institutional delivery	1:Washed hands		1:Thread used		1:Appropriate cord care	1:Wrapped	1:Breastfeeding	1:Not bathed in 6 hrs	1:Colostrum not discarded	1:No pre-lacteal feed	2006	4: Fifth 12 months of trial	1:Institutional or Home SBA delivery	1:Phase 2
D1002	27	0:Home non-SBA	0:Not washed hands	0:No CDK	1:Thread used	0:Not steriled instrument		1:Wrapped	0:No Breastfeeding	0:Bathed in 6 hrs	0:Colostrum discarded	1:No pre-lacteal feed	2007	5: Sixth 12 months of trial	0:Home non-SBA	1:Phase 2
D1003	27	0:Home non-SBA	0:Not washed hands		1:Thread used		0:Inappropriate cord care	1:Wrapped	1:Breastfeeding	0:Bathed in 6 hrs	0:Colostrum discarded	1:No pre-lacteal feed	2007	6: Seventh 12 months of trial	0:Home non-SBA	1:Phase 2
D1004	28	2:Institutional delivery			1:Thread used		0:Inappropriate cord care	1:Wrapped	1:Breastfeeding	1:Not bathed in 6 hrs	1:Colostrum not discarded	1:No pre-lacteal feed	2006	4: Fifth 12 months of trial	1:Institutional or Home SBA delivery	1:Phase 2
D1005	27	0:Home non-SBA			0:No thread		1:Appropriate cord care	1:Wrapped	0:No Breastfeeding	0:Bathed in 6 hrs	0:Colostrum discarded	1:No pre-lacteal feed	2006	4: Fifth 12 months of trial	0:Home non-SBA	1:Phase 2
D1006	28	2:Institutional delivery		0:No CDK	1:Thread used		0:Inappropriate cord care	1:Wrapped	0:No Breastfeeding	1:Not bathed in 6 hrs	1:Colostrum not discarded	1:No pre-lacteal feed	2005	3: Fourth 12 months of trial	1:Institutional or Home SBA delivery	1:Phase 2
D1007	25	0:Home non-SBA	1:Washed hands		1:Thread used	1: sterile instrument	1:Appropriate cord care	1:Wrapped	1:Breastfeeding	1:Not bathed in 6 hrs	0:Colostrum discarded	1:No pre-lacteal feed	2006	4: Fifth 12 months of trial	0:Home non-SBA	1:Phase 2
D1008	25	2:Institutional delivery	1:Washed hands		1:Thread used		1:Appropriate cord care	1:Wrapped	1:Breastfeeding	1:Not bathed in 6 hrs	1:Colostrum not discarded	1:No pre-lacteal feed	2006	4: Fifth 12 months of trial	1:Institutional or Home SBA delivery	1:Phase 2
D1009	25	2:Institutional delivery	1:Washed hands		1:Thread used		1:Appropriate cord care	1:Wrapped	1:Breastfeeding	1:Not bathed in 6 hrs	1:Colostrum not discarded	1:No pre-lacteal feed	2006	5: Sixth 12 months of trial	1:Institutional or Home SBA delivery	1:Phase 2
D1010	26	2:Institutional delivery	1:Washed hands	1:CDK used	1:Thread used	1: sterile instrument	1:Appropriate cord care	1:Wrapped	0:No Breastfeeding	1:Not bathed in 6 hrs	1:Colostrum not discarded	1:No pre-lacteal feed	2005	3: Fourth 12 months of trial	1:Institutional or Home SBA delivery	1:Phase 2
D1011	25	2:Institutional delivery	1:Washed hands	0:No CDK	1:Thread used		1:Appropriate cord care	1:Wrapped	1:Breastfeeding	1:Not bathed in 6 hrs	1:Colostrum not discarded	1:No pre-lacteal feed	2007	5: Sixth 12 months of trial	1:Institutional or Home SBA delivery	1:Phase 2
D1012	28	0:Home non-SBA	1:Washed hands		1:Thread used	1: sterile instrument	1:Appropriate cord care	1:Wrapped	0:No Breastfeeding	0:Bathed in 6 hrs	1:Colostrum not discarded	1:No pre-lacteal feed	2006	4: Fifth 12 months of trial	0:Home non-SBA	1:Phase 2
D1013	27	2:Institutional delivery	1:Washed hands	1:CDK used	1:Thread used	1: sterile instrument	1:Appropriate cord care	1:Wrapped	1:Breastfeeding	0:Bathed in 6 hrs	1:Colostrum not discarded	1:No pre-lacteal feed	2007	5: Sixth 12 months of trial	1:Institutional or Home SBA delivery	1:Phase 2
D1014	25	2:Institutional delivery	1:Washed hands		1:Thread used		1:Appropriate cord care	1:Wrapped	0:No Breastfeeding	1:Not bathed in 6 hrs	1:Colostrum not discarded	1:No pre-lacteal feed	2007	6: Seventh 12 months of trial	1:Institutional or Home SBA delivery	1:Phase 2
D1015	29	0:Home non-SBA	1:Washed hands		1:Thread used	1: sterile instrument	0:Inappropriate cord care	1:Wrapped	1:Breastfeeding	0:Bathed in 6 hrs	1:Colostrum not discarded	1:No pre-lacteal feed	2006	5: Sixth 12 months of trial	0:Home non-SBA	1:Phase 2
D1016	25	2:Institutional delivery	1:Washed hands		1:Thread used		1:Appropriate cord care	1:Wrapped	0:No Breastfeeding	1:Not bathed in 6 hrs	1:Colostrum not discarded	1:No pre-lacteal feed	2006	5: Sixth 12 months of trial	1:Institutional or Home SBA delivery	1:Phase 2
D1017	25	2:Institutional delivery	1:Washed hands		1:Thread used		1:Appropriate cord care	1:Wrapped	1:Breastfeeding	1:Not bathed in 6 hrs	1:Colostrum not discarded	1:No pre-lacteal feed	2006	4: Fifth 12 months of trial	1:Institutional or Home SBA delivery	1:Phase 2
D1018	25	0:Home non-SBA	1:Washed hands		0:No thread	0:Not steriled instrument	1:Appropriate cord care	1:Wrapped	1:Breastfeeding	0:Bathed in 6 hrs	1:Colostrum not discarded	1:No pre-lacteal feed	2007	5: Sixth 12 months of trial	0:Home non-SBA	1:Phase 2
D1019	25	2:Institutional delivery	1:Washed hands		1:Thread used		1:Appropriate cord care	1:Wrapped	0:No Breastfeeding	1:Not bathed in 6 hrs	1:Colostrum not discarded	0:Pre-lacteal feed	2006	4: Fifth 12 months of trial	1:Institutional or Home SBA delivery	1:Phase 2
D1020	27	2:Institutional delivery	1:Washed hands	1:CDK used	1:Thread used	1: sterile instrument	1:Appropriate cord care	1:Wrapped	0:No Breastfeeding	1:Not bathed in 6 hrs	1:Colostrum not discarded	1:No pre-lacteal feed	2006	5: Sixth 12 months of trial	1:Institutional or Home SBA delivery	1:Phase 2
D1021	25	2:Institutional delivery	1:Washed hands		1:Thread used		1:Appropriate cord care	1:Wrapped	0:No Breastfeeding	1:Not bathed in 6 hrs	1:Colostrum not discarded	0:Pre-lacteal feed	2006	4: Fifth 12 months of trial	1:Institutional or Home SBA delivery	1:Phase 2
D1022	28	2:Institutional delivery	1:Washed hands	1:CDK used	1:Thread used		0:Inappropriate cord care	1:Wrapped	0:No Breastfeeding	1:Not bathed in 6 hrs	1:Colostrum not discarded	0:Pre-lacteal feed	2006	5: Sixth 12 months of trial	1:Institutional or Home SBA delivery	1:Phase 2
D1023	30	0:Home non-SBA		0:No CDK	1:Thread used	1: sterile instrument	0:Inappropriate cord care	1:Wrapped	1:Breastfeeding	1:Not bathed in 6 hrs	1:Colostrum not discarded	1:No pre-lacteal feed	2005	4: Fifth 12 months of trial	0:Home non-SBA	1:Phase 2
D1024	27	0:Home non-SBA	0:Not washed hands	0:No CDK	1:Thread used	0:Not steriled instrument	1:Appropriate cord care	1:Wrapped	0:No Breastfeeding	1:Not bathed in 6 hrs	0:Colostrum discarded	1:No pre-lacteal feed	2007	6: Seventh 12 months of trial	0:Home non-SBA	1:Phase 2
D1025	28	0:Home non-SBA	0:Not washed hands		1:Thread used	1: sterile instrument	1:Appropriate cord care	1:Wrapped	0:No Breastfeeding	1:Not bathed in 6 hrs	0:Colostrum discarded	0:Pre-lacteal feed	2006	4: Fifth 12 months of trial	0:Home non-SBA	1:Phase 2
D1026	27	0:Home non-SBA	0:Not washed hands		0:No thread		1:Appropriate cord care	1:Wrapped	0:No Breastfeeding	0:Bathed in 6 hrs	0:Colostrum discarded	1:No pre-lacteal feed	2006	4: Fifth 12 months of trial	0:Home non-SBA	1:Phase 2
D1027	30	0:Home non-SBA	0:Not washed hands		1:Thread used	0:Not steriled instrument	1:Appropriate cord care	1:Wrapped	0:No Breastfeeding	0:Bathed in 6 hrs	0:Colostrum discarded	0:Pre-lacteal feed	2005	4: Fifth 12 months of trial	0:Home non-SBA	1:Phase 2
D1028	27	0:Home non-SBA	0:Not washed hands		1:Thread used	1: sterile instrument	1:Appropriate cord care	1:Wrapped	0:No Breastfeeding	0:Bathed in 6 hrs	0:Colostrum discarded	1:No pre-lacteal feed	2007	5: Sixth 12 months of trial	0:Home non-SBA	1:Phase 2
D1029	28	0:Home non-SBA	1:Washed hands		1:Thread used	1: sterile instrument	1:Appropriate cord care	1:Wrapped	0:No Breastfeeding	0:Bathed in 6 hrs	1:Colostrum not discarded	0:Pre-lacteal feed	2006	4: Fifth 12 months of trial	0:Home non-SBA	1:Phase 2
D1030	28	2:Institutional delivery	0:Not washed hands		1:Thread used		1:Appropriate cord care	1:Wrapped	0:No Breastfeeding	1:Not bathed in 6 hrs	1:Colostrum not discarded	1:No pre-lacteal feed	2007	6: Seventh 12 months of trial	1:Institutional or Home SBA delivery	1:Phase 2
D1031	29	0:Home non-SBA	1:Washed hands		1:Thread used		1:Appropriate cord care	1:Wrapped	1:Breastfeeding	0:Bathed in 6 hrs	1:Colostrum not discarded	1:No pre-lacteal feed	2006	5: Sixth 12 months of trial	0:Home non-SBA	1:Phase 2
D1032	25	2:Institutional delivery	1:Washed hands	0:No CDK	1:Thread used		1:Appropriate cord care	1:Wrapped	1:Breastfeeding	1:Not bathed in 6 hrs	1:Colostrum not discarded	1:No pre-lacteal feed	2007	5: Sixth 12 months of trial	1:Institutional or Home SBA delivery	1:Phase 2
D1033	27	2:Institutional delivery	0:Not washed hands	1:CDK used	1:Thread used		1:Appropriate cord care	1:Wrapped	1:Breastfeeding	1:Not bathed in 6 hrs	1:Colostrum not discarded	1:No pre-lacteal feed	2005	3: Fourth 12 months of trial	1:Institutional or Home SBA delivery	1:Phase 2
D1034	25	2:Institutional delivery	1:Washed hands		1:Thread used		1:Appropriate cord care	1:Wrapped	1:Breastfeeding	1:Not bathed in 6 hrs	1:Colostrum not discarded	1:No pre-lacteal feed	2005	3: Fourth 12 months of trial	1:Institutional or Home SBA delivery	1:Phase 2
D1035	25	0:Home non-SBA	1:Washed hands		0:No thread	1: sterile instrument	1:Appropriate cord care	1:Wrapped	1:Breastfeeding	0:Bathed in 6 hrs	0:Colostrum discarded	1:No pre-lacteal feed	2005	3: Fourth 12 months of trial	0:Home non-SBA	1:Phase 2
D1036	25	2:Institutional delivery	1:Washed hands		1:Thread used		1:Appropriate cord care	1:Wrapped	0:No Breastfeeding	1:Not bathed in 6 hrs	0:Colostrum discarded	1:No pre-lacteal feed	2007	5: Sixth 12 months of trial	1:Institutional or Home SBA delivery	1:Phase 2
D1037	28	0:Home non-SBA	0:Not washed hands		1:Thread used	1: sterile instrument	1:Appropriate cord care	1:Wrapped	1:Breastfeeding	0:Bathed in 6 hrs	1:Colostrum not discarded	1:No pre-lacteal feed	2007	5: Sixth 12 months of trial	0:Home non-SBA	1:Phase 2
D1038	28	0:Home non-SBA	1:Washed hands		1:Thread used	1: sterile instrument	1:Appropriate cord care	1:Wrapped	0:No Breastfeeding	1:Not bathed in 6 hrs	1:Colostrum not discarded	0:Pre-lacteal feed	2005	4: Fifth 12 months of trial	0:Home non-SBA	1:Phase 2
D1039	25	2:Institutional delivery	1:Washed hands	0:No CDK	1:Thread used		1:Appropriate cord care	1:Wrapped	1:Breastfeeding	1:Not bathed in 6 hrs	1:Colostrum not discarded	1:No pre-lacteal feed	2005	4: Fifth 12 months of trial	1:Institutional or Home SBA delivery	1:Phase 2
D1040	27	2:Institutional delivery	1:Washed hands	1:CDK used	1:Thread used	1: sterile instrument	0:Inappropriate cord care	1:Wrapped	0:No Breastfeeding	1:Not bathed in 6 hrs	0:Colostrum discarded	1:No pre-lacteal feed	2007	5: Sixth 12 months of trial	1:Institutional or Home SBA delivery	1:Phase 2
D1041	28	1:Home SBA	1:Washed hands	1:CDK used	1:Thread used		1:Appropriate cord care	1:Wrapped	0:No Breastfeeding	0:Bathed in 6 hrs	1:Colostrum not discarded	0:Pre-lacteal feed	2007	5: Sixth 12 months of trial	1:Institutional or Home SBA delivery	1:Phase 2
D1042	28	0:Home non-SBA	1:Washed hands	1:CDK used	1:Thread used	0:Not steriled instrument	1:Appropriate cord care	1:Wrapped	1:Breastfeeding	1:Not bathed in 6 hrs	1:Colostrum not discarded	1:No pre-lacteal feed	2006	4: Fifth 12 months of trial	0:Home non-SBA	1:Phase 2
D1043	29	0:Home non-SBA	1:Washed hands		1:Thread used		0:Inappropriate cord care	1:Wrapped	1:Breastfeeding	0:Bathed in 6 hrs	1:Colostrum not discarded	1:No pre-lacteal feed	2006	4: Fifth 12 months of trial	0:Home non-SBA	1:Phase 2
D1044	29	0:Home non-SBA	1:Washed hands		1:Thread used		0:Inappropriate cord care	1:Wrapped	1:Breastfeeding	0:Bathed in 6 hrs	1:Colostrum not discarded	1:No pre-lacteal feed	2006	5: Sixth 12 months of trial	0:Home non-SBA	1:Phase 2
D1045	28	0:Home non-SBA	1:Washed hands		1:Thread used	0:Not steriled instrument	1:Appropriate cord care	1:Wrapped	0:No Breastfeeding	0:Bathed in 6 hrs	1:Colostrum not discarded	1:No pre-lacteal feed	2008	6: Seventh 12 months of trial	0:Home non-SBA	1:Phase 2
D1046	27	2:Institutional delivery	1:Washed hands	1:CDK used	1:Thread used	1: sterile instrument	1:Appropriate cord care	1:Wrapped	0:No Breastfeeding	0:Bathed in 6 hrs	0:Colostrum discarded	1:No pre-lacteal feed	2005	3: Fourth 12 months of trial	1:Institutional or Home SBA delivery	1:Phase 2
D1047	28	0:Home non-SBA			1:Thread used	1: sterile instrument	1:Appropriate cord care	1:Wrapped	0:No Breastfeeding	0:Bathed in 6 hrs	1:Colostrum not discarded	0:Pre-lacteal feed	2007	5: Sixth 12 months of trial	0:Home non-SBA	1:Phase 2
D1048	30	0:Home non-SBA	0:Not washed hands		1:Thread used	0:Not steriled instrument	1:Appropriate cord care	1:Wrapped	1:Breastfeeding	1:Not bathed in 6 hrs	1:Colostrum not discarded	1:No pre-lacteal feed	2006	4: Fifth 12 months of trial	0:Home non-SBA	1:Phase 2
D1049	25	2:Institutional delivery	1:Washed hands		1:Thread used		1:Appropriate cord care	1:Wrapped	1:Breastfeeding	1:Not bathed in 6 hrs	0:Colostrum discarded	1:No pre-lacteal feed	2007	5: Sixth 12 months of trial	1:Institutional or Home SBA delivery	1:Phase 2
D1050	27	2:Institutional delivery	1:Washed hands	1:CDK used	1:Thread used	1: sterile instrument	1:Appropriate cord care	1:Wrapped	1:Breastfeeding	1:Not bathed in 6 hrs	1:Colostrum not discarded	1:No pre-lacteal feed	2006	5: Sixth 12 months of trial	1:Institutional or Home SBA delivery	1:Phase 2
D1051	27	0:Home non-SBA	0:Not washed hands	0:No CDK	1:Thread used	1: sterile instrument	1:Appropriate cord care	1:Wrapped	1:Breastfeeding	0:Bathed in 6 hrs	0:Colostrum discarded	0:Pre-lacteal feed	2007	6: Seventh 12 months of trial	0:Home non-SBA	1:Phase 2
D1052	25	2:Institutional delivery	1:Washed hands		1:Thread used		1:Appropriate cord care	1:Wrapped	0:No Breastfeeding	1:Not bathed in 6 hrs	1:Colostrum not discarded	0:Pre-lacteal feed	2007	5: Sixth 12 months of trial	1:Institutional or Home SBA delivery	1:Phase 2
D1053	28	0:Home non-SBA	1:Washed hands		1:Thread used	1: sterile instrument	1:Appropriate cord care	1:Wrapped	1:Breastfeeding	0:Bathed in 6 hrs	1:Colostrum not discarded	0:Pre-lacteal feed	2007	5: Sixth 12 months of trial	0:Home non-SBA	1:Phase 2
D1054	25	2:Institutional delivery	1:Washed hands	0:No CDK	1:Thread used		1:Appropriate cord care	1:Wrapped	0:No Breastfeeding	1:Not bathed in 6 hrs	1:Colostrum not discarded	1:No pre-lacteal feed	2006	4: Fifth 12 months of trial	1:Institutional or Home SBA delivery	1:Phase 2
D1055	30	0:Home non-SBA	1:Washed hands		1:Thread used	1: sterile instrument	1:Appropriate cord care	1:Wrapped	0:No Breastfeeding	0:Bathed in 6 hrs	1:Colostrum not discarded	1:No pre-lacteal feed	2005	3: Fourth 12 months of trial	0:Home non-SBA	1:Phase 2
D1056	26	0:Home non-SBA	0:Not washed hands	0:No CDK	1:Thread used	0:Not steriled instrument	0:Inappropriate cord care	1:Wrapped	1:Breastfeeding	0:Bathed in 6 hrs	0:Colostrum discarded	1:No pre-lacteal feed	2006	4: Fifth 12 months of trial	0:Home non-SBA	1:Phase 2
D1057	28	2:Institutional delivery	1:Washed hands	0:No CDK	1:Thread used		1:Appropriate cord care	1:Wrapped	1:Breastfeeding	1:Not bathed in 6 hrs	1:Colostrum not discarded	1:No pre-lacteal feed	2005	3: Fourth 12 months of trial	1:Institutional or Home SBA delivery	1:Phase 2
D1058	27	2:Institutional delivery	1:Washed hands	1:CDK used	1:Thread used	1: sterile instrument	0:Inappropriate cord care	1:Wrapped	1:Breastfeeding	1:Not bathed in 6 hrs	1:Colostrum not discarded	1:No pre-lacteal feed	2008	6: Seventh 12 months of trial	1:Institutional or Home SBA delivery	1:Phase 2
D1059	27	0:Home non-SBA	1:Washed hands		1:Thread used	1: sterile instrument	1:Appropriate cord care	1:Wrapped	1:Breastfeeding	0:Bathed in 6 hrs	1:Colostrum not discarded	0:Pre-lacteal feed	2007	5: Sixth 12 months of trial	0:Home non-SBA	1:Phase 2
D1060	27	0:Home non-SBA	1:Washed hands		1:Thread used	0:Not steriled instrument	0:Inappropriate cord care	1:Wrapped	0:No Breastfeeding	0:Bathed in 6 hrs	0:Colostrum discarded	1:No pre-lacteal feed	2005	3: Fourth 12 months of trial	0:Home non-SBA	1:Phase 2
D1061	27	0:Home non-SBA	0:Not washed hands		1:Thread used	1: sterile instrument	0:Inappropriate cord care	1:Wrapped	1:Breastfeeding	0:Bathed in 6 hrs	0:Colostrum discarded	0:Pre-lacteal feed	2007	5: Sixth 12 months of trial	0:Home non-SBA	1:Phase 2
D1062	29	0:Home non-SBA	1:Washed hands		0:No thread		0:Inappropriate cord care	1:Wrapped	1:Breastfeeding	0:Bathed in 6 hrs	1:Colostrum not discarded	1:No pre-lacteal feed	2006	4: Fifth 12 months of trial	0:Home non-SBA	1:Phase 2
D1063	28	2:Institutional delivery	1:Washed hands		1:Thread used	1: sterile instrument	1:Appropriate cord care	1:Wrapped	1:Breastfeeding	1:Not bathed in 6 hrs	1:Colostrum not discarded	1:No pre-lacteal feed	2007	6: Seventh 12 months of trial	1:Institutional or Home SBA delivery	1:Phase 2
D1064	28	2:Institutional delivery	0:Not washed hands	0:No CDK	1:Thread used		1:Appropriate cord care	1:Wrapped	1:Breastfeeding	1:Not bathed in 6 hrs	1:Colostrum not discarded	1:No pre-lacteal feed	2007	5: Sixth 12 months of trial	1:Institutional or Home SBA delivery	1:Phase 2
D1065	27	0:Home non-SBA	1:Washed hands		1:Thread used	1: sterile instrument	1:Appropriate cord care	1:Wrapped	0:No Breastfeeding	0:Bathed in 6 hrs	0:Colostrum discarded	1:No pre-lacteal feed	2005	3: Fourth 12 months of trial	0:Home non-SBA	1:Phase 2
D1066	25	0:Home non-SBA	1:Washed hands	0:No CDK	0:No thread	1: sterile instrument	1:Appropriate cord care	1:Wrapped	1:Breastfeeding	0:Bathed in 6 hrs	1:Colostrum not discarded	1:No pre-lacteal feed	2007	5: Sixth 12 months of trial	0:Home non-SBA	1:Phase 2
D1067	25	0:Home non-SBA	1:Washed hands		1:Thread used	1: sterile instrument	1:Appropriate cord care	1:Wrapped	1:Breastfeeding	0:Bathed in 6 hrs	1:Colostrum not discarded	1:No pre-lacteal feed	2007	5: Sixth 12 months of trial	0:Home non-SBA	1:Phase 2
D1068	27	0:Home non-SBA	0:Not washed hands		0:No thread		1:Appropriate cord care	1:Wrapped	1:Breastfeeding	1:Not bathed in 6 hrs	0:Colostrum discarded	1:No pre-lacteal feed	2007	5: Sixth 12 months of trial	0:Home non-SBA	1:Phase 2
D1069	28	2:Institutional delivery	1:Washed hands		1:Thread used			1:Wrapped	0:No Breastfeeding	0:Bathed in 6 hrs	1:Colostrum not discarded	1:No pre-lacteal feed	2006	4: Fifth 12 months of trial	1:Institutional or Home SBA delivery	1:Phase 2
D1070	28	2:Institutional delivery	0:Not washed hands	0:No CDK	0:No thread			1:Wrapped	0:No Breastfeeding	0:Bathed in 6 hrs	1:Colostrum not discarded	1:No pre-lacteal feed	2007	5: Sixth 12 months of trial	1:Institutional or Home SBA delivery	1:Phase 2
D1071	25	2:Institutional delivery	1:Washed hands		1:Thread used		1:Appropriate cord care	1:Wrapped	0:No Breastfeeding	1:Not bathed in 6 hrs	1:Colostrum not discarded	1:No pre-lacteal feed	2007	5: Sixth 12 months of trial	1:Institutional or Home SBA delivery	1:Phase 2
D1072	28	2:Institutional delivery			1:Thread used		1:Appropriate cord care	1:Wrapped	0:No Breastfeeding	1:Not bathed in 6 hrs	0:Colostrum discarded	1:No pre-lacteal feed	2007	6: Seventh 12 months of trial	1:Institutional or Home SBA delivery	1:Phase 2
D1073	29	0:Home non-SBA	1:Washed hands	1:CDK used	1:Thread used	1: sterile instrument	1:Appropriate cord care	1:Wrapped	0:No Breastfeeding	0:Bathed in 6 hrs	1:Colostrum not discarded	1:No pre-lacteal feed	2006	4: Fifth 12 months of trial	0:Home non-SBA	1:Phase 2
D1074	27	0:Home non-SBA	0:Not washed hands		1:Thread used	0:Not steriled instrument	1:Appropriate cord care	1:Wrapped	1:Breastfeeding	0:Bathed in 6 hrs	0:Colostrum discarded	0:Pre-lacteal feed	2005	3: Fourth 12 months of trial	0:Home non-SBA	1:Phase 2
D1075	27	2:Institutional delivery	1:Washed hands	1:CDK used	1:Thread used	1: sterile instrument	1:Appropriate cord care	1:Wrapped	1:Breastfeeding	1:Not bathed in 6 hrs	0:Colostrum discarded	1:No pre-lacteal feed	2007	6: Seventh 12 months of trial	1:Institutional or Home SBA delivery	1:Phase 2
D1076	27	1:Home SBA	1:Washed hands	1:CDK used	1:Thread used	1: sterile instrument	1:Appropriate cord care	1:Wrapped	1:Breastfeeding	0:Bathed in 6 hrs	0:Colostrum discarded	1:No pre-lacteal feed	2006	5: Sixth 12 months of trial	1:Institutional or Home SBA delivery	1:Phase 2
D1077	30	0:Home non-SBA			1:Thread used		0:Inappropriate cord care	1:Wrapped	0:No Breastfeeding	0:Bathed in 6 hrs		0:Pre-lacteal feed	2007	5: Sixth 12 months of trial	0:Home non-SBA	1:Phase 2
D1078	29	0:Home non-SBA	0:Not washed hands		1:Thread used	0:Not steriled instrument	0:Inappropriate cord care	1:Wrapped	1:Breastfeeding	0:Bathed in 6 hrs	1:Colostrum not discarded	1:No pre-lacteal feed	2007	5: Sixth 12 months of trial	0:Home non-SBA	1:Phase 2
D1079	25	2:Institutional delivery	1:Washed hands		1:Thread used		1:Appropriate cord care	1:Wrapped	0:No Breastfeeding	1:Not bathed in 6 hrs	0:Colostrum discarded	1:No pre-lacteal feed	2007	5: Sixth 12 months of trial	1:Institutional or Home SBA delivery	1:Phase 2
D1080	27	0:Home non-SBA	0:Not washed hands		1:Thread used	1: sterile instrument	1:Appropriate cord care	1:Wrapped	1:Breastfeeding	0:Bathed in 6 hrs	0:Colostrum discarded	1:No pre-lacteal feed	2006	4: Fifth 12 months of trial	0:Home non-SBA	1:Phase 2
D1081	30	0:Home non-SBA	1:Washed hands	0:No CDK	1:Thread used	0:Not steriled instrument	1:Appropriate cord care	1:Wrapped	1:Breastfeeding	0:Bathed in 6 hrs	1:Colostrum not discarded	1:No pre-lacteal feed	2005	4: Fifth 12 months of trial	0:Home non-SBA	1:Phase 2
D1082	25	0:Home non-SBA	1:Washed hands		1:Thread used	1: sterile instrument	1:Appropriate cord care	1:Wrapped	1:Breastfeeding	0:Bathed in 6 hrs	0:Colostrum discarded	1:No pre-lacteal feed	2006	5: Sixth 12 months of trial	0:Home non-SBA	1:Phase 2
D1083	25	2:Institutional delivery	1:Washed hands		1:Thread used		1:Appropriate cord care	1:Wrapped	0:No Breastfeeding	1:Not bathed in 6 hrs	1:Colostrum not discarded	1:No pre-lacteal feed	2006	5: Sixth 12 months of trial	1:Institutional or Home SBA delivery	1:Phase 2
D1084	25	2:Institutional delivery	1:Washed hands		1:Thread used		1:Appropriate cord care	1:Wrapped	1:Breastfeeding	1:Not bathed in 6 hrs	1:Colostrum not discarded	1:No pre-lacteal feed	2007	5: Sixth 12 months of trial	1:Institutional or Home SBA delivery	1:Phase 2
D1085	27	0:Home non-SBA	0:Not washed hands		1:Thread used	1: sterile instrument	1:Appropriate cord care	1:Wrapped	0:No Breastfeeding	1:Not bathed in 6 hrs	1:Colostrum not discarded	1:No pre-lacteal feed	2006	4: Fifth 12 months of trial	0:Home non-SBA	1:Phase 2
D1086	29	0:Home non-SBA	0:Not washed hands		1:Thread used		1:Appropriate cord care	1:Wrapped	1:Breastfeeding	0:Bathed in 6 hrs	1:Colostrum not discarded	1:No pre-lacteal feed	2005	4: Fifth 12 months of trial	0:Home non-SBA	1:Phase 2
D1087	29	0:Home non-SBA	0:Not washed hands		1:Thread used		1:Appropriate cord care	1:Wrapped	1:Breastfeeding	0:Bathed in 6 hrs	1:Colostrum not discarded	1:No pre-lacteal feed	2005	4: Fifth 12 months of trial	0:Home non-SBA	1:Phase 2
D1088	27	0:Home non-SBA	1:Washed hands	1:CDK used	1:Thread used	1: sterile instrument	0:Inappropriate cord care	1:Wrapped	0:No Breastfeeding	0:Bathed in 6 hrs	0:Colostrum discarded	1:No pre-lacteal feed	2007	6: Seventh 12 months of trial	0:Home non-SBA	1:Phase 2
D1089	25	0:Home non-SBA	1:Washed hands		1:Thread used	1: sterile instrument	1:Appropriate cord care	1:Wrapped	1:Breastfeeding	0:Bathed in 6 hrs	0:Colostrum discarded	1:No pre-lacteal feed	2006	4: Fifth 12 months of trial	0:Home non-SBA	1:Phase 2
D1090	30	0:Home non-SBA			1:Thread used	0:Not steriled instrument	1:Appropriate cord care	1:Wrapped	0:No Breastfeeding	0:Bathed in 6 hrs	1:Colostrum not discarded	1:No pre-lacteal feed	2005	3: Fourth 12 months of trial	0:Home non-SBA	1:Phase 2
D1091	29	0:Home non-SBA	0:Not washed hands	0:No CDK	0:No thread		0:Inappropriate cord care	1:Wrapped	1:Breastfeeding	0:Bathed in 6 hrs	1:Colostrum not discarded	1:No pre-lacteal feed	2006	4: Fifth 12 months of trial	0:Home non-SBA	1:Phase 2
D1092	28	0:Home non-SBA	0:Not washed hands		1:Thread used	1: sterile instrument	1:Appropriate cord care	1:Wrapped	0:No Breastfeeding	0:Bathed in 6 hrs	0:Colostrum discarded	0:Pre-lacteal feed	2006	4: Fifth 12 months of trial	0:Home non-SBA	1:Phase 2
D1093	27	2:Institutional delivery	1:Washed hands	1:CDK used	1:Thread used	1: sterile instrument	1:Appropriate cord care	1:Wrapped	0:No Breastfeeding	1:Not bathed in 6 hrs	1:Colostrum not discarded	1:No pre-lacteal feed	2007	5: Sixth 12 months of trial	1:Institutional or Home SBA delivery	1:Phase 2
D1094	27	0:Home non-SBA		0:No CDK	1:Thread used	1: sterile instrument	1:Appropriate cord care	1:Wrapped	0:No Breastfeeding	0:Bathed in 6 hrs	1:Colostrum not discarded	1:No pre-lacteal feed	2006	5: Sixth 12 months of trial	0:Home non-SBA	1:Phase 2
D1095	27	0:Home non-SBA			1:Thread used	1: sterile instrument	1:Appropriate cord care	1:Wrapped	1:Breastfeeding	0:Bathed in 6 hrs	1:Colostrum not discarded	1:No pre-lacteal feed	2007	5: Sixth 12 months of trial	0:Home non-SBA	1:Phase 2
D1096	25	2:Institutional delivery	1:Washed hands		1:Thread used		1:Appropriate cord care	1:Wrapped	1:Breastfeeding	1:Not bathed in 6 hrs	1:Colostrum not discarded	1:No pre-lacteal feed	2007	5: Sixth 12 months of trial	1:Institutional or Home SBA delivery	1:Phase 2
D1097	27	2:Institutional delivery	1:Washed hands	1:CDK used	1:Thread used	1: sterile instrument	0:Inappropriate cord care	1:Wrapped	0:No Breastfeeding	1:Not bathed in 6 hrs	1:Colostrum not discarded	1:No pre-lacteal feed	2006	4: Fifth 12 months of trial	1:Institutional or Home SBA delivery	1:Phase 2
D1098	27	0:Home non-SBA	0:Not washed hands		1:Thread used	1: sterile instrument	0:Inappropriate cord care	1:Wrapped	1:Breastfeeding	0:Bathed in 6 hrs	1:Colostrum not discarded	1:No pre-lacteal feed	2007	5: Sixth 12 months of trial	0:Home non-SBA	1:Phase 2
D1099	25	2:Institutional delivery	1:Washed hands	0:No CDK	1:Thread used		1:Appropriate cord care	1:Wrapped	1:Breastfeeding	1:Not bathed in 6 hrs	1:Colostrum not discarded	1:No pre-lacteal feed	2007	5: Sixth 12 months of trial	1:Institutional or Home SBA delivery	1:Phase 2
D1100	30	0:Home non-SBA	1:Washed hands	1:CDK used	1:Thread used	1: sterile instrument	0:Inappropriate cord care	1:Wrapped	1:Breastfeeding	1:Not bathed in 6 hrs	1:Colostrum not discarded	1:No pre-lacteal feed	2007	5: Sixth 12 months of trial	0:Home non-SBA	1:Phase 2
D1101	30	0:Home non-SBA	1:Washed hands	1:CDK used	1:Thread used	1: sterile instrument	0:Inappropriate cord care	1:Wrapped	1:Breastfeeding	0:Bathed in 6 hrs	1:Colostrum not discarded	1:No pre-lacteal feed	2007	5: Sixth 12 months of trial	0:Home non-SBA	1:Phase 2
D1102	29	0:Home non-SBA	1:Washed hands		1:Thread used	0:Not steriled instrument	1:Appropriate cord care	1:Wrapped	1:Breastfeeding	0:Bathed in 6 hrs	1:Colostrum not discarded	1:No pre-lacteal feed	2005	3: Fourth 12 months of trial	0:Home non-SBA	1:Phase 2
D1103	27	0:Home non-SBA	0:Not washed hands		1:Thread used	1: sterile instrument	0:Inappropriate cord care	1:Wrapped	0:No Breastfeeding	0:Bathed in 6 hrs	1:Colostrum not discarded	1:No pre-lacteal feed	2007	5: Sixth 12 months of trial	0:Home non-SBA	1:Phase 2
D1104	29	0:Home non-SBA	1:Washed hands	0:No CDK	1:Thread used	0:Not steriled instrument	1:Appropriate cord care	1:Wrapped	1:Breastfeeding	0:Bathed in 6 hrs	1:Colostrum not discarded	1:No pre-lacteal feed	2005	4: Fifth 12 months of trial	0:Home non-SBA	1:Phase 2
D1105	25	0:Home non-SBA			0:No thread	0:Not steriled instrument	1:Appropriate cord care	1:Wrapped	0:No Breastfeeding	0:Bathed in 6 hrs	1:Colostrum not discarded	1:No pre-lacteal feed	2007	5: Sixth 12 months of trial	0:Home non-SBA	1:Phase 2
D1106	28	0:Home non-SBA	0:Not washed hands		1:Thread used	1: sterile instrument	1:Appropriate cord care	1:Wrapped	0:No Breastfeeding	1:Not bathed in 6 hrs	1:Colostrum not discarded	0:Pre-lacteal feed	2006	4: Fifth 12 months of trial	0:Home non-SBA	1:Phase 2
D1107	28	2:Institutional delivery			1:Thread used		1:Appropriate cord care	1:Wrapped	1:Breastfeeding	1:Not bathed in 6 hrs	1:Colostrum not discarded	1:No pre-lacteal feed	2006	4: Fifth 12 months of trial	1:Institutional or Home SBA delivery	1:Phase 2
D1108	29	0:Home non-SBA	1:Washed hands		1:Thread used		1:Appropriate cord care	1:Wrapped	1:Breastfeeding	0:Bathed in 6 hrs	1:Colostrum not discarded	1:No pre-lacteal feed	2007	6: Seventh 12 months of trial	0:Home non-SBA	1:Phase 2
D1109	27	0:Home non-SBA	0:Not washed hands		1:Thread used	1: sterile instrument	1:Appropriate cord care	1:Wrapped	0:No Breastfeeding	0:Bathed in 6 hrs	0:Colostrum discarded	1:No pre-lacteal feed	2006	4: Fifth 12 months of trial	0:Home non-SBA	1:Phase 2
D1110	27	0:Home non-SBA	1:Washed hands	0:No CDK	1:Thread used	1: sterile instrument	1:Appropriate cord care	1:Wrapped	0:No Breastfeeding	0:Bathed in 6 hrs	1:Colostrum not discarded	0:Pre-lacteal feed	2005	3: Fourth 12 months of trial	0:Home non-SBA	1:Phase 2
D1111	25	0:Home non-SBA	1:Washed hands		0:No thread		1:Appropriate cord care	1:Wrapped	0:No Breastfeeding	1:Not bathed in 6 hrs	0:Colostrum discarded	1:No pre-lacteal feed	2007	5: Sixth 12 months of trial	0:Home non-SBA	1:Phase 2
D1112	30	0:Home non-SBA	0:Not washed hands		1:Thread used	1: sterile instrument	0:Inappropriate cord care	1:Wrapped	1:Breastfeeding	0:Bathed in 6 hrs	0:Colostrum discarded	1:No pre-lacteal feed	2006	4: Fifth 12 months of trial	0:Home non-SBA	1:Phase 2
D1113	27	2:Institutional delivery	1:Washed hands	1:CDK used	1:Thread used	1: sterile instrument	1:Appropriate cord care	1:Wrapped	0:No Breastfeeding	1:Not bathed in 6 hrs	0:Colostrum discarded	1:No pre-lacteal feed	2006	4: Fifth 12 months of trial	1:Institutional or Home SBA delivery	1:Phase 2
D1114	29	2:Institutional delivery			1:Thread used		1:Appropriate cord care	1:Wrapped	0:No Breastfeeding	1:Not bathed in 6 hrs	0:Colostrum discarded	1:No pre-lacteal feed	2006	4: Fifth 12 months of trial	1:Institutional or Home SBA delivery	1:Phase 2
D1115	27	0:Home non-SBA	0:Not washed hands	0:No CDK	1:Thread used	1: sterile instrument	1:Appropriate cord care	1:Wrapped	0:No Breastfeeding	0:Bathed in 6 hrs	0:Colostrum discarded	1:No pre-lacteal feed	2005	3: Fourth 12 months of trial	0:Home non-SBA	1:Phase 2
D1116	27	0:Home non-SBA	0:Not washed hands	0:No CDK	1:Thread used	1: sterile instrument	0:Inappropriate cord care	1:Wrapped	0:No Breastfeeding	0:Bathed in 6 hrs	0:Colostrum discarded	1:No pre-lacteal feed	2007	5: Sixth 12 months of trial	0:Home non-SBA	1:Phase 2
D1117	27	2:Institutional delivery	1:Washed hands	1:CDK used	1:Thread used	1: sterile instrument	1:Appropriate cord care	1:Wrapped	1:Breastfeeding	0:Bathed in 6 hrs	1:Colostrum not discarded	1:No pre-lacteal feed	2007	5: Sixth 12 months of trial	1:Institutional or Home SBA delivery	1:Phase 2
D1118	30	1:Home SBA		0:No CDK	1:Thread used			1:Wrapped	0:No Breastfeeding	1:Not bathed in 6 hrs	1:Colostrum not discarded	1:No pre-lacteal feed	2005	3: Fourth 12 months of trial	1:Institutional or Home SBA delivery	1:Phase 2
D1119	26	0:Home non-SBA	1:Washed hands	0:No CDK	1:Thread used	0:Not steriled instrument	1:Appropriate cord care	1:Wrapped	1:Breastfeeding	0:Bathed in 6 hrs	1:Colostrum not discarded	0:Pre-lacteal feed	2007	5: Sixth 12 months of trial	0:Home non-SBA	1:Phase 2
D1120	29	0:Home non-SBA	0:Not washed hands	0:No CDK	1:Thread used	1: sterile instrument	0:Inappropriate cord care	1:Wrapped	1:Breastfeeding	1:Not bathed in 6 hrs	1:Colostrum not discarded	1:No pre-lacteal feed	2006	4: Fifth 12 months of trial	0:Home non-SBA	1:Phase 2
D1121	25	2:Institutional delivery	1:Washed hands		1:Thread used		1:Appropriate cord care	1:Wrapped	1:Breastfeeding	1:Not bathed in 6 hrs	1:Colostrum not discarded	1:No pre-lacteal feed	2007	5: Sixth 12 months of trial	1:Institutional or Home SBA delivery	1:Phase 2
D1122	29	0:Home non-SBA	1:Washed hands		1:Thread used	1: sterile instrument	1:Appropriate cord care	1:Wrapped	1:Breastfeeding	1:Not bathed in 6 hrs	1:Colostrum not discarded	1:No pre-lacteal feed	2006	4: Fifth 12 months of trial	0:Home non-SBA	1:Phase 2
D1123	27	0:Home non-SBA	0:Not washed hands		0:No thread		1:Appropriate cord care	1:Wrapped	0:No Breastfeeding	0:Bathed in 6 hrs	0:Colostrum discarded	1:No pre-lacteal feed	2007	5: Sixth 12 months of trial	0:Home non-SBA	1:Phase 2
D1124	29	0:Home non-SBA	1:Washed hands		1:Thread used	1: sterile instrument	1:Appropriate cord care	1:Wrapped	0:No Breastfeeding	1:Not bathed in 6 hrs	1:Colostrum not discarded	0:Pre-lacteal feed	2007	5: Sixth 12 months of trial	0:Home non-SBA	1:Phase 2
D1125	28	2:Institutional delivery	0:Not washed hands		1:Thread used			1:Wrapped	1:Breastfeeding	1:Not bathed in 6 hrs	1:Colostrum not discarded	1:No pre-lacteal feed	2008	6: Seventh 12 months of trial	1:Institutional or Home SBA delivery	1:Phase 2
D1126	27	0:Home non-SBA	0:Not washed hands		1:Thread used	1: sterile instrument	1:Appropriate cord care	1:Wrapped	0:No Breastfeeding	0:Bathed in 6 hrs	0:Colostrum discarded	1:No pre-lacteal feed	2006	5: Sixth 12 months of trial	0:Home non-SBA	1:Phase 2
D1127	28	2:Institutional delivery	0:Not washed hands		1:Thread used		1:Appropriate cord care	1:Wrapped	0:No Breastfeeding	0:Bathed in 6 hrs	1:Colostrum not discarded	1:No pre-lacteal feed	2007	5: Sixth 12 months of trial	1:Institutional or Home SBA delivery	1:Phase 2
D1128	28	0:Home non-SBA	0:Not washed hands		1:Thread used	0:Not steriled instrument	1:Appropriate cord care	1:Wrapped	0:No Breastfeeding	0:Bathed in 6 hrs	0:Colostrum discarded	1:No pre-lacteal feed	2008	6: Seventh 12 months of trial	0:Home non-SBA	1:Phase 2
D1129	28	0:Home non-SBA			1:Thread used	0:Not steriled instrument	1:Appropriate cord care	1:Wrapped	1:Breastfeeding	0:Bathed in 6 hrs	1:Colostrum not discarded	1:No pre-lacteal feed	2007	5: Sixth 12 months of trial	0:Home non-SBA	1:Phase 2
D1130	25	2:Institutional delivery	1:Washed hands		1:Thread used		1:Appropriate cord care	1:Wrapped	1:Breastfeeding	1:Not bathed in 6 hrs	1:Colostrum not discarded	0:Pre-lacteal feed	2007	5: Sixth 12 months of trial	1:Institutional or Home SBA delivery	1:Phase 2
D1131	27	0:Home non-SBA	1:Washed hands		1:Thread used	1: sterile instrument	1:Appropriate cord care	1:Wrapped	0:No Breastfeeding	0:Bathed in 6 hrs	1:Colostrum not discarded	0:Pre-lacteal feed	2005	3: Fourth 12 months of trial	0:Home non-SBA	1:Phase 2
D1132	25	2:Institutional delivery	1:Washed hands		1:Thread used		1:Appropriate cord care	1:Wrapped	1:Breastfeeding	1:Not bathed in 6 hrs	1:Colostrum not discarded	1:No pre-lacteal feed	2007	6: Seventh 12 months of trial	1:Institutional or Home SBA delivery	1:Phase 2
D1133	29	0:Home non-SBA	1:Washed hands		1:Thread used		1:Appropriate cord care	1:Wrapped	1:Breastfeeding	1:Not bathed in 6 hrs	1:Colostrum not discarded	1:No pre-lacteal feed	2006	4: Fifth 12 months of trial	0:Home non-SBA	1:Phase 2
D1134	27	0:Home non-SBA			0:No thread		1:Appropriate cord care	1:Wrapped	1:Breastfeeding	0:Bathed in 6 hrs	1:Colostrum not discarded	0:Pre-lacteal feed	2007	5: Sixth 12 months of trial	0:Home non-SBA	1:Phase 2
D1135	27	0:Home non-SBA	1:Washed hands	0:No CDK	1:Thread used	1: sterile instrument	1:Appropriate cord care	1:Wrapped	0:No Breastfeeding	1:Not bathed in 6 hrs	1:Colostrum not discarded	1:No pre-lacteal feed	2006	5: Sixth 12 months of trial	0:Home non-SBA	1:Phase 2
D1136	26	0:Home non-SBA		0:No CDK	1:Thread used	1: sterile instrument	1:Appropriate cord care	1:Wrapped	0:No Breastfeeding	0:Bathed in 6 hrs	1:Colostrum not discarded	1:No pre-lacteal feed	2006	4: Fifth 12 months of trial	0:Home non-SBA	1:Phase 2
D1137	25	0:Home non-SBA	1:Washed hands		0:No thread	1: sterile instrument	1:Appropriate cord care	1:Wrapped	1:Breastfeeding	0:Bathed in 6 hrs	1:Colostrum not discarded	1:No pre-lacteal feed	2007	5: Sixth 12 months of trial	0:Home non-SBA	1:Phase 2
D1138	30	2:Institutional delivery			1:Thread used			1:Wrapped	0:No Breastfeeding	1:Not bathed in 6 hrs	1:Colostrum not discarded	1:No pre-lacteal feed	2005	3: Fourth 12 months of trial	1:Institutional or Home SBA delivery	1:Phase 2
D1139	27	0:Home non-SBA	0:Not washed hands		1:Thread used	1: sterile instrument	0:Inappropriate cord care	1:Wrapped	1:Breastfeeding	1:Not bathed in 6 hrs	0:Colostrum discarded	0:Pre-lacteal feed	2006	4: Fifth 12 months of trial	0:Home non-SBA	1:Phase 2
D1140	25	2:Institutional delivery	1:Washed hands		1:Thread used		1:Appropriate cord care	1:Wrapped	1:Breastfeeding	1:Not bathed in 6 hrs	1:Colostrum not discarded	1:No pre-lacteal feed	2007	5: Sixth 12 months of trial	1:Institutional or Home SBA delivery	1:Phase 2
D1141	29	0:Home non-SBA	0:Not washed hands		1:Thread used		1:Appropriate cord care	1:Wrapped	0:No Breastfeeding	0:Bathed in 6 hrs	1:Colostrum not discarded	1:No pre-lacteal feed	2005	4: Fifth 12 months of trial	0:Home non-SBA	1:Phase 2
D1142	28	0:Home non-SBA	1:Washed hands	1:CDK used	1:Thread used	1: sterile instrument	1:Appropriate cord care	1:Wrapped	0:No Breastfeeding	1:Not bathed in 6 hrs	1:Colostrum not discarded	0:Pre-lacteal feed	2006	4: Fifth 12 months of trial	0:Home non-SBA	1:Phase 2
D1143	27	2:Institutional delivery	1:Washed hands	1:CDK used	1:Thread used	1: sterile instrument	1:Appropriate cord care	1:Wrapped	0:No Breastfeeding	1:Not bathed in 6 hrs	0:Colostrum discarded	1:No pre-lacteal feed	2007	5: Sixth 12 months of trial	1:Institutional or Home SBA delivery	1:Phase 2
D1144	27	2:Institutional delivery			1:Thread used		1:Appropriate cord care	1:Wrapped	1:Breastfeeding	1:Not bathed in 6 hrs	0:Colostrum discarded	0:Pre-lacteal feed	2005	4: Fifth 12 months of trial	1:Institutional or Home SBA delivery	1:Phase 2
D1145	27	2:Institutional delivery	1:Washed hands	1:CDK used	1:Thread used	1: sterile instrument	1:Appropriate cord care	1:Wrapped	0:No Breastfeeding	1:Not bathed in 6 hrs	1:Colostrum not discarded	0:Pre-lacteal feed	2007	5: Sixth 12 months of trial	1:Institutional or Home SBA delivery	1:Phase 2
D1146	30	0:Home non-SBA	1:Washed hands		1:Thread used	0:Not steriled instrument	1:Appropriate cord care	1:Wrapped	0:No Breastfeeding	0:Bathed in 6 hrs	1:Colostrum not discarded	1:No pre-lacteal feed	2005	3: Fourth 12 months of trial	0:Home non-SBA	1:Phase 2
D1147	27	0:Home non-SBA	0:Not washed hands	0:No CDK	1:Thread used	1: sterile instrument	1:Appropriate cord care	1:Wrapped	0:No Breastfeeding	0:Bathed in 6 hrs	1:Colostrum not discarded	0:Pre-lacteal feed	2006	4: Fifth 12 months of trial	0:Home non-SBA	1:Phase 2
D1148	30	0:Home non-SBA	0:Not washed hands		1:Thread used	0:Not steriled instrument	1:Appropriate cord care	1:Wrapped	1:Breastfeeding	0:Bathed in 6 hrs	0:Colostrum discarded	1:No pre-lacteal feed	2006	4: Fifth 12 months of trial	0:Home non-SBA	1:Phase 2
D1149	28	2:Institutional delivery	0:Not washed hands		1:Thread used		1:Appropriate cord care	1:Wrapped	0:No Breastfeeding	1:Not bathed in 6 hrs	1:Colostrum not discarded	1:No pre-lacteal feed	2007	6: Seventh 12 months of trial	1:Institutional or Home SBA delivery	1:Phase 2
D1150	28	2:Institutional delivery		0:No CDK	1:Thread used			1:Wrapped	0:No Breastfeeding	1:Not bathed in 6 hrs	1:Colostrum not discarded	1:No pre-lacteal feed	2006	4: Fifth 12 months of trial	1:Institutional or Home SBA delivery	1:Phase 2
D1151	29	0:Home non-SBA	1:Washed hands		1:Thread used	0:Not steriled instrument	1:Appropriate cord care	0:Not wrapped	1:Breastfeeding	0:Bathed in 6 hrs	1:Colostrum not discarded	1:No pre-lacteal feed	2006	4: Fifth 12 months of trial	0:Home non-SBA	1:Phase 2
D1152	30	0:Home non-SBA	1:Washed hands		1:Thread used	1: sterile instrument	0:Inappropriate cord care	0:Not wrapped	0:No Breastfeeding	0:Bathed in 6 hrs	1:Colostrum not discarded	0:Pre-lacteal feed	2006	4: Fifth 12 months of trial	0:Home non-SBA	1:Phase 2
D1153	27	0:Home non-SBA			1:Thread used	0:Not steriled instrument	1:Appropriate cord care	0:Not wrapped	1:Breastfeeding	0:Bathed in 6 hrs	1:Colostrum not discarded	1:No pre-lacteal feed	2006	5: Sixth 12 months of trial	0:Home non-SBA	1:Phase 2
D1154	28	0:Home non-SBA	1:Washed hands		1:Thread used	1: sterile instrument	1:Appropriate cord care	0:Not wrapped	0:No Breastfeeding	1:Not bathed in 6 hrs	1:Colostrum not discarded	1:No pre-lacteal feed	2006	4: Fifth 12 months of trial	0:Home non-SBA	1:Phase 2
D1155	27	2:Institutional delivery	1:Washed hands	1:CDK used	1:Thread used	1: sterile instrument	0:Inappropriate cord care	0:Not wrapped	1:Breastfeeding	1:Not bathed in 6 hrs	0:Colostrum discarded	0:Pre-lacteal feed	2006	4: Fifth 12 months of trial	1:Institutional or Home SBA delivery	1:Phase 2
D1156	27	0:Home non-SBA	0:Not washed hands		1:Thread used	1: sterile instrument	1:Appropriate cord care	0:Not wrapped	0:No Breastfeeding	0:Bathed in 6 hrs	0:Colostrum discarded	1:No pre-lacteal feed	2006	5: Sixth 12 months of trial	0:Home non-SBA	1:Phase 2
D1157	26	0:Home non-SBA	1:Washed hands	1:CDK used	1:Thread used	1: sterile instrument	1:Appropriate cord care	0:Not wrapped	1:Breastfeeding	1:Not bathed in 6 hrs	1:Colostrum not discarded	0:Pre-lacteal feed	2007	5: Sixth 12 months of trial	0:Home non-SBA	1:Phase 2
D1158	27	0:Home non-SBA	0:Not washed hands	0:No CDK	1:Thread used	0:Not steriled instrument	1:Appropriate cord care	0:Not wrapped	0:No Breastfeeding	0:Bathed in 6 hrs	1:Colostrum not discarded	1:No pre-lacteal feed	2006	5: Sixth 12 months of trial	0:Home non-SBA	1:Phase 2
D1159	27	0:Home non-SBA			1:Thread used	1: sterile instrument	1:Appropriate cord care	0:Not wrapped	0:No Breastfeeding	0:Bathed in 6 hrs	1:Colostrum not discarded	1:No pre-lacteal feed	2006	4: Fifth 12 months of trial	0:Home non-SBA	1:Phase 2
D1160	30	0:Home non-SBA	0:Not washed hands	0:No CDK	1:Thread used	0:Not steriled instrument	1:Appropriate cord care	0:Not wrapped	0:No Breastfeeding	0:Bathed in 6 hrs	1:Colostrum not discarded	1:No pre-lacteal feed	2005	3: Fourth 12 months of trial	0:Home non-SBA	1:Phase 2
D1161	25	0:Home non-SBA	1:Washed hands		1:Thread used	1: sterile instrument	1:Appropriate cord care	0:Not wrapped	0:No Breastfeeding	0:Bathed in 6 hrs	1:Colostrum not discarded	0:Pre-lacteal feed	2005	4: Fifth 12 months of trial	0:Home non-SBA	1:Phase 2
D1162	25	0:Home non-SBA	1:Washed hands		1:Thread used	1: sterile instrument	1:Appropriate cord care	0:Not wrapped	1:Breastfeeding	1:Not bathed in 6 hrs	1:Colostrum not discarded	1:No pre-lacteal feed	2005	4: Fifth 12 months of trial	0:Home non-SBA	1:Phase 2
D1163	30	0:Home non-SBA	1:Washed hands		1:Thread used	0:Not steriled instrument	0:Inappropriate cord care	0:Not wrapped	0:No Breastfeeding	0:Bathed in 6 hrs	0:Colostrum discarded	1:No pre-lacteal feed	2007	5: Sixth 12 months of trial	0:Home non-SBA	1:Phase 2
D1164	29	0:Home non-SBA	0:Not washed hands		1:Thread used	0:Not steriled instrument	1:Appropriate cord care	0:Not wrapped	1:Breastfeeding	0:Bathed in 6 hrs	1:Colostrum not discarded	1:No pre-lacteal feed	2006	4: Fifth 12 months of trial	0:Home non-SBA	1:Phase 2
D1165	26	0:Home non-SBA	0:Not washed hands		1:Thread used	0:Not steriled instrument	0:Inappropriate cord care	0:Not wrapped	0:No Breastfeeding	1:Not bathed in 6 hrs	1:Colostrum not discarded	1:No pre-lacteal feed	2006	4: Fifth 12 months of trial	0:Home non-SBA	1:Phase 2
D1166	27	0:Home non-SBA	0:Not washed hands		1:Thread used	1: sterile instrument	0:Inappropriate cord care	0:Not wrapped	0:No Breastfeeding	0:Bathed in 6 hrs	0:Colostrum discarded	0:Pre-lacteal feed	2007	5: Sixth 12 months of trial	0:Home non-SBA	1:Phase 2
D1167	25	0:Home non-SBA	1:Washed hands		0:No thread	0:Not steriled instrument	1:Appropriate cord care	0:Not wrapped	0:No Breastfeeding	1:Not bathed in 6 hrs	1:Colostrum not discarded	1:No pre-lacteal feed	2006	4: Fifth 12 months of trial	0:Home non-SBA	1:Phase 2
D1168	27	0:Home non-SBA	0:Not washed hands		1:Thread used	1: sterile instrument	1:Appropriate cord care	0:Not wrapped	1:Breastfeeding	1:Not bathed in 6 hrs	1:Colostrum not discarded	1:No pre-lacteal feed	2006	4: Fifth 12 months of trial	0:Home non-SBA	1:Phase 2
D1169	28	0:Home non-SBA	0:Not washed hands		1:Thread used	0:Not steriled instrument	1:Appropriate cord care	0:Not wrapped	1:Breastfeeding	0:Bathed in 6 hrs	0:Colostrum discarded	1:No pre-lacteal feed	2007	5: Sixth 12 months of trial	0:Home non-SBA	1:Phase 2
D1170	28	2:Institutional delivery			1:Thread used		0:Inappropriate cord care	0:Not wrapped	0:No Breastfeeding	1:Not bathed in 6 hrs	0:Colostrum discarded	1:No pre-lacteal feed	2006	4: Fifth 12 months of trial	1:Institutional or Home SBA delivery	1:Phase 2
D1171	27	0:Home non-SBA	0:Not washed hands		1:Thread used	1: sterile instrument	1:Appropriate cord care	0:Not wrapped	1:Breastfeeding	0:Bathed in 6 hrs	1:Colostrum not discarded	1:No pre-lacteal feed	2007	5: Sixth 12 months of trial	0:Home non-SBA	1:Phase 2
D1172	25	2:Institutional delivery	1:Washed hands		1:Thread used		1:Appropriate cord care	0:Not wrapped	1:Breastfeeding	1:Not bathed in 6 hrs	1:Colostrum not discarded	1:No pre-lacteal feed	2005	3: Fourth 12 months of trial	1:Institutional or Home SBA delivery	1:Phase 2
D1173	25	0:Home non-SBA	1:Washed hands	0:No CDK	1:Thread used	0:Not steriled instrument	1:Appropriate cord care	0:Not wrapped	1:Breastfeeding	0:Bathed in 6 hrs	1:Colostrum not discarded	1:No pre-lacteal feed	2006	4: Fifth 12 months of trial	0:Home non-SBA	1:Phase 2
D1174	28	2:Institutional delivery			1:Thread used	1: sterile instrument	1:Appropriate cord care	0:Not wrapped	0:No Breastfeeding	1:Not bathed in 6 hrs	1:Colostrum not discarded	1:No pre-lacteal feed	2007	5: Sixth 12 months of trial	1:Institutional or Home SBA delivery	1:Phase 2
D1175	26	0:Home non-SBA	1:Washed hands	0:No CDK	1:Thread used	0:Not steriled instrument	1:Appropriate cord care	0:Not wrapped	1:Breastfeeding	0:Bathed in 6 hrs	1:Colostrum not discarded	0:Pre-lacteal feed	2008	6: Seventh 12 months of trial	0:Home non-SBA	1:Phase 2
D1176	29	0:Home non-SBA	0:Not washed hands		1:Thread used	0:Not steriled instrument	1:Appropriate cord care	0:Not wrapped	1:Breastfeeding	0:Bathed in 6 hrs	1:Colostrum not discarded	1:No pre-lacteal feed	2006	5: Sixth 12 months of trial	0:Home non-SBA	1:Phase 2
D1177	25	0:Home non-SBA	1:Washed hands	0:No CDK	1:Thread used	1: sterile instrument	1:Appropriate cord care	0:Not wrapped	0:No Breastfeeding	1:Not bathed in 6 hrs	1:Colostrum not discarded	1:No pre-lacteal feed	2006	5: Sixth 12 months of trial	0:Home non-SBA	1:Phase 2
D1178	27	0:Home non-SBA		0:No CDK	1:Thread used	1: sterile instrument	1:Appropriate cord care	0:Not wrapped	1:Breastfeeding	0:Bathed in 6 hrs	1:Colostrum not discarded	1:No pre-lacteal feed	2006	4: Fifth 12 months of trial	0:Home non-SBA	1:Phase 2
D1179	28	0:Home non-SBA	0:Not washed hands		1:Thread used	0:Not steriled instrument	1:Appropriate cord care	0:Not wrapped	1:Breastfeeding	0:Bathed in 6 hrs	1:Colostrum not discarded	0:Pre-lacteal feed	2007	5: Sixth 12 months of trial	0:Home non-SBA	1:Phase 2
D1180	29	0:Home non-SBA	1:Washed hands		0:No thread		1:Appropriate cord care	0:Not wrapped	1:Breastfeeding	0:Bathed in 6 hrs	0:Colostrum discarded	1:No pre-lacteal feed	2006	4: Fifth 12 months of trial	0:Home non-SBA	1:Phase 2
D1181	25	2:Institutional delivery	1:Washed hands		1:Thread used		1:Appropriate cord care	0:Not wrapped	0:No Breastfeeding	1:Not bathed in 6 hrs	1:Colostrum not discarded	1:No pre-lacteal feed	2007	5: Sixth 12 months of trial	1:Institutional or Home SBA delivery	1:Phase 2
D1182	29	0:Home non-SBA	1:Washed hands		1:Thread used	0:Not steriled instrument	1:Appropriate cord care	0:Not wrapped	1:Breastfeeding	0:Bathed in 6 hrs	1:Colostrum not discarded	1:No pre-lacteal feed	2006	4: Fifth 12 months of trial	0:Home non-SBA	1:Phase 2
D1183	28	0:Home non-SBA	1:Washed hands	1:CDK used	1:Thread used	1: sterile instrument	1:Appropriate cord care	0:Not wrapped	1:Breastfeeding	1:Not bathed in 6 hrs	1:Colostrum not discarded	1:No pre-lacteal feed	2008	6: Seventh 12 months of trial	0:Home non-SBA	1:Phase 2
D1184	25	2:Institutional delivery	1:Washed hands	0:No CDK	1:Thread used		1:Appropriate cord care	0:Not wrapped	1:Breastfeeding	1:Not bathed in 6 hrs	1:Colostrum not discarded	1:No pre-lacteal feed	2006	4: Fifth 12 months of trial	1:Institutional or Home SBA delivery	1:Phase 2
D1185	25	0:Home non-SBA	1:Washed hands		1:Thread used		0:Inappropriate cord care	0:Not wrapped	1:Breastfeeding	1:Not bathed in 6 hrs	1:Colostrum not discarded	1:No pre-lacteal feed	2007	5: Sixth 12 months of trial	0:Home non-SBA	1:Phase 2
D1186	27	0:Home non-SBA	0:Not washed hands		0:No thread		1:Appropriate cord care	0:Not wrapped	0:No Breastfeeding	0:Bathed in 6 hrs	0:Colostrum discarded	1:No pre-lacteal feed	2006	4: Fifth 12 months of trial	0:Home non-SBA	1:Phase 2
D1187	30	0:Home non-SBA	1:Washed hands	1:CDK used	1:Thread used	1: sterile instrument	1:Appropriate cord care	0:Not wrapped	0:No Breastfeeding	1:Not bathed in 6 hrs	1:Colostrum not discarded	1:No pre-lacteal feed	2007	5: Sixth 12 months of trial	0:Home non-SBA	1:Phase 2
D1188	30	0:Home non-SBA	0:Not washed hands	1:CDK used	1:Thread used	1: sterile instrument	0:Inappropriate cord care	0:Not wrapped	0:No Breastfeeding	1:Not bathed in 6 hrs	1:Colostrum not discarded	1:No pre-lacteal feed	2005	4: Fifth 12 months of trial	0:Home non-SBA	1:Phase 2
D1189	25	2:Institutional delivery	1:Washed hands	0:No CDK	1:Thread used		1:Appropriate cord care	0:Not wrapped	0:No Breastfeeding	1:Not bathed in 6 hrs	1:Colostrum not discarded	0:Pre-lacteal feed	2006	5: Sixth 12 months of trial	1:Institutional or Home SBA delivery	1:Phase 2
D1190	25	0:Home non-SBA	1:Washed hands		1:Thread used		1:Appropriate cord care	0:Not wrapped	0:No Breastfeeding	0:Bathed in 6 hrs	0:Colostrum discarded	1:No pre-lacteal feed	2007	5: Sixth 12 months of trial	0:Home non-SBA	1:Phase 2
D1191	25	0:Home non-SBA	1:Washed hands		1:Thread used	1: sterile instrument	1:Appropriate cord care	0:Not wrapped	1:Breastfeeding	1:Not bathed in 6 hrs	1:Colostrum not discarded	1:No pre-lacteal feed	2007	5: Sixth 12 months of trial	0:Home non-SBA	1:Phase 2
D1192	25	2:Institutional delivery	1:Washed hands		1:Thread used			0:Not wrapped	1:Breastfeeding	1:Not bathed in 6 hrs	1:Colostrum not discarded	1:No pre-lacteal feed	2005	4: Fifth 12 months of trial	1:Institutional or Home SBA delivery	1:Phase 2
D1193	27	2:Institutional delivery	1:Washed hands	1:CDK used	1:Thread used	1: sterile instrument	1:Appropriate cord care	0:Not wrapped	0:No Breastfeeding	1:Not bathed in 6 hrs	0:Colostrum discarded	0:Pre-lacteal feed	2007	5: Sixth 12 months of trial	1:Institutional or Home SBA delivery	1:Phase 2
D1194	28	0:Home non-SBA	1:Washed hands	0:No CDK	1:Thread used	1: sterile instrument	1:Appropriate cord care	0:Not wrapped	0:No Breastfeeding	0:Bathed in 6 hrs	1:Colostrum not discarded	1:No pre-lacteal feed	2005	4: Fifth 12 months of trial	0:Home non-SBA	1:Phase 2
D1195	27	2:Institutional delivery	1:Washed hands	1:CDK used	1:Thread used	1: sterile instrument	1:Appropriate cord care	0:Not wrapped	1:Breastfeeding	1:Not bathed in 6 hrs	0:Colostrum discarded	1:No pre-lacteal feed	2007	5: Sixth 12 months of trial	1:Institutional or Home SBA delivery	1:Phase 2
D1196	26	0:Home non-SBA	1:Washed hands		1:Thread used	0:Not steriled instrument	1:Appropriate cord care	0:Not wrapped	1:Breastfeeding	0:Bathed in 6 hrs	0:Colostrum discarded	1:No pre-lacteal feed	2006	4: Fifth 12 months of trial	0:Home non-SBA	1:Phase 2
D1197	27	0:Home non-SBA	0:Not washed hands		0:No thread		1:Appropriate cord care	0:Not wrapped	0:No Breastfeeding	0:Bathed in 6 hrs	1:Colostrum not discarded	1:No pre-lacteal feed	2007	5: Sixth 12 months of trial	0:Home non-SBA	1:Phase 2
D1198	28	0:Home non-SBA	1:Washed hands		1:Thread used	1: sterile instrument	1:Appropriate cord care	0:Not wrapped	0:No Breastfeeding	0:Bathed in 6 hrs	1:Colostrum not discarded	1:No pre-lacteal feed	2005	4: Fifth 12 months of trial	0:Home non-SBA	1:Phase 2
D1199	25	0:Home non-SBA	1:Washed hands		1:Thread used	1: sterile instrument	1:Appropriate cord care	0:Not wrapped	0:No Breastfeeding	1:Not bathed in 6 hrs	1:Colostrum not discarded	1:No pre-lacteal feed	2005	4: Fifth 12 months of trial	0:Home non-SBA	1:Phase 2
D1200	30	0:Home non-SBA	0:Not washed hands		1:Thread used	0:Not steriled instrument	0:Inappropriate cord care	0:Not wrapped	1:Breastfeeding	0:Bathed in 6 hrs	1:Colostrum not discarded	1:No pre-lacteal feed	2006	5: Sixth 12 months of trial	0:Home non-SBA	1:Phase 2
D1201	25	0:Home non-SBA			0:No thread	0:Not steriled instrument	1:Appropriate cord care	0:Not wrapped	1:Breastfeeding	1:Not bathed in 6 hrs	1:Colostrum not discarded	1:No pre-lacteal feed	2006	4: Fifth 12 months of trial	0:Home non-SBA	1:Phase 2
D1202	25	0:Home non-SBA	1:Washed hands		1:Thread used	0:Not steriled instrument	1:Appropriate cord care	0:Not wrapped	1:Breastfeeding	0:Bathed in 6 hrs	0:Colostrum discarded	1:No pre-lacteal feed	2007	5: Sixth 12 months of trial	0:Home non-SBA	1:Phase 2
D1203	28	0:Home non-SBA	1:Washed hands		1:Thread used	1: sterile instrument	1:Appropriate cord care	0:Not wrapped	0:No Breastfeeding	1:Not bathed in 6 hrs	1:Colostrum not discarded	1:No pre-lacteal feed	2007	5: Sixth 12 months of trial	0:Home non-SBA	1:Phase 2
D1204	26	0:Home non-SBA	1:Washed hands	0:No CDK	1:Thread used	0:Not steriled instrument	1:Appropriate cord care	0:Not wrapped	0:No Breastfeeding	0:Bathed in 6 hrs	1:Colostrum not discarded	1:No pre-lacteal feed	2006	4: Fifth 12 months of trial	0:Home non-SBA	1:Phase 2
D1205	27	0:Home non-SBA			0:No thread		1:Appropriate cord care	0:Not wrapped	0:No Breastfeeding	0:Bathed in 6 hrs	0:Colostrum discarded	1:No pre-lacteal feed	2006	5: Sixth 12 months of trial	0:Home non-SBA	1:Phase 2
D1206	25	0:Home non-SBA	0:Not washed hands		1:Thread used	1: sterile instrument	1:Appropriate cord care	0:Not wrapped	0:No Breastfeeding	0:Bathed in 6 hrs	1:Colostrum not discarded	1:No pre-lacteal feed	2005	3: Fourth 12 months of trial	0:Home non-SBA	1:Phase 2
D1207	25	0:Home non-SBA	1:Washed hands	0:No CDK	1:Thread used	1: sterile instrument	1:Appropriate cord care	0:Not wrapped	0:No Breastfeeding	0:Bathed in 6 hrs	1:Colostrum not discarded	0:Pre-lacteal feed	2006	5: Sixth 12 months of trial	0:Home non-SBA	1:Phase 2
D1208	29	0:Home non-SBA	1:Washed hands		0:No thread		0:Inappropriate cord care	0:Not wrapped	1:Breastfeeding	0:Bathed in 6 hrs	1:Colostrum not discarded	1:No pre-lacteal feed	2006	4: Fifth 12 months of trial	0:Home non-SBA	1:Phase 2
D1209	25	0:Home non-SBA			0:No thread	0:Not steriled instrument	1:Appropriate cord care	0:Not wrapped	0:No Breastfeeding	0:Bathed in 6 hrs	0:Colostrum discarded	1:No pre-lacteal feed	2007	5: Sixth 12 months of trial	0:Home non-SBA	1:Phase 2
D1210	28	0:Home non-SBA			1:Thread used		1:Appropriate cord care	0:Not wrapped	1:Breastfeeding	0:Bathed in 6 hrs	1:Colostrum not discarded	1:No pre-lacteal feed	2006	4: Fifth 12 months of trial	0:Home non-SBA	1:Phase 2
D1211	29	0:Home non-SBA	0:Not washed hands		1:Thread used		1:Appropriate cord care	0:Not wrapped	1:Breastfeeding	0:Bathed in 6 hrs	0:Colostrum discarded	1:No pre-lacteal feed	2007	6: Seventh 12 months of trial	0:Home non-SBA	1:Phase 2
D1212	27	0:Home non-SBA	0:Not washed hands	0:No CDK	1:Thread used	0:Not steriled instrument	1:Appropriate cord care	0:Not wrapped	0:No Breastfeeding	0:Bathed in 6 hrs	1:Colostrum not discarded	0:Pre-lacteal feed	2006	4: Fifth 12 months of trial	0:Home non-SBA	1:Phase 2
D1213	25	0:Home non-SBA	1:Washed hands		1:Thread used	0:Not steriled instrument	1:Appropriate cord care	0:Not wrapped	0:No Breastfeeding	0:Bathed in 6 hrs	1:Colostrum not discarded	1:No pre-lacteal feed	2007	5: Sixth 12 months of trial	0:Home non-SBA	1:Phase 2
D1214	25	0:Home non-SBA	1:Washed hands	0:No CDK	0:No thread		1:Appropriate cord care	0:Not wrapped	0:No Breastfeeding	1:Not bathed in 6 hrs	1:Colostrum not discarded	1:No pre-lacteal feed	2007	5: Sixth 12 months of trial	0:Home non-SBA	1:Phase 2
D1215	27	0:Home non-SBA	1:Washed hands		1:Thread used	1: sterile instrument	1:Appropriate cord care	0:Not wrapped	1:Breastfeeding	1:Not bathed in 6 hrs	1:Colostrum not discarded	1:No pre-lacteal feed	2007	5: Sixth 12 months of trial	0:Home non-SBA	1:Phase 2
D1216	25	2:Institutional delivery	1:Washed hands		1:Thread used		1:Appropriate cord care	0:Not wrapped	0:No Breastfeeding	1:Not bathed in 6 hrs	1:Colostrum not discarded	1:No pre-lacteal feed	2006	5: Sixth 12 months of trial	1:Institutional or Home SBA delivery	1:Phase 2
D1217	27	0:Home non-SBA	0:Not washed hands		1:Thread used	1: sterile instrument	1:Appropriate cord care	0:Not wrapped	0:No Breastfeeding	0:Bathed in 6 hrs	1:Colostrum not discarded	1:No pre-lacteal feed	2006	5: Sixth 12 months of trial	0:Home non-SBA	1:Phase 2
D1218	27	0:Home non-SBA	0:Not washed hands		1:Thread used	1: sterile instrument	1:Appropriate cord care	0:Not wrapped	0:No Breastfeeding	0:Bathed in 6 hrs	1:Colostrum not discarded	1:No pre-lacteal feed	2006	4: Fifth 12 months of trial	0:Home non-SBA	1:Phase 2
D1219	28	0:Home non-SBA	1:Washed hands		1:Thread used	1: sterile instrument	1:Appropriate cord care	0:Not wrapped	1:Breastfeeding	0:Bathed in 6 hrs	1:Colostrum not discarded	1:No pre-lacteal feed	2007	5: Sixth 12 months of trial	0:Home non-SBA	1:Phase 2
D1220	25	0:Home non-SBA	1:Washed hands	0:No CDK	0:No thread		1:Appropriate cord care	0:Not wrapped	1:Breastfeeding	0:Bathed in 6 hrs	0:Colostrum discarded	1:No pre-lacteal feed	2007	5: Sixth 12 months of trial	0:Home non-SBA	1:Phase 2
D1221	25	0:Home non-SBA	0:Not washed hands	0:No CDK	1:Thread used	0:Not steriled instrument	1:Appropriate cord care	0:Not wrapped	1:Breastfeeding	0:Bathed in 6 hrs	0:Colostrum discarded	1:No pre-lacteal feed	2005	3: Fourth 12 months of trial	0:Home non-SBA	1:Phase 2
D1222	29	0:Home non-SBA	1:Washed hands		1:Thread used	1: sterile instrument	1:Appropriate cord care	0:Not wrapped	1:Breastfeeding	0:Bathed in 6 hrs	1:Colostrum not discarded	1:No pre-lacteal feed	2006	5: Sixth 12 months of trial	0:Home non-SBA	1:Phase 2
D1223	29	0:Home non-SBA	1:Washed hands		1:Thread used	0:Not steriled instrument	1:Appropriate cord care	0:Not wrapped	0:No Breastfeeding	0:Bathed in 6 hrs	1:Colostrum not discarded	1:No pre-lacteal feed	2006	5: Sixth 12 months of trial	0:Home non-SBA	1:Phase 2
D1224	30	0:Home non-SBA	0:Not washed hands		1:Thread used	1: sterile instrument	1:Appropriate cord care	0:Not wrapped	1:Breastfeeding	0:Bathed in 6 hrs	1:Colostrum not discarded	1:No pre-lacteal feed	2005	4: Fifth 12 months of trial	0:Home non-SBA	1:Phase 2
D1225	27	0:Home non-SBA	0:Not washed hands		1:Thread used	1: sterile instrument	1:Appropriate cord care	0:Not wrapped	0:No Breastfeeding	1:Not bathed in 6 hrs	0:Colostrum discarded	1:No pre-lacteal feed	2006	4: Fifth 12 months of trial	0:Home non-SBA	1:Phase 2
D1226	30	0:Home non-SBA			1:Thread used			0:Not wrapped	0:No Breastfeeding	1:Not bathed in 6 hrs	1:Colostrum not discarded	1:No pre-lacteal feed	2007	5: Sixth 12 months of trial	0:Home non-SBA	1:Phase 2
D1227	27	0:Home non-SBA	1:Washed hands		1:Thread used	1: sterile instrument	1:Appropriate cord care	0:Not wrapped	1:Breastfeeding	1:Not bathed in 6 hrs	0:Colostrum discarded	0:Pre-lacteal feed	2005	4: Fifth 12 months of trial	0:Home non-SBA	1:Phase 2
D1228	27	0:Home non-SBA	0:Not washed hands	0:No CDK	1:Thread used	1: sterile instrument	1:Appropriate cord care	0:Not wrapped	0:No Breastfeeding	0:Bathed in 6 hrs	1:Colostrum not discarded	0:Pre-lacteal feed	2006	4: Fifth 12 months of trial	0:Home non-SBA	1:Phase 2
D1229	26	0:Home non-SBA	1:Washed hands		1:Thread used	1: sterile instrument	0:Inappropriate cord care	0:Not wrapped	0:No Breastfeeding	0:Bathed in 6 hrs	1:Colostrum not discarded	1:No pre-lacteal feed	2006	4: Fifth 12 months of trial	0:Home non-SBA	1:Phase 2
D1230	30	0:Home non-SBA	1:Washed hands		1:Thread used		1:Appropriate cord care	0:Not wrapped	1:Breastfeeding	0:Bathed in 6 hrs	0:Colostrum discarded	1:No pre-lacteal feed	2006	4: Fifth 12 months of trial	0:Home non-SBA	1:Phase 2
D1231	27	0:Home non-SBA	0:Not washed hands		0:No thread		1:Appropriate cord care	0:Not wrapped	1:Breastfeeding	0:Bathed in 6 hrs	0:Colostrum discarded	1:No pre-lacteal feed	2005	4: Fifth 12 months of trial	0:Home non-SBA	1:Phase 2
D1232	30	0:Home non-SBA			1:Thread used	0:Not steriled instrument	0:Inappropriate cord care	0:Not wrapped	1:Breastfeeding	0:Bathed in 6 hrs	1:Colostrum not discarded	1:No pre-lacteal feed	2006	4: Fifth 12 months of trial	0:Home non-SBA	1:Phase 2
D1233	27	2:Institutional delivery	1:Washed hands	1:CDK used	1:Thread used	1: sterile instrument	1:Appropriate cord care	0:Not wrapped	0:No Breastfeeding	1:Not bathed in 6 hrs	0:Colostrum discarded	0:Pre-lacteal feed	2006	4: Fifth 12 months of trial	1:Institutional or Home SBA delivery	1:Phase 2
D1234	27	2:Institutional delivery	1:Washed hands	1:CDK used	1:Thread used	1: sterile instrument	1:Appropriate cord care	0:Not wrapped	1:Breastfeeding	1:Not bathed in 6 hrs	0:Colostrum discarded	1:No pre-lacteal feed	2005	3: Fourth 12 months of trial	1:Institutional or Home SBA delivery	1:Phase 2
D1235	28	1:Home SBA			1:Thread used		1:Appropriate cord care	0:Not wrapped	0:No Breastfeeding	1:Not bathed in 6 hrs	0:Colostrum discarded	1:No pre-lacteal feed	2006	4: Fifth 12 months of trial	1:Institutional or Home SBA delivery	1:Phase 2
D1236	25	0:Home non-SBA	1:Washed hands		0:No thread		1:Appropriate cord care	0:Not wrapped	1:Breastfeeding	0:Bathed in 6 hrs	0:Colostrum discarded	1:No pre-lacteal feed	2007	5: Sixth 12 months of trial	0:Home non-SBA	1:Phase 2
D1237	27	0:Home non-SBA			0:No thread		1:Appropriate cord care	0:Not wrapped	1:Breastfeeding	0:Bathed in 6 hrs	0:Colostrum discarded	1:No pre-lacteal feed	2007	5: Sixth 12 months of trial	0:Home non-SBA	1:Phase 2
D1238	29	0:Home non-SBA	0:Not washed hands		1:Thread used		0:Inappropriate cord care	0:Not wrapped	0:No Breastfeeding	1:Not bathed in 6 hrs	0:Colostrum discarded	1:No pre-lacteal feed	2007	6: Seventh 12 months of trial	0:Home non-SBA	1:Phase 2
D1239	25	0:Home non-SBA	0:Not washed hands		0:No thread		1:Appropriate cord care	0:Not wrapped	0:No Breastfeeding	0:Bathed in 6 hrs	0:Colostrum discarded	1:No pre-lacteal feed	2007	5: Sixth 12 months of trial	0:Home non-SBA	1:Phase 2
D1240	27	0:Home non-SBA	0:Not washed hands		1:Thread used	0:Not steriled instrument	1:Appropriate cord care	0:Not wrapped	0:No Breastfeeding	0:Bathed in 6 hrs	0:Colostrum discarded	1:No pre-lacteal feed	2005	4: Fifth 12 months of trial	0:Home non-SBA	1:Phase 2
D1241	25	0:Home non-SBA	1:Washed hands		1:Thread used	1: sterile instrument	1:Appropriate cord care	0:Not wrapped	1:Breastfeeding	0:Bathed in 6 hrs	0:Colostrum discarded	0:Pre-lacteal feed	2007	5: Sixth 12 months of trial	0:Home non-SBA	1:Phase 2
D1242	28	0:Home non-SBA			1:Thread used	0:Not steriled instrument	1:Appropriate cord care	0:Not wrapped	0:No Breastfeeding	0:Bathed in 6 hrs	1:Colostrum not discarded	1:No pre-lacteal feed	2007	5: Sixth 12 months of trial	0:Home non-SBA	1:Phase 2
D1243	26	0:Home non-SBA	0:Not washed hands		1:Thread used	0:Not steriled instrument	0:Inappropriate cord care	0:Not wrapped	0:No Breastfeeding	0:Bathed in 6 hrs	1:Colostrum not discarded	1:No pre-lacteal feed	2006	4: Fifth 12 months of trial	0:Home non-SBA	1:Phase 2
D1244	30	0:Home non-SBA	1:Washed hands		1:Thread used	1: sterile instrument	0:Inappropriate cord care	0:Not wrapped	0:No Breastfeeding	1:Not bathed in 6 hrs	1:Colostrum not discarded	0:Pre-lacteal feed	2005	4: Fifth 12 months of trial	0:Home non-SBA	1:Phase 2
D1245	29	0:Home non-SBA	0:Not washed hands		1:Thread used		0:Inappropriate cord care	0:Not wrapped	1:Breastfeeding	0:Bathed in 6 hrs	1:Colostrum not discarded	1:No pre-lacteal feed	2007	5: Sixth 12 months of trial	0:Home non-SBA	1:Phase 2
D1246	25	0:Home non-SBA	1:Washed hands		1:Thread used	1: sterile instrument	1:Appropriate cord care	0:Not wrapped	1:Breastfeeding	1:Not bathed in 6 hrs	1:Colostrum not discarded	1:No pre-lacteal feed	2005	4: Fifth 12 months of trial	0:Home non-SBA	1:Phase 2
D1247	27	0:Home non-SBA	1:Washed hands		1:Thread used	1: sterile instrument	0:Inappropriate cord care	0:Not wrapped	0:No Breastfeeding	0:Bathed in 6 hrs	0:Colostrum discarded	1:No pre-lacteal feed	2005	3: Fourth 12 months of trial	0:Home non-SBA	1:Phase 2
D1248	29	0:Home non-SBA	1:Washed hands		1:Thread used	0:Not steriled instrument	1:Appropriate cord care	0:Not wrapped	1:Breastfeeding	0:Bathed in 6 hrs	1:Colostrum not discarded	1:No pre-lacteal feed	2006	4: Fifth 12 months of trial	0:Home non-SBA	1:Phase 2
D1249	30	0:Home non-SBA		1:CDK used	1:Thread used	1: sterile instrument	1:Appropriate cord care	0:Not wrapped	0:No Breastfeeding	1:Not bathed in 6 hrs	0:Colostrum discarded	0:Pre-lacteal feed	2006	4: Fifth 12 months of trial	0:Home non-SBA	1:Phase 2
D1250	30	0:Home non-SBA	0:Not washed hands		1:Thread used	0:Not steriled instrument	0:Inappropriate cord care	0:Not wrapped	1:Breastfeeding	0:Bathed in 6 hrs	0:Colostrum discarded	1:No pre-lacteal feed	2007	5: Sixth 12 months of trial	0:Home non-SBA	1:Phase 2
D1251	27	0:Home non-SBA			1:Thread used		1:Appropriate cord care	0:Not wrapped	0:No Breastfeeding	0:Bathed in 6 hrs	0:Colostrum discarded	1:No pre-lacteal feed	2006	4: Fifth 12 months of trial	0:Home non-SBA	1:Phase 2
D1252	26	0:Home non-SBA	1:Washed hands	0:No CDK	1:Thread used	0:Not steriled instrument	1:Appropriate cord care	0:Not wrapped	0:No Breastfeeding	0:Bathed in 6 hrs	0:Colostrum discarded	0:Pre-lacteal feed	2007	5: Sixth 12 months of trial	0:Home non-SBA	1:Phase 2
D1253	30	0:Home non-SBA			1:Thread used	0:Not steriled instrument	0:Inappropriate cord care	0:Not wrapped	1:Breastfeeding	0:Bathed in 6 hrs	0:Colostrum discarded	1:No pre-lacteal feed	2008	6: Seventh 12 months of trial	0:Home non-SBA	1:Phase 2
D1254	27	0:Home non-SBA	0:Not washed hands		1:Thread used	0:Not steriled instrument	1:Appropriate cord care	0:Not wrapped	0:No Breastfeeding	0:Bathed in 6 hrs	0:Colostrum discarded	0:Pre-lacteal feed	2006	5: Sixth 12 months of trial	0:Home non-SBA	1:Phase 2
D1255	25	0:Home non-SBA	1:Washed hands		1:Thread used	1: sterile instrument	1:Appropriate cord care	0:Not wrapped	1:Breastfeeding	1:Not bathed in 6 hrs	1:Colostrum not discarded	1:No pre-lacteal feed	2006	4: Fifth 12 months of trial	0:Home non-SBA	1:Phase 2
D1256	25	2:Institutional delivery	1:Washed hands	0:No CDK	1:Thread used		1:Appropriate cord care	0:Not wrapped	0:No Breastfeeding	1:Not bathed in 6 hrs	0:Colostrum discarded	1:No pre-lacteal feed	2006	4: Fifth 12 months of trial	1:Institutional or Home SBA delivery	1:Phase 2
D1257	25	2:Institutional delivery	1:Washed hands		1:Thread used		1:Appropriate cord care	0:Not wrapped	0:No Breastfeeding	1:Not bathed in 6 hrs	1:Colostrum not discarded	0:Pre-lacteal feed	2005	4: Fifth 12 months of trial	1:Institutional or Home SBA delivery	1:Phase 2
D1258	27	0:Home non-SBA	0:Not washed hands		0:No thread		0:Inappropriate cord care	0:Not wrapped	1:Breastfeeding	0:Bathed in 6 hrs	0:Colostrum discarded	1:No pre-lacteal feed	2007	5: Sixth 12 months of trial	0:Home non-SBA	1:Phase 2
D1259	30	0:Home non-SBA	1:Washed hands	1:CDK used	1:Thread used		0:Inappropriate cord care	0:Not wrapped	1:Breastfeeding	1:Not bathed in 6 hrs	1:Colostrum not discarded	0:Pre-lacteal feed	2007	6: Seventh 12 months of trial	0:Home non-SBA	1:Phase 2
D1260	27	0:Home non-SBA	0:Not washed hands		1:Thread used	1: sterile instrument	1:Appropriate cord care	0:Not wrapped	1:Breastfeeding	0:Bathed in 6 hrs	1:Colostrum not discarded	1:No pre-lacteal feed	2006	4: Fifth 12 months of trial	0:Home non-SBA	1:Phase 2
D1261	28	2:Institutional delivery			1:Thread used		0:Inappropriate cord care	0:Not wrapped	0:No Breastfeeding	1:Not bathed in 6 hrs	1:Colostrum not discarded	0:Pre-lacteal feed	2005	3: Fourth 12 months of trial	1:Institutional or Home SBA delivery	1:Phase 2
D1262	25	2:Institutional delivery	1:Washed hands	0:No CDK	1:Thread used		1:Appropriate cord care	0:Not wrapped	0:No Breastfeeding	1:Not bathed in 6 hrs	0:Colostrum discarded	1:No pre-lacteal feed	2006	5: Sixth 12 months of trial	1:Institutional or Home SBA delivery	1:Phase 2
D1263	26	0:Home non-SBA	0:Not washed hands		1:Thread used	0:Not steriled instrument	1:Appropriate cord care	0:Not wrapped	0:No Breastfeeding	0:Bathed in 6 hrs	1:Colostrum not discarded	1:No pre-lacteal feed	2005	4: Fifth 12 months of trial	0:Home non-SBA	1:Phase 2
D1264	27	2:Institutional delivery	1:Washed hands	1:CDK used	1:Thread used	1: sterile instrument	1:Appropriate cord care	0:Not wrapped	0:No Breastfeeding	1:Not bathed in 6 hrs	1:Colostrum not discarded	1:No pre-lacteal feed	2007	5: Sixth 12 months of trial	1:Institutional or Home SBA delivery	1:Phase 2
D1265	25	0:Home non-SBA	0:Not washed hands		1:Thread used	0:Not steriled instrument	1:Appropriate cord care	0:Not wrapped	1:Breastfeeding	0:Bathed in 6 hrs	1:Colostrum not discarded	1:No pre-lacteal feed	2006	4: Fifth 12 months of trial	0:Home non-SBA	1:Phase 2
D1266	25	2:Institutional delivery	1:Washed hands		1:Thread used		1:Appropriate cord care	0:Not wrapped	0:No Breastfeeding	1:Not bathed in 6 hrs	1:Colostrum not discarded	0:Pre-lacteal feed	2005	3: Fourth 12 months of trial	1:Institutional or Home SBA delivery	1:Phase 2
D1267	27	0:Home non-SBA	0:Not washed hands	0:No CDK	1:Thread used	1: sterile instrument	1:Appropriate cord care	0:Not wrapped	0:No Breastfeeding	0:Bathed in 6 hrs	1:Colostrum not discarded	1:No pre-lacteal feed	2006	4: Fifth 12 months of trial	0:Home non-SBA	1:Phase 2
D1268	25	2:Institutional delivery	1:Washed hands		1:Thread used		1:Appropriate cord care	0:Not wrapped	1:Breastfeeding	1:Not bathed in 6 hrs	1:Colostrum not discarded	1:No pre-lacteal feed	2006	4: Fifth 12 months of trial	1:Institutional or Home SBA delivery	1:Phase 2
D1269	30	0:Home non-SBA	1:Washed hands	1:CDK used	1:Thread used	0:Not steriled instrument	1:Appropriate cord care	0:Not wrapped	1:Breastfeeding	0:Bathed in 6 hrs	0:Colostrum discarded	1:No pre-lacteal feed	2006	4: Fifth 12 months of trial	0:Home non-SBA	1:Phase 2
D1270	25	0:Home non-SBA	1:Washed hands	0:No CDK	1:Thread used	0:Not steriled instrument	1:Appropriate cord care	0:Not wrapped	1:Breastfeeding	0:Bathed in 6 hrs	1:Colostrum not discarded	1:No pre-lacteal feed	2006	5: Sixth 12 months of trial	0:Home non-SBA	1:Phase 2
D1271	27	0:Home non-SBA	0:Not washed hands		0:No thread		1:Appropriate cord care	0:Not wrapped	1:Breastfeeding	0:Bathed in 6 hrs	0:Colostrum discarded	1:No pre-lacteal feed	2007	5: Sixth 12 months of trial	0:Home non-SBA	1:Phase 2
D1272	27	0:Home non-SBA	1:Washed hands		1:Thread used	1: sterile instrument	1:Appropriate cord care	0:Not wrapped	0:No Breastfeeding	0:Bathed in 6 hrs	0:Colostrum discarded	0:Pre-lacteal feed	2007	5: Sixth 12 months of trial	0:Home non-SBA	1:Phase 2
D1273	29	0:Home non-SBA			0:No thread		1:Appropriate cord care	0:Not wrapped	0:No Breastfeeding	0:Bathed in 6 hrs	1:Colostrum not discarded	1:No pre-lacteal feed	2005	4: Fifth 12 months of trial	0:Home non-SBA	1:Phase 2
D1274	27	0:Home non-SBA	0:Not washed hands		1:Thread used	0:Not steriled instrument	1:Appropriate cord care	0:Not wrapped	0:No Breastfeeding	0:Bathed in 6 hrs	0:Colostrum discarded	1:No pre-lacteal feed	2007	5: Sixth 12 months of trial	0:Home non-SBA	1:Phase 2
D1275	28	2:Institutional delivery		0:No CDK	1:Thread used		0:Inappropriate cord care	0:Not wrapped	1:Breastfeeding	1:Not bathed in 6 hrs	1:Colostrum not discarded	1:No pre-lacteal feed	2006	4: Fifth 12 months of trial	1:Institutional or Home SBA delivery	1:Phase 2
D1276	29	0:Home non-SBA	0:Not washed hands		1:Thread used		0:Inappropriate cord care	0:Not wrapped	1:Breastfeeding	0:Bathed in 6 hrs	0:Colostrum discarded	1:No pre-lacteal feed	2006	4: Fifth 12 months of trial	0:Home non-SBA	1:Phase 2
D1277	25	0:Home non-SBA	1:Washed hands	0:No CDK	1:Thread used	1: sterile instrument	1:Appropriate cord care	0:Not wrapped	0:No Breastfeeding	1:Not bathed in 6 hrs	1:Colostrum not discarded	1:No pre-lacteal feed	2006	4: Fifth 12 months of trial	0:Home non-SBA	1:Phase 2
D1278	27	2:Institutional delivery	1:Washed hands	1:CDK used	1:Thread used	1: sterile instrument	1:Appropriate cord care	0:Not wrapped	0:No Breastfeeding	1:Not bathed in 6 hrs	1:Colostrum not discarded	0:Pre-lacteal feed	2006	4: Fifth 12 months of trial	1:Institutional or Home SBA delivery	1:Phase 2
D1279	25	2:Institutional delivery	1:Washed hands	0:No CDK	1:Thread used		1:Appropriate cord care	0:Not wrapped	1:Breastfeeding	1:Not bathed in 6 hrs	1:Colostrum not discarded	1:No pre-lacteal feed	2006	4: Fifth 12 months of trial	1:Institutional or Home SBA delivery	1:Phase 2
D1280	28	1:Home SBA	1:Washed hands	1:CDK used	1:Thread used		0:Inappropriate cord care	0:Not wrapped	1:Breastfeeding	1:Not bathed in 6 hrs	1:Colostrum not discarded	1:No pre-lacteal feed	2006	4: Fifth 12 months of trial	1:Institutional or Home SBA delivery	1:Phase 2
D1281	28	0:Home non-SBA	0:Not washed hands		0:No thread		1:Appropriate cord care	0:Not wrapped	0:No Breastfeeding	1:Not bathed in 6 hrs	0:Colostrum discarded	1:No pre-lacteal feed	2007	5: Sixth 12 months of trial	0:Home non-SBA	1:Phase 2
D1282	30	0:Home non-SBA	0:Not washed hands		1:Thread used	0:Not steriled instrument	0:Inappropriate cord care	0:Not wrapped	1:Breastfeeding	0:Bathed in 6 hrs	0:Colostrum discarded	1:No pre-lacteal feed	2007	5: Sixth 12 months of trial	0:Home non-SBA	1:Phase 2
D1283	25	0:Home non-SBA	1:Washed hands		1:Thread used	1: sterile instrument	1:Appropriate cord care	0:Not wrapped	1:Breastfeeding	0:Bathed in 6 hrs	1:Colostrum not discarded	1:No pre-lacteal feed	2006	4: Fifth 12 months of trial	0:Home non-SBA	1:Phase 2
D1284	27	0:Home non-SBA			1:Thread used	0:Not steriled instrument	1:Appropriate cord care	0:Not wrapped	0:No Breastfeeding	0:Bathed in 6 hrs	0:Colostrum discarded	1:No pre-lacteal feed	2006	4: Fifth 12 months of trial	0:Home non-SBA	1:Phase 2
D1285	28	0:Home non-SBA	1:Washed hands		0:No thread		1:Appropriate cord care	0:Not wrapped	1:Breastfeeding	0:Bathed in 6 hrs	0:Colostrum discarded	1:No pre-lacteal feed	2006	4: Fifth 12 months of trial	0:Home non-SBA	1:Phase 2
D1286	29	0:Home non-SBA	0:Not washed hands		1:Thread used	0:Not steriled instrument	0:Inappropriate cord care	0:Not wrapped	0:No Breastfeeding	0:Bathed in 6 hrs	0:Colostrum discarded	1:No pre-lacteal feed	2007	5: Sixth 12 months of trial	0:Home non-SBA	1:Phase 2
D1287	28	0:Home non-SBA	0:Not washed hands		0:No thread	0:Not steriled instrument	1:Appropriate cord care	0:Not wrapped	0:No Breastfeeding	0:Bathed in 6 hrs	0:Colostrum discarded	1:No pre-lacteal feed	2007	5: Sixth 12 months of trial	0:Home non-SBA	1:Phase 2
D1288	28	0:Home non-SBA	0:Not washed hands		1:Thread used	1: sterile instrument	1:Appropriate cord care	0:Not wrapped	0:No Breastfeeding	0:Bathed in 6 hrs	0:Colostrum discarded	1:No pre-lacteal feed	2006	4: Fifth 12 months of trial	0:Home non-SBA	1:Phase 2
D1289	30	0:Home non-SBA	0:Not washed hands		1:Thread used		1:Appropriate cord care	0:Not wrapped	1:Breastfeeding	0:Bathed in 6 hrs	0:Colostrum discarded	1:No pre-lacteal feed	2007	6: Seventh 12 months of trial	0:Home non-SBA	1:Phase 2
D1290	28	0:Home non-SBA	1:Washed hands		1:Thread used	1: sterile instrument	1:Appropriate cord care	0:Not wrapped	0:No Breastfeeding	1:Not bathed in 6 hrs	1:Colostrum not discarded	0:Pre-lacteal feed	2005	4: Fifth 12 months of trial	0:Home non-SBA	1:Phase 2
D1291	25	0:Home non-SBA	1:Washed hands		1:Thread used	0:Not steriled instrument	1:Appropriate cord care	0:Not wrapped	1:Breastfeeding	0:Bathed in 6 hrs	1:Colostrum not discarded	1:No pre-lacteal feed	2007	5: Sixth 12 months of trial	0:Home non-SBA	1:Phase 2
D1292	25	0:Home non-SBA	1:Washed hands		0:No thread	1: sterile instrument	1:Appropriate cord care	0:Not wrapped	1:Breastfeeding	0:Bathed in 6 hrs	0:Colostrum discarded	1:No pre-lacteal feed	2007	5: Sixth 12 months of trial	0:Home non-SBA	1:Phase 2
D1293	27	0:Home non-SBA	0:Not washed hands		1:Thread used	1: sterile instrument	0:Inappropriate cord care	0:Not wrapped	0:No Breastfeeding	0:Bathed in 6 hrs	0:Colostrum discarded	0:Pre-lacteal feed	2007	5: Sixth 12 months of trial	0:Home non-SBA	1:Phase 2
D1294	28	0:Home non-SBA	1:Washed hands	1:CDK used	1:Thread used	1: sterile instrument	0:Inappropriate cord care	0:Not wrapped	1:Breastfeeding	1:Not bathed in 6 hrs	1:Colostrum not discarded	0:Pre-lacteal feed	2005	4: Fifth 12 months of trial	0:Home non-SBA	1:Phase 2
D1295	25	0:Home non-SBA			0:No thread		1:Appropriate cord care	0:Not wrapped	1:Breastfeeding	0:Bathed in 6 hrs	1:Colostrum not discarded	1:No pre-lacteal feed	2005	3: Fourth 12 months of trial	0:Home non-SBA	1:Phase 2
D1296	29	0:Home non-SBA	0:Not washed hands		1:Thread used		0:Inappropriate cord care	0:Not wrapped	1:Breastfeeding	0:Bathed in 6 hrs	1:Colostrum not discarded	1:No pre-lacteal feed	2007	5: Sixth 12 months of trial	0:Home non-SBA	1:Phase 2
D1297	25	0:Home non-SBA	1:Washed hands	0:No CDK	1:Thread used	0:Not steriled instrument	1:Appropriate cord care	0:Not wrapped	1:Breastfeeding	1:Not bathed in 6 hrs	0:Colostrum discarded	1:No pre-lacteal feed	2006	4: Fifth 12 months of trial	0:Home non-SBA	1:Phase 2
D1298	27	2:Institutional delivery	1:Washed hands	1:CDK used	1:Thread used	1: sterile instrument	0:Inappropriate cord care	0:Not wrapped	0:No Breastfeeding	1:Not bathed in 6 hrs	0:Colostrum discarded	0:Pre-lacteal feed	2006	4: Fifth 12 months of trial	1:Institutional or Home SBA delivery	1:Phase 2
D1299	27	0:Home non-SBA	0:Not washed hands		1:Thread used	1: sterile instrument	1:Appropriate cord care	0:Not wrapped	0:No Breastfeeding	0:Bathed in 6 hrs	1:Colostrum not discarded	1:No pre-lacteal feed	2007	5: Sixth 12 months of trial	0:Home non-SBA	1:Phase 2
D1300	28	0:Home non-SBA	0:Not washed hands	0:No CDK	1:Thread used	0:Not steriled instrument	1:Appropriate cord care	0:Not wrapped	0:No Breastfeeding	1:Not bathed in 6 hrs	1:Colostrum not discarded	0:Pre-lacteal feed	2008	6: Seventh 12 months of trial	0:Home non-SBA	1:Phase 2
D1301	25	0:Home non-SBA			1:Thread used		1:Appropriate cord care	0:Not wrapped	0:No Breastfeeding	0:Bathed in 6 hrs	1:Colostrum not discarded	1:No pre-lacteal feed	2006	4: Fifth 12 months of trial	0:Home non-SBA	1:Phase 2
D1302	27	0:Home non-SBA	0:Not washed hands		1:Thread used	1: sterile instrument	1:Appropriate cord care	0:Not wrapped	0:No Breastfeeding	0:Bathed in 6 hrs	1:Colostrum not discarded	1:No pre-lacteal feed	2007	5: Sixth 12 months of trial	0:Home non-SBA	1:Phase 2
D1303	30	0:Home non-SBA	1:Washed hands		1:Thread used		0:Inappropriate cord care	0:Not wrapped	1:Breastfeeding	0:Bathed in 6 hrs	0:Colostrum discarded	1:No pre-lacteal feed	2005	3: Fourth 12 months of trial	0:Home non-SBA	1:Phase 2
D1304	27	0:Home non-SBA	0:Not washed hands		1:Thread used	0:Not steriled instrument	0:Inappropriate cord care	0:Not wrapped	0:No Breastfeeding	1:Not bathed in 6 hrs	1:Colostrum not discarded	1:No pre-lacteal feed	2006	5: Sixth 12 months of trial	0:Home non-SBA	1:Phase 2
D1305	30	0:Home non-SBA	0:Not washed hands		1:Thread used	0:Not steriled instrument	0:Inappropriate cord care	0:Not wrapped	0:No Breastfeeding	1:Not bathed in 6 hrs	1:Colostrum not discarded	1:No pre-lacteal feed	2007	5: Sixth 12 months of trial	0:Home non-SBA	1:Phase 2
D1306	25	2:Institutional delivery	1:Washed hands	0:No CDK	1:Thread used		1:Appropriate cord care	0:Not wrapped	0:No Breastfeeding	1:Not bathed in 6 hrs	1:Colostrum not discarded	0:Pre-lacteal feed	2005	4: Fifth 12 months of trial	1:Institutional or Home SBA delivery	1:Phase 2
D1307	28	2:Institutional delivery			1:Thread used		0:Inappropriate cord care	0:Not wrapped	0:No Breastfeeding	1:Not bathed in 6 hrs	1:Colostrum not discarded	1:No pre-lacteal feed	2006	4: Fifth 12 months of trial	1:Institutional or Home SBA delivery	1:Phase 2
D1308	29	0:Home non-SBA	1:Washed hands		1:Thread used	0:Not steriled instrument	0:Inappropriate cord care	0:Not wrapped	1:Breastfeeding	0:Bathed in 6 hrs	1:Colostrum not discarded	1:No pre-lacteal feed	2006	5: Sixth 12 months of trial	0:Home non-SBA	1:Phase 2
D1309	27	0:Home non-SBA	0:Not washed hands		1:Thread used	1: sterile instrument	0:Inappropriate cord care	0:Not wrapped	1:Breastfeeding	0:Bathed in 6 hrs	1:Colostrum not discarded	1:No pre-lacteal feed	2006	4: Fifth 12 months of trial	0:Home non-SBA	1:Phase 2
D1310	28	2:Institutional delivery			1:Thread used		1:Appropriate cord care	0:Not wrapped	0:No Breastfeeding	1:Not bathed in 6 hrs	0:Colostrum discarded	0:Pre-lacteal feed	2007	5: Sixth 12 months of trial	1:Institutional or Home SBA delivery	1:Phase 2
D1311	25	0:Home non-SBA	1:Washed hands	0:No CDK	1:Thread used	0:Not steriled instrument	1:Appropriate cord care	0:Not wrapped	0:No Breastfeeding	1:Not bathed in 6 hrs	1:Colostrum not discarded	1:No pre-lacteal feed	2007	5: Sixth 12 months of trial	0:Home non-SBA	1:Phase 2
D1312	25	0:Home non-SBA	1:Washed hands		1:Thread used	0:Not steriled instrument	1:Appropriate cord care	0:Not wrapped	1:Breastfeeding	1:Not bathed in 6 hrs	1:Colostrum not discarded	1:No pre-lacteal feed	2006	4: Fifth 12 months of trial	0:Home non-SBA	1:Phase 2
D1313	27	0:Home non-SBA	0:Not washed hands	0:No CDK	1:Thread used	1: sterile instrument	1:Appropriate cord care	0:Not wrapped	0:No Breastfeeding	0:Bathed in 6 hrs	0:Colostrum discarded	0:Pre-lacteal feed	2007	5: Sixth 12 months of trial	0:Home non-SBA	1:Phase 2
D1314	29	0:Home non-SBA			1:Thread used		0:Inappropriate cord care	0:Not wrapped	1:Breastfeeding	0:Bathed in 6 hrs	0:Colostrum discarded	1:No pre-lacteal feed	2008	6: Seventh 12 months of trial	0:Home non-SBA	1:Phase 2
D1315	29	0:Home non-SBA	1:Washed hands		1:Thread used	1: sterile instrument	1:Appropriate cord care	0:Not wrapped	0:No Breastfeeding	0:Bathed in 6 hrs	1:Colostrum not discarded	1:No pre-lacteal feed	2005	4: Fifth 12 months of trial	0:Home non-SBA	1:Phase 2
D1316	27	1:Home SBA	1:Washed hands	1:CDK used	1:Thread used	1: sterile instrument	0:Inappropriate cord care	0:Not wrapped	0:No Breastfeeding	1:Not bathed in 6 hrs	0:Colostrum discarded	0:Pre-lacteal feed	2006	4: Fifth 12 months of trial	1:Institutional or Home SBA delivery	1:Phase 2
D1317	28	0:Home non-SBA	1:Washed hands	1:CDK used	1:Thread used	0:Not steriled instrument	1:Appropriate cord care	0:Not wrapped	1:Breastfeeding	1:Not bathed in 6 hrs	1:Colostrum not discarded	0:Pre-lacteal feed	2006	5: Sixth 12 months of trial	0:Home non-SBA	1:Phase 2
D1318	29	0:Home non-SBA	0:Not washed hands	0:No CDK	1:Thread used	0:Not steriled instrument	1:Appropriate cord care	0:Not wrapped	1:Breastfeeding	0:Bathed in 6 hrs	1:Colostrum not discarded	1:No pre-lacteal feed	2007	6: Seventh 12 months of trial	0:Home non-SBA	1:Phase 2
D1319	28	0:Home non-SBA	0:Not washed hands	1:CDK used	1:Thread used	1: sterile instrument	1:Appropriate cord care	0:Not wrapped	0:No Breastfeeding	0:Bathed in 6 hrs	0:Colostrum discarded	1:No pre-lacteal feed	2007	5: Sixth 12 months of trial	0:Home non-SBA	1:Phase 2
D1320	25	0:Home non-SBA	1:Washed hands		0:No thread		1:Appropriate cord care	0:Not wrapped	1:Breastfeeding	1:Not bathed in 6 hrs	1:Colostrum not discarded	1:No pre-lacteal feed	2007	5: Sixth 12 months of trial	0:Home non-SBA	1:Phase 2
D1321	28	0:Home non-SBA	1:Washed hands	0:No CDK	1:Thread used			0:Not wrapped	1:Breastfeeding	1:Not bathed in 6 hrs	1:Colostrum not discarded	1:No pre-lacteal feed	2007	5: Sixth 12 months of trial	0:Home non-SBA	1:Phase 2
D1322	25	0:Home non-SBA	1:Washed hands	1:CDK used	1:Thread used	1: sterile instrument	1:Appropriate cord care	0:Not wrapped	0:No Breastfeeding	0:Bathed in 6 hrs	1:Colostrum not discarded	1:No pre-lacteal feed	2005	3: Fourth 12 months of trial	0:Home non-SBA	1:Phase 2
D1323	25	0:Home non-SBA	1:Washed hands		1:Thread used	0:Not steriled instrument	1:Appropriate cord care	0:Not wrapped	0:No Breastfeeding	1:Not bathed in 6 hrs	1:Colostrum not discarded	1:No pre-lacteal feed	2006	4: Fifth 12 months of trial	0:Home non-SBA	1:Phase 2
D1324	25	0:Home non-SBA	1:Washed hands		1:Thread used	1: sterile instrument	1:Appropriate cord care	0:Not wrapped	0:No Breastfeeding	0:Bathed in 6 hrs	1:Colostrum not discarded	0:Pre-lacteal feed	2007	5: Sixth 12 months of trial	0:Home non-SBA	1:Phase 2
D1325	30	0:Home non-SBA	0:Not washed hands		1:Thread used	0:Not steriled instrument	0:Inappropriate cord care	0:Not wrapped	0:No Breastfeeding	1:Not bathed in 6 hrs	1:Colostrum not discarded	1:No pre-lacteal feed	2007	5: Sixth 12 months of trial	0:Home non-SBA	1:Phase 2
D1326	25	0:Home non-SBA	1:Washed hands		1:Thread used	1: sterile instrument	1:Appropriate cord care	0:Not wrapped	0:No Breastfeeding	0:Bathed in 6 hrs	1:Colostrum not discarded	1:No pre-lacteal feed	2005	4: Fifth 12 months of trial	0:Home non-SBA	1:Phase 2
D1327	28	0:Home non-SBA	0:Not washed hands		0:No thread	0:Not steriled instrument	1:Appropriate cord care	0:Not wrapped	1:Breastfeeding	1:Not bathed in 6 hrs	1:Colostrum not discarded	1:No pre-lacteal feed	2006	4: Fifth 12 months of trial	0:Home non-SBA	1:Phase 2
D1328	28	0:Home non-SBA			1:Thread used	1: sterile instrument	1:Appropriate cord care	0:Not wrapped	0:No Breastfeeding	0:Bathed in 6 hrs	1:Colostrum not discarded	0:Pre-lacteal feed	2007	5: Sixth 12 months of trial	0:Home non-SBA	1:Phase 2
D1329	28	0:Home non-SBA	1:Washed hands		0:No thread	0:Not steriled instrument	1:Appropriate cord care	0:Not wrapped	1:Breastfeeding	0:Bathed in 6 hrs	1:Colostrum not discarded	1:No pre-lacteal feed	2005	4: Fifth 12 months of trial	0:Home non-SBA	1:Phase 2
D1330	25	2:Institutional delivery	1:Washed hands		1:Thread used		1:Appropriate cord care	0:Not wrapped	1:Breastfeeding	1:Not bathed in 6 hrs	1:Colostrum not discarded	1:No pre-lacteal feed	2005	4: Fifth 12 months of trial	1:Institutional or Home SBA delivery	1:Phase 2
D1331	27	0:Home non-SBA	1:Washed hands		0:No thread	1: sterile instrument	1:Appropriate cord care	0:Not wrapped	1:Breastfeeding	0:Bathed in 6 hrs	1:Colostrum not discarded	1:No pre-lacteal feed	2006	4: Fifth 12 months of trial	0:Home non-SBA	1:Phase 2
D1332	25	0:Home non-SBA	1:Washed hands		1:Thread used		0:Inappropriate cord care	0:Not wrapped	1:Breastfeeding	0:Bathed in 6 hrs	0:Colostrum discarded	1:No pre-lacteal feed	2006	4: Fifth 12 months of trial	0:Home non-SBA	1:Phase 2
D1333	28	0:Home non-SBA	0:Not washed hands		1:Thread used	0:Not steriled instrument	1:Appropriate cord care	0:Not wrapped	1:Breastfeeding	1:Not bathed in 6 hrs	1:Colostrum not discarded	1:No pre-lacteal feed	2007	5: Sixth 12 months of trial	0:Home non-SBA	1:Phase 2
D1334	29	0:Home non-SBA	1:Washed hands		1:Thread used	0:Not steriled instrument	1:Appropriate cord care	0:Not wrapped	0:No Breastfeeding	0:Bathed in 6 hrs	1:Colostrum not discarded	1:No pre-lacteal feed	2006	5: Sixth 12 months of trial	0:Home non-SBA	1:Phase 2
D1335	29	0:Home non-SBA	1:Washed hands		1:Thread used		1:Appropriate cord care	0:Not wrapped	1:Breastfeeding	0:Bathed in 6 hrs	1:Colostrum not discarded	1:No pre-lacteal feed	2006	4: Fifth 12 months of trial	0:Home non-SBA	1:Phase 2
D1336	25	2:Institutional delivery	1:Washed hands		1:Thread used		1:Appropriate cord care	0:Not wrapped	0:No Breastfeeding	1:Not bathed in 6 hrs	1:Colostrum not discarded	1:No pre-lacteal feed	2006	4: Fifth 12 months of trial	1:Institutional or Home SBA delivery	1:Phase 2
D1337	25	2:Institutional delivery	1:Washed hands		1:Thread used		1:Appropriate cord care	0:Not wrapped	1:Breastfeeding	1:Not bathed in 6 hrs	1:Colostrum not discarded	0:Pre-lacteal feed	2006	4: Fifth 12 months of trial	1:Institutional or Home SBA delivery	1:Phase 2
D1338	27	0:Home non-SBA	0:Not washed hands	0:No CDK	1:Thread used	1: sterile instrument	1:Appropriate cord care	0:Not wrapped	1:Breastfeeding	0:Bathed in 6 hrs	0:Colostrum discarded	1:No pre-lacteal feed	2007	6: Seventh 12 months of trial	0:Home non-SBA	1:Phase 2
D1339	27	0:Home non-SBA			1:Thread used	0:Not steriled instrument	1:Appropriate cord care	0:Not wrapped	0:No Breastfeeding	0:Bathed in 6 hrs	0:Colostrum discarded	0:Pre-lacteal feed	2006	4: Fifth 12 months of trial	0:Home non-SBA	1:Phase 2
D1340	27	2:Institutional delivery	1:Washed hands	1:CDK used	1:Thread used	1: sterile instrument	1:Appropriate cord care	0:Not wrapped	0:No Breastfeeding	1:Not bathed in 6 hrs	1:Colostrum not discarded	0:Pre-lacteal feed	2007	5: Sixth 12 months of trial	1:Institutional or Home SBA delivery	1:Phase 2
D1341	27	2:Institutional delivery		1:CDK used	1:Thread used		1:Appropriate cord care	0:Not wrapped	1:Breastfeeding	1:Not bathed in 6 hrs	1:Colostrum not discarded	1:No pre-lacteal feed	2005	4: Fifth 12 months of trial	1:Institutional or Home SBA delivery	1:Phase 2
D1342	29	0:Home non-SBA	0:Not washed hands	0:No CDK	1:Thread used		1:Appropriate cord care	0:Not wrapped	1:Breastfeeding	0:Bathed in 6 hrs	0:Colostrum discarded	1:No pre-lacteal feed	2007	6: Seventh 12 months of trial	0:Home non-SBA	1:Phase 2
D1343	27	0:Home non-SBA	0:Not washed hands		0:No thread		1:Appropriate cord care	0:Not wrapped	0:No Breastfeeding	0:Bathed in 6 hrs	0:Colostrum discarded	0:Pre-lacteal feed	2006	4: Fifth 12 months of trial	0:Home non-SBA	1:Phase 2
D1344	27	0:Home non-SBA	0:Not washed hands		0:No thread		1:Appropriate cord care	0:Not wrapped	0:No Breastfeeding	0:Bathed in 6 hrs	0:Colostrum discarded	1:No pre-lacteal feed	2006	5: Sixth 12 months of trial	0:Home non-SBA	1:Phase 2
D1345	29	0:Home non-SBA	0:Not washed hands		1:Thread used		1:Appropriate cord care	0:Not wrapped	1:Breastfeeding	0:Bathed in 6 hrs	1:Colostrum not discarded	1:No pre-lacteal feed	2007	6: Seventh 12 months of trial	0:Home non-SBA	1:Phase 2
D1346	29	0:Home non-SBA	1:Washed hands	1:CDK used	1:Thread used	1: sterile instrument	1:Appropriate cord care	0:Not wrapped	1:Breastfeeding	0:Bathed in 6 hrs	1:Colostrum not discarded	1:No pre-lacteal feed	2006	4: Fifth 12 months of trial	0:Home non-SBA	1:Phase 2
D1347	26	0:Home non-SBA	0:Not washed hands		1:Thread used	0:Not steriled instrument	0:Inappropriate cord care	0:Not wrapped	0:No Breastfeeding	1:Not bathed in 6 hrs	1:Colostrum not discarded	1:No pre-lacteal feed	2006	4: Fifth 12 months of trial	0:Home non-SBA	1:Phase 2
D1348	27	0:Home non-SBA	1:Washed hands		1:Thread used	1: sterile instrument	0:Inappropriate cord care	0:Not wrapped	1:Breastfeeding	0:Bathed in 6 hrs	0:Colostrum discarded	1:No pre-lacteal feed	2005	3: Fourth 12 months of trial	0:Home non-SBA	1:Phase 2
D1349	27	0:Home non-SBA	0:Not washed hands		1:Thread used	0:Not steriled instrument	1:Appropriate cord care	0:Not wrapped	1:Breastfeeding	0:Bathed in 6 hrs	1:Colostrum not discarded	1:No pre-lacteal feed	2007	6: Seventh 12 months of trial	0:Home non-SBA	1:Phase 2
D1350	30	0:Home non-SBA	0:Not washed hands		1:Thread used		0:Inappropriate cord care	0:Not wrapped	1:Breastfeeding	0:Bathed in 6 hrs	1:Colostrum not discarded	1:No pre-lacteal feed	2008	6: Seventh 12 months of trial	0:Home non-SBA	1:Phase 2
D1351	27	1:Home SBA	1:Washed hands	1:CDK used	1:Thread used	1: sterile instrument	0:Inappropriate cord care	0:Not wrapped	0:No Breastfeeding	1:Not bathed in 6 hrs	1:Colostrum not discarded	0:Pre-lacteal feed	2006	5: Sixth 12 months of trial	1:Institutional or Home SBA delivery	1:Phase 2
D1352	26	0:Home non-SBA	1:Washed hands		1:Thread used	0:Not steriled instrument	1:Appropriate cord care	0:Not wrapped	0:No Breastfeeding	0:Bathed in 6 hrs	1:Colostrum not discarded	1:No pre-lacteal feed	2007	5: Sixth 12 months of trial	0:Home non-SBA	1:Phase 2
D1353	27	0:Home non-SBA			1:Thread used	0:Not steriled instrument	1:Appropriate cord care	0:Not wrapped	0:No Breastfeeding	0:Bathed in 6 hrs	1:Colostrum not discarded	1:No pre-lacteal feed	2007	5: Sixth 12 months of trial	0:Home non-SBA	1:Phase 2
D1354	27	0:Home non-SBA			0:No thread		1:Appropriate cord care	0:Not wrapped	0:No Breastfeeding	1:Not bathed in 6 hrs	0:Colostrum discarded	1:No pre-lacteal feed	2006	4: Fifth 12 months of trial	0:Home non-SBA	1:Phase 2
D1355	29	0:Home non-SBA	1:Washed hands		0:No thread		1:Appropriate cord care	0:Not wrapped	1:Breastfeeding	0:Bathed in 6 hrs	0:Colostrum discarded	1:No pre-lacteal feed	2006	4: Fifth 12 months of trial	0:Home non-SBA	1:Phase 2
D1356	27	2:Institutional delivery	1:Washed hands	1:CDK used	1:Thread used	1: sterile instrument	1:Appropriate cord care	0:Not wrapped	1:Breastfeeding	1:Not bathed in 6 hrs	0:Colostrum discarded	1:No pre-lacteal feed	2007	5: Sixth 12 months of trial	1:Institutional or Home SBA delivery	1:Phase 2
D1357	27	0:Home non-SBA	0:Not washed hands		1:Thread used		0:Inappropriate cord care	0:Not wrapped	0:No Breastfeeding	0:Bathed in 6 hrs	1:Colostrum not discarded	1:No pre-lacteal feed	2007	5: Sixth 12 months of trial	0:Home non-SBA	1:Phase 2
D1358	30	0:Home non-SBA	1:Washed hands		1:Thread used		0:Inappropriate cord care	0:Not wrapped	1:Breastfeeding	0:Bathed in 6 hrs	1:Colostrum not discarded	1:No pre-lacteal feed	2006	4: Fifth 12 months of trial	0:Home non-SBA	1:Phase 2
D1359	28	0:Home non-SBA			1:Thread used	1: sterile instrument	1:Appropriate cord care	0:Not wrapped	0:No Breastfeeding	0:Bathed in 6 hrs	0:Colostrum discarded	0:Pre-lacteal feed	2006	4: Fifth 12 months of trial	0:Home non-SBA	1:Phase 2
D1360	27	0:Home non-SBA	0:Not washed hands		1:Thread used	1: sterile instrument	1:Appropriate cord care	0:Not wrapped	0:No Breastfeeding	1:Not bathed in 6 hrs	1:Colostrum not discarded	0:Pre-lacteal feed	2008	6: Seventh 12 months of trial	0:Home non-SBA	1:Phase 2
D1361	29	0:Home non-SBA	1:Washed hands		1:Thread used	0:Not steriled instrument	1:Appropriate cord care	0:Not wrapped	1:Breastfeeding	0:Bathed in 6 hrs	1:Colostrum not discarded	1:No pre-lacteal feed	2007	5: Sixth 12 months of trial	0:Home non-SBA	1:Phase 2
D1362	29	0:Home non-SBA	0:Not washed hands		1:Thread used		0:Inappropriate cord care	0:Not wrapped	0:No Breastfeeding	0:Bathed in 6 hrs	1:Colostrum not discarded	1:No pre-lacteal feed	2007	5: Sixth 12 months of trial	0:Home non-SBA	1:Phase 2
D1363	28	2:Institutional delivery			1:Thread used		0:Inappropriate cord care	0:Not wrapped	0:No Breastfeeding	1:Not bathed in 6 hrs	1:Colostrum not discarded	1:No pre-lacteal feed	2005	3: Fourth 12 months of trial	1:Institutional or Home SBA delivery	1:Phase 2
D1364	25	0:Home non-SBA	0:Not washed hands		1:Thread used	0:Not steriled instrument	1:Appropriate cord care	0:Not wrapped	0:No Breastfeeding	0:Bathed in 6 hrs	1:Colostrum not discarded	0:Pre-lacteal feed	2007	5: Sixth 12 months of trial	0:Home non-SBA	1:Phase 2
D1365	28	0:Home non-SBA			1:Thread used	1: sterile instrument	1:Appropriate cord care	0:Not wrapped	0:No Breastfeeding	0:Bathed in 6 hrs	1:Colostrum not discarded	0:Pre-lacteal feed	2006	4: Fifth 12 months of trial	0:Home non-SBA	1:Phase 2
D1366	25	2:Institutional delivery	1:Washed hands		1:Thread used		1:Appropriate cord care	0:Not wrapped	1:Breastfeeding	1:Not bathed in 6 hrs	1:Colostrum not discarded	1:No pre-lacteal feed	2006	4: Fifth 12 months of trial	1:Institutional or Home SBA delivery	1:Phase 2
D1367	25	0:Home non-SBA	1:Washed hands		1:Thread used	1: sterile instrument	1:Appropriate cord care	0:Not wrapped	0:No Breastfeeding	1:Not bathed in 6 hrs	1:Colostrum not discarded	1:No pre-lacteal feed	2006	4: Fifth 12 months of trial	0:Home non-SBA	1:Phase 2
D1368	28	0:Home non-SBA	1:Washed hands		0:No thread		1:Appropriate cord care	0:Not wrapped	1:Breastfeeding	0:Bathed in 6 hrs	1:Colostrum not discarded	1:No pre-lacteal feed	2006	4: Fifth 12 months of trial	0:Home non-SBA	1:Phase 2
D1369	28	0:Home non-SBA	1:Washed hands	1:CDK used	1:Thread used	1: sterile instrument	1:Appropriate cord care	0:Not wrapped	1:Breastfeeding	1:Not bathed in 6 hrs	1:Colostrum not discarded	1:No pre-lacteal feed	2006	5: Sixth 12 months of trial	0:Home non-SBA	1:Phase 2
D1370	25	0:Home non-SBA			1:Thread used	1: sterile instrument	1:Appropriate cord care	0:Not wrapped	1:Breastfeeding	0:Bathed in 6 hrs	1:Colostrum not discarded	1:No pre-lacteal feed	2006	5: Sixth 12 months of trial	0:Home non-SBA	1:Phase 2
D1371	26	0:Home non-SBA		0:No CDK	0:No thread	0:Not steriled instrument	0:Inappropriate cord care	0:Not wrapped	1:Breastfeeding	1:Not bathed in 6 hrs	1:Colostrum not discarded	1:No pre-lacteal feed	2005	3: Fourth 12 months of trial	0:Home non-SBA	1:Phase 2
D1372	30	0:Home non-SBA	0:Not washed hands		1:Thread used	0:Not steriled instrument	0:Inappropriate cord care	0:Not wrapped	1:Breastfeeding	0:Bathed in 6 hrs	0:Colostrum discarded	0:Pre-lacteal feed	2007	5: Sixth 12 months of trial	0:Home non-SBA	1:Phase 2
D1373	27	0:Home non-SBA		1:CDK used	1:Thread used	0:Not steriled instrument	1:Appropriate cord care	0:Not wrapped	1:Breastfeeding	1:Not bathed in 6 hrs	1:Colostrum not discarded	1:No pre-lacteal feed	2005	4: Fifth 12 months of trial	0:Home non-SBA	1:Phase 2
D1374	30	0:Home non-SBA	1:Washed hands		1:Thread used	0:Not steriled instrument	1:Appropriate cord care	0:Not wrapped	0:No Breastfeeding	0:Bathed in 6 hrs	1:Colostrum not discarded	1:No pre-lacteal feed	2005	3: Fourth 12 months of trial	0:Home non-SBA	1:Phase 2
D1375	30	0:Home non-SBA	0:Not washed hands		1:Thread used	0:Not steriled instrument	0:Inappropriate cord care	0:Not wrapped	1:Breastfeeding	0:Bathed in 6 hrs	1:Colostrum not discarded	1:No pre-lacteal feed	2007	5: Sixth 12 months of trial	0:Home non-SBA	1:Phase 2
D1376	26	0:Home non-SBA	1:Washed hands		1:Thread used	0:Not steriled instrument	1:Appropriate cord care	0:Not wrapped	0:No Breastfeeding	0:Bathed in 6 hrs	1:Colostrum not discarded	0:Pre-lacteal feed	2008	6: Seventh 12 months of trial	0:Home non-SBA	1:Phase 2
D1377	25	0:Home non-SBA	0:Not washed hands	0:No CDK	1:Thread used	0:Not steriled instrument	1:Appropriate cord care	0:Not wrapped	0:No Breastfeeding	0:Bathed in 6 hrs	0:Colostrum discarded	1:No pre-lacteal feed	2006	4: Fifth 12 months of trial	0:Home non-SBA	1:Phase 2
D1378	27	2:Institutional delivery		1:CDK used	1:Thread used	1: sterile instrument	0:Inappropriate cord care	0:Not wrapped	0:No Breastfeeding	1:Not bathed in 6 hrs	1:Colostrum not discarded	0:Pre-lacteal feed	2005	4: Fifth 12 months of trial	1:Institutional or Home SBA delivery	1:Phase 2
D1379	27	0:Home non-SBA	0:Not washed hands		1:Thread used		0:Inappropriate cord care	0:Not wrapped	0:No Breastfeeding	0:Bathed in 6 hrs	0:Colostrum discarded	0:Pre-lacteal feed	2006	5: Sixth 12 months of trial	0:Home non-SBA	1:Phase 2
D1380	28	0:Home non-SBA			0:No thread		1:Appropriate cord care	0:Not wrapped	1:Breastfeeding	0:Bathed in 6 hrs	1:Colostrum not discarded	1:No pre-lacteal feed	2006	4: Fifth 12 months of trial	0:Home non-SBA	1:Phase 2
D1381	27	0:Home non-SBA	1:Washed hands	1:CDK used	1:Thread used	1: sterile instrument	1:Appropriate cord care	0:Not wrapped	1:Breastfeeding	1:Not bathed in 6 hrs	1:Colostrum not discarded	1:No pre-lacteal feed	2006	5: Sixth 12 months of trial	0:Home non-SBA	1:Phase 2
D1382	28	0:Home non-SBA	1:Washed hands	1:CDK used	1:Thread used	1: sterile instrument	1:Appropriate cord care	0:Not wrapped	1:Breastfeeding	0:Bathed in 6 hrs	1:Colostrum not discarded	0:Pre-lacteal feed	2006	4: Fifth 12 months of trial	0:Home non-SBA	1:Phase 2
D1383	27	2:Institutional delivery	1:Washed hands	1:CDK used	1:Thread used	1: sterile instrument	1:Appropriate cord care	0:Not wrapped	0:No Breastfeeding	1:Not bathed in 6 hrs	0:Colostrum discarded	1:No pre-lacteal feed	2006	4: Fifth 12 months of trial	1:Institutional or Home SBA delivery	1:Phase 2
D1384	28	2:Institutional delivery	1:Washed hands	1:CDK used	1:Thread used			0:Not wrapped	0:No Breastfeeding	1:Not bathed in 6 hrs	1:Colostrum not discarded	0:Pre-lacteal feed	2006	4: Fifth 12 months of trial	1:Institutional or Home SBA delivery	1:Phase 2
D1385	29	0:Home non-SBA	0:Not washed hands		1:Thread used		1:Appropriate cord care	0:Not wrapped	0:No Breastfeeding	0:Bathed in 6 hrs	1:Colostrum not discarded	1:No pre-lacteal feed	2006	4: Fifth 12 months of trial	0:Home non-SBA	1:Phase 2
D1386	25	0:Home non-SBA	1:Washed hands		0:No thread		1:Appropriate cord care	0:Not wrapped	0:No Breastfeeding	0:Bathed in 6 hrs	0:Colostrum discarded	1:No pre-lacteal feed	2007	5: Sixth 12 months of trial	0:Home non-SBA	1:Phase 2
D1387	29	0:Home non-SBA	0:Not washed hands		0:No thread		0:Inappropriate cord care	0:Not wrapped	1:Breastfeeding	0:Bathed in 6 hrs	1:Colostrum not discarded	1:No pre-lacteal feed	2007	5: Sixth 12 months of trial	0:Home non-SBA	1:Phase 2
D1388	27	0:Home non-SBA	0:Not washed hands		0:No thread		0:Inappropriate cord care	0:Not wrapped	0:No Breastfeeding	1:Not bathed in 6 hrs	0:Colostrum discarded	1:No pre-lacteal feed	2007	5: Sixth 12 months of trial	0:Home non-SBA	1:Phase 2
D1389	28	0:Home non-SBA	1:Washed hands	1:CDK used	1:Thread used	0:Not steriled instrument	1:Appropriate cord care	0:Not wrapped	0:No Breastfeeding	0:Bathed in 6 hrs	1:Colostrum not discarded	0:Pre-lacteal feed	2006	5: Sixth 12 months of trial	0:Home non-SBA	1:Phase 2
D1390	28	1:Home SBA	1:Washed hands	1:CDK used	1:Thread used	1: sterile instrument	0:Inappropriate cord care	0:Not wrapped	1:Breastfeeding	1:Not bathed in 6 hrs	1:Colostrum not discarded	1:No pre-lacteal feed	2006	4: Fifth 12 months of trial	1:Institutional or Home SBA delivery	1:Phase 2
D1391	27	0:Home non-SBA	0:Not washed hands		0:No thread		1:Appropriate cord care	0:Not wrapped	0:No Breastfeeding	0:Bathed in 6 hrs	0:Colostrum discarded	1:No pre-lacteal feed	2005	4: Fifth 12 months of trial	0:Home non-SBA	1:Phase 2
D1392	27	0:Home non-SBA			1:Thread used	0:Not steriled instrument	0:Inappropriate cord care	0:Not wrapped	0:No Breastfeeding	0:Bathed in 6 hrs	0:Colostrum discarded	1:No pre-lacteal feed	2006	4: Fifth 12 months of trial	0:Home non-SBA	1:Phase 2
D1393	27	0:Home non-SBA			1:Thread used		1:Appropriate cord care	0:Not wrapped	0:No Breastfeeding	0:Bathed in 6 hrs	0:Colostrum discarded	1:No pre-lacteal feed	2006	5: Sixth 12 months of trial	0:Home non-SBA	1:Phase 2
D1394	29	0:Home non-SBA	0:Not washed hands		1:Thread used		1:Appropriate cord care	0:Not wrapped	1:Breastfeeding	0:Bathed in 6 hrs	1:Colostrum not discarded	1:No pre-lacteal feed	2006	5: Sixth 12 months of trial	0:Home non-SBA	1:Phase 2
D1395	27	0:Home non-SBA	0:Not washed hands		1:Thread used		1:Appropriate cord care	0:Not wrapped	0:No Breastfeeding	0:Bathed in 6 hrs	0:Colostrum discarded	1:No pre-lacteal feed	2007	5: Sixth 12 months of trial	0:Home non-SBA	1:Phase 2
D1396	25	0:Home non-SBA	1:Washed hands		0:No thread	0:Not steriled instrument	1:Appropriate cord care	0:Not wrapped	1:Breastfeeding	0:Bathed in 6 hrs	0:Colostrum discarded	1:No pre-lacteal feed	2007	5: Sixth 12 months of trial	0:Home non-SBA	1:Phase 2
D1397	28	2:Institutional delivery		0:No CDK	1:Thread used		0:Inappropriate cord care	0:Not wrapped	0:No Breastfeeding	1:Not bathed in 6 hrs	1:Colostrum not discarded	0:Pre-lacteal feed	2005	4: Fifth 12 months of trial	1:Institutional or Home SBA delivery	1:Phase 2
D1398	28	2:Institutional delivery			1:Thread used		1:Appropriate cord care	0:Not wrapped	0:No Breastfeeding	1:Not bathed in 6 hrs	1:Colostrum not discarded	1:No pre-lacteal feed	2006	4: Fifth 12 months of trial	1:Institutional or Home SBA delivery	1:Phase 2
D1399	27	2:Institutional delivery	1:Washed hands		1:Thread used	1: sterile instrument	1:Appropriate cord care	0:Not wrapped	1:Breastfeeding	1:Not bathed in 6 hrs	0:Colostrum discarded	1:No pre-lacteal feed	2005	4: Fifth 12 months of trial	1:Institutional or Home SBA delivery	1:Phase 2
D1400	29	0:Home non-SBA	1:Washed hands		1:Thread used	1: sterile instrument	1:Appropriate cord care	0:Not wrapped	1:Breastfeeding	0:Bathed in 6 hrs	1:Colostrum not discarded	1:No pre-lacteal feed	2006	4: Fifth 12 months of trial	0:Home non-SBA	1:Phase 2
D1401	27	0:Home non-SBA	0:Not washed hands		1:Thread used		0:Inappropriate cord care	0:Not wrapped	0:No Breastfeeding	1:Not bathed in 6 hrs	0:Colostrum discarded	1:No pre-lacteal feed	2007	5: Sixth 12 months of trial	0:Home non-SBA	1:Phase 2
D1402	27	0:Home non-SBA	0:Not washed hands		1:Thread used		1:Appropriate cord care	0:Not wrapped	1:Breastfeeding	0:Bathed in 6 hrs	0:Colostrum discarded	1:No pre-lacteal feed	2006	4: Fifth 12 months of trial	0:Home non-SBA	1:Phase 2
D1403	27	0:Home non-SBA	0:Not washed hands		1:Thread used	0:Not steriled instrument	1:Appropriate cord care	0:Not wrapped	1:Breastfeeding	0:Bathed in 6 hrs	0:Colostrum discarded	1:No pre-lacteal feed	2007	5: Sixth 12 months of trial	0:Home non-SBA	1:Phase 2
D1404	27	0:Home non-SBA	0:Not washed hands		0:No thread	0:Not steriled instrument	0:Inappropriate cord care	0:Not wrapped	1:Breastfeeding	0:Bathed in 6 hrs	0:Colostrum discarded	1:No pre-lacteal feed	2006	5: Sixth 12 months of trial	0:Home non-SBA	1:Phase 2
D1405	27	0:Home non-SBA	0:Not washed hands	0:No CDK	1:Thread used	1: sterile instrument	1:Appropriate cord care	0:Not wrapped	0:No Breastfeeding	0:Bathed in 6 hrs	0:Colostrum discarded	1:No pre-lacteal feed	2007	5: Sixth 12 months of trial	0:Home non-SBA	1:Phase 2
D1406	27	0:Home non-SBA	0:Not washed hands		1:Thread used	1: sterile instrument	1:Appropriate cord care	0:Not wrapped	0:No Breastfeeding	0:Bathed in 6 hrs	0:Colostrum discarded	1:No pre-lacteal feed	2006	4: Fifth 12 months of trial	0:Home non-SBA	1:Phase 2
D1407	25	0:Home non-SBA	1:Washed hands		0:No thread	0:Not steriled instrument	1:Appropriate cord care	0:Not wrapped	0:No Breastfeeding	0:Bathed in 6 hrs	1:Colostrum not discarded	1:No pre-lacteal feed	2007	5: Sixth 12 months of trial	0:Home non-SBA	1:Phase 2
D1408	29	0:Home non-SBA	1:Washed hands		1:Thread used	0:Not steriled instrument	1:Appropriate cord care	0:Not wrapped	1:Breastfeeding	0:Bathed in 6 hrs	1:Colostrum not discarded	1:No pre-lacteal feed	2006	5: Sixth 12 months of trial	0:Home non-SBA	1:Phase 2
D1409	26	0:Home non-SBA	0:Not washed hands	1:CDK used	1:Thread used	0:Not steriled instrument	1:Appropriate cord care	0:Not wrapped	0:No Breastfeeding	0:Bathed in 6 hrs	1:Colostrum not discarded	1:No pre-lacteal feed	2005	4: Fifth 12 months of trial	0:Home non-SBA	1:Phase 2
D1410	29	0:Home non-SBA	0:Not washed hands		0:No thread		1:Appropriate cord care	0:Not wrapped	1:Breastfeeding	0:Bathed in 6 hrs	1:Colostrum not discarded	1:No pre-lacteal feed	2005	3: Fourth 12 months of trial	0:Home non-SBA	1:Phase 2
D1411	29	0:Home non-SBA	0:Not washed hands	0:No CDK	0:No thread		1:Appropriate cord care	0:Not wrapped	0:No Breastfeeding	0:Bathed in 6 hrs	1:Colostrum not discarded	1:No pre-lacteal feed	2005	3: Fourth 12 months of trial	0:Home non-SBA	1:Phase 2
D1412	28	2:Institutional delivery	0:Not washed hands		1:Thread used			0:Not wrapped	0:No Breastfeeding	1:Not bathed in 6 hrs	1:Colostrum not discarded	1:No pre-lacteal feed	2007	5: Sixth 12 months of trial	1:Institutional or Home SBA delivery	1:Phase 2
D1413	29	0:Home non-SBA	1:Washed hands	0:No CDK	1:Thread used	1: sterile instrument	1:Appropriate cord care	0:Not wrapped	1:Breastfeeding	0:Bathed in 6 hrs	1:Colostrum not discarded	1:No pre-lacteal feed	2006	4: Fifth 12 months of trial	0:Home non-SBA	1:Phase 2
D1414	25	2:Institutional delivery	1:Washed hands	0:No CDK	1:Thread used		1:Appropriate cord care	0:Not wrapped	0:No Breastfeeding	1:Not bathed in 6 hrs	1:Colostrum not discarded	1:No pre-lacteal feed	2006	4: Fifth 12 months of trial	1:Institutional or Home SBA delivery	1:Phase 2
D1415	27	0:Home non-SBA			0:No thread		1:Appropriate cord care	0:Not wrapped	0:No Breastfeeding	1:Not bathed in 6 hrs	1:Colostrum not discarded	1:No pre-lacteal feed	2007	5: Sixth 12 months of trial	0:Home non-SBA	1:Phase 2
D1416	29	0:Home non-SBA	0:Not washed hands		0:No thread		0:Inappropriate cord care	0:Not wrapped	1:Breastfeeding	0:Bathed in 6 hrs	0:Colostrum discarded	1:No pre-lacteal feed	2008	6: Seventh 12 months of trial	0:Home non-SBA	1:Phase 2
D1417	27	0:Home non-SBA	0:Not washed hands		0:No thread		1:Appropriate cord care	0:Not wrapped	0:No Breastfeeding	0:Bathed in 6 hrs	0:Colostrum discarded	1:No pre-lacteal feed	2006	4: Fifth 12 months of trial	0:Home non-SBA	1:Phase 2
D1418	28	0:Home non-SBA	1:Washed hands	1:CDK used	1:Thread used	1: sterile instrument	0:Inappropriate cord care	0:Not wrapped	0:No Breastfeeding	0:Bathed in 6 hrs	0:Colostrum discarded	0:Pre-lacteal feed	2006	4: Fifth 12 months of trial	0:Home non-SBA	1:Phase 2
D1419	27	0:Home non-SBA	0:Not washed hands		1:Thread used	1: sterile instrument	1:Appropriate cord care	0:Not wrapped	0:No Breastfeeding	0:Bathed in 6 hrs	1:Colostrum not discarded	1:No pre-lacteal feed	2007	5: Sixth 12 months of trial	0:Home non-SBA	1:Phase 2
D1420	27	0:Home non-SBA	0:Not washed hands		1:Thread used	1: sterile instrument	0:Inappropriate cord care	0:Not wrapped	0:No Breastfeeding	0:Bathed in 6 hrs	0:Colostrum discarded	1:No pre-lacteal feed	2006	4: Fifth 12 months of trial	0:Home non-SBA	1:Phase 2
D1421	27	0:Home non-SBA	0:Not washed hands		1:Thread used	1: sterile instrument	1:Appropriate cord care	0:Not wrapped	1:Breastfeeding	1:Not bathed in 6 hrs	1:Colostrum not discarded	1:No pre-lacteal feed	2007	5: Sixth 12 months of trial	0:Home non-SBA	1:Phase 2
D1422	27	2:Institutional delivery	1:Washed hands	1:CDK used	1:Thread used	1: sterile instrument	1:Appropriate cord care	0:Not wrapped	1:Breastfeeding	1:Not bathed in 6 hrs	1:Colostrum not discarded	1:No pre-lacteal feed	2006	4: Fifth 12 months of trial	1:Institutional or Home SBA delivery	1:Phase 2
D1423	29	0:Home non-SBA	0:Not washed hands		1:Thread used	0:Not steriled instrument	0:Inappropriate cord care	0:Not wrapped	0:No Breastfeeding	0:Bathed in 6 hrs	1:Colostrum not discarded	1:No pre-lacteal feed	2007	5: Sixth 12 months of trial	0:Home non-SBA	1:Phase 2
D1424	25	0:Home non-SBA	0:Not washed hands		1:Thread used	0:Not steriled instrument	1:Appropriate cord care	0:Not wrapped	0:No Breastfeeding	0:Bathed in 6 hrs	1:Colostrum not discarded	1:No pre-lacteal feed	2006	4: Fifth 12 months of trial	0:Home non-SBA	1:Phase 2
D1425	27	0:Home non-SBA	1:Washed hands		1:Thread used	1: sterile instrument	1:Appropriate cord care	0:Not wrapped	1:Breastfeeding	0:Bathed in 6 hrs	1:Colostrum not discarded	0:Pre-lacteal feed	2005	4: Fifth 12 months of trial	0:Home non-SBA	1:Phase 2
D1426	29	0:Home non-SBA	1:Washed hands		1:Thread used	1: sterile instrument	1:Appropriate cord care	0:Not wrapped	1:Breastfeeding	0:Bathed in 6 hrs	1:Colostrum not discarded	1:No pre-lacteal feed	2006	4: Fifth 12 months of trial	0:Home non-SBA	1:Phase 2
D1427	27	0:Home non-SBA	0:Not washed hands	0:No CDK	0:No thread	1: sterile instrument	1:Appropriate cord care	0:Not wrapped	1:Breastfeeding	1:Not bathed in 6 hrs	1:Colostrum not discarded	1:No pre-lacteal feed	2007	5: Sixth 12 months of trial	0:Home non-SBA	1:Phase 2
D1428	29	0:Home non-SBA	0:Not washed hands		0:No thread		0:Inappropriate cord care	0:Not wrapped	1:Breastfeeding	0:Bathed in 6 hrs	1:Colostrum not discarded	1:No pre-lacteal feed	2007	5: Sixth 12 months of trial	0:Home non-SBA	1:Phase 2
D1429	27	0:Home non-SBA	0:Not washed hands		1:Thread used	0:Not steriled instrument	1:Appropriate cord care	0:Not wrapped	0:No Breastfeeding	1:Not bathed in 6 hrs	1:Colostrum not discarded	1:No pre-lacteal feed	2006	5: Sixth 12 months of trial	0:Home non-SBA	1:Phase 2
D1430	27	0:Home non-SBA	0:Not washed hands		1:Thread used	0:Not steriled instrument	1:Appropriate cord care	0:Not wrapped	1:Breastfeeding	0:Bathed in 6 hrs	1:Colostrum not discarded	1:No pre-lacteal feed	2006	4: Fifth 12 months of trial	0:Home non-SBA	1:Phase 2
D1431	25	0:Home non-SBA	1:Washed hands		0:No thread	1: sterile instrument	1:Appropriate cord care	0:Not wrapped	1:Breastfeeding	0:Bathed in 6 hrs	0:Colostrum discarded	1:No pre-lacteal feed	2006	5: Sixth 12 months of trial	0:Home non-SBA	1:Phase 2
D1432	25	0:Home non-SBA	1:Washed hands		1:Thread used	0:Not steriled instrument	1:Appropriate cord care	0:Not wrapped	0:No Breastfeeding	0:Bathed in 6 hrs	1:Colostrum not discarded	1:No pre-lacteal feed	2006	5: Sixth 12 months of trial	0:Home non-SBA	1:Phase 2
D1433	27	0:Home non-SBA			1:Thread used		0:Inappropriate cord care	0:Not wrapped	0:No Breastfeeding	0:Bathed in 6 hrs	0:Colostrum discarded	1:No pre-lacteal feed	2006	4: Fifth 12 months of trial	0:Home non-SBA	1:Phase 2
D1434	27	0:Home non-SBA	0:Not washed hands		1:Thread used	1: sterile instrument	1:Appropriate cord care	0:Not wrapped	1:Breastfeeding	0:Bathed in 6 hrs	0:Colostrum discarded	1:No pre-lacteal feed	2006	4: Fifth 12 months of trial	0:Home non-SBA	1:Phase 2
D1435	29	0:Home non-SBA	1:Washed hands	1:CDK used	1:Thread used	1: sterile instrument	1:Appropriate cord care	0:Not wrapped	0:No Breastfeeding	1:Not bathed in 6 hrs	1:Colostrum not discarded	0:Pre-lacteal feed	2005	3: Fourth 12 months of trial	0:Home non-SBA	1:Phase 2
D1436	27	0:Home non-SBA	0:Not washed hands		1:Thread used	1: sterile instrument	0:Inappropriate cord care	0:Not wrapped	0:No Breastfeeding	1:Not bathed in 6 hrs	1:Colostrum not discarded	1:No pre-lacteal feed	2006	5: Sixth 12 months of trial	0:Home non-SBA	1:Phase 2
D1437	26	0:Home non-SBA	1:Washed hands		1:Thread used		0:Inappropriate cord care	0:Not wrapped	1:Breastfeeding	0:Bathed in 6 hrs	1:Colostrum not discarded	1:No pre-lacteal feed	2006	4: Fifth 12 months of trial	0:Home non-SBA	1:Phase 2
D1438	25	0:Home non-SBA	1:Washed hands		0:No thread	0:Not steriled instrument	1:Appropriate cord care	0:Not wrapped	1:Breastfeeding	0:Bathed in 6 hrs	1:Colostrum not discarded	1:No pre-lacteal feed	2007	5: Sixth 12 months of trial	0:Home non-SBA	1:Phase 2
D1439	29	0:Home non-SBA	0:Not washed hands		1:Thread used	0:Not steriled instrument	1:Appropriate cord care	0:Not wrapped	1:Breastfeeding	0:Bathed in 6 hrs	1:Colostrum not discarded	1:No pre-lacteal feed	2005	3: Fourth 12 months of trial	0:Home non-SBA	1:Phase 2
D1440	27	2:Institutional delivery	1:Washed hands	1:CDK used	1:Thread used	1: sterile instrument	1:Appropriate cord care	0:Not wrapped	0:No Breastfeeding	1:Not bathed in 6 hrs	0:Colostrum discarded	1:No pre-lacteal feed	2007	5: Sixth 12 months of trial	1:Institutional or Home SBA delivery	1:Phase 2
D1441	25	0:Home non-SBA	1:Washed hands		1:Thread used	1: sterile instrument	1:Appropriate cord care	0:Not wrapped	0:No Breastfeeding	1:Not bathed in 6 hrs	1:Colostrum not discarded	0:Pre-lacteal feed	2007	5: Sixth 12 months of trial	0:Home non-SBA	1:Phase 2
D1442	25	2:Institutional delivery	1:Washed hands	0:No CDK	1:Thread used		1:Appropriate cord care	0:Not wrapped	0:No Breastfeeding	1:Not bathed in 6 hrs	1:Colostrum not discarded	1:No pre-lacteal feed	2006	5: Sixth 12 months of trial	1:Institutional or Home SBA delivery	1:Phase 2
D1443	25	0:Home non-SBA			0:No thread		1:Appropriate cord care	0:Not wrapped	1:Breastfeeding	0:Bathed in 6 hrs	1:Colostrum not discarded	1:No pre-lacteal feed	2006	4: Fifth 12 months of trial	0:Home non-SBA	1:Phase 2
D1444	25	0:Home non-SBA			0:No thread	0:Not steriled instrument	1:Appropriate cord care	0:Not wrapped	1:Breastfeeding	0:Bathed in 6 hrs	1:Colostrum not discarded	1:No pre-lacteal feed	2006	4: Fifth 12 months of trial	0:Home non-SBA	1:Phase 2
D1445	28	0:Home non-SBA	0:Not washed hands	0:No CDK	1:Thread used	0:Not steriled instrument	1:Appropriate cord care	0:Not wrapped	0:No Breastfeeding	1:Not bathed in 6 hrs	1:Colostrum not discarded	1:No pre-lacteal feed	2007	5: Sixth 12 months of trial	0:Home non-SBA	1:Phase 2
D1446	25	0:Home non-SBA			0:No thread	0:Not steriled instrument	1:Appropriate cord care	0:Not wrapped	1:Breastfeeding	0:Bathed in 6 hrs	1:Colostrum not discarded	1:No pre-lacteal feed	2007	5: Sixth 12 months of trial	0:Home non-SBA	1:Phase 2
D1447	28	0:Home non-SBA	1:Washed hands	1:CDK used	1:Thread used	1: sterile instrument	1:Appropriate cord care	0:Not wrapped	1:Breastfeeding	1:Not bathed in 6 hrs	0:Colostrum discarded	1:No pre-lacteal feed	2006	4: Fifth 12 months of trial	0:Home non-SBA	1:Phase 2
D1448	25	0:Home non-SBA	1:Washed hands		1:Thread used		1:Appropriate cord care	0:Not wrapped	1:Breastfeeding	0:Bathed in 6 hrs	1:Colostrum not discarded	1:No pre-lacteal feed	2007	5: Sixth 12 months of trial	0:Home non-SBA	1:Phase 2
D1449	27	0:Home non-SBA	1:Washed hands	0:No CDK	1:Thread used	1: sterile instrument	1:Appropriate cord care	0:Not wrapped	0:No Breastfeeding	1:Not bathed in 6 hrs	0:Colostrum discarded	0:Pre-lacteal feed	2005	3: Fourth 12 months of trial	0:Home non-SBA	1:Phase 2
D1450	27	0:Home non-SBA	1:Washed hands	1:CDK used	1:Thread used	1: sterile instrument	1:Appropriate cord care	0:Not wrapped	1:Breastfeeding	1:Not bathed in 6 hrs	1:Colostrum not discarded	1:No pre-lacteal feed	2006	5: Sixth 12 months of trial	0:Home non-SBA	1:Phase 2
D1451	26	0:Home non-SBA	1:Washed hands	0:No CDK	1:Thread used	0:Not steriled instrument	1:Appropriate cord care	0:Not wrapped	0:No Breastfeeding	1:Not bathed in 6 hrs	1:Colostrum not discarded	1:No pre-lacteal feed	2005	4: Fifth 12 months of trial	0:Home non-SBA	1:Phase 2
D1452	27	2:Institutional delivery	1:Washed hands	1:CDK used	1:Thread used	1: sterile instrument	1:Appropriate cord care	0:Not wrapped	0:No Breastfeeding	1:Not bathed in 6 hrs	1:Colostrum not discarded	0:Pre-lacteal feed	2006	4: Fifth 12 months of trial	1:Institutional or Home SBA delivery	1:Phase 2
D1453	27	2:Institutional delivery	1:Washed hands		1:Thread used		1:Appropriate cord care	0:Not wrapped	0:No Breastfeeding	1:Not bathed in 6 hrs	0:Colostrum discarded	1:No pre-lacteal feed	2005	3: Fourth 12 months of trial	1:Institutional or Home SBA delivery	1:Phase 2
D1454	27	0:Home non-SBA	1:Washed hands		1:Thread used	1: sterile instrument	1:Appropriate cord care	0:Not wrapped	0:No Breastfeeding	0:Bathed in 6 hrs	1:Colostrum not discarded	0:Pre-lacteal feed	2006	5: Sixth 12 months of trial	0:Home non-SBA	1:Phase 2
D1455	27	0:Home non-SBA	0:Not washed hands		1:Thread used	1: sterile instrument	1:Appropriate cord care	0:Not wrapped	0:No Breastfeeding	1:Not bathed in 6 hrs	1:Colostrum not discarded	1:No pre-lacteal feed	2006	5: Sixth 12 months of trial	0:Home non-SBA	1:Phase 2
D1456	28	2:Institutional delivery	0:Not washed hands	0:No CDK	1:Thread used		1:Appropriate cord care	0:Not wrapped	1:Breastfeeding	1:Not bathed in 6 hrs	1:Colostrum not discarded	0:Pre-lacteal feed	2007	5: Sixth 12 months of trial	1:Institutional or Home SBA delivery	1:Phase 2
D1457	30	1:Home SBA			1:Thread used			0:Not wrapped	1:Breastfeeding	1:Not bathed in 6 hrs	1:Colostrum not discarded	1:No pre-lacteal feed	2005	3: Fourth 12 months of trial	1:Institutional or Home SBA delivery	1:Phase 2
D1458	27	0:Home non-SBA	0:Not washed hands		1:Thread used	0:Not steriled instrument	1:Appropriate cord care	0:Not wrapped	0:No Breastfeeding	0:Bathed in 6 hrs	0:Colostrum discarded	1:No pre-lacteal feed	2006	4: Fifth 12 months of trial	0:Home non-SBA	1:Phase 2
D1459	27	1:Home SBA	1:Washed hands	1:CDK used	1:Thread used	1: sterile instrument	0:Inappropriate cord care	0:Not wrapped	0:No Breastfeeding	1:Not bathed in 6 hrs	0:Colostrum discarded	1:No pre-lacteal feed	2006	5: Sixth 12 months of trial	1:Institutional or Home SBA delivery	1:Phase 2
D1460	29	0:Home non-SBA			1:Thread used	1: sterile instrument	0:Inappropriate cord care	0:Not wrapped	0:No Breastfeeding	0:Bathed in 6 hrs	1:Colostrum not discarded	1:No pre-lacteal feed	2006	5: Sixth 12 months of trial	0:Home non-SBA	1:Phase 2
D1461	27	0:Home non-SBA	0:Not washed hands	0:No CDK	1:Thread used	1: sterile instrument	0:Inappropriate cord care	0:Not wrapped	1:Breastfeeding	1:Not bathed in 6 hrs	1:Colostrum not discarded	1:No pre-lacteal feed	2007	5: Sixth 12 months of trial	0:Home non-SBA	1:Phase 2
D1462	27	2:Institutional delivery	1:Washed hands	1:CDK used	1:Thread used	1: sterile instrument	1:Appropriate cord care	0:Not wrapped	0:No Breastfeeding	0:Bathed in 6 hrs	0:Colostrum discarded	0:Pre-lacteal feed	2006	4: Fifth 12 months of trial	1:Institutional or Home SBA delivery	1:Phase 2
D1463	25	0:Home non-SBA	1:Washed hands		1:Thread used	1: sterile instrument	1:Appropriate cord care	0:Not wrapped	0:No Breastfeeding	1:Not bathed in 6 hrs	1:Colostrum not discarded	1:No pre-lacteal feed	2007	5: Sixth 12 months of trial	0:Home non-SBA	1:Phase 2
D1464	25	0:Home non-SBA	1:Washed hands	0:No CDK	1:Thread used	1: sterile instrument	0:Inappropriate cord care	0:Not wrapped	1:Breastfeeding	0:Bathed in 6 hrs	1:Colostrum not discarded	0:Pre-lacteal feed	2007	5: Sixth 12 months of trial	0:Home non-SBA	1:Phase 2
D1465	26	0:Home non-SBA		0:No CDK	1:Thread used	0:Not steriled instrument	0:Inappropriate cord care	0:Not wrapped	0:No Breastfeeding	1:Not bathed in 6 hrs	1:Colostrum not discarded	1:No pre-lacteal feed	2008	6: Seventh 12 months of trial	0:Home non-SBA	1:Phase 2
D1466	25	0:Home non-SBA	0:Not washed hands		0:No thread		1:Appropriate cord care	0:Not wrapped	1:Breastfeeding	0:Bathed in 6 hrs	1:Colostrum not discarded	1:No pre-lacteal feed	2007	5: Sixth 12 months of trial	0:Home non-SBA	1:Phase 2
D1467	25	0:Home non-SBA	1:Washed hands		0:No thread		1:Appropriate cord care	0:Not wrapped	1:Breastfeeding	0:Bathed in 6 hrs	1:Colostrum not discarded	1:No pre-lacteal feed	2006	4: Fifth 12 months of trial	0:Home non-SBA	1:Phase 2
D1468	30	0:Home non-SBA	0:Not washed hands		1:Thread used		1:Appropriate cord care	0:Not wrapped	1:Breastfeeding	0:Bathed in 6 hrs	1:Colostrum not discarded	1:No pre-lacteal feed	2007	6: Seventh 12 months of trial	0:Home non-SBA	1:Phase 2
D1469	27	2:Institutional delivery	1:Washed hands	1:CDK used	1:Thread used	1: sterile instrument	1:Appropriate cord care	0:Not wrapped	0:No Breastfeeding	1:Not bathed in 6 hrs	1:Colostrum not discarded	1:No pre-lacteal feed	2006	4: Fifth 12 months of trial	1:Institutional or Home SBA delivery	1:Phase 2
D1470	27	0:Home non-SBA	0:Not washed hands		1:Thread used		1:Appropriate cord care	0:Not wrapped	1:Breastfeeding	0:Bathed in 6 hrs	1:Colostrum not discarded	1:No pre-lacteal feed	2005	4: Fifth 12 months of trial	0:Home non-SBA	1:Phase 2
D1471	30	0:Home non-SBA	0:Not washed hands		1:Thread used	0:Not steriled instrument	0:Inappropriate cord care	0:Not wrapped	0:No Breastfeeding	1:Not bathed in 6 hrs	0:Colostrum discarded	0:Pre-lacteal feed	2006	5: Sixth 12 months of trial	0:Home non-SBA	1:Phase 2
D1472	28	0:Home non-SBA	1:Washed hands		1:Thread used	1: sterile instrument	1:Appropriate cord care	0:Not wrapped	0:No Breastfeeding	0:Bathed in 6 hrs	1:Colostrum not discarded	0:Pre-lacteal feed	2007	5: Sixth 12 months of trial	0:Home non-SBA	1:Phase 2
D1473	25	2:Institutional delivery	1:Washed hands		1:Thread used		1:Appropriate cord care	0:Not wrapped	1:Breastfeeding	1:Not bathed in 6 hrs	1:Colostrum not discarded	1:No pre-lacteal feed	2006	5: Sixth 12 months of trial	1:Institutional or Home SBA delivery	1:Phase 2
D1474	27	0:Home non-SBA	0:Not washed hands		1:Thread used	1: sterile instrument	0:Inappropriate cord care	0:Not wrapped	1:Breastfeeding	1:Not bathed in 6 hrs	0:Colostrum discarded	0:Pre-lacteal feed	2007	5: Sixth 12 months of trial	0:Home non-SBA	1:Phase 2
D1475	28	2:Institutional delivery	1:Washed hands		1:Thread used		1:Appropriate cord care	0:Not wrapped	1:Breastfeeding	1:Not bathed in 6 hrs	1:Colostrum not discarded	0:Pre-lacteal feed	2006	5: Sixth 12 months of trial	1:Institutional or Home SBA delivery	1:Phase 2
D1476	29	0:Home non-SBA	0:Not washed hands		1:Thread used	0:Not steriled instrument	0:Inappropriate cord care	0:Not wrapped	1:Breastfeeding	0:Bathed in 6 hrs	0:Colostrum discarded	1:No pre-lacteal feed	2006	5: Sixth 12 months of trial	0:Home non-SBA	1:Phase 2
D1477	25	0:Home non-SBA	1:Washed hands	0:No CDK	1:Thread used	1: sterile instrument	1:Appropriate cord care	0:Not wrapped	1:Breastfeeding	0:Bathed in 6 hrs	1:Colostrum not discarded	1:No pre-lacteal feed	2005	4: Fifth 12 months of trial	0:Home non-SBA	1:Phase 2
D1478	25	0:Home non-SBA	1:Washed hands		1:Thread used	1: sterile instrument	1:Appropriate cord care	0:Not wrapped	0:No Breastfeeding	0:Bathed in 6 hrs	0:Colostrum discarded	1:No pre-lacteal feed	2007	6: Seventh 12 months of trial	0:Home non-SBA	1:Phase 2
D1479	30	0:Home non-SBA	1:Washed hands	1:CDK used	1:Thread used	1: sterile instrument	1:Appropriate cord care	0:Not wrapped	1:Breastfeeding	1:Not bathed in 6 hrs	1:Colostrum not discarded	1:No pre-lacteal feed	2006	4: Fifth 12 months of trial	0:Home non-SBA	1:Phase 2
D1480	30	0:Home non-SBA	1:Washed hands		1:Thread used	0:Not steriled instrument	0:Inappropriate cord care	0:Not wrapped	1:Breastfeeding	0:Bathed in 6 hrs	1:Colostrum not discarded	1:No pre-lacteal feed	2005	3: Fourth 12 months of trial	0:Home non-SBA	1:Phase 2
D1481	29	0:Home non-SBA	1:Washed hands	0:No CDK	1:Thread used	1: sterile instrument	1:Appropriate cord care	0:Not wrapped	1:Breastfeeding	1:Not bathed in 6 hrs	1:Colostrum not discarded	1:No pre-lacteal feed	2007	5: Sixth 12 months of trial	0:Home non-SBA	1:Phase 2
D1482	25	0:Home non-SBA			0:No thread	0:Not steriled instrument	1:Appropriate cord care	0:Not wrapped	0:No Breastfeeding	0:Bathed in 6 hrs	1:Colostrum not discarded	1:No pre-lacteal feed	2007	5: Sixth 12 months of trial	0:Home non-SBA	1:Phase 2
D1483	29	0:Home non-SBA	0:Not washed hands		1:Thread used	0:Not steriled instrument	1:Appropriate cord care	0:Not wrapped	1:Breastfeeding	1:Not bathed in 6 hrs	0:Colostrum discarded	1:No pre-lacteal feed	2007	5: Sixth 12 months of trial	0:Home non-SBA	1:Phase 2
D1484	29	0:Home non-SBA	0:Not washed hands		1:Thread used		1:Appropriate cord care	0:Not wrapped	0:No Breastfeeding	0:Bathed in 6 hrs	0:Colostrum discarded	1:No pre-lacteal feed	2006	5: Sixth 12 months of trial	0:Home non-SBA	1:Phase 2
D1485	27	0:Home non-SBA			0:No thread	1: sterile instrument	1:Appropriate cord care	0:Not wrapped	1:Breastfeeding	0:Bathed in 6 hrs	0:Colostrum discarded	1:No pre-lacteal feed	2005	4: Fifth 12 months of trial	0:Home non-SBA	1:Phase 2
D1486	25	0:Home non-SBA	0:Not washed hands		0:No thread	0:Not steriled instrument	1:Appropriate cord care	0:Not wrapped	0:No Breastfeeding	0:Bathed in 6 hrs	1:Colostrum not discarded	1:No pre-lacteal feed	2007	5: Sixth 12 months of trial	0:Home non-SBA	1:Phase 2
D1487	26	0:Home non-SBA	1:Washed hands	0:No CDK	1:Thread used	1: sterile instrument	1:Appropriate cord care	0:Not wrapped	0:No Breastfeeding	0:Bathed in 6 hrs	1:Colostrum not discarded	1:No pre-lacteal feed	2007	6: Seventh 12 months of trial	0:Home non-SBA	1:Phase 2
D1488	27	0:Home non-SBA	0:Not washed hands		1:Thread used	0:Not steriled instrument	1:Appropriate cord care	0:Not wrapped	0:No Breastfeeding	0:Bathed in 6 hrs	1:Colostrum not discarded	1:No pre-lacteal feed	2007	5: Sixth 12 months of trial	0:Home non-SBA	1:Phase 2
D1489	25	2:Institutional delivery	1:Washed hands	0:No CDK	1:Thread used		1:Appropriate cord care	0:Not wrapped	1:Breastfeeding	1:Not bathed in 6 hrs	1:Colostrum not discarded	1:No pre-lacteal feed	2006	4: Fifth 12 months of trial	1:Institutional or Home SBA delivery	1:Phase 2
D1490	29	0:Home non-SBA	1:Washed hands		0:No thread		0:Inappropriate cord care	0:Not wrapped	1:Breastfeeding	0:Bathed in 6 hrs	1:Colostrum not discarded	1:No pre-lacteal feed	2007	5: Sixth 12 months of trial	0:Home non-SBA	1:Phase 2
D1491	28	2:Institutional delivery		1:CDK used	1:Thread used	1: sterile instrument	1:Appropriate cord care	0:Not wrapped	1:Breastfeeding	1:Not bathed in 6 hrs	1:Colostrum not discarded	1:No pre-lacteal feed	2006	4: Fifth 12 months of trial	1:Institutional or Home SBA delivery	1:Phase 2
D1492	27	0:Home non-SBA	0:Not washed hands		1:Thread used	0:Not steriled instrument	1:Appropriate cord care	0:Not wrapped	0:No Breastfeeding	0:Bathed in 6 hrs	0:Colostrum discarded	1:No pre-lacteal feed	2006	5: Sixth 12 months of trial	0:Home non-SBA	1:Phase 2
D1493	28	0:Home non-SBA	0:Not washed hands		1:Thread used	1: sterile instrument	1:Appropriate cord care	0:Not wrapped	0:No Breastfeeding	0:Bathed in 6 hrs	1:Colostrum not discarded	1:No pre-lacteal feed	2006	4: Fifth 12 months of trial	0:Home non-SBA	1:Phase 2
D1494	28	0:Home non-SBA	0:Not washed hands		1:Thread used	0:Not steriled instrument	1:Appropriate cord care	0:Not wrapped	1:Breastfeeding	0:Bathed in 6 hrs	0:Colostrum discarded	1:No pre-lacteal feed	2007	5: Sixth 12 months of trial	0:Home non-SBA	1:Phase 2
D1495	25	0:Home non-SBA	1:Washed hands		0:No thread	0:Not steriled instrument	1:Appropriate cord care	0:Not wrapped	1:Breastfeeding	0:Bathed in 6 hrs	1:Colostrum not discarded	1:No pre-lacteal feed	2006	4: Fifth 12 months of trial	0:Home non-SBA	1:Phase 2
D1496	29	0:Home non-SBA	0:Not washed hands		1:Thread used		1:Appropriate cord care	0:Not wrapped	1:Breastfeeding	0:Bathed in 6 hrs	1:Colostrum not discarded	1:No pre-lacteal feed	2007	5: Sixth 12 months of trial	0:Home non-SBA	1:Phase 2
D1497	27	0:Home non-SBA	1:Washed hands		1:Thread used		1:Appropriate cord care	0:Not wrapped	0:No Breastfeeding	0:Bathed in 6 hrs	1:Colostrum not discarded	0:Pre-lacteal feed	2006	5: Sixth 12 months of trial	0:Home non-SBA	1:Phase 2
D1498	28	0:Home non-SBA	1:Washed hands		1:Thread used	0:Not steriled instrument	1:Appropriate cord care	0:Not wrapped	0:No Breastfeeding	0:Bathed in 6 hrs	0:Colostrum discarded	1:No pre-lacteal feed	2007	5: Sixth 12 months of trial	0:Home non-SBA	1:Phase 2
D1499	25	0:Home non-SBA	1:Washed hands		0:No thread		1:Appropriate cord care	0:Not wrapped	0:No Breastfeeding	0:Bathed in 6 hrs	0:Colostrum discarded	1:No pre-lacteal feed	2007	5: Sixth 12 months of trial	0:Home non-SBA	1:Phase 2
D1500	25	0:Home non-SBA	1:Washed hands		0:No thread	0:Not steriled instrument	1:Appropriate cord care	0:Not wrapped	0:No Breastfeeding	0:Bathed in 6 hrs	1:Colostrum not discarded	1:No pre-lacteal feed	2006	4: Fifth 12 months of trial	0:Home non-SBA	1:Phase 2
D1501	29	0:Home non-SBA	1:Washed hands		0:No thread		0:Inappropriate cord care	0:Not wrapped	0:No Breastfeeding	0:Bathed in 6 hrs	1:Colostrum not discarded	1:No pre-lacteal feed	2006	4: Fifth 12 months of trial	0:Home non-SBA	1:Phase 2
D1502	27	0:Home non-SBA			1:Thread used		1:Appropriate cord care	0:Not wrapped	1:Breastfeeding	0:Bathed in 6 hrs	1:Colostrum not discarded	1:No pre-lacteal feed	2006	4: Fifth 12 months of trial	0:Home non-SBA	1:Phase 2
D1503	30	0:Home non-SBA			1:Thread used	0:Not steriled instrument	1:Appropriate cord care	0:Not wrapped	1:Breastfeeding	0:Bathed in 6 hrs	1:Colostrum not discarded	1:No pre-lacteal feed	2007	6: Seventh 12 months of trial	0:Home non-SBA	1:Phase 2
D1504	27	0:Home non-SBA	1:Washed hands		1:Thread used	0:Not steriled instrument	1:Appropriate cord care	0:Not wrapped	1:Breastfeeding	0:Bathed in 6 hrs	0:Colostrum discarded	1:No pre-lacteal feed	2006	4: Fifth 12 months of trial	0:Home non-SBA	1:Phase 2
D1505	28	0:Home non-SBA	1:Washed hands		1:Thread used	0:Not steriled instrument	1:Appropriate cord care	0:Not wrapped	1:Breastfeeding	0:Bathed in 6 hrs	0:Colostrum discarded	1:No pre-lacteal feed	2007	5: Sixth 12 months of trial	0:Home non-SBA	1:Phase 2
D1506	29	0:Home non-SBA	0:Not washed hands		0:No thread	0:Not steriled instrument	1:Appropriate cord care	0:Not wrapped	1:Breastfeeding	0:Bathed in 6 hrs	1:Colostrum not discarded	1:No pre-lacteal feed	2007	5: Sixth 12 months of trial	0:Home non-SBA	1:Phase 2
D1507	30	0:Home non-SBA	0:Not washed hands		1:Thread used	0:Not steriled instrument	0:Inappropriate cord care	0:Not wrapped	1:Breastfeeding	0:Bathed in 6 hrs	1:Colostrum not discarded	1:No pre-lacteal feed	2007	5: Sixth 12 months of trial	0:Home non-SBA	1:Phase 2
D1508	27	0:Home non-SBA	1:Washed hands	1:CDK used	1:Thread used	1: sterile instrument	0:Inappropriate cord care	0:Not wrapped	1:Breastfeeding	0:Bathed in 6 hrs	0:Colostrum discarded	1:No pre-lacteal feed	2008	6: Seventh 12 months of trial	0:Home non-SBA	1:Phase 2
D1509	28	2:Institutional delivery		0:No CDK	1:Thread used		1:Appropriate cord care	0:Not wrapped	0:No Breastfeeding	1:Not bathed in 6 hrs	1:Colostrum not discarded	1:No pre-lacteal feed	2006	5: Sixth 12 months of trial	1:Institutional or Home SBA delivery	1:Phase 2
D1510	29	0:Home non-SBA	0:Not washed hands		1:Thread used	0:Not steriled instrument	1:Appropriate cord care	0:Not wrapped	1:Breastfeeding	0:Bathed in 6 hrs	1:Colostrum not discarded	1:No pre-lacteal feed	2006	5: Sixth 12 months of trial	0:Home non-SBA	1:Phase 2
D1511	25	0:Home non-SBA	1:Washed hands	0:No CDK	1:Thread used	1: sterile instrument	1:Appropriate cord care	0:Not wrapped	0:No Breastfeeding	0:Bathed in 6 hrs	0:Colostrum discarded	1:No pre-lacteal feed	2007	5: Sixth 12 months of trial	0:Home non-SBA	1:Phase 2
D1512	27	0:Home non-SBA	0:Not washed hands		1:Thread used		1:Appropriate cord care	0:Not wrapped	0:No Breastfeeding	1:Not bathed in 6 hrs	0:Colostrum discarded	1:No pre-lacteal feed	2007	5: Sixth 12 months of trial	0:Home non-SBA	1:Phase 2
D1513	30	0:Home non-SBA	0:Not washed hands		1:Thread used	0:Not steriled instrument	1:Appropriate cord care	0:Not wrapped	0:No Breastfeeding	0:Bathed in 6 hrs	1:Colostrum not discarded	0:Pre-lacteal feed	2008	6: Seventh 12 months of trial	0:Home non-SBA	1:Phase 2
D1514	28	0:Home non-SBA			0:No thread		1:Appropriate cord care	0:Not wrapped	0:No Breastfeeding	0:Bathed in 6 hrs	1:Colostrum not discarded	1:No pre-lacteal feed	2005	3: Fourth 12 months of trial	0:Home non-SBA	1:Phase 2
D1515	27	0:Home non-SBA	0:Not washed hands		0:No thread	0:Not steriled instrument	1:Appropriate cord care	0:Not wrapped	0:No Breastfeeding	0:Bathed in 6 hrs	0:Colostrum discarded	0:Pre-lacteal feed	2005	4: Fifth 12 months of trial	0:Home non-SBA	1:Phase 2
D1516	25	0:Home non-SBA	0:Not washed hands		1:Thread used	0:Not steriled instrument	1:Appropriate cord care	0:Not wrapped	1:Breastfeeding	0:Bathed in 6 hrs	1:Colostrum not discarded	1:No pre-lacteal feed	2006	5: Sixth 12 months of trial	0:Home non-SBA	1:Phase 2
D1517	27	0:Home non-SBA	1:Washed hands		1:Thread used	1: sterile instrument	0:Inappropriate cord care	0:Not wrapped	0:No Breastfeeding	1:Not bathed in 6 hrs	1:Colostrum not discarded	0:Pre-lacteal feed	2007	5: Sixth 12 months of trial	0:Home non-SBA	1:Phase 2
D1518	29	0:Home non-SBA	1:Washed hands		1:Thread used		0:Inappropriate cord care	0:Not wrapped	1:Breastfeeding	0:Bathed in 6 hrs	1:Colostrum not discarded	1:No pre-lacteal feed	2007	5: Sixth 12 months of trial	0:Home non-SBA	1:Phase 2
D1519	25	0:Home non-SBA	1:Washed hands		1:Thread used	1: sterile instrument	1:Appropriate cord care	0:Not wrapped	1:Breastfeeding	0:Bathed in 6 hrs	0:Colostrum discarded	1:No pre-lacteal feed	2005	3: Fourth 12 months of trial	0:Home non-SBA	1:Phase 2
D1520	27	0:Home non-SBA	0:Not washed hands		1:Thread used	1: sterile instrument	1:Appropriate cord care	0:Not wrapped	0:No Breastfeeding	0:Bathed in 6 hrs	0:Colostrum discarded	1:No pre-lacteal feed	2007	5: Sixth 12 months of trial	0:Home non-SBA	1:Phase 2
D1521	25	0:Home non-SBA	0:Not washed hands		0:No thread	1: sterile instrument	1:Appropriate cord care	0:Not wrapped	1:Breastfeeding	1:Not bathed in 6 hrs	1:Colostrum not discarded	1:No pre-lacteal feed	2006	4: Fifth 12 months of trial	0:Home non-SBA	1:Phase 2
D1522	27	0:Home non-SBA			0:No thread	0:Not steriled instrument	1:Appropriate cord care	0:Not wrapped	0:No Breastfeeding	0:Bathed in 6 hrs	0:Colostrum discarded	0:Pre-lacteal feed	2005	4: Fifth 12 months of trial	0:Home non-SBA	1:Phase 2
D1523	25	0:Home non-SBA	1:Washed hands		0:No thread	1: sterile instrument	1:Appropriate cord care	0:Not wrapped	1:Breastfeeding	0:Bathed in 6 hrs	0:Colostrum discarded	1:No pre-lacteal feed	2006	5: Sixth 12 months of trial	0:Home non-SBA	1:Phase 2
D1524	28	0:Home non-SBA	0:Not washed hands		1:Thread used	0:Not steriled instrument	1:Appropriate cord care	0:Not wrapped	0:No Breastfeeding	0:Bathed in 6 hrs	1:Colostrum not discarded	1:No pre-lacteal feed	2007	6: Seventh 12 months of trial	0:Home non-SBA	1:Phase 2
D1525	28	0:Home non-SBA	1:Washed hands	1:CDK used	1:Thread used	1: sterile instrument	1:Appropriate cord care	0:Not wrapped	1:Breastfeeding	1:Not bathed in 6 hrs	1:Colostrum not discarded	0:Pre-lacteal feed	2007	5: Sixth 12 months of trial	0:Home non-SBA	1:Phase 2
D1526	25	0:Home non-SBA	1:Washed hands		0:No thread		1:Appropriate cord care	0:Not wrapped	1:Breastfeeding	0:Bathed in 6 hrs	1:Colostrum not discarded	1:No pre-lacteal feed	2006	4: Fifth 12 months of trial	0:Home non-SBA	1:Phase 2
D1527	25	0:Home non-SBA	1:Washed hands		0:No thread	0:Not steriled instrument	1:Appropriate cord care	0:Not wrapped	1:Breastfeeding	0:Bathed in 6 hrs	0:Colostrum discarded	1:No pre-lacteal feed	2006	4: Fifth 12 months of trial	0:Home non-SBA	1:Phase 2
D1528	30	0:Home non-SBA	1:Washed hands		1:Thread used	1: sterile instrument	1:Appropriate cord care	0:Not wrapped	1:Breastfeeding	0:Bathed in 6 hrs	1:Colostrum not discarded	1:No pre-lacteal feed	2005	4: Fifth 12 months of trial	0:Home non-SBA	1:Phase 2
D1529	27	0:Home non-SBA	1:Washed hands	0:No CDK	1:Thread used	1: sterile instrument	1:Appropriate cord care	0:Not wrapped	1:Breastfeeding	0:Bathed in 6 hrs	1:Colostrum not discarded	0:Pre-lacteal feed	2006	4: Fifth 12 months of trial	0:Home non-SBA	1:Phase 2
D1530	25	0:Home non-SBA	1:Washed hands		1:Thread used	1: sterile instrument	1:Appropriate cord care	0:Not wrapped	0:No Breastfeeding	0:Bathed in 6 hrs	0:Colostrum discarded	1:No pre-lacteal feed	2008	6: Seventh 12 months of trial	0:Home non-SBA	1:Phase 2
D1531	27	0:Home non-SBA	0:Not washed hands		1:Thread used	0:Not steriled instrument	1:Appropriate cord care	0:Not wrapped	1:Breastfeeding	0:Bathed in 6 hrs	1:Colostrum not discarded	1:No pre-lacteal feed	2005	3: Fourth 12 months of trial	0:Home non-SBA	1:Phase 2
D1532	29	0:Home non-SBA	0:Not washed hands		1:Thread used	1: sterile instrument	0:Inappropriate cord care	0:Not wrapped	1:Breastfeeding	0:Bathed in 6 hrs	1:Colostrum not discarded	1:No pre-lacteal feed	2007	5: Sixth 12 months of trial	0:Home non-SBA	1:Phase 2
D1533	25	0:Home non-SBA	1:Washed hands		0:No thread		1:Appropriate cord care	0:Not wrapped	1:Breastfeeding	0:Bathed in 6 hrs	0:Colostrum discarded	1:No pre-lacteal feed	2007	5: Sixth 12 months of trial	0:Home non-SBA	1:Phase 2
D1534	29	0:Home non-SBA	0:Not washed hands		1:Thread used		1:Appropriate cord care	0:Not wrapped	1:Breastfeeding	0:Bathed in 6 hrs	1:Colostrum not discarded	1:No pre-lacteal feed	2006	5: Sixth 12 months of trial	0:Home non-SBA	1:Phase 2
D1535	25	0:Home non-SBA	1:Washed hands		0:No thread	0:Not steriled instrument	1:Appropriate cord care	0:Not wrapped	1:Breastfeeding	0:Bathed in 6 hrs	1:Colostrum not discarded	1:No pre-lacteal feed	2005	4: Fifth 12 months of trial	0:Home non-SBA	1:Phase 2
[truncated: 5,231 more rows]
